# Supplementary material for: Correcting Differential Gene Expression Analysis for Cyto—Architectural Alterations in Substantia Nigra of Parkinson’s Disease Patients Reveals Known and Potential Novel Disease—Associated Genes and Pathways
Source: Cells. 2022 Jan 7;11(2):198. doi: 10.3390/cells11020198 (PMC8774027; doi:10.3390/cells11020198)
Supplement: Supplementary file 1 [file cells-11-00198-s001.zip]

Archive with 12 entries (11 files):
- cells-1543109-SI sent to xml/
- cells-1543109-SI sent to xml/CorrectingForCellPropPDsn_SuppFigS1.tiff
- cells-1543109-SI sent to xml/CorrectingForCellPropPDsn_SuppFigS2.tiff
- cells-1543109-SI sent to xml/CorrectingForCellPropPDsn_SupplementaryMethods.pdf
- cells-1543109-SI sent to xml/CorrectingForCellPropPDsn_SuppTableS1.xlsx
- cells-1543109-SI sent to xml/CorrectingForCellPropPDsn_SuppTableS2.xlsx
- cells-1543109-SI sent to xml/CorrectingForCellPropPDsn_SuppTableS3.xlsx
- cells-1543109-SI sent to xml/CorrectingForCellPropPDsn_SuppTableS4.xlsx
- cells-1543109-SI sent to xml/CorrectingForCellPropPDsn_SuppTableS5.xlsx
- cells-1543109-SI sent to xml/CorrectingForCellPropPDsn_SuppTableS6.xlsx
- cells-1543109-SI sent to xml/CorrectingForCellPropPDsn_SuppTableS7.xlsx
- cells-1543109-SI sent to xml/CorrectingForCellPropPDsn_SuppTableS8.xlsx
