# Supplementary material for: Correcting Differential Gene Expression Analysis for Cyto—Architectural Alterations in Substantia Nigra of Parkinson’s Disease Patients Reveals Known and Potential Novel Disease—Associated Genes and Pathways
Source: Cells. 2022 Jan 7;11(2):198. doi: 10.3390/cells11020198 (PMC8774027; doi:10.3390/cells11020198)
Supplement: Supplementary file 1 [file cells-11-00198-s001.zip › cells-1543109-SI sent to xml/CorrectingForCellPropPDsn_SuppTableS1.xlsx]

## Sheet: GSE42966
	Supplementary table S1: BRETIGEA-derived markers for the study GSE42966 & EWCE results in the GSE140231 summary expression matrix
	Astrocyte	EndothelialCells	Microglia	Neurons	ODC	OPC
	SNTA1	ACVRL1	VAMP8	NSF	KIF13B	POLA1
	ZHX3	EHD2	C1QB	REEP1	RASSF2	LCOR
	RGN	LRRC32	CCR5	MLLT11	ZCCHC24	PELI2
	AMT	VWF	HAVCR2	GABRB3	PHACTR3	ANKRD13A
	INHBB	CFI	SLA	NEFH	LIMCH1	DISC1
	ACSS1	IFI27	C1QA	AMPH	PCDH9	ZNF462
	HEPACAM	PALMD	CCR1	TAGLN3	DAAM2	GAR1
	TRIM8	HYAL2	TLR2	SYT13	EFS	RAB3IP
	MRO	PECAM1	HCLS1	KRT222	NDRG1	GLCCI1
	RAPGEF3	ROBO4	EBI3	TRIM37	ZNHIT6	ZNF615
	MRAS	GNG11	CASP1	PAK3	MXI1	CREB5
	SOX9	SLC2A1	FCGR3A	CADPS	ZEB2	C11orf54
	PPARA	HYAL1	GBP2	DPP10-AS1	TMEM125	NECAP2
	HIF3A	PTPRB	TYROBP	MDH1	PDE1C	ZNF157
	SMO	LAMB2	BATF3	INA	GAB2	CHD1L
	OSBPL2	NEURL1B	CXCL16	KCNJ6	CDK19	KAT2B
	SOX9-AS1	SHE	LY96	PPM1E	SOX2-OT	CASP3
	ACSF2	FLI1	MAFB	ATP8A2	PAQR6	SHC4
	IQCA1	CMTM8	ARHGAP25	MRAP2	FAM107B	COL9A1
	LRTOMT	NES	CYBB	SUSD4	RNASE1	KIF13A
	Study	MarkerSet	CellEnrichment	p	fold_change	sd_from_mean	BHp		Study	MarkerSet	CellEnrichment	p	fold_change	sd_from_mean	BHp
	GSE42966	Astrocyte	ODC	0.9341	0.694311	-1.36396	0.9897		GSE42966	Neuron	ODC	1	0.201151	-3.57233	1
	GSE42966	Astrocyte	Astrocyte	0	2.12069	5.65493	0		GSE42966	Neuron	Astrocyte	1	0.347454	-3.30578	1
	GSE42966	Astrocyte	Microglia	0.9733	0.600431	-1.67239	0.9897		GSE42966	Neuron	Microglia	1	0.202438	-3.36187	1
	GSE42966	Astrocyte	OPC	0.4281	1.02324	0.107856	0.9897		GSE42966	Neuron	OPC	0.5575	0.956383	-0.203274	1
	GSE42966	Astrocyte	Neuron	0.9897	0.518337	-1.96634	0.9897		GSE42966	Neuron	Neuron	0	3.89148	11.7878	0
	GSE42966	Astrocyte	Endothelial	0.5065	0.964402	-0.10224	0.9897		GSE42966	Neuron	Endothelial	0.9988	0.205564	-2.26059	1
	Study	MarkerSet	CellEnrichment	p	fold_change	sd_from_mean	BHp		Study	MarkerSet	CellEnrichment	p	fold_change	sd_from_mean	BHp
	GSE42966	Endothelial	ODC	1	0.301844	-3.16245	1		GSE42966	ODC	ODC	0	2.01523	4.52854	0
	GSE42966	Endothelial	Astrocyte	1	0.358424	-3.38761	1		GSE42966	ODC	Astrocyte	0.3774	1.04581	0.235895	0.85968
	GSE42966	Endothelial	Microglia	0.9996	0.378408	-2.64781	1		GSE42966	ODC	Microglia	0.7164	0.850967	-0.617503	0.85968
	GSE42966	Endothelial	OPC	1	0.229738	-3.66923	1		GSE42966	ODC	OPC	0.6522	0.901704	-0.457097	0.85968
	GSE42966	Endothelial	Neuron	1	0.115512	-3.67522	1		GSE42966	ODC	Neuron	0.9999	0.28107	-2.93264	0.9999
	GSE42966	Endothelial	Endothelial	0	6.43323	15.8869	0		GSE42966	ODC	Endothelial	0.6728	0.81714	-0.514824	0.85968
	Study	MarkerSet	CellEnrichment	p	fold_change	sd_from_mean	BHp		Study	MarkerSet	CellEnrichment	p	fold_change	sd_from_mean	BHp
	GSE42966	Microglia	ODC	1	0.129529	-3.86507	1		GSE42966	OPC	ODC	0.4613	0.999059	-0.00427999	0.9402
	GSE42966	Microglia	Astrocyte	0.9797	0.664834	-1.71114	1		GSE42966	OPC	Astrocyte	0.7055	0.885561	-0.600222	0.9402
	GSE42966	Microglia	Microglia	0	4.18054	13.4039	0		GSE42966	OPC	Microglia	0.7835	0.811493	-0.82088	0.9402
	GSE42966	Microglia	OPC	1	0.193288	-3.75746	1		GSE42966	OPC	OPC	0.0003	1.83223	3.97975	0.0018
	GSE42966	Microglia	Neuron	1	0.0824363	-3.74332	1		GSE42966	OPC	Neuron	0.9812	0.56208	-1.82006	0.9812
	GSE42966	Microglia	Endothelial	0.8886	0.589014	-1.1643	1		GSE42966	OPC	Endothelial	0.4796	0.992021	-0.0231939	0.9402

## Sheet: GSE49036
	Supplementary table S1: BRETIGEA-derived markers for the study GSE49036 & EWCE results in the GSE140231 summary expression matrix
	Astrocyte	EndothelialCells	Microglia	Neurons	ODC	OPC
	BMP7	LRRC32	HLA-DRB1	DYNC1I1	MAN2A1	SHOC2
	TRPS1	RAB13	ARHGDIB	NMNAT2	SORT1	MPPED2
	TP53BP2	MECOM	CASP1	TAGLN3	SEMA6A	SLC8A3
	NPAS3	ARRDC2	VAMP8	ACOT7	PTP4A2	SLC25A32
	HEPH	IL1R1	ST6GAL1	FBXL2	VEZF1	GBE1
	RAB30	ESAM	PIK3AP1	BEX1	ERMN	IL13RA2
	NOTCH2	PXDC1	LYN	FHOD3	FAM107B	RMND1
	SASH1	GALNT18	MS4A6A	NAPB	AMER2	PYGL
	ZBTB20	TNS2	ITGB2	CCNA1	BBX	ATPAF1
	GJA1	EHD2	TYROBP	UCHL1	FRYL	COPS4
	CYBRD1	FLT1	C3	OLFM3	QKI	NRN1
	PHEX	ELOVL7	LAT2	HSPA12A	SOX8	TMEM255A
	PLSCR4	PPARD	RNASET2	SNAP91	FOXN2	GFRA1
	PON2	FLNA	C3AR1	INA	PLP1	HMGCR
	LIFR	SERTAD1	LAPTM5	FAXC	CDK19	SLC35F1
	FAT1	PGF	TREM2	MRAP2	RASSF2	BCAT1
	PPARA	SYNPO2	SCIN	SYT4	SLAIN1	DGKI
	YAP1	BACE2	PLEK	ATP8A2	PCDH9	MAMDC2
	ACSS3	LZTS2	NCF4	SVOP	LPAR1	RARRES1
	MRAS	ERG	ARHGAP25	RAB6B	SERINC5	MAEL
	Study	MarkerSet	CellEnrichment	p	fold_change	sd_from_mean	BHp		Study	MarkerSet	CellEnrichment	p	fold_change	sd_from_mean	BHp
	GSE49036	Astrocyte	ODC	0.7805	0.824588	-0.806615	1		GSE49036	Neuron	ODC	1	0.338033	-2.98435	1
	GSE49036	Astrocyte	Astrocyte	0.0002	1.78448	4.11826	0.0012		GSE49036	Neuron	Astrocyte	0.9999	0.388916	-3.18877	1
	GSE49036	Astrocyte	Microglia	0.9879	0.546877	-1.96399	1		GSE49036	Neuron	Microglia	1	0.194419	-3.46037	1
	GSE49036	Astrocyte	OPC	0.4177	1.02548	0.122255	0.8354		GSE49036	Neuron	OPC	0.8748	0.767248	-1.11537	1
	GSE49036	Astrocyte	Neuron	1	0.352887	-2.70326	1		GSE49036	Neuron	Neuron	0	3.76527	11.594	0
	GSE49036	Astrocyte	Endothelial	0.0406	1.64123	1.87056	0.1218		GSE49036	Neuron	Endothelial	0.9854	0.364139	-1.86815	1
	Study	MarkerSet	CellEnrichment	p	fold_change	sd_from_mean	BHp		Study	MarkerSet	CellEnrichment	p	fold_change	sd_from_mean	BHp
	GSE49036	Endothelial	ODC	0.9994	0.458948	-2.46341	1		GSE49036	ODC	ODC	0	2.10242	5.00427	0
	GSE49036	Endothelial	Astrocyte	0.9856	0.65384	-1.80639	1		GSE49036	ODC	Astrocyte	0.4965	0.985531	-0.0750162	0.88365
	GSE49036	Endothelial	Microglia	0.9895	0.543854	-1.93232	1		GSE49036	ODC	Microglia	0.5891	0.930436	-0.298383	0.88365
	GSE49036	Endothelial	OPC	0.9972	0.528116	-2.28595	1		GSE49036	ODC	OPC	0.5343	0.9685	-0.151599	0.88365
	GSE49036	Endothelial	Neuron	1	0.259466	-3.06429	1		GSE49036	ODC	Neuron	1	0.255609	-3.11223	1
	GSE49036	Endothelial	Endothelial	0	4.80879	11.0417	0		GSE49036	ODC	Endothelial	0.8772	0.612171	-1.12182	1
	Study	MarkerSet	CellEnrichment	p	fold_change	sd_from_mean	BHp		Study	MarkerSet	CellEnrichment	p	fold_change	sd_from_mean	BHp
	GSE49036	Microglia	ODC	1	0.0828283	-4.06911	1		GSE49036	OPC	ODC	0.999	0.496689	-2.30221	0.999
	GSE49036	Microglia	Astrocyte	0.8919	0.770563	-1.1621	1		GSE49036	OPC	Astrocyte	0.9843	0.655955	-1.80703	0.999
	GSE49036	Microglia	Microglia	0	4.24683	13.5833	0		GSE49036	OPC	Microglia	0.9653	0.624538	-1.62063	0.999
	GSE49036	Microglia	OPC	1	0.166928	-3.92302	1		GSE49036	OPC	OPC	0.0068	1.56593	2.75381	0.0204
	GSE49036	Microglia	Neuron	1	0.0994718	-3.60574	1		GSE49036	OPC	Neuron	0.0046	1.7234	3.04109	0.0204
	GSE49036	Microglia	Endothelial	0.968	0.420639	-1.65138	1		GSE49036	OPC	Endothelial	0.4254	1.03532	0.102471	0.8508

## Sheet: GSE43490
	Supplementary table S1: BRETIGEA-derived markers for the study GSE43490 & EWCE results in the GSE140231 summary expression matrix
	Astrocyte	EndothelialCells	Microglia	Neurons	ODC	OPC
	AMT	VWF	VAV1	MLLT11	KIF13B	RNF6
	LFNG	PTPRB	AIF1	TTC9	SOX2-OT	PLAA
	MRO	TAGLN	C1QA	AMPH	GAB2	MOB4
	TRIM8	THSD4	FCGR3A	NSF	TP53INP2	FBXO11
	SOX9	NEURL1B	CYBB	NMNAT2	DAAM2	ARHGAP12
	PHF21B	ACVRL1	CCR5	DPP10-AS1	FRYL	SLC25A32
	PRDM16	SLC2A1	SPHK1	FAXC	RASSF2	LRRK2
	SMO	RRAS	RNASET2	PNMA2	HIPK2	LUZP2
	ACSF2	CMTM8	ADORA3	CADPS	TMEM87A	RB1
	BMP7	TIE1	LCP1	HSPA12A	BBX	CLCN3
	FAM107A	MECOM	CD14	NAP1L2	FAM107B	RBM34
	SORBS1	EHD2	SLA	TRIM37	HHIP	BCAT1
	TRPM3	FOXC1	RAB32	SLC10A4	TMEM98	HMGCR
	PAPLN	KDR	CASP1	STAR	CDK19	TADA1
	ARHGEF26	CALD1	PDPN	GOT1	PTP4A2	KBTBD2
	INHBB	ABHD14B	VAMP8	TAGLN3	SLCO1A2	ARMCX1
	RGN	FLI1	HLA-DRB1	TMEM132B	COBL	RABL3
	FADS2	GNG11	CCL4	SUSD4	TJAP1	PCMTD2
	IQCA1	TPM2	RAP2B	PEG10	TMEM125	FANCL
	PCSK5	CFH	GMFG	NELL2	RBP7	B3GNT7
	Study	MarkerSet	CellEnrichment	p	fold_change	sd_from_mean	BHp		Study	MarkerSet	CellEnrichment	p	fold_change	sd_from_mean	BHp
	GSE43490	Astrocyte	ODC	1	0.347434	-2.94993	1		GSE43490	Neuron	ODC	1	0.252955	-3.41835	1
	GSE43490	Astrocyte	Astrocyte	0	2.47747	7.73398	0		GSE43490	Neuron	Astrocyte	1	0.418295	-3.03687	1
	GSE43490	Astrocyte	Microglia	0.9945	0.506781	-2.12331	1		GSE43490	Neuron	Microglia	1	0.24461	-3.25643	1
	GSE43490	Astrocyte	OPC	0.5292	0.970156	-0.145509	1		GSE43490	Neuron	OPC	0.3745	1.05165	0.247774	1
	GSE43490	Astrocyte	Neuron	0.9953	0.486335	-2.14512	1		GSE43490	Neuron	Neuron	0	3.5451	10.5106	0
	GSE43490	Astrocyte	Endothelial	0.2854	1.17866	0.524707	0.8562		GSE43490	Neuron	Endothelial	0.9886	0.340458	-1.90935	1
	Study	MarkerSet	CellEnrichment	p	fold_change	sd_from_mean	BHp		Study	MarkerSet	CellEnrichment	p	fold_change	sd_from_mean	BHp
	GSE43490	Endothelial	ODC	1	0.319431	-3.07352	1		GSE43490	ODC	ODC	0	2.05637	4.69826	0
	GSE43490	Endothelial	Astrocyte	1	0.349978	-3.38306	1		GSE43490	ODC	Astrocyte	0.4333	1.01133	0.057282	0.9768
	GSE43490	Endothelial	Microglia	0.9998	0.401633	-2.56422	1		GSE43490	ODC	Microglia	0.4884	0.990599	-0.039803	0.9768
	GSE43490	Endothelial	OPC	1	0.261604	-3.54192	1		GSE43490	ODC	OPC	0.9186	0.721273	-1.2928	0.9999
	GSE43490	Endothelial	Neuron	1	0.19002	-3.36894	1		GSE43490	ODC	Neuron	0.9999	0.308678	-2.83695	0.9999
	GSE43490	Endothelial	Endothelial	0	6.19924	15.146	0		GSE43490	ODC	Endothelial	0.6779	0.818552	-0.518442	0.9999
	Study	MarkerSet	CellEnrichment	p	fold_change	sd_from_mean	BHp		Study	MarkerSet	CellEnrichment	p	fold_change	sd_from_mean	BHp
	GSE43490	Microglia	ODC	1	0.176185	-3.43129	1		GSE43490	OPC	ODC	0.8995	0.738545	-1.182	0.941
	GSE43490	Microglia	Astrocyte	0.7489	0.850076	-0.719844	1		GSE43490	OPC	Astrocyte	0.941	0.728379	-1.42172	0.941
	GSE43490	Microglia	Microglia	0	3.55144	10.1803	0		GSE43490	OPC	Microglia	0.6852	0.876027	-0.539773	0.941
	GSE43490	Microglia	OPC	0.9996	0.367173	-2.78142	1		GSE43490	OPC	OPC	0.012	1.53221	2.54226	0.072
	GSE43490	Microglia	Neuron	1	0.116782	-3.34568	1		GSE43490	OPC	Neuron	0.3055	1.10924	0.453707	0.6366
	GSE43490	Microglia	Endothelial	0.5854	0.888206	-0.298688	1		GSE43490	OPC	Endothelial	0.3183	1.14059	0.404725	0.6366

## Sheet: GSE7621
	Supplementary table S1: BRETIGEA-derived markers for the study GSE7621 & EWCE results in the GSE140231 summary expression matrix
	Astrocyte	EndothelialCells	Microglia	Neurons	ODC	OPC
	GABRG1	IFITM3	LAPTM5	SYT13	TTYH2	ATPAF1
	PRDX6	IFITM1	S100A11	TAGLN3	RTKN	SHOC2
	PRDM16	ELOVL7	C1QC	STXBP1	CNTN2	COPS4
	NPAS3	WWTR1	ARHGDIB	ATP8A2	KIF13B	ARMCX1
	TP53BP2	IFITM2	FCER1G	SNAP91	LINC00320	GFRA1
	PAPLN	EPAS1	HCLS1	STMN2	PRRG1	WDR61
	ACSBG1	OSMR	SLA	MAP7D2	ERMN	MOB4
	AGT	ICAM2	C1QB	AP3B2	SERINC5	SLC25A32
	CABLES1	PAPSS2	CTSB	DNM1	SLAIN1	SNX25
	ARHGEF26	VIM	TLR2	MAP3K9	SEC14L5	IL13RA2
	PLSCR4	RAB13	HLA-DRA	NAPB	MAP7	MAEL
	SERPINE2	PODXL	HLA-DRB1	PPM1E	SOX2-OT	MPPED2
	SLC14A1	VWF	CD74	MDH1	COL4A5	HMGCR
	HEPH	PXDC1	TYROBP	SYT1	PLEKHG3	GBE1
	BBOX1	ACVRL1	VSIG4	VSNL1	HDAC11	BCAT1
	GLI3	TM4SF1	C1QA	TRIM37	QKI	VBP1
	SLC44A2	STOM	RBM47	INA	ABCA8	WNK3
	ZFYVE21	IL1R1	CXCL16	SULT4A1	HSD17B4	SLC8A3
	GJA1	CMTM8	RNASET2	THY1	ZNF488	SLC35F1
	SNTA1	PPARD	ITGAM	MAGEE1	PTK2	ZEB1-AS1
	Study	MarkerSet	CellEnrichment	p	fold_change	sd_from_mean	BHp		Study	MarkerSet	CellEnrichment	p	fold_change	sd_from_mean	BHp
	GSE7621	Astrocyte	ODC	0.9994	0.49194	-2.3291	0.9998		GSE7621	Neuron	ODC	1	0.295754	-3.23297	1
	GSE7621	Astrocyte	Astrocyte	0	2.73241	8.9925	0		GSE7621	Neuron	Astrocyte	1	0.348544	-3.36742	1
	GSE7621	Astrocyte	Microglia	0.9998	0.374216	-2.67595	0.9998		GSE7621	Neuron	Microglia	1	0.207585	-3.36239	1
	GSE7621	Astrocyte	OPC	0.9109	0.729658	-1.2759	0.9998		GSE7621	Neuron	OPC	0.9485	0.684343	-1.51566	1
	GSE7621	Astrocyte	Neuron	0.9994	0.362404	-2.63263	0.9998		GSE7621	Neuron	Neuron	0	4.02232	12.6073	0
	GSE7621	Astrocyte	Endothelial	0.2112	1.26881	0.780103	0.6336		GSE7621	Neuron	Endothelial	0.9988	0.213039	-2.28071	1
	Study	MarkerSet	CellEnrichment	p	fold_change	sd_from_mean	BHp		Study	MarkerSet	CellEnrichment	p	fold_change	sd_from_mean	BHp
	GSE7621	Endothelial	ODC	1	0.163361	-3.75361	1		GSE7621	ODC	ODC	0	2.43326	6.42236	0
	GSE7621	Endothelial	Astrocyte	1	0.360088	-3.24535	1		GSE7621	ODC	Astrocyte	0.4341	1.01248	0.0640348	1
	GSE7621	Endothelial	Microglia	0.9991	0.439518	-2.36979	1		GSE7621	ODC	Microglia	0.8238	0.783026	-0.918032	1
	GSE7621	Endothelial	OPC	0.9991	0.454136	-2.58436	1		GSE7621	ODC	OPC	0.7443	0.853669	-0.689512	1
	GSE7621	Endothelial	Neuron	1	0.113015	-3.61027	1		GSE7621	ODC	Neuron	1	0.275177	-2.95705	1
	GSE7621	Endothelial	Endothelial	0	6.2289	14.9121	0		GSE7621	ODC	Endothelial	0.9642	0.424084	-1.61126	1
	Study	MarkerSet	CellEnrichment	p	fold_change	sd_from_mean	BHp		Study	MarkerSet	CellEnrichment	p	fold_change	sd_from_mean	BHp
	GSE7621	Microglia	ODC	1	0.0617889	-4.20326	1		GSE7621	OPC	ODC	0.9969	0.52526	-2.18028	0.9969
	GSE7621	Microglia	Astrocyte	0.9996	0.510475	-2.49002	1		GSE7621	OPC	Astrocyte	0.9425	0.728889	-1.41697	0.9969
	GSE7621	Microglia	Microglia	0	4.37589	14.177	0		GSE7621	OPC	Microglia	0.9872	0.553876	-1.91292	0.9969
	GSE7621	Microglia	OPC	1	0.146214	-4.02733	1		GSE7621	OPC	OPC	0.0102	1.53686	2.6199	0.0612
	GSE7621	Microglia	Neuron	1	0.0980018	-3.66594	1		GSE7621	OPC	Neuron	0.0247	1.52028	2.16545	0.0741
	GSE7621	Microglia	Endothelial	0.7992	0.696637	-0.854747	1		GSE7621	OPC	Endothelial	0.1719	1.32341	0.945716	0.3438

## Sheet: GSE8397
	Supplementary table S1: BRETIGEA-derived markers for the study GSE8397 & EWCE results in the GSE140231 summary expression matrix
	Astrocyte	EndothelialCells	Microglia	Neurons	ODC	OPC
	GJA1	ICAM2	PTPRC	NMNAT2	GPR37	LRRC19
	BMP7	RAB13	CTSC	UCHL1	JAM3	RGS13
	SPON1	GIMAP6	IFI16	RTN1	ABCA8	ZNF157
	TP53BP2	SLC16A4	LY86	AP3B2	AMD1	CLEC2D
	TMEM47	IFI27	FCGR2A	ADAM23	NPC1	LAMB4
	NT5E	PODXL	CREG1	ACOT7	HSPA2	TNKS
	NEBL	ATP8B1	MAFB	CHGB	RAPGEF5	RNF6
	NOTCH2	CLDN5	TYROBP	REEP1	TJAP1	CFTR
	FAT1	RPL35	MNDA	TAGLN3	HAPLN2	ALPK1
	PRDX6	S100A10	VAMP8	CADPS	PTPRD	TCF12
	ADCY8	ZBTB10	TLR2	BEX1	MYO1D	MCMBP
	TRPS1	EDNRA	LY96	GNG3	DYSF	KIAA0087
	ACAA2	ZIC1	SLC7A7	MLLT11	VEZF1	PRSS12
	WWC1	PPARD	CD53	AMPH	KIF13B	KIF18A
	SRPX	TM4SF1	RBM47	CERS6	MYRF	MROH9
	CLDN10	PXDC1	HCLS1	GPRASP1	LPAR1	ZFX
	BBOX1	ECE1	IRF8	STMN2	MYOT	EXO5
	HEPH	ANXA2	OLR1	NECAP1	CHD1L	ANKRD28
	LGI1	PXN	AIF1	SNAP91	SIRT2	FGF20
	LPIN1	PGF	HLA-DMB	RCAN2	RNF130	MMP3
	Study	MarkerSet	CellEnrichment	p	fold_change	sd_from_mean	BHp		Study	MarkerSet	CellEnrichment	p	fold_change	sd_from_mean	BHp
	GSE8397	Astrocyte	ODC	0.9999	0.39147	-2.77419	0.9999		GSE8397	Neuron	ODC	1	0.355256	-2.97955	1
	GSE8397	Astrocyte	Astrocyte	0	2.35765	7.20503	0		GSE8397	Neuron	Astrocyte	1	0.371963	-3.26569	1
	GSE8397	Astrocyte	Microglia	0.9985	0.449584	-2.36379	0.9999		GSE8397	Neuron	Microglia	1	0.247493	-3.22302	1
	GSE8397	Astrocyte	OPC	0.3197	1.08426	0.402473	0.8006		GSE8397	Neuron	OPC	0.5346	0.970442	-0.141914	1
	GSE8397	Astrocyte	Neuron	0.9663	0.60785	-1.64296	0.9999		GSE8397	Neuron	Neuron	0	3.55913	10.591	0
	GSE8397	Astrocyte	Endothelial	0.4003	1.06106	0.175453	0.8006		GSE8397	Neuron	Endothelial	0.9875	0.343056	-1.91709	1
	Study	MarkerSet	CellEnrichment	p	fold_change	sd_from_mean	BHp		Study	MarkerSet	CellEnrichment	p	fold_change	sd_from_mean	BHp
	GSE8397	Endothelial	ODC	1	0.246298	-3.43777	1		GSE8397	ODC	ODC	0.0001	2.13686	5.23574	0.0006
	GSE8397	Endothelial	Astrocyte	0.9984	0.570293	-2.24937	1		GSE8397	ODC	Astrocyte	0.6236	0.926054	-0.385277	0.9986
	GSE8397	Endothelial	Microglia	0.988	0.550307	-1.92248	1		GSE8397	ODC	Microglia	0.5728	0.938409	-0.264896	0.9986
	GSE8397	Endothelial	OPC	0.9968	0.512092	-2.34865	1		GSE8397	ODC	OPC	0.8311	0.802649	-0.943683	0.9986
	GSE8397	Endothelial	Neuron	1	0.219264	-3.25303	1		GSE8397	ODC	Neuron	0.9986	0.416729	-2.41467	0.9986
	GSE8397	Endothelial	Endothelial	0	5.37219	12.6483	0		GSE8397	ODC	Endothelial	0.8615	0.632756	-1.07418	0.9986
	Study	MarkerSet	CellEnrichment	p	fold_change	sd_from_mean	BHp		Study	MarkerSet	CellEnrichment	p	fold_change	sd_from_mean	BHp
	GSE8397	Microglia	ODC	1	0.12811	-3.97184	1		GSE8397	OPC	ODC	0.7585	0.837115	-0.731477	0.9649
	GSE8397	Microglia	Astrocyte	0.8767	0.787671	-1.10529	1		GSE8397	OPC	Astrocyte	0.9649	0.689876	-1.58153	0.9649
	GSE8397	Microglia	Microglia	0	3.87957	12.4376	0		GSE8397	OPC	Microglia	0.1635	1.23395	0.981878	0.4905
	GSE8397	Microglia	OPC	1	0.182542	-3.94444	1		GSE8397	OPC	OPC	0.0045	1.65223	3.04619	0.027
	GSE8397	Microglia	Neuron	1	0.177191	-3.43782	1		GSE8397	OPC	Neuron	0.5407	0.953776	-0.187776	0.9649
	GSE8397	Microglia	Endothelial	0.7741	0.727931	-0.791867	1		GSE8397	OPC	Endothelial	0.8969	0.580141	-1.1919	0.9649

## Sheet: GSE20163
	Supplementary table S1: BRETIGEA-derived markers for the study GSE20163 & EWCE results in the GSE140231 summary expression matrix
	Astrocyte	EndothelialCells	Microglia	Neurons	ODC	OPC
	PBXIP1	ITIH2	TLR2	AMPH	RNF13	MEX3C
	NDUFS3	PLOD3	MAFB	GNAL	CDH19	ANKRD28
	PMM1	CNN2	GPR65	HPRT1	GPR37	MMRN1
	ALDH1L1	SKAP1	VSIG4	NMNAT2	CSE1L	SLC25A16
	AQP4	DDIT3	CTSC	RIMBP2	LGR5	TRIM24
	BCKDHB	LRRC17	ITGB2	NELL2	PIK3C2B	CHORDC1
	DAG1	AVPR1A	TNFRSF1B	TUSC3	LRP2	PPM1D
	MUL1	RELA	CD14	ADAM23	MAP4K5	PAPOLA
	PYGM	ACE	ARPC1B	THY1	PLCL1	KAT2B
	SDS	RBMS3	CD86	ATP8A2	DPYD	TCF12
	BBOX1	ITGA10	SLC7A7	SULT4A1	LAMP2	MMP16
	TST	ALS2CL	MTHFD2	RPH3A	ATP10B	LAMB4
	PDLIM3	B3GNT2	HAMP	RNF41	CLMN	A1CF
	NDP	PTPN14	IFI16	GNB5	AZGP1	ARHGAP12
	NTSR2	CCDC88C	TLR7	SYNGR3	SORT1	BLM
	ATP1A2	BMP4	SAMSN1	GAP43	CCDC121	FPGT
	FHIT	CLEC1A	LCP2	SLC25A14	GNAI1	FBXO11
	ASRGL1	RGS5	SLC2A5	STAR	MTMR2	JADE3
	PYGB	ABCG2	C3	SCG2	C1GALT1	ETV1
	PHKA1	F2RL3	CORO1A	SNX10	DPF2	PRSS12
	Study	MarkerSet	CellEnrichment	p	fold_change	sd_from_mean	BHp		Study	MarkerSet	CellEnrichment	p	fold_change	sd_from_mean	BHp
	GSE20163	Astrocyte	ODC	0.9943	0.556923	-2.01446	0.9952		GSE20163	Neuron	ODC	1	0.216539	-3.57635	1
	GSE20163	Astrocyte	Astrocyte	0	2.3871	7.37621	0		GSE20163	Neuron	Astrocyte	1	0.353165	-3.38039	1
	GSE20163	Astrocyte	Microglia	0.9952	0.503578	-2.11372	0.9952		GSE20163	Neuron	Microglia	0.9997	0.385216	-2.65408	1
	GSE20163	Astrocyte	OPC	0.6772	0.890982	-0.518787	0.9952		GSE20163	Neuron	OPC	0.662	0.901855	-0.464656	1
	GSE20163	Astrocyte	Neuron	0.9819	0.571483	-1.78564	0.9952		GSE20163	Neuron	Neuron	0	3.49468	10.4208	0
	GSE20163	Astrocyte	Endothelial	0.4833	0.986979	-0.0378164	0.9952		GSE20163	Neuron	Endothelial	0.9254	0.542777	-1.33441	1
	Study	MarkerSet	CellEnrichment	p	fold_change	sd_from_mean	BHp		Study	MarkerSet	CellEnrichment	p	fold_change	sd_from_mean	BHp
	GSE20163	Endothelial	ODC	0.9984	0.475096	-2.2492	0.9984		GSE20163	ODC	ODC	0	2.19796	5.46279	0
	GSE20163	Endothelial	Astrocyte	0.9704	0.666762	-1.60046	0.9984		GSE20163	ODC	Astrocyte	0.6813	0.896651	-0.546672	0.9998
	GSE20163	Endothelial	Microglia	0.9616	0.598618	-1.59236	0.9984		GSE20163	ODC	Microglia	0.6091	0.918869	-0.34514	0.9998
	GSE20163	Endothelial	OPC	0.8724	0.752227	-1.09799	0.9984		GSE20163	ODC	OPC	0.5898	0.939244	-0.287436	0.9998
	GSE20163	Endothelial	Neuron	0.8562	0.725487	-1.04418	0.9984		GSE20163	ODC	Neuron	0.9998	0.321498	-2.80468	0.9998
	GSE20163	Endothelial	Endothelial	0	3.71813	7.35535	0		GSE20163	ODC	Endothelial	0.902	0.574667	-1.23873	0.9998
	Study	MarkerSet	CellEnrichment	p	fold_change	sd_from_mean	BHp		Study	MarkerSet	CellEnrichment	p	fold_change	sd_from_mean	BHp
	GSE20163	Microglia	ODC	1	0.0749818	-4.28343	1		GSE20163	OPC	ODC	0.8531	0.769994	-1.03041	0.8928
	GSE20163	Microglia	Astrocyte	0.9891	0.641194	-1.87232	1		GSE20163	OPC	Astrocyte	0.8928	0.77004	-1.18336	0.8928
	GSE20163	Microglia	Microglia	0	4.12807	13.5235	0		GSE20163	OPC	Microglia	0.752	0.82436	-0.73168	0.8928
	GSE20163	Microglia	OPC	1	0.196159	-3.87979	1		GSE20163	OPC	OPC	0.0008	1.81152	3.81652	0.0048
	GSE20163	Microglia	Neuron	1	0.132902	-3.64455	1		GSE20163	OPC	Neuron	0.5005	0.981897	-0.0729445	0.8928
	GSE20163	Microglia	Endothelial	0.7879	0.712222	-0.827217	1		GSE20163	OPC	Endothelial	0.572	0.906186	-0.26537	0.8928

## Sheet: GSE20164
	Supplementary table S1: BRETIGEA-derived markers for the study GSE20164 & EWCE results in the GSE140231 summary expression matrix
	Astrocyte	EndothelialCells	Microglia	Neurons	ODC	OPC
	NEBL	ICAM2	HAMP	VSNL1	QKI	USP24
	GPM6A	PODXL	RIN3	NEFH	MYO1D	KDM3A
	FAT1	IQGAP1	MYO1F	NMNAT2	MTRR	NUP153
	ID4	WWTR1	CTSC	SNAP91	PKP4	TCF12
	TRIL	RAMP3	PLIN2	STMN2	ST18	ARHGAP12
	DAG1	TAGLN	ARRB2	SCAMP5	PSEN1	MAPK8
	SMO	SERPINH1	SUSD6	RAB6B	ENPP2	JADE3
	CLDN10	SELE	MORC1	ENO2	SERINC5	FBXO11
	ATP1A2	ARHGAP29	SLC25A37	RTN1	NKX2-2	GPSM2
	SPARCL1	SLCO4A1	C5AR1	HPRT1	FEZ1	CPNE3
	TMEM47	TM4SF1	IFNGR2	INA	GAB2	COL11A1
	RFX4	MGP	THEMIS2	STXBP1	SAP18	KAT2B
	GLUD2	COL1A2	NCKAP1L	SYT1	TMEM165	MEX3C
	SOX9	NYNRIN	CCL2	SULT4A1	POGK	FPGT
	GJA1	CD151	GYPC	EPB41L1	LANCL1	TMEM100
	CTNND2	PAPSS2	ALPK3	SNAP25	TF	CLCN3
	SLC7A11	CLDN5	RAB32	MDH1	SLC35A5	SLC17A5
	SPON1	CDH5	PLAUR	BEX1	LPAR1	RB1
	PON2	IFITM1	ALOX5AP	SYNGR3	CENPB	ARMCX1
	ASTN1	SYNPO	KYNU	NEFL	ABCA8	CHORDC1
	Study	MarkerSet	CellEnrichment	p	fold_change	sd_from_mean	BHp		Study	MarkerSet	CellEnrichment	p	fold_change	sd_from_mean	BHp
	GSE20164	Astrocyte	ODC	1	0.250923	-3.43194	1		GSE20164	Neuron	ODC	1	0.29049	-3.22712	1
	GSE20164	Astrocyte	Astrocyte	0	2.17341	6.13303	0		GSE20164	Neuron	Astrocyte	1	0.334155	-3.46493	1
	GSE20164	Astrocyte	Microglia	1	0.262668	-3.164	1		GSE20164	Neuron	Microglia	1	0.218156	-3.3565	1
	GSE20164	Astrocyte	OPC	0.0474	1.37415	1.78539	0.1422		GSE20164	Neuron	OPC	0.9785	0.621097	-1.84705	1
	GSE20164	Astrocyte	Neuron	0.9823	0.558478	-1.8229	1		GSE20164	Neuron	Neuron	0	4.07779	12.8369	0
	GSE20164	Astrocyte	Endothelial	0.0776	1.51656	1.50037	0.1552		GSE20164	Neuron	Endothelial	0.996	0.265537	-2.13472	1
	Study	MarkerSet	CellEnrichment	p	fold_change	sd_from_mean	BHp		Study	MarkerSet	CellEnrichment	p	fold_change	sd_from_mean	BHp
	GSE20164	Endothelial	ODC	1	0.281224	-3.22519	1		GSE20164	ODC	ODC	0.0001	2.04431	4.74194	0.0006
	GSE20164	Endothelial	Astrocyte	1	0.358752	-3.25025	1		GSE20164	ODC	Astrocyte	0.6808	0.89924	-0.527557	0.894
	GSE20164	Endothelial	Microglia	1	0.15784	-3.49168	1		GSE20164	ODC	Microglia	0.6815	0.877222	-0.531672	0.894
	GSE20164	Endothelial	OPC	1	0.310443	-3.23835	1		GSE20164	ODC	OPC	0.745	0.854159	-0.693348	0.894
	GSE20164	Endothelial	Neuron	0.9999	0.329037	-2.74477	1		GSE20164	ODC	Neuron	0.9979	0.452515	-2.29576	0.9979
	GSE20164	Endothelial	Endothelial	0	6.32409	15.0174	0		GSE20164	ODC	Endothelial	0.713	0.783034	-0.62637	0.894
	Study	MarkerSet	CellEnrichment	p	fold_change	sd_from_mean	BHp		Study	MarkerSet	CellEnrichment	p	fold_change	sd_from_mean	BHp
	GSE20164	Microglia	ODC	1	0.257958	-3.36862	1		GSE20164	OPC	ODC	0.7917	0.814599	-0.828538	0.8597
	GSE20164	Microglia	Astrocyte	0.7991	0.833943	-0.866912	1		GSE20164	OPC	Astrocyte	0.8068	0.829174	-0.881648	0.8597
	GSE20164	Microglia	Microglia	0	3.08795	9.0263	0		GSE20164	OPC	Microglia	0.6223	0.909157	-0.381872	0.8597
	GSE20164	Microglia	OPC	1	0.364075	-3.01263	1		GSE20164	OPC	OPC	0.0058	1.60496	2.86263	0.0348
	GSE20164	Microglia	Neuron	0.9999	0.31695	-2.83591	1		GSE20164	OPC	Neuron	0.8597	0.736973	-1.07102	0.8597
	GSE20164	Microglia	Endothelial	0.2808	1.18094	0.529431	0.8424		GSE20164	OPC	Endothelial	0.2103	1.26978	0.768063	0.6309

## Sheet: GSE20292
	Supplementary table S1: BRETIGEA-derived markers for the study GSE20292 & EWCE results in the GSE140231 summary expression matrix
	Astrocyte	EndothelialCells	Microglia	Neurons	ODC	OPC
	FXYD3	SKAP1	PLEK	ADAM23	RNF13	PANX1
	MINK1	SYDE1	IKZF1	RFK	MTMR2	NUP153
	TOM1L2	HYAL1	CD4	SNAP91	GNAI1	FPGT
	SEMA4A	LRRC32	SPI1	CD200	PCNA	FANCL
	GAS8	EHD2	CYTH4	DYNC1I1	BTBD3	ETFDH
	PLCD1	ALS2CL	HIVEP3	MYT1L	LGR5	USP24
	TFAP2C	IFITM1	CCL22	RTN1	ENOPH1	TSNAX
	CLPTM1	CLDN5	LUZP1	CACNA2D3	GCA	TSPAN12
	PTPN9	ENG	KDM6B	PEG10	SLC35A5	RB1
	LPAR3	FURIN	GYPC	PPP3CB	TRMT13	PAPOLA
	CACNB1	SULT1B1	TNF	RGS7	PAXBP1	CLCN3
	EMID1	TRIP10	IL16	HPRT1	CPOX	ARHGAP12
	EGFR	SLCO2A1	ARID3B	RCAN2	RAB28	ARMCX1
	HPSE2	NES	ALOX15B	PRKCB	ACTL6A	KDM3A
	FADS2	CSF3	PLAUR	SLC25A12	TBC1D15	MTF2
	GLI3	MFAP4	PLCB2	SYT1	WDR44	UHRF1BP1L
	KLF15	IFITM3	IL1B	NMNAT2	PTBP2	DPH5
	HKDC1	CYSLTR2	IL1RN	NECAP1	PLCL1	NUP107
	RFX2	FHL3	MYBPC3	FGF13	LTN1	MEX3C
	DIO2	SYNPO	SIGLEC9	AMPH	YWHAQ	RNF38
	Study	MarkerSet	CellEnrichment	p	fold_change	sd_from_mean	BHp		Study	MarkerSet	CellEnrichment	p	fold_change	sd_from_mean	BHp
	GSE20292	Astrocyte	ODC	0.9185	0.72106	-1.28008	0.9715		GSE20292	Neuron	ODC	0.9997	0.455377	-2.46944	1
	GSE20292	Astrocyte	Astrocyte	0	2.13426	5.9434	0		GSE20292	Neuron	Astrocyte	0.9997	0.492608	-2.68268	1
	GSE20292	Astrocyte	Microglia	0.936	0.668169	-1.42603	0.9715		GSE20292	Neuron	Microglia	1	0.390202	-2.62706	1
	GSE20292	Astrocyte	OPC	0.5718	0.946975	-0.254421	0.9715		GSE20292	Neuron	OPC	0.352	1.06611	0.315301	1
	GSE20292	Astrocyte	Neuron	0.9715	0.594134	-1.66926	0.9715		GSE20292	Neuron	Neuron	0	2.92784	8.14414	0
	GSE20292	Astrocyte	Endothelial	0.7123	0.792243	-0.607964	0.9715		GSE20292	Neuron	Endothelial	0.8869	0.596022	-1.17371	1
	Study	MarkerSet	CellEnrichment	p	fold_change	sd_from_mean	BHp		Study	MarkerSet	CellEnrichment	p	fold_change	sd_from_mean	BHp
	GSE20292	Endothelial	ODC	1	0.224691	-3.38923	1		GSE20292	ODC	ODC	0.0059	1.67708	3.0924	0.0354
	GSE20292	Endothelial	Astrocyte	0.9993	0.516814	-2.39253	1		GSE20292	ODC	Astrocyte	0.7824	0.848032	-0.808569	0.9119
	GSE20292	Endothelial	Microglia	0.995	0.481686	-2.13709	1		GSE20292	ODC	Microglia	0.6404	0.897766	-0.436892	0.9119
	GSE20292	Endothelial	OPC	0.9997	0.402934	-2.6943	1		GSE20292	ODC	OPC	0.6891	0.888165	-0.532924	0.9119
	GSE20292	Endothelial	Neuron	0.9991	0.39616	-2.37893	1		GSE20292	ODC	Neuron	0.9119	0.694245	-1.26955	0.9119
	GSE20292	Endothelial	Endothelial	0	5.42903	12.3883	0		GSE20292	ODC	Endothelial	0.4806	0.990426	-0.0279353	0.9119
	Study	MarkerSet	CellEnrichment	p	fold_change	sd_from_mean	BHp		Study	MarkerSet	CellEnrichment	p	fold_change	sd_from_mean	BHp
	GSE20292	Microglia	ODC	1	0.190442	-3.62713	1		GSE20292	OPC	ODC	0.6923	0.865498	-0.574455	0.6923
	GSE20292	Microglia	Astrocyte	0.5502	0.954604	-0.232757	1		GSE20292	OPC	Astrocyte	0.6792	0.892915	-0.536423	0.6923
	GSE20292	Microglia	Microglia	0	3.12024	8.84186	0		GSE20292	OPC	Microglia	0.3045	1.11369	0.466245	0.661
	GSE20292	Microglia	OPC	0.9991	0.4618	-2.53066	1		GSE20292	OPC	OPC	0.2234	1.15479	0.697329	0.661
	GSE20292	Microglia	Neuron	0.9998	0.342115	-2.68103	1		GSE20292	OPC	Neuron	0.6001	0.915465	-0.335148	0.6923
	GSE20292	Microglia	Endothelial	0.6124	0.87048	-0.367388	1		GSE20292	OPC	Endothelial	0.3305	1.1319	0.364286	0.661

## Sheet: GSE20333
	Supplementary table S1: BRETIGEA-derived markers for the study GSE20333 & EWCE results in the GSE140231 summary expression matrix
	Astrocyte	EndothelialCells	Microglia	Neurons	ODC	OPC
	GJA1	CDK2	SEC24C	NEFL	POLR1B	VBP1
	ACO2	SKAP1	MYO9B	GABBR2	GDNF	TRIP12
	HADHB	MYO5C	TLR6	NAP1L2	PEX16	RNF6
	SLC1A3	CNN2	TLR8	GOT1	GAS7	NUP153
	CPE	SLC6A13	KYNU	RGS4	SFTPC	COPS4
	GABBR1	CA5B	PIK3R5	ATP6V1A	PHLDA3	MBD2
	GPR19	LMCD1	RUNX2	SCN3B	NFYB	HMGCR
	PPP1R3C	PRELP	SELPLG	SNAP25	CAPN3	GPSM2
	TGFBR3	MAGEA12	CD80	ATP8A2	CDC42BPA	BCHE
	ITM2C	HYAL2	APBB1IP	SYT1	AATK	CLCN3
	NTSR2	CLDN5	SLC50A1	KIFAP3	UBE4B	CDH19
	NDP	JAG2	SLC2A9	NEFM	APBA3	GLDC
	SLC4A4	ECM1	RPS6KA1	HPRT1	GJB1	MPPED2
	FGF2	SLC2A1	FPR3	UCHL1	KCNK10	RB1
	DECR1	DDX11	EGR2	YWHAH	GNAZ	SLC1A1
	GPC5	FLI1	CYTH4	CHGB	PTPN11	CA10
	SPARCL1	CLIC5	SLC12A6	ELOVL4	SH3GL3	PDGFRA
	ITGA7	FLNB	MGAT1	FABP3	CDC42EP1	SEMA5A
	CRYZ	GJC1	IL1RN	STMN2	CPB2	GBE1
	ASAP2	OAS2	DIAPH2	FGF13	SENP2	SPOCK3
	Study	MarkerSet	CellEnrichment	p	fold_change	sd_from_mean	BHp		Study	MarkerSet	CellEnrichment	p	fold_change	sd_from_mean	BHp
	GSE20333	Astrocyte	ODC	1	0.397269	-2.74109	1		GSE20333	Neuron	ODC	1	0.293599	-3.1798	1
	GSE20333	Astrocyte	Astrocyte	0.0013	1.72999	3.87533	0.0078		GSE20333	Neuron	Astrocyte	1	0.247361	-3.97739	1
	GSE20333	Astrocyte	Microglia	0.9951	0.514011	-2.10588	1		GSE20333	Neuron	Microglia	1	0.304357	-2.99513	1
	GSE20333	Astrocyte	OPC	0.8151	0.812133	-0.901924	1		GSE20333	Neuron	OPC	0.9954	0.526948	-2.26834	1
	GSE20333	Astrocyte	Neuron	0.8559	0.748975	-1.04306	1		GSE20333	Neuron	Neuron	0	3.91958	12.0695	0
	GSE20333	Astrocyte	Endothelial	0.003	2.10941	3.19889	0.009		GSE20333	Neuron	Endothelial	0.8675	0.625993	-1.08784	1
	Study	MarkerSet	CellEnrichment	p	fold_change	sd_from_mean	BHp		Study	MarkerSet	CellEnrichment	p	fold_change	sd_from_mean	BHp
	GSE20333	Endothelial	ODC	1	0.384485	-2.75439	1		GSE20333	ODC	ODC	0.0016	1.82991	3.74686	0.0096
	GSE20333	Endothelial	Astrocyte	0.9992	0.543307	-2.32191	1		GSE20333	ODC	Astrocyte	0.8053	0.831573	-0.881588	0.9385
	GSE20333	Endothelial	Microglia	0.9025	0.703712	-1.24667	1		GSE20333	ODC	Microglia	0.7253	0.847728	-0.65486	0.9385
	GSE20333	Endothelial	OPC	0.9966	0.509161	-2.28961	1		GSE20333	ODC	OPC	0.2528	1.12885	0.612588	0.7584
	GSE20333	Endothelial	Neuron	0.9987	0.413505	-2.38704	1		GSE20333	ODC	Neuron	0.9385	0.66302	-1.43407	0.9385
	GSE20333	Endothelial	Endothelial	0	4.66987	10.3587	0		GSE20333	ODC	Endothelial	0.8975	0.57705	-1.22173	0.9385
	Study	MarkerSet	CellEnrichment	p	fold_change	sd_from_mean	BHp		Study	MarkerSet	CellEnrichment	p	fold_change	sd_from_mean	BHp
	GSE20333	Microglia	ODC	1	0.401583	-2.71327	1		GSE20333	OPC	ODC	0.8205	0.799791	-0.922159	0.9823
	GSE20333	Microglia	Astrocyte	0.0616	1.33025	1.67955	0.1848		GSE20333	OPC	Astrocyte	0.9823	0.661015	-1.78778	0.9823
	GSE20333	Microglia	Microglia	0	2.73362	7.39097	0		GSE20333	OPC	Microglia	0.9285	0.683897	-1.36856	0.9823
	GSE20333	Microglia	OPC	0.9998	0.434741	-2.63671	1		GSE20333	OPC	OPC	0.0005	1.86253	4.12243	0.003
	GSE20333	Microglia	Neuron	1	0.269062	-2.93744	1		GSE20333	OPC	Neuron	0.6431	0.898143	-0.428221	0.9823
	GSE20333	Microglia	Endothelial	0.8206	0.669177	-0.936116	1		GSE20333	OPC	Endothelial	0.1877	1.29618	0.860842	0.5631
