# Supplementary material for: Correcting Differential Gene Expression Analysis for Cyto—Architectural Alterations in Substantia Nigra of Parkinson’s Disease Patients Reveals Known and Potential Novel Disease—Associated Genes and Pathways
Source: Cells. 2022 Jan 7;11(2):198. doi: 10.3390/cells11020198 (PMC8774027; doi:10.3390/cells11020198)
Supplement: Supplementary file 1 [file cells-11-00198-s001.zip › cells-1543109-SI sent to xml/CorrectingForCellPropPDsn_SuppTableS2.xlsx]

## Sheet: Sheet1
Supplementary table S2: Results of the linear model to test the differences in the estimates of the cell types between CTRL and PD.
Study	cell	term	estimate	std.error	statistic	p.value
GSE20163	Astrocytes	StatusPD	-0.026056	0.0147885	-1.76191	0.0998957
GSE20163	Endothelial Cells	StatusPD	0.0302935	0.0166188	1.82285	0.0897489
GSE20163	Microglia	StatusPD	-0.00997016	0.0206894	-0.481896	0.637326
GSE20163	Neurons	StatusPD	-0.0339324	0.0164153	-2.06712	0.0577331
GSE20163	ODCs	StatusPD	0.0154604	0.0143705	1.07584	0.300191
GSE20163	OPCs	StatusPD	0.0242047	0.0148216	1.63307	0.124735
GSE20164	Astrocytes	StatusPD	0.0300045	0.0195277	1.53651	0.168294
GSE20164	Endothelial Cells	StatusPD	0.0445631	0.0257114	1.73321	0.126657
GSE20164	Microglia	StatusPD	0.00408612	0.0357556	0.114279	0.912225
GSE20164	Neurons	StatusPD	-0.105626	0.0358902	-2.94304	0.0216196
GSE20164	ODCs	StatusPD	0.0035598	0.0166816	0.213397	0.8371
GSE20164	OPCs	StatusPD	0.0234129	0.016947	1.38154	0.209599
GSE20292	Astrocytes	StatusPD	0.00718088	0.0142651	0.503389	0.619694
GSE20292	Endothelial Cells	StatusPD	0.0176836	0.0155912	1.13421	0.268916
GSE20292	Microglia	StatusPD	0.00401668	0.0152642	0.263144	0.794888
GSE20292	Neurons	StatusPD	-0.0276822	0.0157271	-1.76016	0.0922795
GSE20292	ODCs	StatusPD	0.00659131	0.0132207	0.498559	0.623038
GSE20292	OPCs	StatusPD	-0.00779023	0.0228758	-0.340544	0.736677
GSE20333	Astrocytes	StatusPD	-0.0306602	0.0692178	-0.442953	0.669533
GSE20333	Endothelial Cells	StatusPD	0.0362711	0.0418446	0.866806	0.411291
GSE20333	Microglia	StatusPD	0.0241471	0.0326152	0.740362	0.480242
GSE20333	Neurons	StatusPD	-0.017012	0.0298101	-0.570678	0.583887
GSE20333	ODCs	StatusPD	0.0122207	0.0328915	0.371544	0.71988
GSE20333	OPCs	StatusPD	-0.0249666	0.0282336	-0.884288	0.402334
GSE42966	Astrocytes	StatusPD	0.0145547	0.0211562	0.687966	0.507118
GSE42966	Endothelial Cells	StatusPD	0.0135685	0.0224342	0.604811	0.558777
GSE42966	Microglia	StatusPD	-0.0339101	0.0139277	-2.43473	0.0351648
GSE42966	Neurons	StatusPD	-0.0590537	0.0677429	-0.871732	0.403798
GSE42966	ODCs	StatusPD	0.0415944	0.0180338	2.30647	0.04377
GSE42966	OPCs	StatusPD	0.0232462	0.0147036	1.58099	0.144961
GSE43490	Astrocytes	StatusPD	-0.031689	0.094909	-0.333888	0.747048
GSE43490	Endothelial Cells	StatusPD	0.0264154	0.127223	0.207631	0.840705
GSE43490	Microglia	StatusPD	-0.0302253	0.12121	-0.249364	0.809363
GSE43490	Neurons	StatusPD	-0.0527571	0.182622	-0.288886	0.780013
GSE43490	ODCs	StatusPD	0.0564554	0.0765324	0.737667	0.481791
GSE43490	OPCs	StatusPD	0.0318007	0.105531	0.301339	0.77084
GSE49036	Astrocytes	StatusPD	0.0241274	0.0150951	1.59836	0.126461
GSE49036	Endothelial Cells	StatusPD	0.0225848	0.0174475	1.29444	0.211024
GSE49036	Microglia	StatusPD	0.0415565	0.0153199	2.71259	0.0138089
GSE49036	Neurons	StatusPD	-0.0616513	0.0216913	-2.84221	0.0104183
GSE49036	ODCs	StatusPD	0.0371573	0.0112857	3.29242	0.00383014
GSE49036	OPCs	StatusPD	-0.0637748	0.0186187	-3.4253	0.00283729
GSE7621	Astrocytes	StatusPD	0.020383	0.0134359	1.51705	0.143492
GSE7621	Endothelial Cells	StatusPD	0.0292737	0.015578	1.87917	0.0735344
GSE7621	Microglia	StatusPD	0.0262537	0.0156847	1.67384	0.108323
GSE7621	Neurons	StatusPD	-0.0487031	0.0275239	-1.76948	0.0906746
GSE7621	ODCs	StatusPD	0.00656581	0.0135738	0.483712	0.63337
GSE7621	OPCs	StatusPD	-0.033773	0.00813539	-4.15137	0.000416888
GSE8397	Astrocytes	StatusPD	-0.00198709	0.0221169	-0.0898448	0.929893
GSE8397	Endothelial Cells	StatusPD	0.0166348	0.0111747	1.48861	0.162394
GSE8397	Microglia	StatusPD	0.0179126	0.0250311	0.715615	0.487921
GSE8397	Neurons	StatusPD	-0.113373	0.0367749	-3.0829	0.00948672
GSE8397	ODCs	StatusPD	0.0477981	0.0125179	3.81838	0.00244669
GSE8397	OPCs	StatusPD	0.0330147	0.00835786	3.95014	0.0019273

## Sheet: Sheet2
Supplementary table S2: Results of the metafor meta-analysis of the cell estimates across the studies.
CellType	beta	k	se	pval	ci.lb	ci.ub	tau2	se.tau2	QE	QEp	I2	H2	pBH
Neurons	-0.966130724723042	9	0.172757	0.0000000223910598224396	-1.30473	-0.627534	0	0.130249670881309	4.9453462569398	0.763401324323771	0	1	1.34346e-07
Astrocytes	0.177657945821124	9	0.175031	0.310101821282431	-0.165397	0.520712	0.0276914655351679	0.135025321899034	9.42517331049005	0.307707156031058	10.0223438241839	1.11138702929314	0.372122
OPCs	0.187769664197905	9	0.422715	0.656898447648343	-0.640736	1.01628	1.30824751070817	0.803286046623064	42.6042346363813	0.00000104276023512895	82.4327140342342	5.69239893941925	0.656898
Microglia	0.22401558852818	9	0.203947	0.27203008883956	-0.175714	0.623745	0.118126072188364	0.184773470910376	12.5555710962479	0.128083502372425	31.9355396502082	1.46919551680991	0.372122
Endothelial Cells	0.644769404525592	9	0.166948	0.000112418614810747	0.317557	0.971982	0	0.12185218657572	1.67559972057861	0.989394490247656	0	1	0.000337256
ODCs	0.872365109989904	9	0.23704	0.000233004519681038	0.407776	1.33695	0.221957545793552	0.249998260276603	14.4877295915739	0.0699057586004359	44.8944486662476	1.81469920143507	0.000466009
