# Supplementary material for: Correcting Differential Gene Expression Analysis for Cyto—Architectural Alterations in Substantia Nigra of Parkinson’s Disease Patients Reveals Known and Potential Novel Disease—Associated Genes and Pathways
Source: Cells. 2022 Jan 7;11(2):198. doi: 10.3390/cells11020198 (PMC8774027; doi:10.3390/cells11020198)
Supplement: Supplementary file 1 [file cells-11-00198-s001.zip › cells-1543109-SI sent to xml/CorrectingForCellPropPDsn_SuppTableS3.xlsx]

## Sheet: DEGs
Supplementary Table S3: DEGs identified with the two LMMs.
Gene	Term	cell_unaware_LMM_estimate	cell_unaware_LMM_std.error	cell_unaware_LMM_statistic	cell_unaware_LMM_df	cell_unaware_LMM_p.value	cell_unaware_LMM_pBH	cell_aware_LMM_estimate	cell_aware_LMM_std.error	cell_aware_LMM_statistic	cell_aware_LMM_df	cell_aware_LMM_p.value	cell_aware_LMM_pBH	is_cell_unaware_LMM_DEG	is_cell_aware_LMM_DEG
A1BG	StatusPD	0.0171661	0.0721879	0.237797	72.073	0.812713	0.914333	-0.0607073	0.0769624	-0.788792	72.3572	0.432811	0.775571	no	no
A1BG-AS1	StatusPD	0.0530119	0.0695624	0.762077	60.0354	0.448998	0.675599	0.0104528	0.0752905	0.138832	60.2179	0.890046	0.969586	no	no
A1CF	StatusPD	0.108003	0.048924	2.20757	137.069	0.0289373	0.119202	0.0221609	0.0521792	0.424708	137.806	0.671712	0.896271	no	no
A2M	StatusPD	0.0811054	0.0337431	2.40361	137.353	0.0175686	0.08426	0.0134639	0.0356279	0.377903	138.203	0.706082	0.908029	no	no
A2M-AS1	StatusPD	0.112776	0.0670074	1.68303	46.0164	0.0991429	0.26838	0.0405025	0.0656965	0.61651	45.8134	0.540609	0.836233	no	no
A2ML1	StatusPD	0.107895	0.0980036	1.10093	72.0278	0.274594	0.507679	0.0341164	0.107063	0.318658	72.169	0.750907	0.923138	no	no
A4GALT	StatusPD	-0.0110441	0.0537858	-0.205335	149.263	0.83759	0.926739	-0.119088	0.0562452	-2.1173	149.627	0.0358882	0.30165	no	no
A4GNT	StatusPD	0.0199185	0.039391	0.50566	137.056	0.613908	0.799746	-0.00847919	0.0444584	-0.190722	137.617	0.849025	0.955612	no	no
AAAS	StatusPD	0.0673246	0.0444704	1.51392	148.061	0.132177	0.323505	0.0551405	0.0504072	1.0939	148.236	0.275772	0.662493	no	no
AACS	StatusPD	-0.168683	0.0332404	-5.07462	138.443	1.22744e-06	7.60891e-05	-0.0476127	0.0280008	-1.7004	139.28	0.0912867	0.439932	no	no
AACSP1	StatusPD	-0.0758765	0.134283	-0.56505	46.0425	0.574783	0.771944	-0.152351	0.140937	-1.08099	45.6621	0.285379	0.670616	no	no
AADAC	StatusPD	0.00858895	0.0613993	0.139887	137.525	0.888954	0.952732	0.00860906	0.069544	0.123793	139.973	0.901657	0.973348	no	no
AADACL2	StatusPD	-0.000823602	0.106651	-0.00772243	60.12	0.993864	0.997634	0.00369357	0.117623	0.0314018	60.8178	0.975052	0.992689	no	no
AAGAB	StatusPD	-0.183756	0.0319614	-5.7493	137.021	5.5761e-08	8.07445e-06	-0.123332	0.0339039	-3.63769	137.265	0.000388317	0.0419015	yes	no
AAK1	StatusPD	-0.103315	0.0561172	-1.84106	126.046	0.0679635	0.210371	0.0348195	0.058995	0.590211	126.221	0.556104	0.844334	no	no
AAMDC	StatusPD	0.0637365	0.0258871	2.4621	138.185	0.0150434	0.0758305	0.00427032	0.0275605	0.154944	138.503	0.877091	0.966154	no	no
AAMP	StatusPD	-0.0418998	0.0261198	-1.60414	137.247	0.110982	0.288706	-0.0155828	0.0286979	-0.542993	138.723	0.588006	0.862124	no	no
AANAT	StatusPD	0.0223769	0.0428529	0.52218	149.073	0.60232	0.79138	0.0664836	0.0481989	1.37936	149.366	0.169845	0.555669	no	no
AAR2	StatusPD	0.0852343	0.0199534	4.27167	138.025	3.59047e-05	0.000981553	0.0462187	0.0216843	2.13143	138.287	0.0348218	0.297811	no	no
AARD	StatusPD	-0.469631	0.133196	-3.52588	24.9964	0.00165473	0.0157446	-0.294253	0.145503	-2.02232	24.9485	0.0539892	0.353882	yes	no
AARS1	StatusPD	0.00803264	0.0224512	0.357782	149.013	0.721013	0.864265	0.0600908	0.0239493	2.50909	149.098	0.0131734	0.2055	no	no
AARS2	StatusPD	0.030097	0.0337017	0.893039	71.9908	0.374812	0.608709	0.0235788	0.0374309	0.629928	72.2231	0.53073	0.831691	no	no
AASDH	StatusPD	0.164775	0.0796562	2.06858	72.0086	0.0421775	0.15237	0.0522978	0.0837754	0.624262	72.1118	0.534426	0.832922	no	no
AASDHPPT	StatusPD	-0.177837	0.0560611	-3.17221	149.129	0.00183716	0.0170174	-0.145397	0.0634746	-2.29063	149.489	0.023383	0.255411	no	no
AASS	StatusPD	0.0646286	0.0576278	1.12148	148.192	0.263896	0.496715	-0.0485053	0.0623846	-0.77752	148.296	0.438091	0.778766	no	no
AATBC	StatusPD	-0.0179669	0.0794721	-0.226078	46.0063	0.822142	0.919139	-0.00261356	0.0827538	-0.0315824	45.9677	0.974942	0.992632	no	no
AATF	StatusPD	0.0769868	0.0293933	2.61919	149.36	0.00972296	0.0554679	0.0327812	0.0321805	1.01867	150.135	0.31	0.691619	no	no
AATK	StatusPD	0.0274808	0.0321265	0.855394	149.023	0.393706	0.626005	0.0116839	0.0364588	0.320467	149.229	0.749062	0.922405	no	no
ABAT	StatusPD	-0.0927416	0.0328894	-2.8198	149.009	0.00545959	0.0369454	-0.0805657	0.0373558	-2.15671	149.06	0.0326316	0.28929	no	no
ABCA1	StatusPD	0.0219026	0.0474639	0.461458	147.062	0.645152	0.820297	-0.0843457	0.0474564	-1.77733	147.352	0.0775767	0.412209	no	no
ABCA11P	StatusPD	-0.123035	0.0316587	-3.88629	126.062	0.000163594	0.00298154	-0.108368	0.03565	-3.03978	126.331	0.0028785	0.107334	no	no
ABCA12	StatusPD	-0.0962672	0.0551533	-1.74545	102.063	0.0839168	0.242048	-0.101805	0.0652831	-1.55944	102.797	0.121965	0.489602	no	no
ABCA13	StatusPD	-0.0758005	0.134811	-0.562273	60.1766	0.576018	0.772782	-0.101387	0.148772	-0.681494	61.2174	0.498129	0.812642	no	no
ABCA17P	StatusPD	-0.101539	0.0477002	-2.12868	60.0621	0.037391	0.14093	-0.0361434	0.0495046	-0.730102	60.4904	0.468146	0.795727	no	no
ABCA2	StatusPD	0.145662	0.0412013	3.53537	138.056	0.000554719	0.00709083	0.0432933	0.043246	1.00109	138.189	0.318532	0.698167	no	no
ABCA3	StatusPD	-0.100525	0.0310409	-3.23848	149.114	0.0014814	0.014406	-0.0605105	0.0335243	-1.80497	149.665	0.0730889	0.402727	no	no
ABCA4	StatusPD	-0.0647845	0.0570615	-1.13534	137.228	0.25821	0.490713	-0.083318	0.0649046	-1.2837	138.005	0.201398	0.592393	no	no
ABCA5	StatusPD	-0.101896	0.0457746	-2.22603	138.148	0.0276322	0.115378	-0.0457034	0.0492905	-0.927225	138.62	0.355421	0.726621	no	no
ABCA6	StatusPD	0.144534	0.0631727	2.28793	138.317	0.0236584	0.103349	0.0538408	0.0702445	0.766478	139.058	0.444691	0.78338	no	no
ABCA7	StatusPD	-0.0294769	0.0322027	-0.915355	137.205	0.361611	0.596252	0.0128166	0.0358599	0.357408	138.165	0.721331	0.913359	no	no
ABCA8	StatusPD	0.323267	0.0539618	5.99066	137.139	1.74039e-08	3.54039e-06	0.189255	0.0543742	3.48061	137.895	0.000670252	0.0584819	yes	no
ABCA9	StatusPD	-0.0411968	0.0811944	-0.507385	60.0394	0.613743	0.799644	-0.0403635	0.0878798	-0.459304	60.3054	0.647668	0.886635	no	no
ABCB1	StatusPD	0.15688	0.0524335	2.99198	138.182	0.00328368	0.0258843	0.0380021	0.0560505	0.677998	138.821	0.498901	0.812642	no	no
ABCB10	StatusPD	-0.0324193	0.0651418	-0.497673	72.0066	0.620231	0.80425	0.0161506	0.0685636	0.235557	72.0439	0.814445	0.946182	no	no
ABCB11	StatusPD	0.0633827	0.050721	1.24963	137.247	0.21356	0.437574	-0.017423	0.0559148	-0.311599	138.569	0.755814	0.925656	no	no
ABCB4	StatusPD	-0.00410475	0.065563	-0.0626077	137.37	0.95017	0.980028	-0.00717092	0.0743282	-0.0964764	139.14	0.923281	0.980578	no	no
ABCB5	StatusPD	0.107342	0.095282	1.12657	60.0208	0.264409	0.497494	0.134637	0.10539	1.27752	60.1556	0.206328	0.59706	no	no
ABCB6	StatusPD	-0.0279207	0.0403765	-0.691509	149.164	0.49032	0.710396	0.073287	0.0426357	1.71891	149.93	0.0876946	0.43316	no	no
ABCB7	StatusPD	-0.0124247	0.0263735	-0.471105	149.097	0.638254	0.816146	-0.0507425	0.0293124	-1.7311	149.34	0.0855	0.429837	no	no
ABCB8	StatusPD	-0.0592525	0.0305452	-1.93983	148.022	0.0543015	0.181146	-0.0629755	0.0348052	-1.80937	148.094	0.0724215	0.402053	no	no
ABCB9	StatusPD	-0.259912	0.0586421	-4.43219	137.138	1.89438e-05	0.000593115	-0.170766	0.0640297	-2.66698	138.131	0.00856795	0.170947	yes	no
ABCC1	StatusPD	-0.0289872	0.0330395	-0.877348	137.047	0.381833	0.615547	0.0295442	0.0360492	0.819554	137.294	0.413891	0.763819	no	no
ABCC10	StatusPD	0.0773931	0.0395484	1.95692	138.061	0.0523745	0.176374	0.0834424	0.0452289	1.84489	138.426	0.0671904	0.389721	no	no
ABCC13	StatusPD	-0.0356583	0.0987913	-0.360946	60.0509	0.719407	0.863335	-0.022014	0.101217	-0.217493	60.5182	0.828556	0.94931	no	no
ABCC2	StatusPD	0.092005	0.059831	1.53775	137.339	0.126411	0.314078	0.153016	0.066295	2.30811	138.401	0.0224754	0.25071	no	no
ABCC3	StatusPD	0.106744	0.0617735	1.72799	137.198	0.0862393	0.246066	0.0557881	0.0694613	0.803153	138.016	0.423267	0.769551	no	no
ABCC4	StatusPD	0.0179431	0.0503891	0.356092	137.07	0.722319	0.864926	0.0294943	0.0569594	0.517814	137.46	0.60542	0.868335	no	no
ABCC5	StatusPD	-0.0196795	0.0314083	-0.626571	149.493	0.531896	0.740142	0.0454463	0.0331707	1.37007	150.003	0.172711	0.559722	no	no
ABCC6	StatusPD	-0.0822932	0.0939502	-0.875924	24.9986	0.389411	0.622263	-0.0463294	0.134825	-0.343626	24.9805	0.734003	0.917779	no	no
ABCC8	StatusPD	-0.0685563	0.0559182	-1.22601	149.067	0.222128	0.448419	-0.0234673	0.0631471	-0.371629	149.411	0.710695	0.909495	no	no
ABCC9	StatusPD	0.0843128	0.0473458	1.78079	137.221	0.0771594	0.229264	0.0396115	0.0533694	0.742214	138.712	0.459213	0.789381	no	no
ABCD1	StatusPD	0.0504031	0.0434801	1.15922	148.02	0.248233	0.479321	-0.0213265	0.0477848	-0.446304	148.238	0.656029	0.889166	no	no
ABCD2	StatusPD	0.0166093	0.0575025	0.288844	137.399	0.773136	0.89396	0.0732249	0.0646653	1.13237	138.82	0.259432	0.651629	no	no
ABCD3	StatusPD	0.0222966	0.0460264	0.484431	137.051	0.628853	0.81036	-0.0383926	0.0510346	-0.752284	137.266	0.453168	0.787178	no	no
ABCD4	StatusPD	0.102963	0.0379456	2.71344	149.049	0.00744349	0.0459847	0.0312759	0.0414572	0.754415	149.276	0.451789	0.78621	no	no
ABCE1	StatusPD	-0.0642737	0.0410185	-1.56694	148.092	0.119262	0.302937	-0.052955	0.0421248	-1.2571	148.339	0.210694	0.601851	no	no
ABCF1	StatusPD	-0.0303035	0.0201387	-1.50474	148.157	0.134519	0.326906	-0.00288873	0.0219385	-0.131674	148.603	0.89542	0.971747	no	no
ABCF2	StatusPD	-0.0406462	0.0316594	-1.28386	149.024	0.201184	0.421056	0.0250647	0.0341613	0.733715	149.1	0.464274	0.792967	no	no
ABCF3	StatusPD	-0.0773853	0.0271734	-2.84783	138.091	0.00507489	0.0350948	0.0267102	0.0252382	1.05832	138.443	0.291752	0.676337	no	no
ABCG1	StatusPD	0.0200805	0.0479706	0.4186	149.334	0.67611	0.838149	-0.0293572	0.0531364	-0.552489	150.108	0.581435	0.85879	no	no
ABCG2	StatusPD	0.0477062	0.0448821	1.06292	138.584	0.289666	0.524414	-0.0175094	0.0481171	-0.363891	141.573	0.716482	0.911777	no	no
ABCG4	StatusPD	-0.149071	0.0382724	-3.89499	149.311	0.000147736	0.00272738	0.0206742	0.0317019	0.652145	150.073	0.515305	0.822072	no	no
ABCG5	StatusPD	-0.00142173	0.0559908	-0.0253923	137.379	0.979779	0.991927	-0.0295713	0.0633556	-0.466752	138.913	0.641409	0.884365	no	no
ABCG8	StatusPD	-0.0266681	0.0917498	-0.290661	59.9942	0.772313	0.893525	-0.0246636	0.101562	-0.242843	60.2456	0.808952	0.945257	no	no
ABHD1	StatusPD	0.147966	0.0664601	2.22639	72.0322	0.0291163	0.119739	0.0343091	0.0676368	0.507255	72.1712	0.613523	0.870745	no	no
ABHD10	StatusPD	-0.0161059	0.0326822	-0.492803	138.026	0.622935	0.805976	0.0608545	0.0342218	1.77824	138.135	0.0775648	0.412209	no	no
ABHD11	StatusPD	-0.0985234	0.0549799	-1.79199	138.069	0.0753249	0.225576	-0.020249	0.0614071	-0.32975	138.323	0.742088	0.919738	no	no
ABHD12	StatusPD	-0.0898407	0.0367602	-2.44397	72.011	0.0169772	0.0825911	-0.0952102	0.0401302	-2.37253	72.0934	0.020337	0.243052	no	no
ABHD13	StatusPD	-0.0650558	0.0606324	-1.07295	60.5072	0.287552	0.522425	-0.0392621	0.0643722	-0.609923	62.1539	0.544136	0.837585	no	no
ABHD14B	StatusPD	0.0826069	0.0538585	1.53378	71.9968	0.129467	0.319318	-0.063877	0.0461427	-1.38434	72.0281	0.17053	0.557409	no	no
ABHD15	StatusPD	0.160046	0.0559939	2.85828	59.9805	0.00584873	0.0387658	0.041692	0.0506023	0.823916	60.3374	0.413232	0.763571	no	no
ABHD16A	StatusPD	-0.0192091	0.0413295	-0.464779	60.0075	0.643772	0.819695	0.00440116	0.0452374	0.0972902	60.0477	0.92282	0.980319	no	no
ABHD16B	StatusPD	-0.0454618	0.0591563	-0.768504	60.0044	0.445202	0.671918	-0.0269037	0.0653679	-0.411573	60.0383	0.682118	0.899812	no	no
ABHD17A	StatusPD	0.0921562	0.03736	2.46671	138.036	0.0148608	0.0752172	0.047342	0.0420421	1.12606	138.218	0.26209	0.652459	no	no
ABHD17B	StatusPD	0.0197452	0.0466022	0.423697	126.027	0.672509	0.83635	0.00259162	0.052267	0.0495843	126.173	0.960532	0.989212	no	no
ABHD17C	StatusPD	-0.0233951	0.0543969	-0.430081	71.9939	0.668422	0.834008	-0.0828866	0.0574116	-1.44373	72.0181	0.153152	0.536933	no	no
ABHD18	StatusPD	-0.0227043	0.040821	-0.556192	137.031	0.578986	0.774533	0.0412329	0.0452116	0.911998	137.187	0.36337	0.731475	no	no
ABHD2	StatusPD	-0.165802	0.0453582	-3.65538	148.045	0.000356007	0.00514135	-0.121256	0.0510036	-2.3774	148.189	0.0187115	0.234897	no	no
ABHD3	StatusPD	0.0106606	0.0481454	0.221426	126.113	0.825119	0.920524	0.0118396	0.0529512	0.223595	126.699	0.823433	0.949006	no	no
ABHD4	StatusPD	0.0838693	0.0288262	2.90948	138.033	0.00422122	0.0307911	-0.00322002	0.0254169	-0.126688	138.237	0.899371	0.972679	no	no
ABHD5	StatusPD	0.0177555	0.0331816	0.535099	126.07	0.593524	0.785503	-0.0274507	0.0369003	-0.743916	126.604	0.458306	0.788905	no	no
ABHD6	StatusPD	0.151459	0.0240889	6.2875	138.422	3.94262e-09	1.19789e-06	0.115908	0.0241174	4.80597	140.03	3.91951e-06	0.0053435	no	no
ABHD8	StatusPD	-0.0605388	0.0333512	-1.81519	138.03	0.0716654	0.218314	0.00667901	0.0358374	0.18637	138.139	0.852428	0.956403	no	no
ABI1	StatusPD	-0.0419536	0.0429969	-0.975737	149.235	0.330774	0.56532	-0.08046	0.0481887	-1.66968	149.985	0.0970677	0.45212	no	no
ABI2	StatusPD	-0.0418068	0.0284899	-1.46742	149.098	0.144367	0.342223	-0.00273351	0.0317227	-0.0861689	149.478	0.931447	0.982922	no	no
ABI3	StatusPD	-0.121537	0.0724404	-1.67776	71.988	0.0977314	0.266116	-0.129237	0.0713639	-1.81096	72.0791	0.074314	0.405381	no	no
ABI3BP	StatusPD	0.160303	0.0704643	2.27495	126.178	0.0245962	0.106467	0.123534	0.0801837	1.54064	127.129	0.12589	0.49524	no	no
ABITRAM	StatusPD	0.00457667	0.0271085	0.168828	138.042	0.866179	0.941897	-0.0395746	0.0300109	-1.31867	138.33	0.189458	0.579203	no	no
ABL1	StatusPD	0.141236	0.040831	3.45905	149.041	0.000707028	0.00850959	0.058514	0.0444119	1.31753	149.218	0.18968	0.579496	no	no
ABL2	StatusPD	0.00349007	0.0401823	0.0868561	149.06	0.930902	0.971744	-0.00284218	0.0456576	-0.06225	149.287	0.950447	0.987092	no	no
ABLIM1	StatusPD	0.00290733	0.0317875	0.0914613	149.122	0.927249	0.969747	0.00764412	0.0361062	0.211712	149.463	0.83262	0.949926	no	no
ABLIM2	StatusPD	-0.115516	0.0762092	-1.51578	59.9971	0.134827	0.327484	-0.0160851	0.0795604	-0.202175	60.0467	0.840464	0.952569	no	no
ABLIM3	StatusPD	-0.0417539	0.0303501	-1.37574	138.19	0.171127	0.38123	-0.0476134	0.0335932	-1.41735	139.299	0.158613	0.543391	no	no
ABO	StatusPD	-0.0165925	0.0543122	-0.305503	126.093	0.760487	0.886685	-0.0169259	0.0600328	-0.281944	126.817	0.778446	0.934353	no	no
ABR	StatusPD	0.0429848	0.0367134	1.17082	137.045	0.243702	0.474227	0.0503194	0.0414541	1.21386	137.333	0.226886	0.620867	no	no
ABRA	StatusPD	-0.0909736	0.123539	-0.736399	59.9558	0.46436	0.688773	-0.0432092	0.134732	-0.320704	60.4361	0.749541	0.922592	no	no
ABRACL	StatusPD	0.14932	0.0697445	2.14095	71.9018	0.035669	0.136678	0.193031	0.0756029	2.55322	72.3068	0.0127828	0.203409	no	no
ABRAXAS1	StatusPD	-0.085207	0.0539632	-1.57898	71.9972	0.118724	0.301858	-0.125422	0.0594717	-2.10894	72.0275	0.0384273	0.310896	no	no
ABRAXAS2	StatusPD	-0.0164179	0.0333314	-0.492565	126.048	0.623177	0.806155	0.0276971	0.0373396	0.74176	126.25	0.45961	0.789809	no	no
ABT1	StatusPD	-0.00115102	0.0500316	-0.0230059	137.084	0.981679	0.99278	0.0314653	0.0566357	0.555573	137.479	0.579405	0.857508	no	no
ABTB1	StatusPD	0.0474346	0.0658928	0.719875	72.0434	0.473931	0.697555	0.00569276	0.0726489	0.0783599	72.2298	0.937758	0.985041	no	no
ABTB2	StatusPD	0.132635	0.0318266	4.16741	138.205	5.40308e-05	0.00129221	0.039586	0.0316589	1.25039	138.711	0.213262	0.604264	no	no
ACAA1	StatusPD	0.0123204	0.0263217	0.468069	149.061	0.640419	0.817736	-1.23242e-05	0.0297045	-0.000414893	149.394	0.99967	0.999894	no	no
ACAA2	StatusPD	0.0472856	0.0343427	1.37687	149.212	0.170614	0.380453	-0.0430224	0.0347387	-1.23846	149.733	0.217485	0.609112	no	no
ACACA	StatusPD	-0.0460171	0.0434426	-1.05926	137.043	0.291344	0.526022	0.0296081	0.0474935	0.623414	137.275	0.534047	0.832668	no	no
ACACB	StatusPD	0.0662889	0.0479496	1.38247	149.023	0.168895	0.377985	-0.0581862	0.0490427	-1.18644	149.112	0.237336	0.629218	no	no
ACAD10	StatusPD	-0.0208675	0.0494149	-0.422291	137.017	0.673475	0.83686	-0.0416868	0.0564186	-0.738884	137.446	0.461237	0.790283	no	no
ACAD8	StatusPD	0.0479663	0.0290448	1.65146	149.095	0.10075	0.271424	0.0487315	0.0321735	1.51465	149.366	0.131975	0.505292	no	no
ACAD9	StatusPD	-0.218754	0.0429707	-5.09076	71.994	2.74596e-06	0.000137094	-0.136805	0.042945	-3.18559	72.0165	0.00213604	0.0972566	yes	no
ACADL	StatusPD	0.0479056	0.0649777	0.737262	137.576	0.462219	0.687302	-0.0424995	0.0718967	-0.591119	141.689	0.555382	0.844021	no	no
ACADM	StatusPD	-0.0460679	0.0324146	-1.42121	149.059	0.157344	0.361519	-0.0865461	0.0360924	-2.39791	149.282	0.0177245	0.232535	no	no
ACADS	StatusPD	-0.0117891	0.0327114	-0.360397	126.081	0.719154	0.863286	-0.0317419	0.0353619	-0.89763	126.582	0.371087	0.737004	no	no
ACADSB	StatusPD	-0.0930497	0.0345481	-2.69334	149.027	0.00788499	0.0478547	-0.0756927	0.0390091	-1.94039	149.105	0.0542195	0.353882	no	no
ACADVL	StatusPD	0.0508108	0.023194	2.19069	148.024	0.0300389	0.121858	0.0613371	0.0259838	2.36058	148.157	0.0195487	0.239255	no	no
ACAN	StatusPD	0.052574	0.041198	1.27613	148.127	0.203908	0.424989	-0.0103897	0.0452571	-0.229571	148.781	0.818741	0.947638	no	no
ACAP1	StatusPD	-0.0553484	0.048336	-1.14508	138.073	0.254159	0.486988	-0.07722	0.0534908	-1.44361	138.385	0.151107	0.53341	no	no
ACAP2	StatusPD	0.0715503	0.053493	1.33756	138.046	0.183239	0.398303	-0.0343427	0.0546859	-0.628	138.227	0.53104	0.832029	no	no
ACAP3	StatusPD	0.00760868	0.0517775	0.146949	72.0048	0.883583	0.95028	-0.0204476	0.0575473	-0.355318	72.0497	0.72339	0.913998	no	no
ACAT1	StatusPD	-0.13457	0.0384579	-3.49914	149.041	0.000615709	0.00764843	-0.139353	0.0434196	-3.20944	149.139	0.00162852	0.0870898	no	no
ACAT2	StatusPD	-0.0542628	0.0333913	-1.62506	138.073	0.106431	0.281371	0.058379	0.0296636	1.96804	138.531	0.0510607	0.345898	no	no
ACBD3	StatusPD	-0.0550009	0.0353676	-1.55512	149.209	0.122036	0.307368	-0.0853084	0.039422	-2.16398	149.913	0.0320497	0.286921	no	no
ACBD4	StatusPD	-0.0440317	0.0394608	-1.11583	137.036	0.266446	0.499561	-0.0496459	0.0448872	-1.10601	137.28	0.270655	0.658054	no	no
ACBD5	StatusPD	0.0708285	0.0443382	1.59746	72.0119	0.114543	0.294909	-0.0073398	0.0453296	-0.161921	72.0301	0.871822	0.964191	no	no
ACBD6	StatusPD	-0.108997	0.0322802	-3.3766	72.0393	0.00118598	0.0123886	-0.0789046	0.0353549	-2.23178	72.2301	0.0287322	0.274517	no	no
ACCS	StatusPD	-0.0833017	0.0857278	-0.9717	72.0096	0.334453	0.569559	-0.154766	0.0922666	-1.67738	72.2261	0.0977917	0.452971	no	no
ACD	StatusPD	-0.0211604	0.0417207	-0.507191	138.058	0.61283	0.799128	-0.0204531	0.0474957	-0.430632	138.746	0.667404	0.893353	no	no
ACE	StatusPD	-0.0718694	0.0520245	-1.38145	126.228	0.16958	0.378969	-0.0861314	0.0589084	-1.46212	127.217	0.146173	0.526801	no	no
ACE2	StatusPD	0.0485946	0.0546481	0.889227	137.247	0.375437	0.609452	0.00781149	0.0602451	0.129662	138.507	0.897022	0.971965	no	no
ACER1	StatusPD	0.279542	0.0791725	3.53079	60.1124	0.000802129	0.00926367	0.294553	0.0871916	3.37822	60.8431	0.00127723	0.0778981	yes	no
ACER3	StatusPD	0.0490225	0.0529726	0.925432	72.005	0.357833	0.592575	0.024505	0.0585945	0.418213	72.0274	0.677036	0.899033	no	no
ACHE	StatusPD	-0.344222	0.0725895	-4.74203	149.241	4.89854e-06	0.000212761	-0.0313097	0.0614139	-0.509814	149.654	0.610933	0.870208	yes	no
ACIN1	StatusPD	0.115043	0.0483704	2.37837	138.114	0.0187583	0.0879993	0.0153858	0.0515101	0.298694	138.347	0.765622	0.929181	no	no
ACKR1	StatusPD	0.0702906	0.0933142	0.753268	137.345	0.452578	0.679209	-0.0617689	0.102076	-0.60513	139.327	0.546077	0.838895	no	no
ACKR2	StatusPD	-0.0295279	0.05545	-0.532514	137.198	0.595232	0.786752	-0.0354851	0.0619813	-0.572513	138.373	0.567903	0.850953	no	no
ACKR3	StatusPD	-0.0124436	0.0583511	-0.213254	138.351	0.831443	0.923718	-0.138601	0.0624377	-2.21983	139.061	0.0280494	0.27295	no	no
ACKR4	StatusPD	0.186844	0.0582338	3.20851	137.319	0.00166082	0.0157924	0.188702	0.0661687	2.85183	138.302	0.00501398	0.137911	yes	no
ACLY	StatusPD	-0.153744	0.0418785	-3.6712	137.028	0.000344974	0.0050268	-0.0461104	0.0432527	-1.06607	137.16	0.288264	0.673516	no	no
ACMSD	StatusPD	-0.190301	0.110145	-1.72774	60.5577	0.0891315	0.250881	-0.344388	0.106401	-3.23669	61.7021	0.00194674	0.0941284	no	no
ACO1	StatusPD	-0.0118494	0.0314323	-0.376983	149.053	0.706722	0.855531	0.0092181	0.0356065	0.258888	149.211	0.796079	0.940117	no	no
ACO2	StatusPD	-0.154513	0.0358051	-4.31539	148.098	2.89892e-05	0.000831757	-0.0664088	0.0378651	-1.75383	148.335	0.0815254	0.421519	no	no
ACOD1	StatusPD	-0.0349788	0.0958045	-0.365106	46.0139	0.716705	0.861685	-0.0723471	0.102116	-0.708482	45.8726	0.482231	0.804307	no	no
ACOT1	StatusPD	0.0293398	0.0445045	0.659255	24.9737	0.515766	0.729972	-0.0316287	0.0606149	-0.521797	24.5825	0.606482	0.868335	no	no
ACOT11	StatusPD	-0.0472528	0.0488469	-0.967365	138.305	0.33505	0.57021	-0.0660489	0.0552329	-1.19582	139.264	0.233797	0.626862	no	no
ACOT12	StatusPD	0.0184646	0.0894009	0.206537	60.0235	0.83707	0.926415	0.0130773	0.0990885	0.131976	60.2675	0.895443	0.971747	no	no
ACOT13	StatusPD	-0.102416	0.0338751	-3.02334	126.176	0.00302887	0.02443	-0.0554998	0.0360363	-1.54011	127.424	0.126013	0.495388	no	no
ACOT2	StatusPD	0.0165772	0.0486992	0.340399	25.9518	0.736296	0.8732	-0.00924277	0.069697	-0.132614	25.4753	0.895541	0.971747	no	no
ACOT4	StatusPD	-0.270042	0.0847129	-3.18773	60.6511	0.00226816	0.019821	-0.207237	0.0896387	-2.31191	62.2416	0.0241051	0.257065	yes	no
ACOT7	StatusPD	-0.371618	0.0695013	-5.34691	150.042	3.27057e-07	3.06162e-05	-0.045164	0.044279	-1.01999	149.615	0.309381	0.691236	yes	no
ACOT8	StatusPD	-0.0142498	0.0316859	-0.44972	137.163	0.653622	0.825354	0.0609593	0.0325133	1.8749	137.953	0.0629204	0.379211	no	no
ACOT9	StatusPD	-0.133002	0.0435266	-3.05564	149.076	0.00266162	0.0224038	-0.0839644	0.0488376	-1.71926	149.538	0.0876368	0.43316	no	no
ACOX1	StatusPD	-0.00858157	0.0333587	-0.257251	149.033	0.79734	0.906168	-0.0795936	0.0353693	-2.25036	149.132	0.025889	0.263161	no	no
ACOX2	StatusPD	0.0044072	0.0568234	0.0775596	137.159	0.938291	0.974954	-0.0494921	0.0634576	-0.779924	138.001	0.436771	0.778117	no	no
ACOX3	StatusPD	-0.0912938	0.0413616	-2.20721	149.092	0.0288277	0.119029	-0.104581	0.0468397	-2.23275	149.428	0.0270519	0.268983	no	no
ACOXL	StatusPD	0.00579901	0.0467228	0.124115	126.035	0.901422	0.957854	0.0101203	0.0535045	0.189149	126.237	0.85028	0.955817	no	no
ACP1	StatusPD	-0.125491	0.0452639	-2.77243	137.046	0.00633849	0.0410377	-0.0828011	0.0508783	-1.62744	137.336	0.105937	0.465396	no	no
ACP2	StatusPD	-0.160929	0.0306277	-5.25436	148.006	5.08738e-07	4.047e-05	-0.103861	0.0334823	-3.10197	148.1	0.00230247	0.0997117	no	no
ACP3	StatusPD	0.0434023	0.0552692	0.78529	137.293	0.433637	0.662064	-0.00228908	0.0620538	-0.0368886	138.343	0.970627	0.991728	no	no
ACP4	StatusPD	0.0318665	0.0623997	0.510683	59.9633	0.611448	0.798337	0.0417076	0.067911	0.614151	60.2858	0.541426	0.836561	no	no
ACP5	StatusPD	0.13685	0.0562311	2.4337	149.126	0.0161276	0.0797983	0.0817674	0.0632895	1.29196	149.926	0.19836	0.589615	no	no
ACP6	StatusPD	0.0291552	0.0382847	0.761538	137.082	0.447644	0.674175	0.0458558	0.0433369	1.05812	137.447	0.291855	0.676337	no	no
ACR	StatusPD	0.0119169	0.0399694	0.29815	149.116	0.766004	0.889927	-0.0040248	0.0449861	-0.0894676	149.596	0.92883	0.98192	no	no
ACRBP	StatusPD	0.192999	0.110744	1.74275	60.0891	0.0864935	0.246588	0.122475	0.119765	1.02263	60.4804	0.310558	0.691619	no	no
ACRV1	StatusPD	0.00575518	0.0405669	0.141869	137.037	0.887392	0.95195	0.0920972	0.0434484	2.11969	137.193	0.0358328	0.30165	no	no
ACSBG1	StatusPD	-0.0544408	0.0382144	-1.42461	149.201	0.156358	0.360077	-0.137961	0.0389551	-3.54154	149.676	0.000530664	0.0496266	no	no
ACSBG2	StatusPD	0.0901026	0.050028	1.80104	126.082	0.074086	0.222883	-0.000646522	0.0548746	-0.0117818	126.625	0.990618	0.997664	no	no
ACSF2	StatusPD	0.0643224	0.0401881	1.60053	138.158	0.111765	0.290199	-0.0170235	0.0410068	-0.415137	138.638	0.678683	0.899544	no	no
ACSF3	StatusPD	0.082246	0.066436	1.23797	71.0016	0.219804	0.445716	0.178704	0.0679726	2.62905	71.034	0.010488	0.186738	no	no
ACSL1	StatusPD	0.10348	0.0580497	1.78262	149.224	0.0766819	0.228308	0.0236175	0.0645386	0.365944	150.111	0.714922	0.911573	no	no
ACSL3	StatusPD	-0.00904186	0.0415825	-0.217444	149.037	0.82816	0.922251	0.0288843	0.0468958	0.615926	149.234	0.538882	0.835274	no	no
ACSL4	StatusPD	-0.0668372	0.055513	-1.20399	137.097	0.230667	0.459229	-0.0389963	0.0564178	-0.691206	137.489	0.490602	0.809913	no	no
ACSL5	StatusPD	0.106359	0.0412493	2.57844	149.023	0.0108935	0.0603801	-0.0089066	0.0389473	-0.228683	149.174	0.819428	0.947745	no	no
ACSL6	StatusPD	-0.133942	0.0414448	-3.23181	138.071	0.00153826	0.0148572	0.0223374	0.0371493	0.601285	138.182	0.548635	0.840501	no	no
ACSM1	StatusPD	-0.0743091	0.0544422	-1.36492	126.247	0.174707	0.386373	-0.0724584	0.0622041	-1.16485	128.01	0.246246	0.638477	no	no
ACSM2A	StatusPD	-0.0309804	0.103672	-0.298832	60.0329	0.7661	0.88997	-0.0341914	0.109932	-0.311023	60.2174	0.756857	0.926188	no	no
ACSM2B	StatusPD	0.177231	0.0949245	1.86707	59.9877	0.0667803	0.208064	0.216479	0.104724	2.06714	60.2621	0.0430241	0.324612	no	no
ACSM3	StatusPD	-0.0199047	0.0637391	-0.312284	137.258	0.755299	0.883247	0.0177267	0.0719755	0.246288	138.346	0.805824	0.944572	no	no
ACSM5	StatusPD	-0.104017	0.039749	-2.61685	138.166	0.00986259	0.056023	-0.183392	0.0413792	-4.43199	138.972	1.87969e-05	0.00878922	no	yes
ACSS1	StatusPD	0.0965679	0.0489138	1.97425	72.0042	0.0521902	0.175934	0.000163623	0.0481927	0.00339518	72.0262	0.9973	0.999201	no	no
ACSS2	StatusPD	0.0123113	0.0288657	0.426503	71.9924	0.671014	0.83578	-0.00299863	0.0311744	-0.096189	72.1615	0.923637	0.980651	no	no
ACSS3	StatusPD	0.0139283	0.0403102	0.345527	138.034	0.730224	0.869993	-0.0753182	0.0422205	-1.78392	138.192	0.0766305	0.409984	no	no
ACTA1	StatusPD	-0.0935732	0.0580474	-1.61201	149.214	0.109072	0.285706	0.0639194	0.0603226	1.05963	149.874	0.29102	0.675762	no	no
ACTA2	StatusPD	0.133867	0.0681448	1.96445	149.243	0.0513355	0.173881	0.126839	0.0765988	1.65588	149.831	0.0998383	0.455008	no	no
ACTB	StatusPD	0.00274729	0.0439202	0.0625518	149.072	0.950207	0.980028	0.0486477	0.0482475	1.00829	149.166	0.314946	0.695068	no	no
ACTC1	StatusPD	-0.112298	0.0471169	-2.3834	149.623	0.0184082	0.0868129	-0.0186524	0.050888	-0.366538	150.924	0.714477	0.911516	no	no
ACTG1P17	StatusPD	0.0618907	0.0824914	0.750269	46.0021	0.456913	0.682666	0.0657171	0.0887662	0.74034	45.9847	0.462857	0.79151	no	no
ACTG1P25	StatusPD	0.00230214	0.0813082	0.0283138	72.0175	0.97749	0.990874	0.0332329	0.0890765	0.373082	72.1206	0.710181	0.909433	no	no
ACTG2	StatusPD	0.0791516	0.0648199	1.2211	137.605	0.224136	0.45063	0.122423	0.0711019	1.72179	138.406	0.0873411	0.432907	no	no
ACTL6A	StatusPD	0.141531	0.0429421	3.29585	149.091	0.00122633	0.0126701	0.0195503	0.0415874	0.470102	149.256	0.638968	0.883547	no	no
ACTL6B	StatusPD	-0.24034	0.080293	-2.99328	149.341	0.00323082	0.0255366	0.083211	0.0699244	1.19001	149.816	0.235923	0.628429	yes	no
ACTL7A	StatusPD	-0.0269322	0.0397617	-0.677339	137.056	0.499332	0.717573	-0.0407357	0.0442797	-0.919965	137.293	0.359205	0.72891	no	no
ACTL7B	StatusPD	0.0194104	0.0403896	0.480579	137.226	0.631581	0.812252	-0.0195098	0.0453825	-0.429897	138.188	0.66794	0.893741	no	no
ACTL8	StatusPD	-0.0694708	0.0341504	-2.03426	126.04	0.0440234	0.156467	-0.0998514	0.0376051	-2.65526	126.245	0.00894597	0.174294	no	no
ACTN1	StatusPD	0.0923227	0.0544637	1.69512	149.073	0.0921395	0.256273	0.100885	0.0587968	1.71582	149.306	0.0882691	0.433954	no	no
ACTN2	StatusPD	0.0590228	0.0509617	1.15818	149.064	0.248643	0.479862	-0.0447798	0.054654	-0.819332	149.342	0.413903	0.763819	no	no
ACTN3	StatusPD	0.0389964	0.0517227	0.753952	137.172	0.45217	0.678899	0.0164454	0.058722	0.280056	138.451	0.779853	0.934511	no	no
ACTN4	StatusPD	0.166231	0.0404225	4.11235	149.09	6.44903e-05	0.00146128	0.0723933	0.0431259	1.67865	149.407	0.0953105	0.447383	no	no
ACTR10	StatusPD	-0.220215	0.0421454	-5.22513	138.14	6.27685e-07	4.74262e-05	-0.0432331	0.0326497	-1.32415	138.327	0.187636	0.576536	yes	no
ACTR1A	StatusPD	-0.221549	0.0471256	-4.70125	149.024	5.83826e-06	0.000244271	-0.0322531	0.0407483	-0.791521	149.238	0.429896	0.774057	yes	no
ACTR1B	StatusPD	-0.0274562	0.0202119	-1.35842	149.053	0.176384	0.388968	0.00538535	0.0222457	0.242086	149.309	0.809046	0.945257	no	no
ACTR2	StatusPD	-0.0738571	0.0570056	-1.29561	149.211	0.19711	0.416346	-0.0703093	0.0643376	-1.09282	149.762	0.276229	0.663004	no	no
ACTR3	StatusPD	-0.15739	0.0516709	-3.04602	149.147	0.00274282	0.0229131	-0.0964752	0.0572364	-1.68556	149.619	0.0939657	0.444388	no	no
ACTR3B	StatusPD	-0.125729	0.0375776	-3.34586	149.116	0.00103799	0.0112426	-0.0385088	0.0326485	-1.1795	149.38	0.240075	0.631657	no	no
ACTR3BP6	StatusPD	-0.0493744	0.0744864	-0.662864	60.14	0.50995	0.72523	-0.0372784	0.0818401	-0.455503	61.7399	0.650345	0.886975	no	no
ACTR3C	StatusPD	-0.26008	0.094241	-2.75973	60.5222	0.0076431	0.0467695	-0.121568	0.0863129	-1.40846	61.458	0.164035	0.54956	yes	no
ACTR5	StatusPD	0.0602303	0.0260586	2.31134	138.011	0.0222951	0.0991867	0.0365973	0.0294342	1.24336	138.162	0.215842	0.607479	no	no
ACTR6	StatusPD	-0.177514	0.0492702	-3.60287	126.189	0.000451247	0.00608281	-0.137043	0.0479722	-2.85672	127.025	0.00500264	0.137911	no	no
ACTR8	StatusPD	-0.102586	0.0266661	-3.84706	138.048	0.000181974	0.00323074	-0.0615878	0.0289678	-2.12607	138.283	0.0352737	0.299884	no	no
ACTRT2	StatusPD	-0.0107515	0.0768004	-0.139992	60.0375	0.889135	0.952732	-0.115941	0.0760899	-1.52373	60.213	0.132811	0.507314	no	no
ACTRT3	StatusPD	-0.292425	0.0952425	-3.07032	60.1806	0.00320662	0.0253995	-0.18788	0.0994257	-1.88965	60.9449	0.0635632	0.380941	yes	no
ACVR1	StatusPD	0.0417595	0.031806	1.31294	149.084	0.19122	0.408778	0.0100068	0.0350538	0.285471	149.37	0.775679	0.932878	no	no
ACVR1B	StatusPD	-0.0514664	0.0530986	-0.969261	137.122	0.334122	0.569291	-0.0671012	0.0597846	-1.12238	137.71	0.263653	0.652459	no	no
ACVR1C	StatusPD	0.199908	0.0649933	3.07582	72.0522	0.00296605	0.0241227	0.0391713	0.0589901	0.664032	72.1319	0.508787	0.818764	yes	no
ACVR2A	StatusPD	0.0310493	0.0321338	0.966251	137.057	0.33562	0.570646	0.0684826	0.0356655	1.92014	137.375	0.056913	0.362257	no	no
ACVR2B	StatusPD	0.0300186	0.0453174	0.662408	149.121	0.508732	0.724518	-0.0510561	0.0498807	-1.02356	149.654	0.307693	0.690103	no	no
ACVR2B-AS1	StatusPD	0.0841999	0.0422917	1.99093	88.1576	0.049585	0.169913	0.0868292	0.0514525	1.68756	90.0406	0.094957	0.446849	no	no
ACVRL1	StatusPD	0.0924837	0.0622043	1.48677	149.071	0.139187	0.334833	-0.0384089	0.0644937	-0.595545	149.25	0.552381	0.842024	no	no
ACY1	StatusPD	0.0902699	0.0501097	1.80144	72.0114	0.0758189	0.226691	0.0548555	0.0551816	0.99409	72.0435	0.323506	0.702233	no	no
ACY3	StatusPD	0.0802256	0.0888286	0.90315	60.082	0.370053	0.604161	0.0702798	0.0981134	0.716311	60.996	0.476533	0.801513	no	no
ACYP1	StatusPD	-0.0989693	0.0519256	-1.90598	149.199	0.0585756	0.190302	-0.0138891	0.0534409	-0.259896	150.124	0.7953	0.939694	no	no
ADA	StatusPD	0.19136	0.0567606	3.37135	137.067	0.000972204	0.01065	0.172572	0.0628753	2.74466	138.002	0.00686353	0.155607	yes	no
ADA2	StatusPD	-0.0732569	0.0388125	-1.88746	149.062	0.0610428	0.195412	-0.125974	0.0408106	-3.08679	149.384	0.00241216	0.101589	no	no
ADAD1	StatusPD	0.0552446	0.0643748	0.858171	60.0085	0.394213	0.626542	-0.0130575	0.0651528	-0.200413	60.0427	0.841835	0.953089	no	no
ADAD2	StatusPD	-0.0879765	0.0882756	-0.996612	60.0278	0.322953	0.55713	-0.194435	0.0913355	-2.1288	60.1259	0.0373763	0.30744	no	no
ADAL	StatusPD	0.0320149	0.0638043	0.501767	72.0222	0.617362	0.802272	-0.0537062	0.067804	-0.792081	72.2313	0.430907	0.774811	no	no
ADAM10	StatusPD	0.151626	0.041553	3.64897	137.027	0.000373321	0.00533552	0.0984605	0.0459348	2.14348	137.147	0.0338388	0.294551	no	no
ADAM11	StatusPD	-0.000462794	0.0415912	-0.0111272	149.086	0.991137	0.99655	0.0712101	0.0457094	1.55789	149.356	0.121377	0.488656	no	no
ADAM12	StatusPD	0.165367	0.0490044	3.37454	137.353	0.000961347	0.0105623	0.159175	0.055463	2.86993	138.795	0.00474867	0.134501	no	no
ADAM15	StatusPD	0.00326267	0.0514154	0.0634571	147.087	0.949489	0.979723	-0.031688	0.0586207	-0.540561	147.53	0.589626	0.862177	no	no
ADAM17	StatusPD	0.0759586	0.0363495	2.08967	149.043	0.038346	0.143122	-0.00510218	0.0370945	-0.137545	149.055	0.890785	0.96979	no	no
ADAM18	StatusPD	-0.00291401	0.0616437	-0.0472718	137.333	0.962365	0.985276	-0.0404346	0.0697713	-0.57953	139.049	0.563169	0.84876	no	no
ADAM19	StatusPD	0.093683	0.0306734	3.0542	149.182	0.00267331	0.0224562	0.0822651	0.0348148	2.36294	149.637	0.0194167	0.2386	no	no
ADAM2	StatusPD	0.0391078	0.0633478	0.61735	137.693	0.538024	0.74476	0.0855398	0.0711284	1.20261	140.335	0.231152	0.625268	no	no
ADAM20	StatusPD	0.0554857	0.0564678	0.982609	137.095	0.327531	0.562058	-0.000514568	0.0632314	-0.00813786	139.41	0.993519	0.998074	no	no
ADAM21	StatusPD	0.0512989	0.0383292	1.33838	137.052	0.18299	0.398154	0.080317	0.0428991	1.87223	137.324	0.0633018	0.379727	no	no
ADAM22	StatusPD	0.000630851	0.0497486	0.0126808	149.124	0.989899	0.996026	0.0387807	0.056258	0.689338	149.48	0.491679	0.810439	no	no
ADAM23	StatusPD	-0.316009	0.0680513	-4.64369	149.404	7.44112e-06	0.000293449	-0.0304639	0.0463304	-0.657537	149.247	0.511849	0.820578	yes	no
ADAM28	StatusPD	0.000348351	0.0737728	0.00472194	149.294	0.996239	0.998802	-0.0177529	0.0838932	-0.211613	149.802	0.832697	0.949926	no	no
ADAM30	StatusPD	-0.0153528	0.0552363	-0.277948	137.166	0.78147	0.897822	0.0152245	0.0611537	0.248955	138.175	0.803765	0.943814	no	no
ADAM32	StatusPD	-0.00362863	0.0818413	-0.0443374	59.9971	0.964783	0.986074	-0.044978	0.089776	-0.501002	60.4609	0.618189	0.873424	no	no
ADAM33	StatusPD	0.0618578	0.0564095	1.09658	71.9997	0.276477	0.509699	-0.0198578	0.0576918	-0.344205	72.0661	0.731694	0.916734	no	no
ADAM3A	StatusPD	0.121987	0.07315	1.66762	112.125	0.0981813	0.266951	0.12292	0.0840126	1.46311	112.807	0.146218	0.526845	no	no
ADAM6	StatusPD	-0.0200511	0.0860373	-0.233051	60.5466	0.816508	0.915769	-0.103132	0.0886133	-1.16385	61.3168	0.248994	0.641991	no	no
ADAM7	StatusPD	0.0379885	0.0432166	0.879026	126.24	0.381058	0.614807	0.00219975	0.049024	0.0448708	128.398	0.96428	0.99018	no	no
ADAM8	StatusPD	0.109099	0.0532355	2.04936	149.101	0.0421801	0.15237	0.0914534	0.0588826	1.55315	149.507	0.122502	0.490641	no	no
ADAM9	StatusPD	-0.125271	0.0663267	-1.88869	149.104	0.0608749	0.195076	-0.117291	0.0734333	-1.59725	149.499	0.112322	0.475578	no	no
ADAMDEC1	StatusPD	-0.00456897	0.0516942	-0.0883845	137.22	0.9297	0.971035	-0.00217471	0.0579532	-0.0375254	138.102	0.97012	0.991728	no	no
ADAMTS1	StatusPD	0.271601	0.0753875	3.60273	149.261	0.000428247	0.00587967	0.137627	0.0804734	1.71021	150.054	0.0892938	0.435698	yes	no
ADAMTS10	StatusPD	-0.033566	0.0621117	-0.540413	60.0053	0.590913	0.783692	-0.133271	0.0624696	-2.13337	60.0719	0.0369882	0.305921	no	no
ADAMTS12	StatusPD	-0.0291349	0.0450661	-0.646492	137.065	0.519042	0.732038	-0.0638401	0.0505408	-1.26314	137.593	0.208676	0.59974	no	no
ADAMTS13	StatusPD	0.0229828	0.051899	0.442838	149.136	0.658525	0.827973	-0.0239257	0.0583945	-0.409725	149.609	0.682594	0.899926	no	no
ADAMTS14	StatusPD	0.0757066	0.0878589	0.861684	71.8716	0.391727	0.624251	-0.0284309	0.0901795	-0.315271	72.5984	0.753461	0.924438	no	no
ADAMTS15	StatusPD	0.010664	0.10794	0.0987954	59.9582	0.92163	0.967837	-0.000261878	0.117632	-0.00222625	60.554	0.998231	0.999312	no	no
ADAMTS16	StatusPD	0.109045	0.0940819	1.15905	60.0092	0.251028	0.483417	0.184677	0.101544	1.81868	60.1483	0.0739394	0.404368	no	no
ADAMTS17	StatusPD	-0.0536442	0.103451	-0.518547	60.0339	0.605983	0.794053	-0.138755	0.112635	-1.2319	60.5778	0.222745	0.615266	no	no
ADAMTS18	StatusPD	-0.101352	0.153672	-0.659534	69.964	0.511718	0.726852	-0.294538	0.162971	-1.8073	71.2018	0.0749396	0.406363	no	no
ADAMTS19	StatusPD	0.0638106	0.101486	0.628763	60.1255	0.531886	0.740142	0.00682779	0.102569	0.066568	60.4269	0.947145	0.986518	no	no
ADAMTS2	StatusPD	0.0063506	0.0470419	0.134999	149.153	0.892795	0.95447	0.00998249	0.0533804	0.187007	149.885	0.851908	0.956201	no	no
ADAMTS20	StatusPD	0.130943	0.0560454	2.33638	126.117	0.0210487	0.0953382	0.114516	0.0637629	1.79597	126.853	0.0748796	0.406279	no	no
ADAMTS3	StatusPD	0.0447499	0.0593154	0.754439	126.171	0.451992	0.678848	0.0370887	0.067948	0.54584	127.261	0.586132	0.860881	no	no
ADAMTS4	StatusPD	0.0301663	0.0503802	0.598772	59.9982	0.551579	0.755005	0.00620778	0.0547577	0.113368	60.018	0.910117	0.976341	no	no
ADAMTS5	StatusPD	0.0846271	0.0466769	1.81304	148.087	0.0718503	0.218678	0.0641127	0.0528464	1.21319	148.607	0.226983	0.620897	no	no
ADAMTS6	StatusPD	0.0808562	0.0536901	1.50598	137.13	0.134372	0.326764	0.117029	0.0606218	1.93048	138.353	0.0555936	0.357982	no	no
ADAMTS7	StatusPD	0.0380965	0.0353574	1.07747	149.052	0.283012	0.517065	0.00910121	0.0399795	0.227647	149.419	0.820232	0.94798	no	no
ADAMTS8	StatusPD	-0.0153071	0.0632724	-0.241924	137.224	0.8092	0.91255	0.0266102	0.0714868	0.37224	138.154	0.710285	0.909476	no	no
ADAMTS9	StatusPD	0.167257	0.0809692	2.06568	148.19	0.0406003	0.148633	0.0471915	0.084673	0.557338	149.153	0.578132	0.85704	no	no
ADAMTS9-AS1	StatusPD	0.0144243	0.148153	0.0973609	46.0275	0.922863	0.968039	-0.0804005	0.152353	-0.527724	45.8487	0.600235	0.866831	no	no
ADAMTSL1	StatusPD	-0.0259535	0.0850861	-0.305027	71.9829	0.761226	0.886946	-0.0312228	0.092937	-0.335956	72.1503	0.737879	0.919118	no	no
ADAMTSL2	StatusPD	0.0698939	0.0443135	1.57726	126.03	0.117243	0.29949	0.0722798	0.0497111	1.454	126.274	0.148428	0.529207	no	no
ADAMTSL3	StatusPD	0.124242	0.0390868	3.17861	126.047	0.001862	0.0171703	0.0904011	0.0427332	2.11547	126.368	0.0363524	0.303808	no	no
ADAMTSL4	StatusPD	0.057502	0.0524509	1.0963	126.149	0.275036	0.508001	0.0113521	0.0587162	0.193338	127.295	0.847002	0.954878	no	no
ADAMTSL5	StatusPD	0.0373864	0.0967264	0.386517	60.0078	0.700481	0.851707	-0.0689217	0.102623	-0.6716	60.4883	0.504395	0.815922	no	no
ADAP1	StatusPD	-0.00288047	0.034249	-0.0841037	149.017	0.933087	0.972818	-0.0337293	0.0385501	-0.874948	149.091	0.383009	0.743975	no	no
ADAP2	StatusPD	0.0740164	0.0432339	1.712	149.846	0.0889656	0.250591	-0.0130825	0.044286	-0.29541	150.171	0.768089	0.930153	no	no
ADAR	StatusPD	0.0165609	0.0157933	1.0486	149.058	0.296058	0.531079	0.0389844	0.0171876	2.26817	149.238	0.0247539	0.259754	no	no
ADARB1	StatusPD	-0.122952	0.0617997	-1.98952	149.056	0.048473	0.167518	0.0080834	0.0664232	0.121695	149.27	0.903304	0.97385	no	no
ADARB2	StatusPD	0.124064	0.0428936	2.89238	149.484	0.00439474	0.0316951	0.00298784	0.0435371	0.0686274	150.04	0.945378	0.986518	no	no
ADARB2-AS1	StatusPD	0.0941993	0.0610097	1.54401	70.7786	0.127047	0.315269	-0.0172376	0.0613626	-0.280914	72.5435	0.779576	0.934511	no	no
ADAT1	StatusPD	0.0548136	0.0430555	1.27309	137.248	0.205138	0.426597	0.0739965	0.0468234	1.58033	138.178	0.116318	0.481974	no	no
ADAT2	StatusPD	-0.0422272	0.0695716	-0.606961	71.9819	0.545787	0.750178	0.00716138	0.0759741	0.0942607	72.0802	0.925164	0.981002	no	no
ADAT3	StatusPD	-0.101473	0.0511403	-1.98421	71.9998	0.0510444	0.17323	-0.117184	0.0554171	-2.11457	72.0247	0.0379278	0.309007	no	no
ADCK1	StatusPD	-0.113568	0.0551714	-2.05846	70.0019	0.04327	0.154843	-0.0796938	0.0547252	-1.45625	70.0185	0.149792	0.531345	no	no
ADCK2	StatusPD	-0.0359768	0.0199463	-1.80369	138.141	0.0734598	0.221724	-0.0473593	0.0227272	-2.08382	138.628	0.0390124	0.312674	no	no
ADCK5	StatusPD	0.0363893	0.0769465	0.472917	70.1015	0.637742	0.815921	0.0129165	0.0859033	0.150361	70.2501	0.88091	0.967489	no	no
ADCY1	StatusPD	-0.0425751	0.0604687	-0.704085	138.085	0.482565	0.704834	0.0548184	0.066865	0.819837	138.396	0.413719	0.763749	no	no
ADCY10	StatusPD	0.147722	0.0500506	2.95146	137.24	0.00372084	0.0282103	0.0944915	0.0560566	1.68564	138.562	0.0941151	0.444748	no	no
ADCY10P1	StatusPD	0.264434	0.0574688	4.60134	71.9969	1.75822e-05	0.000559942	0.136209	0.0538767	2.52816	72.0597	0.0136581	0.208293	yes	no
ADCY2	StatusPD	-0.108697	0.0340942	-3.18814	138.013	0.00177181	0.0165557	-0.0861318	0.0384643	-2.23926	138.063	0.0267381	0.267469	no	no
ADCY3	StatusPD	-0.0526132	0.0292257	-1.80024	149.037	0.0738453	0.222484	0.000755715	0.03208	0.0235572	149.187	0.981237	0.995047	no	no
ADCY4	StatusPD	0.0232151	0.0676436	0.343197	72.1112	0.732449	0.870904	-0.109496	0.0536457	-2.0411	72.1154	0.0449018	0.328979	no	no
ADCY5	StatusPD	-0.180819	0.0718548	-2.51644	71.9958	0.0140838	0.0725926	-0.0520842	0.0689848	-0.75501	72.0779	0.452703	0.78704	no	no
ADCY6	StatusPD	0.000701614	0.0394422	0.0177884	149.057	0.985831	0.99447	0.00989494	0.0447874	0.220931	149.608	0.825447	0.949211	no	no
ADCY6-DT	StatusPD	0.023665	0.0611888	0.386753	46.0027	0.700722	0.851716	0.0243078	0.0655164	0.371018	45.9823	0.712328	0.910354	no	no
ADCY7	StatusPD	0.116361	0.0616827	1.88644	148.104	0.0611926	0.195755	0.0816648	0.0691814	1.18044	148.621	0.239709	0.63145	no	no
ADCY8	StatusPD	-0.073979	0.0481107	-1.53768	149.136	0.126246	0.313878	-0.0391689	0.0541601	-0.723206	149.704	0.470682	0.796968	no	no
ADCY9	StatusPD	0.0362803	0.0349931	1.03679	149.049	0.301515	0.535767	0.0759975	0.038638	1.96691	149.337	0.0510467	0.345898	no	no
ADCYAP1	StatusPD	0.0206345	0.0669479	0.308217	148.129	0.75835	0.885344	0.12094	0.071952	1.68085	148.439	0.0948957	0.446816	no	no
ADCYAP1R1	StatusPD	0.0533943	0.0414336	1.28867	148.074	0.199522	0.419385	0.0260176	0.0468965	0.554787	148.244	0.579876	0.857741	no	no
ADD1	StatusPD	0.0132846	0.0332152	0.399954	149.03	0.689763	0.844807	-0.0328168	0.0368744	-0.88996	149.176	0.374921	0.739759	no	no
ADD2	StatusPD	-0.208919	0.0564427	-3.70144	149.03	0.000301122	0.00459366	-0.0560464	0.0582534	-0.962113	149.146	0.33755	0.714355	yes	no
ADD3	StatusPD	0.0818682	0.0563098	1.45389	149.241	0.148077	0.348123	-0.033353	0.0588238	-0.566997	149.787	0.571565	0.853178	no	no
ADD3-AS1	StatusPD	-0.00778442	0.060835	-0.12796	112.511	0.898409	0.956408	0.0247702	0.0696419	0.35568	115.134	0.722731	0.913672	no	no
ADGB	StatusPD	0.0146746	0.0532365	0.275649	126.111	0.783269	0.898513	0.0117171	0.0609418	0.192266	126.746	0.847841	0.955282	no	no
ADGRA1	StatusPD	-0.0950713	0.0408231	-2.32886	70.9236	0.0227208	0.100604	-0.0231374	0.036937	-0.626403	71.5206	0.533045	0.832306	no	no
ADGRA2	StatusPD	0.105777	0.0544384	1.94305	138.124	0.0540439	0.180513	0.00301191	0.0571045	0.0527439	138.731	0.958012	0.989066	no	no
ADGRA3	StatusPD	-0.032454	0.0532126	-0.609892	138.028	0.542936	0.748313	-0.0847396	0.0599868	-1.41264	138.228	0.16001	0.54414	no	no
ADGRB1	StatusPD	0.0373095	0.046093	0.80944	149.032	0.419553	0.649658	0.0506115	0.052483	0.964341	149.183	0.336436	0.713499	no	no
ADGRB2	StatusPD	-0.0484435	0.0271513	-1.78421	149.064	0.0764242	0.227773	-0.0242907	0.0306196	-0.793304	149.222	0.42886	0.773331	no	no
ADGRB3	StatusPD	-0.214757	0.0433456	-4.95452	148.118	1.95615e-06	0.000107908	-0.158678	0.0438787	-3.61629	148.336	0.000408915	0.0426113	yes	no
ADGRD1	StatusPD	0.197938	0.121508	1.629	59.9908	0.108553	0.284828	0.153358	0.129733	1.1821	61.9006	0.241685	0.633425	no	no
ADGRD2	StatusPD	-0.128363	0.058339	-2.20029	112.085	0.0298378	0.121255	-0.143475	0.0672052	-2.13487	112.676	0.034938	0.298282	no	no
ADGRE1	StatusPD	-0.0125747	0.0666797	-0.188584	137.187	0.850698	0.934013	-0.0496677	0.0732482	-0.678074	138.735	0.498854	0.812642	no	no
ADGRE2	StatusPD	-0.0159043	0.0659197	-0.241268	149.249	0.809678	0.912858	-0.107032	0.0704685	-1.51887	150.297	0.130897	0.503914	no	no
ADGRE3	StatusPD	0.0756214	0.0598113	1.26433	126.937	0.208427	0.430872	0.00504322	0.0672059	0.0750413	131.043	0.940296	0.985878	no	no
ADGRE5	StatusPD	0.0178629	0.0499757	0.357432	149.061	0.721274	0.864438	-0.0318301	0.0562035	-0.566338	149.39	0.572014	0.853412	no	no
ADGRF1	StatusPD	-0.0877313	0.0667306	-1.31471	126.468	0.190987	0.408486	-0.0666333	0.0760387	-0.876308	129.292	0.382488	0.743926	no	no
ADGRF4	StatusPD	0.0381208	0.111856	0.340801	59.9697	0.734444	0.872232	-0.00938895	0.119222	-0.0787515	61.1183	0.937488	0.985041	no	no
ADGRF5	StatusPD	0.00523588	0.0486441	0.107637	126.025	0.914455	0.964406	-0.0890461	0.0522806	-1.70323	126.268	0.0909843	0.439352	no	no
ADGRG1	StatusPD	0.00641956	0.0332954	0.192806	149.099	0.847373	0.932462	-0.0507037	0.0326006	-1.5553	149.241	0.121993	0.489602	no	no
ADGRG2	StatusPD	0.0366459	0.0527786	0.694332	137.162	0.488648	0.70867	0.0179827	0.0598307	0.30056	138.232	0.764202	0.928632	no	no
ADGRG3	StatusPD	-0.00303587	0.0495327	-0.0612903	126.05	0.951225	0.980315	-0.0231532	0.0567648	-0.407879	126.564	0.684052	0.900546	no	no
ADGRG4	StatusPD	0.054378	0.106096	0.512535	59.9964	0.610158	0.797186	-0.0891097	0.112103	-0.794894	61.152	0.42975	0.774057	no	no
ADGRG5	StatusPD	-0.00788154	0.0589825	-0.133625	71.9782	0.894072	0.954652	-0.0196374	0.0657307	-0.298756	72.1086	0.765986	0.929298	no	no
ADGRG6	StatusPD	0.117364	0.0578836	2.02759	126.158	0.0447083	0.158203	0.0758891	0.0658799	1.15193	127.123	0.251511	0.64436	no	no
ADGRL1	StatusPD	-0.0393027	0.0331283	-1.18638	138.031	0.23751	0.466887	0.039103	0.0350955	1.11419	138.234	0.267132	0.654882	no	no
ADGRL3	StatusPD	-0.037121	0.0302558	-1.22691	126.231	0.222141	0.448419	-0.0778609	0.0338408	-2.3008	128.393	0.0230151	0.253138	no	no
ADGRL4	StatusPD	0.0744505	0.0648101	1.14875	137.26	0.252658	0.485287	-0.0211789	0.0693744	-0.305284	138.189	0.760609	0.927218	no	no
ADGRV1	StatusPD	-0.150461	0.0519011	-2.89899	138.075	0.00435643	0.0314994	0.0384904	0.049131	0.783423	138.264	0.434719	0.777123	no	no
ADH1A	StatusPD	0.0286764	0.0463332	0.618917	137.373	0.536996	0.743888	-0.0100206	0.0521219	-0.192253	138.909	0.847825	0.955282	no	no
ADH1B	StatusPD	0.179294	0.0817856	2.19224	123.373	0.0302384	0.12237	0.0309634	0.0876265	0.353356	124.442	0.724419	0.914277	no	no
ADH1C	StatusPD	0.0920805	0.0635156	1.44973	149.232	0.149232	0.349611	-0.0410816	0.0674171	-0.609364	149.519	0.543208	0.837145	no	no
ADH4	StatusPD	-0.0181041	0.124527	-0.145383	59.9625	0.884896	0.950539	-0.0861969	0.132868	-0.648739	60.2581	0.518972	0.824593	no	no
ADH5	StatusPD	-0.172615	0.0350032	-4.93142	149.13	2.15261e-06	0.000115314	-0.140075	0.0375003	-3.7353	149.53	0.00026609	0.0341064	no	no
ADH6	StatusPD	0.0230899	0.043071	0.53609	137.072	0.592765	0.784715	0.00215072	0.0489562	0.0439315	137.475	0.965023	0.990323	no	no
ADH7	StatusPD	0.0503335	0.0451215	1.11551	137.219	0.266582	0.499561	0.0532307	0.0513115	1.0374	138.504	0.301355	0.683559	no	no
ADHFE1	StatusPD	0.0116924	0.0553567	0.21122	71.9915	0.833313	0.924711	-0.12443	0.0490116	-2.53877	72.1805	0.0132805	0.206	no	no
ADI1	StatusPD	-0.0201299	0.0422296	-0.476678	138.14	0.634345	0.814143	-0.0854673	0.0466528	-1.83199	138.781	0.0690973	0.394444	no	no
ADIG	StatusPD	0.0601051	0.0923999	0.65049	59.996	0.517859	0.731558	0.104227	0.101483	1.02704	60.0621	0.30852	0.69025	no	no
ADIPOQ	StatusPD	0.0764828	0.0367308	2.08225	137.073	0.0391787	0.1452	0.104255	0.0415479	2.50927	137.431	0.0132591	0.205956	no	no
ADIPOR1	StatusPD	0.0609701	0.0230751	2.64224	138.175	0.00918611	0.0531081	0.0248307	0.0254008	0.977556	138.996	0.329993	0.708239	no	no
ADIPOR2	StatusPD	0.164752	0.0312813	5.26678	126.224	5.80053e-07	4.40626e-05	0.0451779	0.0288972	1.5634	127.495	0.120437	0.487956	no	no
ADIRF	StatusPD	0.0623285	0.0504095	1.23644	149.108	0.218238	0.443706	-0.0719161	0.0483304	-1.48801	149.174	0.138859	0.516144	no	no
ADK	StatusPD	-0.14519	0.0396016	-3.66626	149.05	0.000341707	0.00499705	-0.042592	0.0412226	-1.03322	149.109	0.303174	0.684836	no	no
ADM	StatusPD	0.0146686	0.0456995	0.32098	149.757	0.748673	0.880125	0.0621939	0.0511568	1.21575	151.716	0.225968	0.620088	no	no
ADM2	StatusPD	-0.0480345	0.0572383	-0.839201	126.076	0.402945	0.634059	-0.0361261	0.0645702	-0.559486	126.529	0.576819	0.856242	no	no
ADM5	StatusPD	0.111361	0.0962957	1.15645	60.0696	0.252075	0.484344	0.0171444	0.0919457	0.186462	60.4433	0.852707	0.956567	no	no
ADNP	StatusPD	0.0476354	0.0438198	1.08708	138.535	0.278891	0.512823	-0.00786548	0.0449153	-0.175118	140.249	0.861239	0.959704	no	no
ADNP2	StatusPD	-0.0471568	0.036287	-1.29955	126.086	0.196127	0.415136	-0.0521094	0.04148	-1.25625	126.487	0.211339	0.602242	no	no
ADO	StatusPD	0.10025	0.0335964	2.98394	126.043	0.00341819	0.0266091	0.0805304	0.0330732	2.43491	126.261	0.0162928	0.224408	no	no
ADORA1	StatusPD	0.0927743	0.0351585	2.63874	137.105	0.00928435	0.0536092	0.0253164	0.0377987	0.66977	137.544	0.504127	0.815729	no	no
ADORA2A	StatusPD	0.169253	0.0851658	1.98734	25.9871	0.0575198	0.187931	0.0606128	0.0853494	0.710173	25.9771	0.483924	0.805701	no	no
ADORA2A-AS1	StatusPD	0.153908	0.0820012	1.8769	59.9968	0.0653965	0.204819	0.0886634	0.0881193	1.00617	60.2036	0.318359	0.698167	no	no
ADORA2B	StatusPD	-0.0108089	0.0558729	-0.193455	137.111	0.846889	0.932362	0.00907934	0.0631629	0.143745	138.03	0.885912	0.96895	no	no
ADORA3	StatusPD	0.044124	0.0554969	0.795072	149.043	0.427836	0.656778	0.0604859	0.060885	0.993445	149.391	0.3221	0.701016	no	no
ADPGK	StatusPD	0.0146149	0.0331099	0.441406	138.051	0.659609	0.828701	0.0918751	0.0345792	2.65695	138.221	0.00881346	0.172886	no	no
ADPRH	StatusPD	0.0239477	0.0322253	0.743133	137.084	0.458673	0.684061	-0.025906	0.0357241	-0.725167	137.46	0.469582	0.796144	no	no
ADPRHL1	StatusPD	-0.200229	0.0906869	-2.20792	60.0162	0.0310825	0.12427	-0.099302	0.0967475	-1.0264	60.2361	0.308806	0.690487	no	no
ADPRM	StatusPD	-0.0989817	0.0423022	-2.33987	148.075	0.0206258	0.0939771	-0.0278026	0.0453889	-0.612543	148.306	0.541117	0.836538	no	no
ADPRS	StatusPD	-0.0175968	0.0311036	-0.565748	72.0005	0.573324	0.771184	0.0195209	0.0332302	0.587445	72.0276	0.558742	0.845999	no	no
ADRA1A	StatusPD	0.0146831	0.0569115	0.257999	137.114	0.796795	0.905993	-0.0239293	0.064391	-0.371624	138.022	0.710743	0.909495	no	no
ADRA1B	StatusPD	0.0260575	0.054512	0.478014	149.054	0.633341	0.813399	0.102499	0.059776	1.71471	149.338	0.0884723	0.434055	no	no
ADRA1D	StatusPD	-0.0203794	0.0573733	-0.355207	149.329	0.722936	0.865202	-0.0459931	0.0649584	-0.708039	150.37	0.480017	0.803664	no	no
ADRA2A	StatusPD	-0.129616	0.0526009	-2.46413	149.302	0.0148693	0.0752395	-0.0402702	0.0569933	-0.706578	150.307	0.480923	0.80392	no	no
ADRA2B	StatusPD	-0.0301665	0.0614725	-0.490732	137.214	0.6244	0.80723	-0.139578	0.0674053	-2.07073	138.278	0.040244	0.315148	no	no
ADRA2C	StatusPD	-0.0846065	0.042552	-1.98831	149.047	0.0486087	0.167825	-0.112322	0.047267	-2.37634	149.202	0.0187545	0.234897	no	no
ADRB1	StatusPD	0.0316063	0.0548792	0.575925	137.181	0.565609	0.765615	-0.0325968	0.0606487	-0.537469	137.641	0.591812	0.863313	no	no
ADRB2	StatusPD	-0.025382	0.0364039	-0.697234	149.367	0.48674	0.707583	-0.0619096	0.0408254	-1.51645	150.685	0.131501	0.504427	no	no
ADRB3	StatusPD	-0.0166338	0.0490769	-0.338933	137.186	0.735178	0.872511	-0.0563019	0.054949	-1.02462	138.006	0.307335	0.689706	no	no
ADRM1	StatusPD	-0.00342455	0.026319	-0.130117	149.05	0.896649	0.955907	0.0157576	0.0298064	0.528665	149.287	0.597823	0.865804	no	no
ADSL	StatusPD	-0.104723	0.0335243	-3.1238	137.038	0.00217905	0.0192653	-0.049122	0.0355692	-1.38103	137.159	0.169516	0.555567	no	no
ADSS1	StatusPD	-0.079026	0.0414541	-1.90635	72.1685	0.060587	0.19459	-0.10655	0.0452476	-2.35481	72.8061	0.0212305	0.245057	no	no
ADSS2	StatusPD	-0.00829726	0.0351032	-0.236368	149.016	0.813472	0.914414	-0.0253845	0.0345105	-0.73556	149.109	0.463154	0.791729	no	no
ADTRP	StatusPD	0.0383487	0.0408532	0.938694	126.028	0.349683	0.584224	0.0407949	0.0466771	0.873981	126.241	0.383788	0.74447	no	no
AEBP1	StatusPD	0.0741718	0.0533024	1.39153	149.044	0.166139	0.374621	0.0769542	0.0561286	1.37103	149.21	0.172423	0.559577	no	no
AEBP2	StatusPD	0.0931605	0.0439206	2.12111	71.0087	0.0374051	0.140944	0.0322846	0.0464996	0.694299	71.1511	0.489756	0.809231	no	no
AEN	StatusPD	-0.0539462	0.0406526	-1.32701	138.069	0.186697	0.402525	-0.0438384	0.0455601	-0.962209	138.483	0.337622	0.714355	no	no
AFAP1	StatusPD	0.0536679	0.0473911	1.13245	137.067	0.259424	0.492061	-0.000310942	0.0529517	-0.00587218	137.378	0.995323	0.998774	no	no
AFAP1-AS1	StatusPD	-0.14599	0.100207	-1.45689	60.0333	0.150359	0.351172	-0.0288535	0.104611	-0.275818	60.1868	0.783633	0.935836	no	no
AFAP1L1	StatusPD	0.0178952	0.0837405	0.213698	71.978	0.831387	0.923718	0.00573628	0.0931345	0.0615913	72.1387	0.951059	0.987221	no	no
AFAP1L2	StatusPD	0.0487613	0.0528444	0.922733	72.0349	0.359227	0.593746	0.088149	0.0582199	1.51407	72.2393	0.134371	0.51012	no	no
AFDN	StatusPD	-0.00577068	0.0591477	-0.0975639	138.09	0.92242	0.968039	-0.0357314	0.0665313	-0.537062	138.54	0.592087	0.863523	no	no
AFF1	StatusPD	0.0327711	0.0296147	1.10658	149.017	0.270258	0.503334	-0.013247	0.0307036	-0.431446	149.064	0.666767	0.893353	no	no
AFF2	StatusPD	-0.0247195	0.0472746	-0.522891	137.032	0.601894	0.791121	0.0654622	0.0511521	1.27975	137.13	0.202792	0.594171	no	no
AFF3	StatusPD	-0.0592149	0.0581122	-1.01898	137.067	0.31001	0.543822	-0.00587534	0.0645552	-0.0910127	137.233	0.927615	0.981621	no	no
AFF4	StatusPD	-0.0370968	0.0464981	-0.797815	149.227	0.426246	0.655532	-0.0203846	0.0527552	-0.3864	150.009	0.699748	0.905603	no	no
AFG1L	StatusPD	-0.0703814	0.0637257	-1.10444	60.0033	0.273811	0.506647	-0.0739694	0.070652	-1.04695	60.1862	0.299307	0.682307	no	no
AFG3L1P	StatusPD	-0.00513828	0.045036	-0.114093	72.0305	0.909482	0.961622	-0.044	0.048932	-0.899206	72.1597	0.371534	0.737407	no	no
AFG3L2	StatusPD	-0.137541	0.0310467	-4.43014	149.03	1.81325e-05	0.000574507	-0.0236543	0.0276551	-0.855332	149.075	0.39374	0.750415	no	no
AFM	StatusPD	0.046348	0.0566276	0.818469	137.113	0.41451	0.644596	0.0436752	0.0643678	0.678526	137.867	0.498576	0.812642	no	no
AFMID	StatusPD	-0.0113682	0.0623205	-0.182415	59.8818	0.855873	0.936559	-0.0864143	0.0577661	-1.49593	60.5429	0.139866	0.517483	no	no
AFP	StatusPD	-0.0366881	0.0511966	-0.716612	137.197	0.474831	0.698326	-0.0434093	0.0581363	-0.746682	138.329	0.456523	0.788665	no	no
AFTPH	StatusPD	0.101801	0.0232775	4.37337	138.031	2.39256e-05	0.000719903	0.119026	0.0250766	4.74651	138.208	5.10729e-06	0.00541325	no	no
AGA	StatusPD	0.00207791	0.032549	0.0638393	149.142	0.949184	0.979551	-0.0606989	0.0334865	-1.81264	149.609	0.0718926	0.40104	no	no
AGAP1	StatusPD	0.00122291	0.0434762	0.0281282	138.131	0.9776	0.990874	-0.0331078	0.0470698	-0.703377	138.667	0.483	0.804823	no	no
AGAP2	StatusPD	0.00222564	0.0490379	0.0453861	126.035	0.963871	0.985815	0.0642071	0.0553317	1.1604	126.247	0.248074	0.640775	no	no
AGAP3	StatusPD	-0.197924	0.0540965	-3.65872	71.9992	0.000479538	0.0063715	-0.122425	0.0571278	-2.143	72.1076	0.0354884	0.300448	yes	no
AGBL1	StatusPD	0.107049	0.10444	1.02499	59.9205	0.309489	0.543476	0.013869	0.110792	0.125181	60.4336	0.900796	0.973067	no	no
AGBL2	StatusPD	-0.0859878	0.0626224	-1.37312	126.407	0.172147	0.382932	-0.115948	0.07135	-1.62506	128.491	0.106601	0.466407	no	no
AGBL3	StatusPD	0.057228	0.0606799	0.943114	138.067	0.34727	0.58166	-0.0616146	0.0658339	-0.93591	138.26	0.350952	0.723485	no	no
AGBL4	StatusPD	-0.134025	0.0914852	-1.46499	70.9773	0.147339	0.347092	-0.143478	0.102424	-1.40082	71.1368	0.165614	0.550663	no	no
AGBL5	StatusPD	-0.0378552	0.037885	-0.999212	137.087	0.319453	0.553628	-0.0608294	0.0433489	-1.40325	137.724	0.162792	0.548408	no	no
AGER	StatusPD	0.136692	0.0612613	2.2313	149.257	0.0271517	0.114262	0.0693585	0.0684829	1.01279	149.873	0.312795	0.693495	no	no
AGFG1	StatusPD	-0.0087325	0.0212398	-0.411138	149.025	0.681562	0.841062	-0.0178135	0.024051	-0.740654	149.081	0.460068	0.789926	no	no
AGFG2	StatusPD	0.0359925	0.0345134	1.04286	149.027	0.298704	0.53362	0.00957695	0.0389092	0.246136	149.104	0.805915	0.944572	no	no
AGGF1	StatusPD	-0.0613923	0.0464701	-1.32111	126.051	0.188857	0.405673	-0.0467449	0.0532978	-0.877053	126.361	0.382122	0.743611	no	no
AGK	StatusPD	-0.221694	0.0448858	-4.93907	138.056	2.23287e-06	0.00011866	-0.0699466	0.0419657	-1.66676	138.263	0.0978264	0.452971	yes	no
AGL	StatusPD	-0.118272	0.0434164	-2.72413	137.158	0.0072866	0.045306	-0.143829	0.0467189	-3.0786	138.032	0.0025096	0.102154	no	no
AGMAT	StatusPD	-0.171339	0.0568847	-3.01204	136.229	0.00309422	0.0248014	0.00840707	0.0563275	0.149253	137.615	0.881572	0.967634	no	no
AGO1	StatusPD	0.0438124	0.0369276	1.18644	149.409	0.237331	0.466878	-0.0092499	0.0409199	-0.226049	150.049	0.821471	0.948457	no	no
AGO2	StatusPD	0.146682	0.0603675	2.42981	71.0053	0.0176374	0.0844292	0.0516122	0.0629692	0.819643	71.0646	0.41516	0.76458	no	no
AGO3	StatusPD	0.00528847	0.0527953	0.100169	138.25	0.920355	0.967051	-0.110483	0.0555211	-1.98992	138.839	0.0485638	0.34052	no	no
AGO4	StatusPD	-0.0170886	0.04325	-0.395112	137.056	0.693374	0.847122	-0.0640699	0.0486548	-1.31683	137.448	0.190088	0.580158	no	no
AGPAT1	StatusPD	-0.0180529	0.0256529	-0.703737	149.09	0.482694	0.704967	-0.0112119	0.0291136	-0.385109	149.537	0.700704	0.905844	no	no
AGPAT2	StatusPD	0.0138463	0.0327262	0.423096	137.069	0.672889	0.836619	0.0369404	0.0365731	1.01004	137.637	0.314247	0.694618	no	no
AGPAT3	StatusPD	0.0269732	0.0399483	0.675202	148.035	0.500601	0.718717	0.0122231	0.0443404	0.275666	148.158	0.783189	0.935815	no	no
AGPAT4	StatusPD	-0.0228063	0.0322147	-0.707948	149.056	0.480083	0.702815	-0.0801209	0.034374	-2.33086	149.323	0.0210988	0.244448	no	no
AGPAT5	StatusPD	-0.0256533	0.0382313	-0.671003	138.121	0.503339	0.720695	-0.101275	0.0410904	-2.46468	138.649	0.0149359	0.216003	no	no
AGPS	StatusPD	-0.0557213	0.0330508	-1.68593	149.067	0.0939013	0.259499	-0.0433383	0.0372603	-1.16312	149.25	0.246636	0.63864	no	no
AGR2	StatusPD	-0.0084856	0.0437048	-0.194157	137.248	0.84634	0.93208	-0.0011188	0.0495593	-0.0225749	138.865	0.982022	0.995158	no	no
AGR3	StatusPD	-0.00177194	0.0841026	-0.0210687	60.1154	0.983261	0.993444	-0.0419917	0.0926364	-0.453296	60.8708	0.651947	0.887829	no	no
AGRN	StatusPD	0.119065	0.0443705	2.68342	138.053	0.00817845	0.0490892	0.0952431	0.0504154	1.88916	138.393	0.0609619	0.374252	no	no
AGRP	StatusPD	0.0848705	0.0645278	1.31526	137.271	0.190617	0.407883	0.0552882	0.0731926	0.755379	138.654	0.451303	0.785907	no	no
AGT	StatusPD	-0.0131868	0.0334562	-0.394153	149.283	0.694031	0.847757	-0.0569222	0.0370762	-1.53528	149.755	0.126826	0.496661	no	no
AGTPBP1	StatusPD	-0.0333058	0.0358937	-0.927903	138.109	0.355077	0.589771	-0.00637687	0.0371084	-0.171844	138.481	0.863811	0.960968	no	no
AGTR1	StatusPD	-0.780388	0.0932376	-8.36989	149.439	3.8105e-14	3.53138e-10	-0.450963	0.0871312	-5.17568	149.889	7.18556e-07	0.00253806	yes	yes	1050
AGTR2	StatusPD	0.0339118	0.0463657	0.731397	137.187	0.465784	0.689837	0.0058953	0.0523134	0.112692	138.203	0.910438	0.976341	no	no
AGTRAP	StatusPD	0.00962368	0.0513458	0.187429	59.9946	0.851957	0.934277	-0.0667392	0.05226	-1.27706	60.0645	0.206496	0.59706	no	no
AGXT	StatusPD	-0.0261337	0.0576851	-0.453041	137.157	0.651235	0.823653	-0.0300073	0.0656804	-0.456869	137.908	0.648484	0.886653	no	no
AGXT2	StatusPD	-0.00605152	0.0997591	-0.0606613	59.9896	0.951831	0.980561	0.0298589	0.109556	0.272544	60.2618	0.786135	0.93693	no	no
AHCTF1	StatusPD	0.170431	0.048387	3.52224	137.109	0.000581693	0.00733255	0.0439743	0.0503135	0.874006	137.288	0.383641	0.744285	no	no
AHCY	StatusPD	-0.0543726	0.0341171	-1.59371	149.07	0.11312	0.292343	-0.0719462	0.0363008	-1.98195	149.329	0.0493207	0.34254	no	no
AHCYL1	StatusPD	-0.0210947	0.0344753	-0.61188	149.065	0.541549	0.747569	-0.0562784	0.0361415	-1.55717	149.315	0.121548	0.488656	no	no
AHCYL2	StatusPD	-0.0717095	0.0299347	-2.39553	138.015	0.0179378	0.0853383	-0.0181884	0.0329609	-0.551816	138.107	0.581966	0.85879	no	no
AHDC1	StatusPD	0.0403914	0.04738	0.8525	138.038	0.395413	0.627656	-0.0437377	0.0520167	-0.840839	138.184	0.401891	0.755887	no	no
AHI1	StatusPD	-0.0651875	0.0385047	-1.69297	138.016	0.0927166	0.257453	-0.000217259	0.0426073	-0.00509912	138.13	0.995939	0.998961	no	no
AHNAK	StatusPD	0.0982929	0.0529839	1.85515	138.018	0.0657086	0.205554	0.0149901	0.0566266	0.264718	138.11	0.791622	0.939108	no	no
AHNAK2	StatusPD	-0.43369	0.0820329	-5.28678	138.5	4.73369e-07	3.91692e-05	-0.0591059	0.0641117	-0.92192	138.768	0.35817	0.728579	yes	no
AHR	StatusPD	0.038981	0.0432823	0.900623	148.102	0.369251	0.60332	-0.0193609	0.0481451	-0.402136	148.278	0.688163	0.901123	no	no
AHRR	StatusPD	-0.106547	0.0724758	-1.47011	59.9889	0.146758	0.346076	-0.107829	0.0803425	-1.34212	60.2042	0.184597	0.571432	no	no
AHSA1	StatusPD	0.0909828	0.0388122	2.34418	149.142	0.0203879	0.0933062	0.135371	0.0433976	3.11931	149.789	0.00217476	0.0983901	no	no
AHSA2P	StatusPD	0.244213	0.0576791	4.23399	138.125	4.16462e-05	0.00107659	0.138798	0.0625996	2.21723	138.492	0.0282375	0.273303	yes	no
AHSG	StatusPD	-0.0260817	0.0587535	-0.443917	137.595	0.6578	0.827432	-0.04649	0.0663513	-0.700664	139.561	0.484679	0.805786	no	no
AHSP	StatusPD	0.0282405	0.0472989	0.597064	126.066	0.551535	0.755001	-0.00177123	0.0537807	-0.0329343	126.984	0.973779	0.992333	no	no
AICDA	StatusPD	0.0437469	0.063452	0.689448	137.703	0.491701	0.711506	-0.0002832	0.0715279	-0.00395929	140.792	0.996847	0.999121	no	no
AIDA	StatusPD	0.148653	0.0460177	3.23035	138.024	0.00154568	0.0149059	0.0829005	0.0477293	1.73689	138.099	0.0846368	0.428256	no	no
AIF1	StatusPD	-0.0340664	0.0671613	-0.507232	149.075	0.612741	0.799068	0.0016646	0.0739922	0.022497	149.244	0.982082	0.995158	no	no
AIF1L	StatusPD	0.0528346	0.0449231	1.17611	59.968	0.244198	0.474757	-0.069016	0.0333605	-2.0688	60.0647	0.0428771	0.324174	no	no
AIFM1	StatusPD	-0.0402207	0.02543	-1.58163	148.04	0.115869	0.297196	0.00883833	0.0277039	0.319029	148.31	0.750154	0.923126	no	no
AIFM2	StatusPD	-0.106434	0.0589775	-1.80465	71.896	0.0753169	0.225576	0.0600599	0.0490817	1.22367	72.5286	0.225037	0.618597	no	no
AIFM3	StatusPD	0.053813	0.0531434	1.0126	72.2922	0.314629	0.548647	-0.0331875	0.0542047	-0.612262	72.5375	0.542279	0.836561	no	no
AIG1	StatusPD	-0.0720405	0.0415729	-1.73287	72.0142	0.087399	0.247933	-0.0922578	0.0451106	-2.04515	72.0704	0.0444924	0.328037	no	no
AIM2	StatusPD	0.0670728	0.0384511	1.74437	137.128	0.0833357	0.241273	0.0101902	0.042788	0.238155	137.851	0.812115	0.945431	no	no
AIMP1	StatusPD	-0.0328558	0.0434231	-0.756642	149.196	0.450458	0.677148	-0.00828233	0.0485956	-0.170434	149.622	0.864899	0.961313	no	no
AIMP2	StatusPD	-0.0797829	0.0189203	-4.21679	149.036	4.28155e-05	0.00109763	-0.0558923	0.0209782	-2.6643	149.219	0.00856325	0.170947	no	no
AIP	StatusPD	0.0820782	0.0263961	3.10948	137.018	0.00228016	0.0198617	0.0775278	0.0295782	2.62112	137.126	0.00975345	0.181925	no	no
AIPL1	StatusPD	-0.0715736	0.0521496	-1.37247	137.087	0.172159	0.382932	-0.0821756	0.0593317	-1.38502	137.492	0.168289	0.553291	no	no
AIRE	StatusPD	-0.0609408	0.0354466	-1.71923	149.055	0.0876486	0.248367	-0.097801	0.0398738	-2.45276	149.242	0.0153287	0.217876	no	no
AJAP1	StatusPD	-0.162189	0.0477648	-3.39557	138.039	0.000894635	0.0100437	-0.031466	0.0496465	-0.633802	138.175	0.527258	0.829776	no	no
AJM1	StatusPD	0.00401257	0.0785211	0.0511018	46.0062	0.959466	0.984264	0.00613053	0.0838043	0.0731529	45.9463	0.942002	0.98617	no	no
AJUBA	StatusPD	0.0251522	0.0703068	0.35775	60.0123	0.721786	0.864605	-0.0691311	0.0725228	-0.953233	60.1349	0.344288	0.718338	no	no
AK1	StatusPD	-0.0431188	0.0273171	-1.57845	149.156	0.11658	0.298323	-0.0393421	0.0308378	-1.27577	149.675	0.204012	0.595061	no	no
AK2	StatusPD	0.0706779	0.0317319	2.22735	149.037	0.0274229	0.115075	0.0446952	0.0358088	1.24816	149.177	0.213927	0.605553	no	no
AK3	StatusPD	0.138088	0.0586878	2.35293	72.0028	0.0213615	0.0962175	-0.00354881	0.0535204	-0.0663077	72.0174	0.947317	0.986518	no	no
AK4	StatusPD	-0.0555447	0.104895	-0.529526	25.9993	0.600934	0.790427	0.0588225	0.144331	0.407553	25.9958	0.686939	0.901003	no	no
AK5	StatusPD	-0.0545395	0.0355004	-1.53631	149.558	0.126576	0.314362	-0.0838135	0.0372691	-2.24887	151.911	0.0259587	0.263682	no	no
AK6	StatusPD	-0.0407101	0.0397546	-1.02403	123.153	0.307826	0.541993	-0.00925147	0.0450092	-0.205546	123.93	0.837483	0.951666	no	no
AK7	StatusPD	0.00149681	0.0956739	0.0156449	59.9872	0.98757	0.994765	-0.0457262	0.104137	-0.439097	60.2577	0.662162	0.891815	no	no
AK8	StatusPD	-0.111267	0.0801893	-1.38755	60.004	0.170405	0.38008	-0.180847	0.0853886	-2.11793	60.5873	0.0382922	0.310492	no	no
AKAP1	StatusPD	0.0772923	0.0293939	2.62954	149.016	0.00944708	0.0542951	0.0698072	0.0325354	2.14558	149.084	0.033526	0.292807	no	no
AKAP10	StatusPD	0.0300133	0.0352192	0.852186	149.217	0.395477	0.627656	-0.0224629	0.0383927	-0.585084	149.827	0.559372	0.84625	no	no
AKAP11	StatusPD	0.0221132	0.0386138	0.572676	149.129	0.567727	0.767305	0.0379752	0.0400611	0.947933	149.405	0.344694	0.718467	no	no
AKAP12	StatusPD	-0.15419	0.049791	-3.09674	149.189	0.00233797	0.020224	0.0326493	0.0460111	0.709596	149.535	0.47906	0.803249	no	no
AKAP13	StatusPD	-0.0553004	0.0574234	-0.963029	138.028	0.337217	0.572148	-0.119365	0.0594251	-2.00867	138.355	0.0465185	0.333659	no	no
AKAP17A	StatusPD	0.0056709	0.0363987	0.1558	137.089	0.87642	0.947032	-0.0181912	0.0397509	-0.457631	137.614	0.647939	0.886653	no	no
AKAP3	StatusPD	0.0430245	0.0465756	0.923757	137.171	0.357235	0.591985	-0.0332076	0.051376	-0.646365	137.921	0.519117	0.824593	no	no
AKAP4	StatusPD	-0.030637	0.054514	-0.562003	137.138	0.575031	0.772054	-0.0265103	0.0619517	-0.427918	137.954	0.669378	0.894794	no	no
AKAP5	StatusPD	0.0385623	0.0603527	0.638949	137.339	0.52392	0.735539	0.0980706	0.0674051	1.45494	139.244	0.147936	0.528869	no	no
AKAP6	StatusPD	-0.128361	0.0333564	-3.84817	148.067	0.000176448	0.0031477	-0.0227107	0.0334182	-0.679592	148.187	0.497823	0.812627	no	no
AKAP7	StatusPD	-0.0894966	0.037328	-2.39757	149.165	0.017741	0.0847818	-0.0558463	0.0399781	-1.39692	149.729	0.164504	0.549939	no	no
AKAP8	StatusPD	0.0248985	0.0269156	0.925058	149.243	0.356429	0.591072	0.0338092	0.0303728	1.11314	149.966	0.26743	0.655007	no	no
AKAP8L	StatusPD	0.0549397	0.0463932	1.18422	149.031	0.238211	0.467586	-0.0100657	0.0510763	-0.197071	149.146	0.84404	0.954005	no	no
AKAP9	StatusPD	-0.0301945	0.0467044	-0.646502	149.029	0.518949	0.732018	-0.0319845	0.0532215	-0.600969	149.134	0.548773	0.840573	no	no
AKIP1	StatusPD	-0.0155064	0.032707	-0.474099	138.024	0.636178	0.814969	0.00247422	0.0373073	0.06632	138.116	0.947219	0.986518	no	no
AKIRIN1	StatusPD	-0.0283376	0.0621834	-0.45571	138.063	0.649315	0.822867	-0.0715831	0.0701889	-1.01986	138.418	0.309573	0.69158	no	no
AKIRIN2	StatusPD	-0.00987994	0.042206	-0.234089	71.8176	0.815582	0.915505	0.0859248	0.0371451	2.31322	72.6599	0.0235439	0.255411	no	no
AKNA	StatusPD	0.129379	0.0605916	2.13526	59.9956	0.0368323	0.139438	0.0768131	0.0571774	1.34342	60.0488	0.184192	0.571233	no	no
AKNAD1	StatusPD	-0.0511536	0.102727	-0.497956	60.0462	0.620334	0.80425	-0.117259	0.112818	-1.03936	60.7574	0.302755	0.684144	no	no
AKR1A1	StatusPD	-0.0371997	0.0325035	-1.14448	149.012	0.254259	0.486988	-0.00262628	0.036234	-0.072481	149.153	0.942316	0.98617	no	no
AKR1B1	StatusPD	-0.0685857	0.0255119	-2.68838	149.096	0.0079971	0.0483136	0.031816	0.0228536	1.39217	149.301	0.165941	0.550915	no	no
AKR1B10	StatusPD	0.00432339	0.0625992	0.0690646	137.268	0.945039	0.977553	0.0957687	0.0687543	1.39291	138.726	0.165875	0.550883	no	no
AKR1C1	StatusPD	0.160514	0.0510767	3.1426	149.142	0.00202045	0.0182	0.225901	0.0571326	3.95398	149.416	0.000118295	0.0230317	no	yes
AKR1C3	StatusPD	0.153765	0.0653042	2.3546	150.526	0.0198338	0.0914251	0.0622169	0.0708671	0.877938	152.036	0.381363	0.743085	no	no
AKR1C4	StatusPD	0.15212	0.0617203	2.46467	137.249	0.0149488	0.0755389	0.0888754	0.0683365	1.30056	139.119	0.195561	0.586342	no	no
AKR1D1	StatusPD	0.0131964	0.051128	0.258104	137.134	0.796713	0.905993	0.0166659	0.0581706	0.286499	137.819	0.774926	0.932589	no	no
AKR1E2	StatusPD	-0.0794044	0.10081	-0.787664	59.982	0.433995	0.662392	-0.201389	0.106114	-1.89786	60.3215	0.062503	0.378044	no	no
AKR7A2	StatusPD	-0.0284484	0.0383283	-0.742231	149.101	0.459115	0.684555	-0.048262	0.0411162	-1.1738	149.441	0.242344	0.633973	no	no
AKR7A3	StatusPD	-0.0959441	0.0531178	-1.80625	137.23	0.0730705	0.22094	-0.0397445	0.0594036	-0.66906	139.092	0.504566	0.815922	no	no
AKT1	StatusPD	-0.0509643	0.0313355	-1.6264	148.006	0.105991	0.280449	-0.0318084	0.0355137	-0.895666	148.085	0.371885	0.737631	no	no
AKT1S1	StatusPD	-0.0218732	0.0667352	-0.327761	71.9993	0.744043	0.877504	-0.0723992	0.0731435	-0.989824	72.0728	0.325572	0.704033	no	no
AKT2	StatusPD	0.0221851	0.0464805	0.477298	138.064	0.633905	0.813728	-0.0381177	0.0512312	-0.744032	138.33	0.458119	0.788882	no	no
AKT3	StatusPD	0.000931789	0.0376834	0.0247268	149.06	0.980306	0.99219	0.0098698	0.0428951	0.230092	149.271	0.818335	0.947563	no	no
AKTIP	StatusPD	-0.131832	0.0465798	-2.83024	149.051	0.00529331	0.0360813	-0.0412658	0.0496515	-0.831109	149.369	0.407238	0.759488	no	no
ALAD	StatusPD	-0.00613443	0.0366062	-0.167579	149.103	0.867141	0.94228	-0.0762587	0.0399444	-1.90912	149.424	0.0581634	0.365077	no	no
ALAS1	StatusPD	-0.163096	0.0390827	-4.17311	149.127	5.08487e-05	0.00123599	-0.0584873	0.0400328	-1.46099	149.556	0.146117	0.526801	no	no
ALAS2	StatusPD	0.0345793	0.0676744	0.510966	138.109	0.61019	0.797186	-0.0506652	0.0717972	-0.70567	138.535	0.481578	0.804307	no	no
ALB	StatusPD	-0.0137742	0.0512238	-0.268903	149.313	0.788376	0.900952	-0.0233522	0.0582053	-0.401204	150.449	0.688839	0.901123	no	no
ALCAM	StatusPD	-0.0901074	0.0595707	-1.51261	149.052	0.132495	0.323941	-0.185757	0.0655183	-2.8352	149.226	0.00521525	0.140897	no	no
ALDH16A1	StatusPD	0.0691683	0.063276	1.09312	71.9877	0.277985	0.511724	0.014665	0.0692579	0.211745	72.0633	0.832904	0.949956	no	no
ALDH18A1	StatusPD	-0.0536533	0.0281252	-1.90766	149.116	0.0583576	0.189831	0.0159632	0.0298031	0.535624	149.258	0.593016	0.863523	no	no
ALDH1A1	StatusPD	-0.663355	0.087173	-7.60964	137.23	3.96824e-12	6.12928e-09	-0.437335	0.0853076	-5.12656	138.454	9.74248e-07	0.00253806	yes	yes
ALDH1A2	StatusPD	-0.0352861	0.0466519	-0.756369	126.077	0.450839	0.677501	0.00915336	0.0528353	0.173243	126.517	0.862737	0.96061	no	no
ALDH1A3	StatusPD	-0.0670309	0.0496913	-1.34895	137.136	0.179578	0.39339	-0.0309318	0.0560379	-0.551981	138.703	0.58185	0.85879	no	no
ALDH1B1	StatusPD	-0.027149	0.0512475	-0.529762	137.22	0.597133	0.787917	0.0149345	0.0575387	0.259556	138.656	0.795592	0.939805	no	no
ALDH1L1	StatusPD	6.04548e-05	0.0373546	0.0016184	149.409	0.998711	0.999682	-0.054237	0.0404568	-1.34061	149.713	0.182077	0.570311	no	no
ALDH1L1-AS2	StatusPD	-0.124954	0.0921173	-1.35647	46.0259	0.181567	0.396017	-0.166024	0.0966372	-1.71801	45.6322	0.0925746	0.442042	no	no
ALDH1L2	StatusPD	0.0175297	0.0713339	0.245742	60.0168	0.806721	0.911785	0.0736572	0.077114	0.955173	60.1011	0.343316	0.717482	no	no
ALDH2	StatusPD	-0.0385407	0.021142	-1.82295	149.059	0.0703151	0.215357	-0.0308104	0.0238125	-1.29388	149.323	0.197706	0.588919	no	no
ALDH3A1	StatusPD	-0.0803934	0.0491494	-1.63569	137.136	0.104197	0.277644	-0.108156	0.0556899	-1.94211	137.911	0.0541622	0.353882	no	no
ALDH3A2	StatusPD	-0.00681755	0.042885	-0.158973	149.096	0.873905	0.945948	0.0403468	0.0474224	0.850796	149.55	0.396243	0.751757	no	no
ALDH3B1	StatusPD	-0.0223243	0.036217	-0.616404	147.023	0.538581	0.745193	-0.044517	0.0404043	-1.10179	147.241	0.272352	0.659664	no	no
ALDH3B2	StatusPD	0.0385779	0.0581954	0.662903	137.458	0.508503	0.724506	0.0522215	0.0655346	0.796853	139.217	0.426893	0.772227	no	no
ALDH4A1	StatusPD	-0.0727608	0.0453861	-1.60315	149.166	0.111016	0.288717	-0.083388	0.0489496	-1.70355	149.316	0.0905462	0.438607	no	no
ALDH5A1	StatusPD	-0.153365	0.0583022	-2.63051	149.126	0.00942056	0.0541763	-0.11545	0.0654304	-1.76447	149.54	0.079694	0.417135	no	no
ALDH6A1	StatusPD	0.0676679	0.0311156	2.17473	149.075	0.0312272	0.124619	-0.0322921	0.0286601	-1.12673	149.298	0.261666	0.652459	no	no
ALDH7A1	StatusPD	-0.029934	0.0382608	-0.782366	149.063	0.43524	0.663638	-0.112314	0.0404648	-2.7756	149.377	0.006215	0.151395	no	no
ALDH8A1	StatusPD	0.0311402	0.0734347	0.424053	147.182	0.672146	0.836256	-0.00571121	0.0799342	-0.0714489	148.021	0.943137	0.98617	no	no
ALDH9A1	StatusPD	0.0160548	0.0288929	0.555664	149.018	0.579274	0.77472	-0.0616125	0.02973	-2.0724	149.103	0.0399495	0.314598	no	no
ALDOA	StatusPD	-0.0980981	0.0314192	-3.12224	149.06	0.0021564	0.0191147	-0.0237521	0.0334479	-0.710123	149.248	0.478736	0.80308	no	no
ALDOB	StatusPD	0.00213166	0.0670479	0.0317931	137.13	0.974683	0.98985	0.0335093	0.0758546	0.441757	137.854	0.659357	0.890669	no	no
ALDOC	StatusPD	-0.0720973	0.0296911	-2.42825	149.113	0.0163625	0.0805309	-0.055179	0.0336488	-1.63985	149.751	0.103135	0.460072	no	no
ALG1	StatusPD	-0.054419	0.0700828	-0.776495	71.9494	0.440002	0.66756	0.0564956	0.0731592	0.772227	72.4116	0.442493	0.781849	no	no
ALG10	StatusPD	-0.0916518	0.121436	-0.754732	60.2147	0.453352	0.679843	-0.149577	0.131865	-1.13432	61.9846	0.261027	0.652459	no	no
ALG10B	StatusPD	0.264549	0.139865	1.89146	24.9932	0.0702063	0.215158	-0.0115067	0.187581	-0.0613427	24.8931	0.951576	0.987259	no	no
ALG12	StatusPD	-0.0168062	0.0393349	-0.427258	138.037	0.669857	0.835179	-0.0414941	0.0447695	-0.926839	138.234	0.355625	0.726631	no	no
ALG13	StatusPD	0.0698623	0.0393511	1.77536	138.083	0.0780418	0.230986	0.00382644	0.0408771	0.0936084	138.247	0.925556	0.98115	no	no
ALG14	StatusPD	-0.134771	0.0411465	-3.2754	71.9975	0.00162431	0.0155349	-0.0574782	0.0389698	-1.47494	72.0536	0.144585	0.524496	no	no
ALG14-AS1	StatusPD	0.0494627	0.0760227	0.650631	46.0045	0.518521	0.731819	0.00190353	0.0758661	0.0250906	45.9783	0.980091	0.99482	no	no
ALG1L	StatusPD	-0.0726367	0.0702012	-1.03469	25.9943	0.310343	0.54416	0.00379636	0.0938713	0.0404422	25.9591	0.96805	0.990933	no	no
ALG2	StatusPD	0.182327	0.0518499	3.51644	71.9995	0.000761254	0.00891899	0.217217	0.0569418	3.81472	72.0581	0.000285308	0.0341269	yes	yes
ALG3	StatusPD	-0.0128656	0.0359473	-0.357902	149.042	0.720923	0.864265	-0.00570811	0.0408794	-0.139633	149.363	0.889138	0.969392	no	no
ALG5	StatusPD	0.0667434	0.0394475	1.69196	137.028	0.092927	0.257729	0.0757872	0.0448803	1.68865	137.14	0.0935586	0.443843	no	no
ALG6	StatusPD	-0.00547164	0.0342056	-0.159963	137.117	0.873146	0.945755	0.0313949	0.0365859	0.858114	137.562	0.392322	0.750171	no	no
ALG8	StatusPD	-0.0033799	0.0250507	-0.134922	138.177	0.89287	0.95447	-0.0093428	0.0275365	-0.339287	138.951	0.734906	0.91799	no	no
ALG9	StatusPD	-0.100446	0.0311346	-3.22619	138.027	0.00156669	0.015085	-0.0642915	0.0346076	-1.85773	138.201	0.0653357	0.384743	no	no
ALK	StatusPD	-0.00254521	0.0399907	-0.063645	138.033	0.949345	0.97963	0.00318672	0.0439495	0.0725087	138.3	0.942302	0.98617	no	no
ALKAL2	StatusPD	-0.00299543	0.102282	-0.0292859	60.2698	0.976733	0.990748	0.146755	0.101298	1.44874	60.6745	0.15256	0.536095	no	no
ALKBH1	StatusPD	0.00398804	0.029972	0.133059	148.015	0.894327	0.954652	0.0290542	0.0337772	0.860172	148.12	0.391084	0.749534	no	no
ALKBH2	StatusPD	0.0232909	0.0995813	0.233888	70.9909	0.815745	0.915538	-0.0812668	0.108121	-0.751631	71.0356	0.454756	0.787328	no	no
ALKBH3	StatusPD	-0.210413	0.0467212	-4.50359	59.9901	3.14116e-05	0.00088348	-0.128592	0.0444482	-2.89308	60.0619	0.00530752	0.14171	yes	no
ALKBH4	StatusPD	0.0171689	0.0420355	0.408438	138.07	0.683585	0.84238	0.0256543	0.0475376	0.539663	138.378	0.590297	0.862414	no	no
ALKBH5	StatusPD	0.0558099	0.0566164	0.985755	60.0096	0.328211	0.562809	0.09008	0.0607111	1.48375	60.0731	0.143104	0.52209	no	no
ALKBH6	StatusPD	-0.219174	0.0551156	-3.97662	59.9919	0.000190606	0.00332406	-0.072897	0.0366862	-1.98704	60.0184	0.0514876	0.347365	yes	no
ALKBH7	StatusPD	-0.069621	0.0399073	-1.74457	72.0597	0.0853237	0.244432	-0.0899225	0.0441212	-2.03808	72.4102	0.0451953	0.329775	no	no
ALKBH8	StatusPD	-0.0427516	0.0999337	-0.427799	60.096	0.670326	0.835485	-0.0446132	0.109355	-0.407968	60.5579	0.684736	0.900685	no	no
ALLC	StatusPD	-0.0712795	0.0649855	-1.09685	137.74	0.27462	0.507679	-0.15255	0.0727146	-2.09793	141.199	0.0376925	0.308604	no	no
ALMS1	StatusPD	0.0536933	0.0411065	1.3062	126.061	0.193863	0.412059	-0.0188361	0.0443272	-0.424934	126.409	0.671607	0.896263	no	no
ALMS1P1	StatusPD	0.0797395	0.0681359	1.1703	60.0068	0.246507	0.477855	0.108702	0.0748763	1.45175	60.7154	0.151718	0.53422	no	no
ALOX12	StatusPD	0.0295238	0.0558436	0.528688	137.4	0.597875	0.788278	0.0177458	0.0605205	0.29322	139.588	0.76979	0.930894	no	no
ALOX12-AS1	StatusPD	0.0564687	0.0849351	0.664845	46.005	0.509469	0.724964	-0.0471061	0.0801632	-0.587628	45.9749	0.559658	0.846543	no	no
ALOX12B	StatusPD	-0.00706272	0.0521496	-0.135432	137.258	0.892469	0.95447	0.0364134	0.0583658	0.623883	139.059	0.533727	0.832402	no	no
ALOX12P2	StatusPD	-0.0398755	0.0333071	-1.19721	126.037	0.233472	0.462527	-0.0173277	0.0379917	-0.45609	126.197	0.649109	0.886653	no	no
ALOX15	StatusPD	0.0729253	0.0371485	1.96307	137.045	0.0516624	0.174579	0.0835422	0.0422843	1.97573	137.441	0.0501887	0.344724	no	no
ALOX15B	StatusPD	-0.00755994	0.0582314	-0.129826	137.314	0.896894	0.95599	-0.103202	0.0632071	-1.63276	138.956	0.104783	0.463565	no	no
ALOX5	StatusPD	0.0144657	0.0460391	0.314204	148.085	0.753808	0.882428	0.0365606	0.0508002	0.719694	148.293	0.472846	0.798781	no	no
ALOX5AP	StatusPD	0.0438255	0.0668027	0.656043	148.021	0.512815	0.727741	0.124789	0.070276	1.77569	148.381	0.0778331	0.412638	no	no
ALOXE3	StatusPD	-0.00324691	0.0329795	-0.0984526	137.029	0.921717	0.967837	-0.0171709	0.0371364	-0.462374	137.308	0.644545	0.885551	no	no
ALPG	StatusPD	0.000149964	0.0342292	0.00438116	138.361	0.996511	0.998882	-0.00934693	0.0382204	-0.244553	139.538	0.807161	0.945005	no	no
ALPI	StatusPD	-0.0297997	0.0452495	-0.658564	137.102	0.51128	0.726395	-0.0269852	0.0514721	-0.524267	137.719	0.600935	0.867185	no	no
ALPK1	StatusPD	0.197523	0.0573685	3.44305	138.028	0.000761801	0.00891977	0.076213	0.0607211	1.25513	138.231	0.211549	0.602242	yes	no
ALPK3	StatusPD	-0.140621	0.0515731	-2.72664	126.084	0.00731001	0.0454058	-0.069614	0.0576557	-1.20741	126.53	0.229527	0.623885	no	no
ALPL	StatusPD	0.0566793	0.0404217	1.4022	147.03	0.162963	0.370434	4.98107e-05	0.044338	0.00112343	147.241	0.999105	0.999708	no	no
ALPP	StatusPD	-0.0289275	0.0272371	-1.06206	149.032	0.289925	0.524577	-0.0470019	0.0282389	-1.66444	149.098	0.0981245	0.452971	no	no
ALS2CL	StatusPD	-0.0164493	0.0418366	-0.393179	126.19	0.694851	0.848311	-0.0492383	0.0456179	-1.07936	127.608	0.282462	0.668263	no	no
ALX1	StatusPD	0.0159286	0.0452561	0.351966	137.208	0.725404	0.866772	-0.0517951	0.0502198	-1.03137	138.13	0.304171	0.686154	no	no
ALX3	StatusPD	0.0180507	0.0513831	0.351296	137.218	0.725905	0.866981	-0.0234539	0.0574805	-0.408032	138.05	0.683882	0.900546	no	no
ALX4	StatusPD	0.00700438	0.0521033	0.134433	137.186	0.893258	0.954519	-0.064641	0.0570869	-1.13232	138.25	0.259458	0.651629	no	no
ALYREF	StatusPD	-0.0820671	0.0722941	-1.13518	71.9983	0.260064	0.49297	-0.0391274	0.0802087	-0.487819	72.0517	0.627159	0.876357	no	no
AMACR	StatusPD	-0.00203616	0.0503024	-0.0404783	126.241	0.967776	0.987108	0.0473844	0.0562054	0.843057	128.002	0.400769	0.75505	no	no
AMBN	StatusPD	-0.0262493	0.0510444	-0.514243	137.435	0.607908	0.795692	-0.0478915	0.0573965	-0.834399	139.327	0.405485	0.758841	no	no
AMBP	StatusPD	0.0664191	0.0537086	1.23666	137.081	0.218329	0.443818	0.032887	0.0608919	0.540088	137.847	0.590008	0.862177	no	no
AMBRA1	StatusPD	-0.0223812	0.0441414	-0.507034	138.086	0.61294	0.799211	-0.055363	0.0499035	-1.1094	138.305	0.269183	0.65588	no	no
AMD1	StatusPD	0.217005	0.0453974	4.78011	149.511	4.15279e-06	0.000186373	0.192413	0.0496386	3.87629	153.094	0.00015696	0.0275223	yes	yes
AMDHD1	StatusPD	-0.101768	0.0979953	-1.0385	59.9182	0.303209	0.537848	0.0224187	0.101091	0.221766	60.8963	0.825238	0.949211	no	no
AMDHD2	StatusPD	-0.102321	0.0630332	-1.62328	25.9996	0.116593	0.298323	-0.0455974	0.0870139	-0.524025	25.9979	0.604701	0.868156	no	no
AMELX	StatusPD	0.0417749	0.0403315	1.03579	137.092	0.302124	0.536489	0.0347282	0.0453448	0.765869	137.464	0.445067	0.78338	no	no
AMELY	StatusPD	-0.0408952	0.0505626	-0.808803	137.359	0.420027	0.649958	-0.0840466	0.0557276	-1.50817	139.569	0.133772	0.509339	no	no
AMER1	StatusPD	-0.039834	0.0778804	-0.511477	71.9689	0.610583	0.797488	-0.0973175	0.0856386	-1.13637	72.1593	0.25956	0.651695	no	no
AMER2	StatusPD	0.235384	0.0595546	3.95241	72.0088	0.000178782	0.00318627	0.0466478	0.0448263	1.04063	72.0454	0.301525	0.683652	yes	no
AMER3	StatusPD	-0.233315	0.112424	-2.07531	60.0336	0.0422506	0.152565	-0.0248492	0.109474	-0.226987	60.6632	0.821197	0.948457	no	no
AMFR	StatusPD	-0.0165608	0.0680902	-0.243218	149.47	0.80817	0.912321	-0.0185995	0.0772737	-0.240696	151.175	0.810117	0.945257	no	no
AMH	StatusPD	0.0926599	0.101581	0.912175	25.997	0.370059	0.604161	-0.0746358	0.104724	-0.71269	25.9922	0.482387	0.804307	no	no
AMHR2	StatusPD	-0.00774356	0.032727	-0.236611	137.056	0.813312	0.914414	-0.054148	0.0360889	-1.5004	137.289	0.135806	0.511922	no	no
AMIGO1	StatusPD	-0.167947	0.069183	-2.42758	72.0004	0.0177017	0.0846496	0.0283368	0.0422786	0.67024	72.0264	0.504848	0.816067	no	no
AMIGO2	StatusPD	-0.229361	0.0636163	-3.60537	137.07	0.000435382	0.00594053	-0.0685709	0.0649037	-1.0565	137.456	0.292592	0.676508	yes	no
AMMECR1	StatusPD	-0.00462048	0.0381031	-0.121263	137.122	0.903661	0.959079	-0.00775772	0.043404	-0.178733	137.623	0.85841	0.958589	no	no
AMMECR1L	StatusPD	0.0582106	0.0290436	2.00425	60.1442	0.0495523	0.169832	0.0315155	0.0300833	1.04761	60.6514	0.298977	0.681994	no	no
AMN	StatusPD	-0.0328868	0.0422666	-0.778081	149.177	0.437754	0.665342	-0.0243993	0.0469857	-0.519292	149.72	0.604324	0.867889	no	no
AMN1	StatusPD	0.0408689	0.0469789	0.869941	71.9999	0.387223	0.620542	0.114036	0.0405598	2.81157	72.0104	0.00634742	0.15261	no	no
AMOT	StatusPD	-0.015494	0.0522832	-0.296349	126.09	0.767451	0.890715	-0.0820978	0.0580746	-1.41366	126.697	0.159914	0.54414	no	no
AMOTL1	StatusPD	-0.0360096	0.0781922	-0.460527	69.9941	0.646565	0.82112	-0.0569039	0.0870651	-0.653579	70.0362	0.515523	0.822206	no	no
AMOTL2	StatusPD	0.154287	0.0275572	5.59877	149.056	1.00927e-07	1.25549e-05	0.0735584	0.0266991	2.75509	149.439	0.0065974	0.154065	no	no
AMPD1	StatusPD	0.0345575	0.0532201	0.649331	137.119	0.517211	0.731236	-0.0130974	0.0599621	-0.218427	138.064	0.827419	0.949211	no	no
AMPD2	StatusPD	-0.129464	0.0296722	-4.36314	149.058	2.38206e-05	0.000717911	-0.00981891	0.0262172	-0.374521	149.142	0.708549	0.909075	no	no
AMPD3	StatusPD	0.0575953	0.0299605	1.92237	149.145	0.0564654	0.185783	0.00979225	0.0327377	0.299112	150.001	0.765268	0.929084	no	no
AMPH	StatusPD	-0.413459	0.0787147	-5.25264	149.497	5.07175e-07	4.047e-05	-0.0060851	0.0428747	-0.141928	149.18	0.887329	0.969116	yes	no
AMT	StatusPD	0.0714586	0.0430565	1.65965	149.234	0.0990854	0.268317	0.000351357	0.0464868	0.00755821	149.899	0.99398	0.998184	no	no
AMY1C	StatusPD	-0.0304347	0.0687172	-0.442898	24.9744	0.661652	0.829471	-0.123325	0.0966871	-1.2755	24.6139	0.214039	0.605553	no	no
AMZ1	StatusPD	-0.0436844	0.0502638	-0.869104	71.9816	0.387679	0.620751	-0.0631792	0.0560256	-1.12769	72.165	0.263188	0.652459	no	no
AMZ2	StatusPD	0.0204358	0.0294815	0.693172	138.386	0.489364	0.709397	0.022914	0.0312489	0.733273	139.427	0.464623	0.793191	no	no
AMZ2P1	StatusPD	0.00636666	0.0378323	0.168286	59.9976	0.866924	0.94228	0.0206285	0.0404898	0.509473	60.1352	0.612285	0.870208	no	no
ANAPC1	StatusPD	-0.228632	0.0777065	-2.94225	25.9994	0.0067682	0.0429246	-0.18137	0.109026	-1.66355	25.9958	0.108214	0.468436	yes	no
ANAPC10	StatusPD	-0.0766836	0.0440254	-1.7418	149.087	0.0836055	0.241563	-0.0146695	0.0480466	-0.305318	149.278	0.760549	0.927218	no	no
ANAPC11	StatusPD	-0.00165803	0.0323675	-0.0512251	60.0001	0.959316	0.984221	0.00569348	0.034468	0.165182	60.0021	0.869356	0.963334	no	no
ANAPC13	StatusPD	-0.127021	0.0260418	-4.87759	138.015	2.91621e-06	0.000142617	-0.0424002	0.0256608	-1.65234	138.084	0.100738	0.456289	no	no
ANAPC15	StatusPD	-0.0679907	0.0231449	-2.93762	138.031	0.00387719	0.0290358	-0.0538729	0.0263708	-2.0429	138.292	0.042962	0.324278	no	no
ANAPC16	StatusPD	0.190401	0.0397872	4.78549	72.1134	8.80902e-06	0.000334175	0.148253	0.0397652	3.72822	72.2535	0.000380359	0.0415343	yes	no
ANAPC2	StatusPD	-0.0251195	0.0347999	-0.721829	147.008	0.471546	0.695149	-0.00398187	0.039467	-0.100891	147.102	0.919774	0.979813	no	no
ANAPC4	StatusPD	0.062273	0.0358801	1.73559	60.048	0.0877662	0.248472	0.0131677	0.0355989	0.369892	62.1925	0.71272	0.910506	no	no
ANAPC5	StatusPD	0.0828135	0.0230052	3.59977	149.029	0.000432955	0.00592675	0.0361773	0.0207854	1.74051	149.103	0.0838323	0.427651	no	no
ANAPC7	StatusPD	-0.101729	0.0621738	-1.6362	59.9973	0.107033	0.282246	-0.00368297	0.0612559	-0.0601243	60.0369	0.952256	0.987365	no	no
ANG	StatusPD	0.0606334	0.0362069	1.67464	149.214	0.0961004	0.263299	0.0171385	0.0402033	0.426294	149.927	0.670505	0.895644	no	no
ANGEL1	StatusPD	0.143099	0.0297975	4.80237	138.11	4.02749e-06	0.000182517	0.104382	0.0331525	3.14854	138.695	0.00200954	0.0947032	no	no
ANGEL2	StatusPD	0.0864071	0.0373862	2.31121	138.091	0.0223021	0.0991867	0.0179015	0.0396496	0.451493	138.393	0.652341	0.888136	no	no
ANGPT1	StatusPD	0.137263	0.0446539	3.07394	138.02	0.0025466	0.0216619	0.0688348	0.0491108	1.40162	138.289	0.163269	0.548922	no	no
ANGPT2	StatusPD	0.141618	0.0925308	1.5305	149.474	0.128007	0.316854	-0.0282987	0.096929	-0.291953	149.688	0.770727	0.931348	no	no
ANGPT4	StatusPD	0.000867086	0.0604509	0.0143437	137.141	0.988577	0.995127	-0.0105341	0.0684037	-0.153999	137.892	0.877836	0.966213	no	no
ANGPTL1	StatusPD	-0.142237	0.132857	-1.0706	60.0044	0.288637	0.523372	-0.133793	0.141704	-0.944173	60.5528	0.348833	0.721812	no	no
ANGPTL2	StatusPD	0.0517423	0.04508	1.14779	149.073	0.252894	0.485618	0.0404713	0.0501894	0.806372	149.335	0.42131	0.768455	no	no
ANGPTL3	StatusPD	0.0185962	0.0561058	0.331449	137.427	0.74081	0.87582	0.00804181	0.063492	0.126659	139.183	0.899393	0.972679	no	no
ANGPTL4	StatusPD	0.00523061	0.0589562	0.0887203	149.313	0.929423	0.971019	-0.0555379	0.0647326	-0.857959	149.97	0.392284	0.750171	no	no
ANGPTL6	StatusPD	-0.0524589	0.0916286	-0.572516	71.9935	0.568756	0.768023	0.0459944	0.0949272	0.484522	72.1276	0.629483	0.877686	no	no
ANGPTL7	StatusPD	-0.026659	0.0474436	-0.561909	137.15	0.575095	0.772084	-0.0242643	0.0539126	-0.450068	137.883	0.653368	0.888241	no	no
ANGPTL8	StatusPD	0.052738	0.0488824	1.07887	137.148	0.282537	0.516697	0.020201	0.0544695	0.370869	137.907	0.711304	0.909757	no	no
ANHX	StatusPD	0.0975216	0.108858	0.895857	59.9947	0.37391	0.608145	0.163696	0.117116	1.39772	60.0512	0.167338	0.552159	no	no
ANK1	StatusPD	-0.440206	0.0660641	-6.66331	138.171	5.86784e-10	2.78318e-07	-0.158482	0.056656	-2.79727	138.423	0.00588801	0.148245	yes	no
ANK2	StatusPD	-0.117264	0.0364901	-3.21359	149.022	0.00160693	0.0153925	0.00863953	0.0347387	0.2487	149.107	0.803935	0.943814	no	no
ANK3	StatusPD	0.0563649	0.0354062	1.59195	149.02	0.113515	0.293242	0.041008	0.0402548	1.01871	149.119	0.309991	0.691619	no	no
ANKAR	StatusPD	0.0804238	0.0846104	0.95052	59.9994	0.345662	0.580051	0.0411491	0.0930104	0.442413	60.0941	0.659778	0.890925	no	no
ANKDD1A	StatusPD	-0.084147	0.0479239	-1.75585	71.9992	0.0833673	0.241297	-0.0499339	0.05287	-0.944466	72.0319	0.348089	0.721089	no	no
ANKEF1	StatusPD	-0.0727406	0.0383435	-1.89708	126.029	0.0601062	0.193448	-0.00596176	0.0421357	-0.141489	126.272	0.887709	0.969242	no	no
ANKFY1	StatusPD	0.0175964	0.0246378	0.714204	138.046	0.476307	0.699719	0.00451126	0.0279261	0.161543	138.189	0.871902	0.964221	no	no
ANKH	StatusPD	-0.210792	0.0568586	-3.70731	149.117	0.00029475	0.00451968	-0.050095	0.0555369	-0.902014	149.454	0.368501	0.734714	yes	no
ANKHD1	StatusPD	0.0091496	0.055554	0.164697	72.0021	0.869644	0.943894	-0.0106896	0.0605194	-0.176631	72.0262	0.860294	0.959049	no	no
ANKHD1-EIF4EBP3	StatusPD	0.196776	0.094813	2.07541	25.9789	0.0479879	0.166067	0.0269795	0.0922153	0.292571	25.9675	0.772175	0.931754	no	no
ANKIB1	StatusPD	0.0765867	0.0482997	1.58566	71.9982	0.1172	0.29949	-0.0165284	0.0479434	-0.344749	72.0221	0.731288	0.916508	no	no
ANKLE1	StatusPD	0.16107	0.120656	1.33495	59.8752	0.186948	0.402915	0.219449	0.132906	1.65116	61.2407	0.103825	0.461682	no	no
ANKLE2	StatusPD	-0.00181253	0.0334279	-0.0542221	126.06	0.956844	0.98282	0.0182406	0.0380968	0.478797	126.446	0.63291	0.880378	no	no
ANKMY1	StatusPD	-0.00615799	0.0602217	-0.102255	137.22	0.918703	0.966795	0.0402736	0.068244	0.590141	138.087	0.55606	0.844334	no	no
ANKMY2	StatusPD	-0.130875	0.0403251	-3.24549	126.09	0.00150168	0.0145802	-0.0740377	0.0389034	-1.90312	126.411	0.059299	0.369071	no	no
ANKRA2	StatusPD	-0.0118132	0.0379362	-0.311397	149.15	0.755934	0.883655	-0.049365	0.0373253	-1.32256	149.469	0.188001	0.577333	no	no
ANKRD1	StatusPD	0.0161717	0.0589593	0.274287	137.262	0.784277	0.899318	-0.0527875	0.0656231	-0.804404	140.459	0.422523	0.769282	no	no
ANKRD10	StatusPD	0.187891	0.0376079	4.99605	138.083	1.74021e-06	9.77418e-05	0.125034	0.0408742	3.05899	138.517	0.00266685	0.105038	yes	no
ANKRD11	StatusPD	0.0874774	0.0547107	1.59891	149.04	0.111958	0.290554	0.040851	0.0589823	0.692597	149.259	0.489639	0.809231	no	no
ANKRD12	StatusPD	0.161976	0.0489628	3.30815	138.079	0.00119765	0.0124851	0.0741581	0.0530745	1.39725	138.214	0.164579	0.549939	no	no
ANKRD13A	StatusPD	0.197088	0.0458653	4.2971	72.0184	5.33181e-05	0.00127846	0.0600676	0.0368784	1.6288	72.0306	0.107722	0.46786	yes	no
ANKRD13B	StatusPD	-0.0227239	0.0372576	-0.609913	71.9985	0.543839	0.748781	-0.0585408	0.0394657	-1.48333	72.0234	0.142349	0.521154	no	no
ANKRD13C	StatusPD	-0.0276843	0.0575022	-0.481447	71.983	0.631659	0.812252	-0.0181416	0.0631021	-0.287496	72.2098	0.774556	0.932589	no	no
ANKRD13D	StatusPD	-0.0629453	0.0524211	-1.20076	70.9479	0.233837	0.462854	-0.0288626	0.0578782	-0.498679	71.2061	0.619543	0.873781	no	no
ANKRD16	StatusPD	-0.170384	0.0494495	-3.44561	71.9893	0.00095438	0.0105107	-0.111336	0.0529198	-2.10386	72.0705	0.0388807	0.312347	no	no
ANKRD17	StatusPD	-0.00274424	0.0364152	-0.0753598	138.16	0.940037	0.97558	0.00779085	0.0404905	0.192412	138.831	0.847701	0.955241	no	no
ANKRD18A	StatusPD	0.17319	0.121589	1.42439	71.9948	0.158655	0.363494	-0.0377098	0.124829	-0.302092	72.2703	0.76345	0.928205	no	no
ANKRD18B	StatusPD	0.0237253	0.0812181	0.292119	57.0179	0.771256	0.892727	-0.0693857	0.0809588	-0.857049	57.0145	0.395006	0.750814	no	no
ANKRD2	StatusPD	0.053389	0.0525998	1.015	149.086	0.311748	0.545685	0.129303	0.0577427	2.2393	149.534	0.0266122	0.266697	no	no
ANKRD22	StatusPD	0.33264	0.134587	2.47155	59.9655	0.0163098	0.080362	0.266608	0.142773	1.86736	61.0136	0.0666575	0.388733	no	no
ANKRD23	StatusPD	0.0518799	0.0806238	0.643481	59.9455	0.522366	0.734577	-0.0181464	0.0841333	-0.215686	60.459	0.829958	0.949659	no	no
ANKRD24	StatusPD	0.0776518	0.0665637	1.16658	71.9825	0.247231	0.478551	0.132437	0.0723588	1.83028	72.141	0.0713387	0.400209	no	no
ANKRD26	StatusPD	-0.0073983	0.0308506	-0.23981	126.15	0.810866	0.913531	0.0183204	0.0347987	0.526466	126.918	0.599483	0.866807	no	no
ANKRD27	StatusPD	-0.0640809	0.0377727	-1.69649	138.134	0.0920461	0.256103	-0.0246189	0.0383588	-0.641807	138.561	0.522059	0.826628	no	no
ANKRD28	StatusPD	0.169284	0.0328008	5.16098	138.165	8.37255e-07	5.6637e-05	0.0729384	0.0334547	2.18021	138.56	0.0309301	0.283288	no	no
ANKRD29	StatusPD	-0.3985	0.0992407	-4.01549	60.0056	0.000167433	0.00302472	-0.129371	0.0724815	-1.78488	60.0909	0.0793277	0.416591	yes	no
ANKRD30A	StatusPD	0.115579	0.108503	1.06521	60.0121	0.291047	0.525917	0.132727	0.118872	1.11655	61.605	0.268522	0.655701	no	no
ANKRD30B	StatusPD	-0.106536	0.133352	-0.798907	46.0186	0.428448	0.6575	-0.0870911	0.143339	-0.607587	45.8326	0.54646	0.839179	no	no
ANKRD31	StatusPD	0.00580876	0.0750217	0.0774277	60.0864	0.938541	0.974994	0.0478645	0.0796765	0.600736	61.468	0.550224	0.840965	no	no
ANKRD33	StatusPD	0.0815514	0.0824964	0.988545	70.9834	0.326244	0.560679	-0.00916776	0.0883782	-0.103733	71.1558	0.917673	0.979025	no	no
ANKRD33B	StatusPD	0.0958388	0.085379	1.12251	71.9226	0.265379	0.498207	0.0207635	0.0929136	0.223471	72.2044	0.8238	0.949193	no	no
ANKRD34A	StatusPD	-0.256875	0.114328	-2.24683	59.985	0.0283429	0.117604	0.0622661	0.0811929	0.766891	60.0454	0.446151	0.783665	no	no
ANKRD34C	StatusPD	-0.494417	0.0930472	-5.31361	112.39	5.50313e-07	4.25705e-05	-0.0396943	0.064884	-0.611773	112.426	0.541923	0.836561	yes	no
ANKRD35	StatusPD	-0.0736304	0.0341713	-2.15474	72.0034	0.0345275	0.133689	-0.059226	0.0377036	-1.57083	72.0287	0.120604	0.488104	no	no
ANKRD36	StatusPD	0.159745	0.085288	1.87301	124.094	0.0634203	0.20046	-0.0224688	0.0896687	-0.250576	124.312	0.802556	0.94352	no	no
ANKRD36B	StatusPD	0.0981059	0.078522	1.24941	138.129	0.21363	0.437624	-0.0554376	0.0835595	-0.663451	138.406	0.508145	0.818755	no	no
ANKRD36BP2	StatusPD	-0.0227094	0.0455929	-0.498091	138.014	0.619212	0.803801	-0.0828709	0.0510295	-1.62398	138.084	0.106661	0.466444	no	no
ANKRD36C	StatusPD	-0.0751405	0.0810981	-0.926538	59.9911	0.357879	0.592575	-0.0636631	0.0899207	-0.707992	60.1785	0.481684	0.804307	no	no
ANKRD39	StatusPD	-0.249547	0.0499613	-4.99481	60.1707	5.36249e-06	0.000229018	-0.130404	0.0411036	-3.17256	60.4441	0.00237539	0.101089	yes	no
ANKRD40	StatusPD	0.151852	0.0329074	4.61452	126.024	9.5571e-06	0.00035786	0.0637903	0.0343276	1.85828	126.14	0.0654605	0.385201	no	no
ANKRD40CL	StatusPD	0.0122026	0.037628	0.324296	124.096	0.74626	0.878664	0.00128687	0.0423946	0.0303546	124.441	0.975833	0.992932	no	no
ANKRD42	StatusPD	-0.291415	0.119601	-2.43657	25.9912	0.0219846	0.0982599	0.0205434	0.117696	0.174547	25.9576	0.86279	0.96061	no	no
ANKRD44	StatusPD	0.141954	0.0727958	1.95003	70.0065	0.055178	0.183107	0.111476	0.0798136	1.3967	70.0299	0.166915	0.552002	no	no
ANKRD44-IT1	StatusPD	0.184395	0.105845	1.74213	46.0112	0.0881682	0.249267	0.19365	0.113456	1.70683	45.9258	0.0946081	0.445862	no	no
ANKRD46	StatusPD	-0.111263	0.0398847	-2.78963	138.069	0.00602308	0.03963	-0.0834532	0.0384378	-2.17112	138.324	0.0316278	0.28581	no	no
ANKRD49	StatusPD	0.149379	0.0301306	4.95771	138.033	2.05889e-06	0.000111911	0.08358	0.0324837	2.57299	138.287	0.0111363	0.190509	no	no
ANKRD50	StatusPD	-0.250296	0.0667461	-3.74997	59.9965	0.000400331	0.00559588	-0.113152	0.0611779	-1.84956	60.0279	0.0693024	0.394444	yes	no
ANKRD52	StatusPD	-0.120211	0.0507113	-2.3705	59.999	0.0209945	0.0952358	-0.146386	0.0557664	-2.62499	60.0132	0.0109758	0.18972	no	no
ANKRD53	StatusPD	0.0187294	0.0421059	0.444817	138.064	0.657148	0.827019	-0.00305866	0.0472755	-0.0646986	138.304	0.948507	0.98679	no	no
ANKRD54	StatusPD	-0.0915653	0.0353679	-2.58893	71.9957	0.0116415	0.0631592	-0.11553	0.0391067	-2.95423	72.0219	0.00423215	0.128202	no	no
ANKRD55	StatusPD	-0.0871666	0.0379121	-2.29918	126.19	0.0231385	0.101749	0.0164248	0.03899	0.421256	126.991	0.674281	0.897466	no	no
ANKRD6	StatusPD	-0.204077	0.0367761	-5.54917	138.021	1.41832e-07	1.67443e-05	-0.117433	0.0387678	-3.02914	138.2	0.00292762	0.107855	yes	no
ANKRD60	StatusPD	-0.017713	0.0504135	-0.351355	60.008	0.726553	0.867529	-0.0677	0.0530002	-1.27735	60.0629	0.206393	0.59706	no	no
ANKRD65	StatusPD	0.0932759	0.0521414	1.7889	71.8202	0.0778472	0.230642	-0.0361111	0.0459297	-0.786226	72.3127	0.434304	0.776848	no	no
ANKRD7	StatusPD	0.0239243	0.0639073	0.374359	137.206	0.708715	0.856773	0.0820364	0.0720655	1.13836	138.441	0.256937	0.649951	no	no
ANKRD9	StatusPD	-0.0889937	0.0649053	-1.37113	72.0131	0.174592	0.386164	-0.143572	0.0707427	-2.0295	72.0369	0.0461026	0.332107	no	no
ANKS1A	StatusPD	0.113082	0.0252658	4.47571	138.138	1.57919e-05	0.000515323	0.0604319	0.0272845	2.21488	139.239	0.0283933	0.273379	no	no
ANKS1B	StatusPD	0.148524	0.0406591	3.65292	126.014	0.000378849	0.00539321	0.118797	0.0459456	2.58561	126.092	0.0108575	0.188031	no	no
ANKS3	StatusPD	0.0328188	0.0372745	0.880463	59.9977	0.382122	0.615774	0.0380783	0.0412321	0.92351	60.0283	0.359439	0.72891	no	no
ANKS4B	StatusPD	-0.120336	0.0955811	-1.259	60.0208	0.212906	0.436867	-0.190801	0.103141	-1.8499	60.385	0.0692227	0.394444	no	no
ANKS6	StatusPD	0.0283263	0.0750205	0.377581	72.0069	0.706853	0.855531	0.0375589	0.0838292	0.44804	72.045	0.655469	0.888841	no	no
ANKUB1	StatusPD	0.0765924	0.120898	0.633527	60.1135	0.528793	0.738371	-0.0520566	0.129721	-0.401297	62.4246	0.689572	0.9015	no	no
ANKZF1	StatusPD	0.0793301	0.0547739	1.44832	126.073	0.15001	0.350711	0.049143	0.0622531	0.789406	126.613	0.431351	0.774833	no	no
ANLN	StatusPD	0.29661	0.0622449	4.76521	60.0106	1.23865e-05	0.000436164	0.182487	0.0573479	3.18211	60.1069	0.00231477	0.0997117	yes	no
ANO1	StatusPD	0.102405	0.0567135	1.80566	126.183	0.0733558	0.221549	0.0558107	0.0640167	0.871814	126.973	0.384955	0.745252	no	no
ANO10	StatusPD	-0.124612	0.0358739	-3.47359	138.027	0.000686369	0.00830407	-0.137694	0.0409184	-3.36509	138.229	0.000990733	0.0694885	no	no
ANO2	StatusPD	0.0202939	0.0512649	0.395862	148.444	0.692775	0.846725	-0.00387248	0.0562513	-0.0688425	149.056	0.945207	0.986518	no	no
ANO3	StatusPD	0.0394646	0.0598078	0.659858	126.176	0.510548	0.725857	0.119315	0.0668455	1.78493	127.444	0.076651	0.409984	no	no
ANO4	StatusPD	0.163818	0.0613024	2.67229	72.061	0.00931013	0.0537078	0.185202	0.0561179	3.30023	72.3007	0.00150201	0.0846749	no	no
ANO5	StatusPD	-0.124974	0.0863704	-1.44696	72.016	0.152248	0.353846	0.0575305	0.0813094	0.70755	72.2226	0.481502	0.804307	no	no
ANO6	StatusPD	0.109804	0.0529959	2.07194	72.0075	0.0418538	0.151457	0.0773263	0.0493018	1.56843	72.1228	0.121159	0.488377	no	no
ANO7	StatusPD	0.0994748	0.0596082	1.66881	71.9953	0.0994983	0.268991	0.0439485	0.0646311	0.67999	72.0523	0.49869	0.812642	no	no
ANO8	StatusPD	0.0166126	0.0773985	0.214637	71.9574	0.830658	0.923423	-0.0181074	0.0832538	-0.217497	72.3707	0.828433	0.94931	no	no
ANO9	StatusPD	0.139287	0.0909572	1.53134	59.9925	0.130941	0.321541	0.101573	0.099883	1.01692	60.4108	0.313246	0.693582	no	no
ANOS1	StatusPD	-0.190648	0.0543887	-3.50529	137.136	0.000616694	0.00765089	-0.153202	0.0611264	-2.50632	137.917	0.0133612	0.206593	yes	no
ANP32A	StatusPD	0.0341234	0.0450065	0.758188	137.032	0.449641	0.676303	-0.052726	0.0474339	-1.11157	137.431	0.268264	0.655686	no	no
ANP32B	StatusPD	0.116783	0.0427153	2.73399	138.067	0.0070776	0.044265	-0.00848673	0.0419362	-0.202373	138.282	0.839923	0.952475	no	no
ANP32C	StatusPD	0.0284382	0.0611708	0.464899	137.19	0.642741	0.818953	0.0326748	0.0695324	0.469922	138.623	0.639149	0.883615	no	no
ANP32D	StatusPD	0.0915779	0.0568472	1.61095	149.274	0.109304	0.286029	0.0485525	0.0640711	0.75779	149.933	0.449766	0.785099	no	no
ANP32E	StatusPD	-0.0159566	0.0433822	-0.367815	138.027	0.713575	0.859508	-0.0922819	0.0476134	-1.93815	138.196	0.0546437	0.354999	no	no
ANPEP	StatusPD	0.00100767	0.0676833	0.014888	137.451	0.988143	0.994906	0.0247267	0.075909	0.325742	139.686	0.745107	0.920775	no	no
ANTKMT	StatusPD	-0.00626066	0.0321284	-0.194864	138.065	0.845786	0.931803	0.00525676	0.0359178	0.146355	138.357	0.883854	0.968018	no	no
ANTXR1	StatusPD	0.02612	0.046337	0.563696	138.061	0.573876	0.771509	-0.0361494	0.0515415	-0.701365	138.295	0.484254	0.805786	no	no
ANTXR2	StatusPD	0.113088	0.0914126	1.23712	72.0172	0.220063	0.445911	0.0441217	0.0945702	0.466549	72.0865	0.642229	0.884717	no	no
ANXA1	StatusPD	0.016732	0.0534163	0.313237	149.373	0.754537	0.882969	-0.0155164	0.0565425	-0.27442	149.642	0.78414	0.935836	no	no
ANXA10	StatusPD	-0.0511717	0.0488256	-1.04805	137.202	0.296457	0.531357	-0.0579605	0.0555103	-1.04414	138.567	0.298239	0.68182	no	no
ANXA11	StatusPD	0.00280395	0.0368094	0.0761747	149.076	0.939382	0.975312	-0.0768458	0.0366032	-2.09943	149.285	0.0374619	0.308005	no	no
ANXA13	StatusPD	0.0956196	0.0599358	1.59537	149.131	0.112748	0.292039	-0.00259708	0.0660773	-0.0393036	149.63	0.968701	0.991482	no	no
ANXA2	StatusPD	-0.00667139	0.0362968	-0.183801	149.127	0.854419	0.935807	0.0120788	0.037637	0.320929	149.689	0.748712	0.922223	no	no
ANXA2R	StatusPD	0.0978324	0.056533	1.73054	71.9692	0.0878206	0.248504	-0.0332563	0.0456445	-0.728593	72.0377	0.468613	0.795918	no	no
ANXA3	StatusPD	0.0285494	0.0535644	0.532991	149.326	0.594832	0.786448	0.00330898	0.0608125	0.0544128	149.901	0.956679	0.988442	no	no
ANXA4	StatusPD	0.0574737	0.040509	1.41879	149.316	0.158044	0.362543	-0.0517379	0.0418326	-1.23679	149.683	0.218104	0.609647	no	no
ANXA5	StatusPD	0.0605403	0.036312	1.66722	149.183	0.0975677	0.265865	0.0318498	0.0390457	0.815707	149.6	0.415965	0.764949	no	no
ANXA6	StatusPD	-0.274162	0.0614779	-4.45952	148.139	1.61326e-05	0.000524593	0.0169336	0.0469328	0.360804	148.358	0.718759	0.91217	yes	no
ANXA7	StatusPD	-0.0455588	0.026479	-1.72057	149.277	0.0874018	0.247933	-0.072895	0.0286957	-2.54028	149.992	0.0120936	0.198505	no	no
ANXA9	StatusPD	-0.0247165	0.0552947	-0.446996	137.244	0.655583	0.826221	-0.0323855	0.0627779	-0.515875	138.922	0.606762	0.868335	no	no
AOAH	StatusPD	0.0367221	0.0489944	0.749516	137.221	0.45483	0.680849	0.0344586	0.0546978	0.629982	138.04	0.529748	0.830762	no	no
AOC1	StatusPD	0.0114263	0.0512348	0.223019	137.251	0.823852	0.919609	-0.036137	0.0573065	-0.630591	138.521	0.529347	0.830642	no	no
AOC2	StatusPD	0.0565459	0.0448357	1.26118	137.054	0.209386	0.431938	0.0682731	0.0509816	1.33917	137.413	0.182726	0.570384	no	no
AOC3	StatusPD	-0.00439587	0.0634576	-0.0692725	137.575	0.944873	0.977553	-0.0294409	0.0715539	-0.41145	138.681	0.681378	0.899812	no	no
AOC4P	StatusPD	-0.123027	0.057585	-2.13645	126.072	0.034575	0.133795	-0.0879728	0.0654153	-1.34484	126.649	0.181082	0.570227	no	no
AOPEP	StatusPD	0.13028	0.0416855	3.1253	138.125	0.00216551	0.0191863	0.0233157	0.0423239	0.550888	138.624	0.582597	0.859149	no	no
AOX1	StatusPD	-0.0158015	0.0536046	-0.294778	126.178	0.768648	0.891573	0.0244808	0.0608933	0.402028	126.906	0.68834	0.901123	no	no
AP1AR	StatusPD	-0.124823	0.0506617	-2.46385	138.123	0.0149738	0.0756031	-0.0118928	0.0542841	-0.219085	138.449	0.826907	0.949211	no	no
AP1B1	StatusPD	-0.101662	0.0323315	-3.14437	137.054	0.00204114	0.0183386	-0.0600512	0.0359369	-1.67102	137.369	0.0969951	0.45212	no	no
AP1G1	StatusPD	-0.0362412	0.0394146	-0.919485	149.035	0.359328	0.593807	0.0226783	0.0435775	0.520413	149.219	0.603547	0.867749	no	no
AP1G2	StatusPD	0.173135	0.0471553	3.6716	147.076	0.000336632	0.00495589	0.126836	0.0526553	2.4088	147.264	0.0172407	0.231174	no	no
AP1M1	StatusPD	-0.17751	0.0427209	-4.15511	71.0179	8.94154e-05	0.00184968	-0.0725062	0.0354871	-2.04317	71.0661	0.0447445	0.328351	no	no
AP1M2	StatusPD	-0.0826933	0.0547905	-1.50926	137.116	0.133533	0.325619	-0.0547206	0.0621575	-0.880354	137.6	0.380203	0.742411	no	no
AP1S1	StatusPD	0.00488421	0.0435444	0.112166	149.063	0.910843	0.962171	0.131156	0.0445816	2.94194	149.264	0.00378257	0.119341	no	no
AP1S2	StatusPD	0.0833931	0.0416113	2.0041	149.242	0.0468688	0.163305	0.109126	0.0466844	2.33752	149.969	0.0207338	0.244093	no	no
AP1S3	StatusPD	0.0724538	0.0924103	0.784044	60.0524	0.436096	0.664177	0.10523	0.101772	1.03398	60.4364	0.305268	0.687209	no	no
AP2A1	StatusPD	-0.136539	0.0507064	-2.69274	70.9973	0.00883472	0.0517399	-0.0513784	0.0484543	-1.06035	71.046	0.292578	0.676508	no	no
AP2A2	StatusPD	-0.148731	0.039317	-3.78288	138.012	0.000230192	0.00379254	0.0060451	0.0348404	0.173508	138.108	0.862506	0.96058	no	no
AP2B1	StatusPD	-0.0649569	0.0357998	-1.81445	149.034	0.0716197	0.218298	-0.0447969	0.0398209	-1.12496	149.391	0.26241	0.652459	no	no
AP2M1	StatusPD	-0.150083	0.0382131	-3.92754	149.129	0.000130809	0.0024867	-0.00516179	0.0322524	-0.160043	149.314	0.873063	0.964978	no	no
AP2S1	StatusPD	-0.0865724	0.0397771	-2.17644	149.091	0.0310967	0.1243	0.0246214	0.0403238	0.610593	149.463	0.542396	0.836561	no	no
AP3B1	StatusPD	-0.00372473	0.0279965	-0.133043	149.043	0.894339	0.954652	-0.0259959	0.03043	-0.854287	149.112	0.394316	0.750467	no	no
AP3B2	StatusPD	-0.24343	0.0511602	-4.75819	149.529	4.56344e-06	0.000199961	0.0208678	0.0308576	0.676261	149.572	0.499919	0.812887	yes	no
AP3D1	StatusPD	-0.0930827	0.0413308	-2.25214	149.037	0.0257749	0.110103	-0.0536025	0.0450755	-1.18917	149.136	0.236263	0.628429	no	no
AP3M1	StatusPD	-0.0470951	0.0597365	-0.78838	72.0044	0.433063	0.661554	0.060529	0.0586589	1.03188	72.0311	0.30558	0.687292	no	no
AP3M2	StatusPD	-0.138541	0.0288953	-4.79458	149.09	3.91005e-06	0.000179388	-0.0328754	0.0257418	-1.27712	149.197	0.203543	0.594809	no	no
AP3S1	StatusPD	-0.0324664	0.0184134	-1.76319	149.123	0.0799164	0.234486	-0.0183159	0.0206304	-0.887808	149.556	0.376069	0.740135	no	no
AP4B1	StatusPD	0.0287763	0.0598536	0.480777	72.0178	0.632132	0.812635	0.0752183	0.0655609	1.1473	72.1074	0.255049	0.648143	no	no
AP4E1	StatusPD	0.00140016	0.0486201	0.028798	149.035	0.977064	0.990802	-0.0180034	0.0545063	-0.3303	149.154	0.741637	0.919738	no	no
AP4M1	StatusPD	0.0124686	0.0440715	0.282918	148.077	0.777635	0.896006	0.0500838	0.0497052	1.00762	148.409	0.315278	0.695466	no	no
AP4S1	StatusPD	0.00414109	0.0346462	0.119525	137.051	0.905034	0.959877	0.0487075	0.0383032	1.27163	137.237	0.205655	0.596533	no	no
AP5B1	StatusPD	-0.0171055	0.0541041	-0.31616	60.0081	0.752978	0.882283	-0.0291564	0.0599649	-0.486225	60.1961	0.628573	0.877356	no	no
AP5M1	StatusPD	-0.134996	0.0398897	-3.38424	138.057	0.000929383	0.0103027	-0.0877118	0.0403709	-2.17265	138.317	0.0315103	0.28581	no	no
AP5S1	StatusPD	-0.0682112	0.0267843	-2.54669	138.279	0.0119699	0.0644574	-0.111577	0.0291815	-3.82354	138.826	0.00019797	0.0301667	no	no
AP5Z1	StatusPD	-0.109047	0.0607258	-1.79573	24.993	0.0846382	0.243409	0.00552175	0.0802649	0.0687941	24.9199	0.945703	0.986518	no	no
APAF1	StatusPD	0.156651	0.0421336	3.71797	137.054	0.000291818	0.00448494	0.138959	0.0479406	2.89856	137.294	0.00436561	0.130043	no	no
APBA1	StatusPD	-0.17094	0.0587296	-2.91062	147.09	0.00416853	0.030539	0.0468748	0.0547826	0.855652	147.219	0.393581	0.750411	no	no
APBA2	StatusPD	0.0456072	0.0262167	1.73962	148.02	0.084004	0.242261	0.0520212	0.0291792	1.78282	148.131	0.076664	0.409984	no	no
APBA3	StatusPD	0.15702	0.0293088	5.35745	137.069	3.47334e-07	3.18381e-05	0.105901	0.0321361	3.29539	137.531	0.00125033	0.0775545	no	no
APBB1	StatusPD	-0.0529326	0.031454	-1.68286	149.143	0.0944949	0.260518	0.00958586	0.0330918	0.289674	149.629	0.772466	0.931783	no	no
APBB1IP	StatusPD	0.0350361	0.0581002	0.603029	148.076	0.547412	0.751658	-0.0302133	0.064852	-0.465882	148.482	0.641983	0.884717	no	no
APBB2	StatusPD	0.0614593	0.0233725	2.62955	138.01	0.00951989	0.0545781	0.00652792	0.0240631	0.271283	138.047	0.786579	0.937213	no	no
APC	StatusPD	-0.0956507	0.0584475	-1.63652	149.092	0.103839	0.277026	-0.0471115	0.0656237	-0.717904	149.383	0.473938	0.799808	no	no
APC2	StatusPD	0.00965351	0.0294598	0.327684	149.02	0.743611	0.877237	0.0171055	0.0335367	0.510051	149.094	0.61077	0.870208	no	no
APCDD1	StatusPD	0.0520992	0.0463806	1.1233	72.0603	0.26504	0.497972	-0.0649654	0.041602	-1.56159	72.3379	0.122749	0.490818	no	no
APCDD1L	StatusPD	-0.0304037	0.0858599	-0.354108	60.002	0.724499	0.866241	-0.0954828	0.0890282	-1.0725	60.062	0.287786	0.673029	no	no
APCS	StatusPD	0.0776718	0.0401062	1.93665	137.057	0.0548452	0.182342	0.0537426	0.0448526	1.1982	137.522	0.232898	0.626743	no	no
APEH	StatusPD	-0.217482	0.049811	-4.36615	149.113	2.35272e-05	0.000712544	-0.112806	0.0523319	-2.15559	149.557	0.0327154	0.289611	yes	no
APELA	StatusPD	0.0869335	0.124068	0.700694	46.0749	0.487017	0.707657	0.123324	0.133021	0.927103	44.8129	0.358839	0.72891	no	no
APEX1	StatusPD	-0.0682925	0.0251921	-2.71087	137.182	0.00756854	0.0464052	-0.0145408	0.0269209	-0.540129	137.762	0.58998	0.862177	no	no
APEX2	StatusPD	0.0207797	0.0343851	0.604322	149.352	0.546546	0.75094	0.00355985	0.0387293	0.0919161	149.891	0.926887	0.981572	no	no
APH1A	StatusPD	-0.0195295	0.0313088	-0.623769	138.032	0.533809	0.741253	-0.0868997	0.0329103	-2.6405	138.228	0.00923069	0.175967	no	no
APH1B	StatusPD	-0.0238312	0.0207062	-1.15092	138.034	0.251754	0.484122	-0.0491527	0.0225563	-2.17912	138.213	0.0310178	0.283671	no	no
API5	StatusPD	-0.0153507	0.0417788	-0.367427	149.08	0.713821	0.859637	0.0298422	0.0467037	0.638968	149.453	0.523822	0.827838	no	no
APIP	StatusPD	0.0850724	0.0386823	2.19926	138.055	0.029524	0.120567	0.0505365	0.0431863	1.1702	138.381	0.243933	0.63602	no	no
APLF	StatusPD	-0.0687688	0.108543	-0.633561	60.0956	0.528771	0.738371	-0.0737778	0.118861	-0.620704	61.5122	0.537087	0.834106	no	no
APLN	StatusPD	-0.00784697	0.0502446	-0.156175	72.0093	0.876332	0.947032	-0.0750359	0.0524184	-1.43148	72.0595	0.156616	0.540101	no	no
APLNR	StatusPD	-0.214503	0.0690604	-3.10601	137.111	0.00230496	0.0200011	-0.250921	0.0750868	-3.34175	137.94	0.00107155	0.0718712	yes	no
APLP1	StatusPD	0.131194	0.0393188	3.33668	149.026	0.00107051	0.0115159	0.0944139	0.0436347	2.16373	149.159	0.0320769	0.286921	no	no
APLP2	StatusPD	0.00841863	0.0353333	0.238263	149.025	0.812004	0.914308	0.0919166	0.0375111	2.45039	149.141	0.015427	0.218591	no	no
APMAP	StatusPD	-0.0835314	0.0308558	-2.70715	137.759	0.00764574	0.0467702	-0.0133693	0.0321194	-0.416238	140.85	0.677869	0.899498	no	no
APOA1	StatusPD	0.0672612	0.0632058	1.06416	137.504	0.289121	0.523786	0.00193527	0.0705792	0.0274199	139.202	0.978164	0.993694	no	no
APOA2	StatusPD	-0.0138269	0.0606573	-0.227951	138.18	0.820021	0.918014	0.0057376	0.0680952	0.0842584	142.002	0.93297	0.98321	no	no
APOA4	StatusPD	0.0418884	0.052099	0.804015	137.079	0.422781	0.652426	0.0369779	0.0591156	0.625517	137.554	0.532668	0.832306	no	no
APOA5	StatusPD	0.0844445	0.104524	0.807898	59.9264	0.422345	0.652107	0.0765598	0.115077	0.66529	60.7137	0.508385	0.818755	no	no
APOB	StatusPD	-0.0992816	0.046043	-2.15628	137.134	0.0328063	0.129165	-0.136574	0.0511939	-2.66777	138.427	0.00854674	0.170947	no	no
APOBEC1	StatusPD	0.00793186	0.044322	0.17896	137.081	0.858233	0.937846	-0.0184463	0.0501559	-0.367778	137.901	0.713602	0.911101	no	no
APOBEC2	StatusPD	0.0350503	0.0406505	0.862235	137.068	0.390064	0.622779	-0.00418585	0.0459066	-0.091182	137.501	0.927481	0.981621	no	no
APOBEC3B	StatusPD	0.0268465	0.0500797	0.536076	137.226	0.592774	0.784715	0.0750786	0.0559616	1.34161	138.225	0.181923	0.570227	no	no
APOBEC3C	StatusPD	0.0609204	0.0439519	1.38607	126.074	0.168172	0.376918	0.052666	0.0490879	1.07289	126.748	0.285358	0.670616	no	no
APOBEC3D	StatusPD	-0.0309288	0.0733149	-0.421862	59.9954	0.674633	0.837474	-0.109213	0.0782934	-1.39492	60.2816	0.168159	0.553291	no	no
APOBEC3F	StatusPD	-0.0106789	0.047459	-0.225013	126.072	0.822334	0.919192	-0.0367501	0.0537385	-0.683869	126.459	0.495309	0.811418	no	no
APOBEC3G	StatusPD	0.11429	0.0627191	1.82226	137.294	0.070592	0.215983	0.0540582	0.0680173	0.79477	138.429	0.428108	0.772928	no	no
APOBEC4	StatusPD	0.0726634	0.0681195	1.0667	46.0016	0.291672	0.526503	0.069926	0.0726711	0.962226	45.9901	0.340968	0.717121	no	no
APOBR	StatusPD	0.0389977	0.0544583	0.716102	149.245	0.475047	0.698436	0.0196974	0.0591777	0.332852	149.764	0.739711	0.919251	no	no
APOC1	StatusPD	-0.0892519	0.0414613	-2.15265	149.427	0.0329512	0.129506	-0.155724	0.0439203	-3.5456	150.238	0.000522634	0.0493822	no	no
APOC2	StatusPD	-0.141184	0.07244	-1.94898	72.0521	0.0551916	0.183107	-0.130865	0.0757784	-1.72695	72.1256	0.0884578	0.434055	no	no
APOC3	StatusPD	0.0137348	0.0483976	0.283791	137.35	0.776998	0.895643	0.0338724	0.0548504	0.617543	138.784	0.537889	0.834559	no	no
APOD	StatusPD	0.170741	0.0493256	3.4615	148.013	0.000702316	0.00846387	0.100696	0.0546843	1.84141	148.143	0.067562	0.390632	no	no
APOE	StatusPD	-0.0106965	0.0364556	-0.293411	149.036	0.769616	0.892054	-0.0170324	0.0406715	-0.41878	149.138	0.67598	0.898609	no	no
APOF	StatusPD	-0.0241669	0.065911	-0.366659	137.275	0.714438	0.860045	-0.0486498	0.0740698	-0.656811	138.404	0.512393	0.82078	no	no
APOH	StatusPD	0.0691168	0.0610154	1.13278	137.529	0.25928	0.491943	0.0169146	0.0685073	0.246902	139.778	0.805346	0.944515	no	no
APOL1	StatusPD	0.0983226	0.0458887	2.14263	149.029	0.0337668	0.13154	0.0647453	0.0475216	1.36244	149.106	0.175114	0.563048	no	no
APOL2	StatusPD	-0.0747906	0.0433431	-1.72555	148.024	0.0865154	0.246588	-0.0179359	0.0474581	-0.37793	148.162	0.706023	0.908029	no	no
APOL3	StatusPD	0.013716	0.0359581	0.381445	149.024	0.703416	0.853462	-0.0495863	0.0367179	-1.35047	149.145	0.178912	0.567712	no	no
APOL4	StatusPD	-0.00435356	0.117445	-0.0370688	59.9181	0.970553	0.988286	-0.0282461	0.128982	-0.218993	60.6687	0.82739	0.949211	no	no
APOL5	StatusPD	0.0361217	0.0348734	1.0358	137.094	0.302121	0.536489	-0.019253	0.0378751	-0.508329	137.448	0.612038	0.870208	no	no
APOL6	StatusPD	0.0518155	0.0702617	0.737464	148.189	0.462006	0.687152	0.0173618	0.079106	0.219476	149.112	0.82658	0.949211	no	no
APOLD1	StatusPD	0.212946	0.0641065	3.32175	140.052	0.00114113	0.0120656	0.0826688	0.0666352	1.24062	144.58	0.216757	0.608676	yes	no
APOM	StatusPD	0.025705	0.0361137	0.711781	137.084	0.47781	0.700705	-0.00169235	0.0407003	-0.0415809	137.969	0.966893	0.990859	no	no
APOO	StatusPD	-0.172987	0.0329381	-5.25189	138.72	5.53519e-07	4.25705e-05	-0.0454694	0.0267871	-1.69744	140.398	0.0918296	0.440986	no	no
APOOL	StatusPD	-0.0994733	0.0329306	-3.02069	148.011	0.00297184	0.0241538	-0.0607861	0.0359954	-1.68872	148.068	0.0933785	0.443436	no	no
APP	StatusPD	-0.0149744	0.0348336	-0.429883	149.026	0.667902	0.833786	0.00868583	0.0392592	0.221243	149.209	0.825206	0.949211	no	no
APPBP2	StatusPD	0.0188339	0.026371	0.714191	148.068	0.476233	0.699666	0.00142405	0.0291317	0.048883	148.341	0.961078	0.989212	no	no
APPL1	StatusPD	0.0452674	0.0501261	0.90307	149.175	0.367945	0.602248	0.0108147	0.055942	0.193319	149.839	0.846971	0.954878	no	no
APPL2	StatusPD	0.0547738	0.0419646	1.30524	138.089	0.193983	0.412144	-0.0291257	0.0455549	-0.639353	138.322	0.523651	0.82764	no	no
APRT	StatusPD	-0.0596381	0.0350525	-1.70139	149.056	0.0909542	0.253929	-0.0499103	0.0398587	-1.25218	149.329	0.212462	0.603075	no	no
APTR	StatusPD	-0.0668809	0.0537086	-1.24526	58.0028	0.218045	0.443483	0.0119545	0.0497191	0.240441	58.0205	0.810836	0.945257	no	no
APTX	StatusPD	-0.00287542	0.023931	-0.120155	138.09	0.904535	0.959732	0.00358044	0.0273481	0.130921	138.386	0.896028	0.971747	no	no
AQP1	StatusPD	-0.0307283	0.0473077	-0.64954	149.202	0.516988	0.731037	-0.104119	0.0496665	-2.09637	149.571	0.0377331	0.308604	no	no
AQP10	StatusPD	-0.00958806	0.0851363	-0.11262	59.9507	0.910708	0.962171	0.00133926	0.0942391	0.0142113	60.5645	0.988708	0.99733	no	no
AQP11	StatusPD	-0.230625	0.0944498	-2.44177	70.9966	0.0171088	0.0830137	0.0149942	0.0774188	0.193676	71.0602	0.846982	0.954878	no	no
AQP2	StatusPD	0.0233957	0.045488	0.514327	149.159	0.607785	0.795627	-0.0307755	0.0509601	-0.603914	149.616	0.546815	0.839442	no	no
AQP3	StatusPD	-0.0283993	0.0587527	-0.48337	137.229	0.629603	0.810846	-0.0456311	0.0663881	-0.687339	138.375	0.49302	0.810777	no	no
AQP4	StatusPD	-0.158738	0.0766493	-2.07097	149.114	0.0400852	0.147416	-0.160031	0.0856923	-1.86751	149.271	0.0637917	0.381002	no	no
AQP5	StatusPD	-0.0352479	0.0462999	-0.761295	149.057	0.447684	0.674181	-0.0752479	0.0514826	-1.46162	149.193	0.145949	0.526513	no	no
AQP6	StatusPD	0.0975773	0.0380626	2.5636	137.661	0.0114326	0.0624162	0.0724602	0.0429392	1.68751	140.084	0.0937309	0.444202	no	no
AQP8	StatusPD	0.0511705	0.0457714	1.11796	137.12	0.265541	0.498359	0.0436024	0.0517966	0.841801	137.733	0.401359	0.755645	no	no
AQP9	StatusPD	0.0741788	0.071905	1.03162	137.194	0.304065	0.538261	-0.00910778	0.0743137	-0.122559	137.803	0.902635	0.973761	no	no
AQR	StatusPD	0.108261	0.0240133	4.50837	138.123	1.38159e-05	0.00046815	0.0594591	0.0260581	2.28179	138.566	0.0240254	0.257065	no	no
AR	StatusPD	-0.106308	0.0412316	-2.57831	149.071	0.0108972	0.0603826	-0.0773737	0.0464537	-1.66561	149.297	0.0978884	0.452971	no	no
ARAF	StatusPD	0.0324312	0.0324685	0.998851	149.017	0.319486	0.553633	0.0288195	0.0366132	0.787134	149.159	0.432452	0.775467	no	no
ARAP1	StatusPD	0.0891191	0.0268593	3.318	138.056	0.00115927	0.0122016	0.0439915	0.0270658	1.62536	138.257	0.106364	0.466264	no	no
ARAP3	StatusPD	0.0990319	0.0343879	2.87984	138.124	0.00461339	0.0328376	0.0514536	0.0377656	1.36244	138.741	0.175265	0.563048	no	no
ARC	StatusPD	-0.0755119	0.0613133	-1.23157	126.09	0.2204	0.446265	-0.0749926	0.0671037	-1.11756	126.828	0.265866	0.653856	no	no
ARCN1	StatusPD	-0.0417337	0.0280485	-1.48791	147.029	0.138915	0.334447	0.0112025	0.0305793	0.366343	147.255	0.714635	0.911573	no	no
AREG	StatusPD	0.026374	0.064156	0.411092	137.237	0.681646	0.841062	0.0326339	0.0728099	0.448207	138.195	0.654706	0.888775	no	no
AREL1	StatusPD	-0.00607535	0.0524398	-0.115854	138.085	0.907937	0.960866	0.00547235	0.0586301	0.0933369	138.371	0.925771	0.98115	no	no
ARF1	StatusPD	-0.0486902	0.0801006	-0.607863	72.1037	0.545188	0.749719	0.0241687	0.0877918	0.275296	72.4228	0.783873	0.935836	no	no
ARF3	StatusPD	-0.101957	0.0311063	-3.27771	149.041	0.00130226	0.0130968	-0.0158085	0.0321007	-0.492465	149.157	0.623115	0.875164	no	no
ARF4	StatusPD	-0.029052	0.0341167	-0.851546	149.067	0.395832	0.627985	0.00231487	0.0380592	0.0608229	149.237	0.951582	0.987259	no	no
ARF5	StatusPD	-0.116485	0.0308658	-3.77391	149.119	0.000231366	0.00380174	-0.0630922	0.0339452	-1.85865	149.798	0.0650395	0.383926	no	no
ARF6	StatusPD	-0.00930077	0.030898	-0.301016	138.059	0.763855	0.888544	0.0146265	0.0340631	0.429395	138.316	0.668304	0.893947	no	no
ARFGAP1	StatusPD	0.0639157	0.0272487	2.34564	126.061	0.0205554	0.0937487	0.053566	0.0311741	1.71829	126.486	0.0881909	0.433853	no	no
ARFGAP2	StatusPD	-0.0488425	0.0291992	-1.67273	149.021	0.0964778	0.264078	-0.0365596	0.0330652	-1.10568	149.107	0.270645	0.658054	no	no
ARFGAP3	StatusPD	0.0262171	0.034336	0.763545	149.206	0.446344	0.672984	0.00318175	0.038706	0.0822029	149.772	0.934595	0.983978	no	no
ARFGEF1	StatusPD	-0.0139783	0.0281541	-0.496493	149.084	0.620278	0.80425	0.0502082	0.0292695	1.71537	149.383	0.0883502	0.434039	no	no
ARFGEF2	StatusPD	-0.0781583	0.0466475	-1.67551	148.027	0.0959458	0.263109	-0.00248026	0.0515216	-0.0481401	148.114	0.961669	0.989282	no	no
ARFGEF3	StatusPD	0.0376036	0.0456568	0.823615	72.005	0.412878	0.643456	0.0765193	0.0396594	1.92941	72.0189	0.0576197	0.364272	no	no
ARFIP1	StatusPD	0.00495864	0.0410464	0.120806	149.073	0.904008	0.959392	-0.0431798	0.0453052	-0.953087	149.335	0.342086	0.717469	no	no
ARFIP2	StatusPD	-0.0662177	0.0232118	-2.85277	149.031	0.00495054	0.034483	-0.0374161	0.0255744	-1.46303	149.167	0.145562	0.525742	no	no
ARFRP1	StatusPD	-0.0950653	0.0458999	-2.07114	149.063	0.0400694	0.147388	-0.0362058	0.0513293	-0.705362	149.456	0.481683	0.804307	no	no
ARG1	StatusPD	0.0427376	0.0543577	0.786229	137.236	0.433089	0.661554	0.0354031	0.0611276	0.579167	138.408	0.563418	0.848767	no	no
ARG2	StatusPD	-0.052773	0.0772053	-0.683541	137.384	0.495416	0.714101	0.179139	0.0722749	2.47857	138.467	0.0143924	0.212283	no	no
ARGLU1	StatusPD	0.153865	0.0374452	4.10907	138.144	6.77506e-05	0.00151114	0.0242638	0.0364089	0.666426	138.654	0.506246	0.816961	no	no
ARHGAP1	StatusPD	0.0429614	0.0212488	2.02182	137.003	0.0451416	0.159371	-0.00451395	0.0226855	-0.19898	137.027	0.842573	0.953443	no	no
ARHGAP10	StatusPD	0.0508157	0.0276648	1.83684	126.024	0.0685904	0.211711	0.0113059	0.030935	0.365471	126.216	0.715371	0.911573	no	no
ARHGAP11A	StatusPD	0.0675943	0.0535229	1.2629	126.394	0.208948	0.431441	0.049152	0.0604249	0.813439	127.83	0.417479	0.765409	no	no
ARHGAP12	StatusPD	0.0102637	0.0369171	0.278021	138.097	0.781412	0.89781	-0.00891938	0.040689	-0.219209	138.337	0.826811	0.949211	no	no
ARHGAP17	StatusPD	0.158735	0.0307522	5.16174	138.41	8.32777e-07	5.65404e-05	0.0779167	0.0317967	2.45047	139.574	0.0155042	0.219135	no	no
ARHGAP18	StatusPD	0.00144536	0.058895	0.0245412	70.9984	0.98049	0.992218	0.0944806	0.0611738	1.54446	71.0393	0.12692	0.496661	no	no
ARHGAP19	StatusPD	0.00710565	0.0558318	0.127269	138.147	0.898913	0.956614	-0.155233	0.0570674	-2.72017	138.433	0.00736185	0.160492	no	no
ARHGAP20	StatusPD	-0.00285459	0.0667225	-0.042783	71.9858	0.965993	0.986212	0.143466	0.0563277	2.54699	72.0836	0.0130005	0.204553	no	no
ARHGAP21	StatusPD	0.229101	0.0529083	4.33016	72.0176	4.73473e-05	0.00117481	0.0649442	0.0410499	1.58208	72.0306	0.118013	0.484157	yes	no
ARHGAP22	StatusPD	0.0271206	0.0321699	0.843042	138.031	0.400663	0.63224	-0.0422146	0.034349	-1.22899	138.259	0.221164	0.613409	no	no
ARHGAP23	StatusPD	0.10281	0.0516067	1.99218	59.9987	0.0509073	0.173005	0.0445426	0.0536593	0.830102	60.0121	0.409771	0.761576	no	no
ARHGAP24	StatusPD	-0.149097	0.0521499	-2.859	126.127	0.00497422	0.0345996	0.0530175	0.047102	1.12559	126.498	0.26247	0.652459	no	no
ARHGAP25	StatusPD	-0.000767276	0.0452983	-0.0169383	138.174	0.98651	0.994765	-0.0363467	0.0465694	-0.780484	138.787	0.436435	0.777762	no	no
ARHGAP26	StatusPD	-0.0362611	0.0454938	-0.797056	138.078	0.426787	0.656092	-0.0935549	0.048436	-1.93152	138.462	0.0554622	0.357388	no	no
ARHGAP26-AS1	StatusPD	-0.259198	0.0932442	-2.77978	46.0328	0.00785171	0.0477465	-0.277123	0.0995738	-2.78309	45.7803	0.00779802	0.164971	yes	no
ARHGAP27	StatusPD	0.0482095	0.113695	0.424027	72.0858	0.672809	0.836611	-0.0711628	0.122575	-0.580564	72.2371	0.563341	0.848767	no	no
ARHGAP28	StatusPD	0.0234695	0.0624984	0.375522	126.419	0.707902	0.856236	-0.0404375	0.0703175	-0.575071	128.951	0.566245	0.849712	no	no
ARHGAP29	StatusPD	0.162792	0.0518691	3.13851	149.049	0.00204727	0.0183581	0.0707064	0.0562772	1.2564	149.363	0.210934	0.602065	no	no
ARHGAP30	StatusPD	0.201633	0.070362	2.86565	59.985	0.00573038	0.038206	0.18585	0.0694988	2.67415	60.3176	0.00962673	0.18048	yes	no
ARHGAP31	StatusPD	-0.00190726	0.0654328	-0.0291483	59.9945	0.976843	0.990748	-0.0515078	0.0701254	-0.73451	60.0724	0.465495	0.793937	no	no
ARHGAP32	StatusPD	0.0900795	0.0462965	1.94571	138.175	0.0537195	0.179727	0.0852758	0.050725	1.68114	138.873	0.0949835	0.446849	no	no
ARHGAP33	StatusPD	0.0260972	0.0516583	0.50519	126.059	0.614308	0.799934	-0.00205295	0.0586684	-0.0349924	126.481	0.972141	0.992052	no	no
ARHGAP35	StatusPD	-0.0303221	0.0403538	-0.751408	148.099	0.453599	0.679941	0.0135597	0.0452491	0.299667	148.427	0.76485	0.928987	no	no
ARHGAP36	StatusPD	-0.164111	0.123475	-1.3291	59.302	0.188906	0.405673	-0.117501	0.132637	-0.885881	61.3591	0.379141	0.742174	no	no
ARHGAP39	StatusPD	-0.0691233	0.0330442	-2.09184	71.9936	0.0399803	0.147148	-0.0654378	0.0367456	-1.78083	72.042	0.0791558	0.41635	no	no
ARHGAP4	StatusPD	-0.0207677	0.0398226	-0.521506	149.014	0.602789	0.791884	-0.0860374	0.0431182	-1.99539	149.074	0.0478229	0.337836	no	no
ARHGAP42	StatusPD	0.0144583	0.162521	0.0889625	46.0663	0.929497	0.971035	0.0367142	0.176147	0.20843	43.6569	0.835863	0.95107	no	no
ARHGAP44	StatusPD	-0.274741	0.0532104	-5.16329	138.075	8.29222e-07	5.6506e-05	-0.0656975	0.0435652	-1.50803	138.288	0.133828	0.509391	yes	no
ARHGAP45	StatusPD	0.131711	0.0738773	1.78283	112.152	0.0773194	0.229551	-0.0185027	0.0796346	-0.232344	113.036	0.816691	0.9471	no	no
ARHGAP5	StatusPD	0.0533487	0.0349946	1.52448	149.062	0.129507	0.31933	0.00420286	0.0383975	0.109457	149.28	0.912987	0.977261	no	no
ARHGAP6	StatusPD	-0.0416345	0.0402682	-1.03393	148.042	0.302855	0.537452	-0.0186951	0.0454155	-0.411647	148.339	0.681193	0.899812	no	no
ARHGAP9	StatusPD	0.0311698	0.0561684	0.554935	70.9653	0.580684	0.775515	0.0644406	0.0525588	1.22607	71.0989	0.224219	0.617793	no	no
ARHGDIA	StatusPD	-0.061116	0.059786	-1.02225	149.04	0.308321	0.542455	-0.0197984	0.0674832	-0.293383	149.193	0.769637	0.930894	no	no
ARHGDIB	StatusPD	0.0834369	0.0474183	1.75959	137.261	0.0807047	0.236201	0.0230895	0.0506291	0.456052	137.947	0.64907	0.886653	no	no
ARHGDIG	StatusPD	-0.187984	0.0517387	-3.63333	149.241	0.000384193	0.00545254	0.0345998	0.0420977	0.821894	149.685	0.412444	0.763219	yes	no
ARHGEF1	StatusPD	0.0619282	0.0540226	1.14634	71.9984	0.25545	0.488023	0.00843482	0.0588521	0.143322	72.0518	0.886436	0.96895	no	no
ARHGEF10	StatusPD	0.180238	0.0485968	3.70885	149.047	0.000293157	0.0045018	0.0680357	0.0508174	1.33883	149.393	0.18266	0.570377	no	no
ARHGEF10L	StatusPD	0.0127182	0.0232213	0.547698	138.018	0.584784	0.778718	0.0364452	0.0260814	1.39736	138.108	0.164546	0.549939	no	no
ARHGEF11	StatusPD	-0.0629972	0.0378243	-1.66552	138.086	0.0980764	0.266748	0.074948	0.035373	2.11879	138.364	0.0358949	0.30165	no	no
ARHGEF12	StatusPD	0.0542593	0.0452079	1.20022	138.028	0.23211	0.461111	0.0359211	0.0509894	0.704482	138.171	0.482318	0.804307	no	no
ARHGEF15	StatusPD	0.0468051	0.0333293	1.40432	126.302	0.162677	0.370148	0.0103862	0.0364901	0.284631	128.128	0.776386	0.93323	no	no
ARHGEF16	StatusPD	0.0726951	0.0379419	1.91596	149.175	0.0572831	0.187455	0.0648263	0.0431217	1.50333	150.271	0.134852	0.510731	no	no
ARHGEF17	StatusPD	-0.11861	0.0355312	-3.33821	138.029	0.0010841	0.0116149	-0.0217846	0.0369663	-0.58931	138.197	0.556615	0.844539	no	no
ARHGEF18	StatusPD	0.1078	0.02454	4.39281	138.861	2.20402e-05	0.000675232	0.063008	0.0267495	2.35549	141.476	0.0198716	0.240874	no	no
ARHGEF19	StatusPD	0.17276	0.084227	2.05112	60.1064	0.0446214	0.157956	0.157652	0.0900164	1.75137	60.8197	0.0849242	0.429115	no	no
ARHGEF2	StatusPD	0.129135	0.0301926	4.27702	149.055	3.36909e-05	0.000929258	0.0388856	0.030744	1.26482	149.255	0.207907	0.599145	no	no
ARHGEF25	StatusPD	-0.103885	0.0997782	-1.04115	71.9454	0.30129	0.535726	0.0208196	0.105689	0.196989	72.3061	0.844389	0.954056	no	no
ARHGEF26	StatusPD	0.0372766	0.0471813	0.79007	138.049	0.430842	0.659467	-0.0758674	0.0491138	-1.54473	138.116	0.124701	0.49402	no	no
ARHGEF26-AS1	StatusPD	0.0280297	0.0695504	0.403013	58.0017	0.68842	0.844521	-0.0337409	0.0713319	-0.473013	58.0153	0.637979	0.883174	no	no
ARHGEF28	StatusPD	-0.057503	0.0485114	-1.18535	149.131	0.237764	0.466937	0.0713096	0.0497919	1.43215	149.455	0.154189	0.538243	no	no
ARHGEF3	StatusPD	-0.0593301	0.0355843	-1.66731	149.12	0.0975517	0.265861	0.0370045	0.03677	1.00638	149.42	0.31586	0.695823	no	no
ARHGEF33	StatusPD	0.0842841	0.0869901	0.968893	46.0046	0.337665	0.572521	0.134153	0.0906891	1.47926	45.965	0.145892	0.526498	no	no
ARHGEF37	StatusPD	0.165834	0.0412707	4.01821	72.0262	0.000142479	0.00265146	0.0317849	0.0302922	1.04928	72.4605	0.297538	0.681486	no	no
ARHGEF38	StatusPD	-0.0582464	0.0556087	-1.04743	126.112	0.296903	0.531906	-0.0356895	0.0630402	-0.566139	126.799	0.5723	0.85355	no	no
ARHGEF39	StatusPD	-0.0693723	0.091279	-0.760004	59.9971	0.450229	0.676968	-0.0486479	0.0979944	-0.496435	60.8859	0.621375	0.874944	no	no
ARHGEF4	StatusPD	0.012701	0.0469215	0.270686	138.016	0.787037	0.900344	0.0516991	0.0529268	0.976804	138.116	0.330374	0.708473	no	no
ARHGEF40	StatusPD	0.037751	0.0319757	1.18061	137.041	0.239801	0.469545	-0.00523828	0.0352278	-0.148697	137.207	0.882011	0.967744	no	no
ARHGEF5	StatusPD	0.103993	0.0574035	1.81161	137.227	0.0722326	0.219157	-0.0415483	0.0584267	-0.711118	137.958	0.478212	0.802417	no	no
ARHGEF6	StatusPD	0.0326723	0.0443497	0.736698	138.018	0.462556	0.687749	-0.0981027	0.0452793	-2.16661	138.146	0.0319799	0.286921	no	no
ARHGEF7	StatusPD	0.063641	0.0347356	1.83216	149.053	0.0689239	0.212323	0.105098	0.0386758	2.71742	149.151	0.00735825	0.160492	no	no
ARHGEF7-AS2	StatusPD	0.110435	0.13372	0.825871	46.0638	0.413135	0.643542	0.232347	0.135049	1.72047	45.5818	0.0921308	0.441129	no	no
ARHGEF9	StatusPD	-0.180215	0.0437475	-4.11944	138.256	6.50657e-05	0.00146893	-0.00677927	0.0380479	-0.178177	139.108	0.858843	0.958715	no	no
ARID1A	StatusPD	0.0774812	0.0461836	1.67768	149.04	0.0955063	0.262486	0.0762082	0.0514676	1.4807	149.238	0.140794	0.51848	no	no
ARID1B	StatusPD	0.0688333	0.0386128	1.78265	72.0005	0.0788583	0.232597	0.0502752	0.0418246	1.20205	72.0225	0.233283	0.626743	no	no
ARID2	StatusPD	0.112512	0.0547308	2.05574	72.0004	0.0434342	0.155206	0.0552678	0.0592107	0.933408	72.028	0.353728	0.725273	no	no
ARID3A	StatusPD	0.0685826	0.0567208	1.20912	149.232	0.228527	0.456586	-0.00306663	0.0629564	-0.0487104	149.739	0.961215	0.989212	no	no
ARID3B	StatusPD	-0.046331	0.0345202	-1.34214	149.034	0.181592	0.396023	-0.052265	0.0387469	-1.34888	149.157	0.179419	0.567937	no	no
ARID4A	StatusPD	-0.0251764	0.0426995	-0.58962	137.38	0.556414	0.758542	-0.0211482	0.0481311	-0.439388	138.747	0.661064	0.890995	no	no
ARID4B	StatusPD	0.0305596	0.0477955	0.639383	149.087	0.523555	0.735326	-0.0779562	0.048672	-1.60166	149.196	0.111345	0.472867	no	no
ARID5A	StatusPD	0.0220446	0.0531325	0.414898	138.094	0.67886	0.839258	-0.0360345	0.0554382	-0.649995	138.421	0.516773	0.823107	no	no
ARID5B	StatusPD	0.0790316	0.047431	1.66625	138.027	0.0979324	0.266546	0.0284949	0.0534051	0.533561	138.117	0.594503	0.864628	no	no
ARIH1	StatusPD	-0.0833021	0.0426541	-1.95297	146.982	0.052723	0.177256	-0.00225907	0.0464837	-0.0485992	147.262	0.961305	0.989212	no	no
ARIH2	StatusPD	0.0256528	0.0351706	0.729381	149.022	0.466914	0.690881	-0.00498295	0.039505	-0.126135	149.114	0.899795	0.972769	no	no
ARL1	StatusPD	-0.0777731	0.03484	-2.23229	149.162	0.0270857	0.114125	0.00844772	0.0343841	0.245687	149.625	0.806261	0.944618	no	no
ARL10	StatusPD	0.162737	0.115172	1.413	59.9806	0.162825	0.370393	0.223253	0.125938	1.77273	60.2549	0.0813289	0.420742	no	no
ARL11	StatusPD	0.327581	0.121236	2.70201	60.0869	0.00894541	0.0521722	0.383552	0.124963	3.06932	60.3436	0.00321267	0.112268	no	no
ARL13B	StatusPD	0.14483	0.0760058	1.90551	71.9413	0.0607105	0.194817	-0.0014539	0.0744735	-0.0195223	72.2284	0.984478	0.995726	no	no
ARL14	StatusPD	-0.000118013	0.0466889	-0.00252764	126.125	0.997987	0.999468	0.00988031	0.0535575	0.184481	126.918	0.853931	0.957411	no	no
ARL14EP	StatusPD	0.0763609	0.0361651	2.11145	71	0.0382543	0.142981	0.0701608	0.0375057	1.87067	71.0124	0.0655115	0.385376	no	no
ARL15	StatusPD	0.0621127	0.0342743	1.81222	126.021	0.0723328	0.219389	0.0617469	0.0384109	1.60753	126.119	0.110438	0.47154	no	no
ARL16	StatusPD	-0.108526	0.0325205	-3.33715	72.0392	0.00134148	0.0134329	-0.0839472	0.0356634	-2.35387	72.2586	0.0213012	0.245246	no	no
ARL2	StatusPD	0.0446463	0.0246117	1.81403	149.105	0.0716839	0.218314	0.0107776	0.0273406	0.394199	149.429	0.693996	0.90371	no	no
ARL2BP	StatusPD	-0.0289759	0.0317495	-0.912642	149.279	0.362902	0.597676	0.000464619	0.0351648	0.0132126	150.015	0.989476	0.997664	no	no
ARL3	StatusPD	-0.0941129	0.02906	-3.23857	149.082	0.00148101	0.014406	-0.0436399	0.0305086	-1.43041	149.282	0.154688	0.538491	no	no
ARL4A	StatusPD	0.106635	0.0483031	2.20762	137.275	0.0289309	0.119202	0.0373421	0.052797	0.707277	138.348	0.480584	0.803664	no	no
ARL4C	StatusPD	-0.134904	0.0505064	-2.67103	148.047	0.00840817	0.0500628	0.047899	0.0476532	1.00516	148.31	0.316457	0.696448	no	no
ARL4D	StatusPD	-0.0785993	0.0406452	-1.93379	148.016	0.0550467	0.182782	0.0131048	0.0434259	0.301773	148.242	0.763248	0.928205	no	no
ARL5A	StatusPD	0.109466	0.0993658	1.10165	24.9975	0.281109	0.515264	-0.0505405	0.137583	-0.367346	24.9568	0.716458	0.911777	no	no
ARL5B	StatusPD	0.113499	0.0557511	2.03581	72.0033	0.0454493	0.160001	0.110437	0.0620651	1.77938	72.0217	0.0793968	0.416735	no	no
ARL5C	StatusPD	0.16096	0.099149	1.62342	46.0204	0.111332	0.289375	0.216087	0.104721	2.06346	45.8084	0.0447621	0.328351	no	no
ARL6	StatusPD	-0.244172	0.0739973	-3.29974	60.005	0.00163151	0.0155716	-0.0859573	0.0633518	-1.35682	60.034	0.179917	0.568368	yes	no
ARL6IP1	StatusPD	-0.0337347	0.0357978	-0.942368	138.499	0.347645	0.581989	-0.0108827	0.0389771	-0.279208	140.286	0.780496	0.934796	no	no
ARL6IP4	StatusPD	0.0320243	0.0284544	1.12546	149.043	0.262204	0.495163	0.0486056	0.0322703	1.5062	149.192	0.134129	0.509897	no	no
ARL6IP5	StatusPD	-0.0338986	0.052964	-0.640031	149.349	0.523133	0.7349	0.0185359	0.0589744	0.314305	150.188	0.753726	0.924438	no	no
ARL6IP6	StatusPD	0.163913	0.0537641	3.04875	72.0022	0.00321344	0.0254426	0.0513103	0.0519528	0.987633	72.0571	0.326637	0.705472	no	no
ARL8A	StatusPD	-0.0260224	0.028094	-0.926261	71.0052	0.357448	0.592232	-0.0134063	0.0294385	-0.4554	71.026	0.650211	0.886975	no	no
ARL8B	StatusPD	0.0409555	0.0430549	0.951239	138.011	0.343146	0.578273	0.0796579	0.0456136	1.74636	138.108	0.0829716	0.425139	no	no
ARL9	StatusPD	0.161465	0.123454	1.3079	46.009	0.197406	0.416591	0.26773	0.124583	2.149	45.9486	0.0369361	0.305921	no	no
ARLNC1	StatusPD	0.0914441	0.102886	0.888791	46.0379	0.378736	0.612447	0.0588057	0.100978	0.582364	45.904	0.563171	0.84876	no	no
ARMC1	StatusPD	0.0216418	0.038119	0.567745	138.08	0.57113	0.769939	-0.029384	0.0382535	-0.76814	138.274	0.443714	0.782701	no	no
ARMC10	StatusPD	-0.10669	0.0335847	-3.17673	71.9999	0.00219414	0.0193578	-0.0486907	0.0297098	-1.63888	72.0556	0.105598	0.464918	no	no
ARMC12	StatusPD	0.0678288	0.0463154	1.4645	59.994	0.148279	0.348333	0.0278317	0.0498544	0.55826	60.0744	0.578742	0.857047	no	no
ARMC2	StatusPD	-0.0798349	0.101354	-0.787685	60.2201	0.43397	0.662392	-0.0463951	0.111384	-0.416534	61.2484	0.678476	0.899544	no	no
ARMC3	StatusPD	0.200844	0.13239	1.51706	60.0693	0.134496	0.326892	0.134704	0.143753	0.937055	60.802	0.352437	0.724627	no	no
ARMC4	StatusPD	0.00106839	0.0480621	0.0222293	126.041	0.9823	0.993015	-0.0211634	0.0549907	-0.384854	126.351	0.700993	0.905844	no	no
ARMC5	StatusPD	0.0422806	0.0467767	0.903882	72.0322	0.369071	0.603153	0.0484224	0.0521845	0.927908	72.1905	0.356547	0.727449	no	no
ARMC6	StatusPD	-0.0602244	0.0247361	-2.43467	138.099	0.0161815	0.0799797	-0.0241301	0.0266015	-0.907096	138.431	0.365932	0.733246	no	no
ARMC7	StatusPD	-0.0030356	0.0337127	-0.0900433	138.064	0.928383	0.970439	-0.0290936	0.0380334	-0.764949	138.56	0.445603	0.783451	no	no
ARMC8	StatusPD	0.0162293	0.03763	0.431286	138.057	0.666933	0.833217	-0.000827414	0.0410791	-0.020142	138.392	0.983959	0.995541	no	no
ARMC9	StatusPD	-0.142686	0.0529276	-2.69587	138.065	0.00789381	0.0478654	0.0292521	0.0522242	0.560125	138.329	0.5763	0.856136	no	no
ARMCX1	StatusPD	-0.117843	0.0418829	-2.81363	138.11	0.0056139	0.0376733	-0.0281839	0.0413766	-0.681155	138.538	0.49691	0.812267	no	no
ARMCX2	StatusPD	-0.100166	0.039136	-2.55943	137.257	0.0115675	0.0628934	0.0343012	0.0344515	0.995636	137.716	0.321173	0.700636	no	no
ARMCX3	StatusPD	-0.0131124	0.0336136	-0.390091	138.034	0.697071	0.850034	0.0283503	0.0372555	0.76097	138.206	0.447972	0.784725	no	no
ARMCX4	StatusPD	-0.0363412	0.0547597	-0.663648	112.121	0.508278	0.724464	0.000189863	0.0628901	0.00301896	112.998	0.997597	0.999295	no	no
ARMCX5	StatusPD	-0.165567	0.0414787	-3.99161	136.182	0.000106771	0.00212497	-0.0560112	0.0403645	-1.38764	136.702	0.167506	0.552266	no	no
ARMCX6	StatusPD	-0.00604381	0.0252044	-0.239792	138.068	0.810847	0.913531	-0.0341828	0.0278308	-1.22824	138.412	0.221443	0.613805	no	no
ARMH3	StatusPD	-0.141701	0.0467953	-3.02809	138.166	0.00293729	0.0239309	-0.1502	0.0490406	-3.06277	138.677	0.002635	0.104542	no	no
ARMH4	StatusPD	-0.245279	0.0764806	-3.20707	71.9936	0.00200163	0.0180976	-0.218326	0.0830987	-2.62731	72.3908	0.0104993	0.186738	yes	no
ARMT1	StatusPD	-0.111302	0.0635432	-1.75159	138.155	0.0820634	0.239001	-0.0466958	0.0624863	-0.747297	138.56	0.456151	0.788545	no	no
ARNT	StatusPD	0.00216279	0.0428208	0.0505079	149.041	0.959785	0.984264	-0.0244649	0.0475934	-0.51404	149.198	0.607985	0.868709	no	no
ARNT2	StatusPD	0.0344465	0.0263948	1.30505	138.173	0.194045	0.412144	-0.00660723	0.0292307	-0.226038	139.003	0.821504	0.948457	no	no
ARNTL	StatusPD	0.0971694	0.0401498	2.42017	149.05	0.0167165	0.0816775	0.0736089	0.0454863	1.61827	149.266	0.107716	0.46786	no	no
ARNTL2	StatusPD	-0.15674	0.0491041	-3.19199	137.196	0.00175207	0.0164345	-0.0619386	0.0529782	-1.16913	138.652	0.244356	0.636218	no	no
ARPC1A	StatusPD	-0.063523	0.0334836	-1.89714	149.284	0.0597412	0.19277	0.041428	0.0301427	1.37439	150.46	0.171363	0.558127	no	no
ARPC1B	StatusPD	0.1177	0.0436736	2.69498	137.556	0.00791718	0.0479715	0.0295462	0.0417529	0.707645	138.164	0.480358	0.803664	no	no
ARPC2	StatusPD	-0.056432	0.0263507	-2.14158	126.079	0.0341508	0.13259	-0.0641178	0.0277928	-2.307	127.353	0.0226693	0.251	no	no
ARPC3	StatusPD	-0.0258829	0.0403806	-0.640973	149.143	0.522524	0.734577	-0.0269255	0.0456409	-0.589942	149.612	0.556119	0.844334	no	no
ARPC4	StatusPD	-0.0995361	0.0451602	-2.20407	137.046	0.0291885	0.119825	-0.0694277	0.0510805	-1.35918	137.346	0.176317	0.564763	no	no
ARPC5	StatusPD	0.0519862	0.0301706	1.72308	149.268	0.0869451	0.247242	-0.00459606	0.0328357	-0.139971	149.872	0.888871	0.969392	no	no
ARPC5L	StatusPD	-0.119127	0.0261375	-4.55772	148.091	1.07436e-05	0.000395106	-0.0402314	0.0256753	-1.56693	148.307	0.119262	0.486601	no	no
ARPIN	StatusPD	0.0100089	0.0411708	0.243106	138.119	0.808284	0.912321	-0.0279073	0.0466017	-0.598846	138.692	0.550252	0.840965	no	no
ARPP19	StatusPD	-0.0388717	0.0407103	-0.954837	149.046	0.341206	0.576676	-0.0433426	0.0446484	-0.970753	149.345	0.333241	0.711007	no	no
ARPP21	StatusPD	-0.00402973	0.0770401	-0.0523068	149.369	0.958354	0.98374	-0.0719107	0.0865701	-0.830665	150.479	0.407479	0.759561	no	no
ARR3	StatusPD	0.0339555	0.0453772	0.748295	137.096	0.455564	0.681508	0.0094156	0.0513869	0.18323	137.585	0.854888	0.957541	no	no
ARRB1	StatusPD	-0.0645862	0.0336442	-1.91968	149.009	0.0568088	0.186528	-0.0758478	0.0382442	-1.98325	149.069	0.0491766	0.342373	no	no
ARRB2	StatusPD	0.0440091	0.036746	1.19766	148.032	0.232965	0.462066	0.0873551	0.0407161	2.14547	148.104	0.0335455	0.292836	no	no
ARRDC1	StatusPD	-0.109904	0.0521882	-2.10591	72.0199	0.0386986	0.144061	-0.151139	0.0491102	-3.07755	72.0431	0.00295102	0.108498	no	no
ARRDC1-AS1	StatusPD	-0.0519649	0.0361134	-1.43894	70.9971	0.154562	0.357302	-0.0896448	0.0389981	-2.2987	71.022	0.024468	0.258068	no	no
ARRDC2	StatusPD	0.194516	0.0586289	3.31775	71.4776	0.00142941	0.0141001	0.0303502	0.0439808	0.690078	72.2343	0.492356	0.810439	yes	no
ARRDC3	StatusPD	0.240442	0.0700783	3.43105	72.0061	0.000999336	0.0109032	0.0928676	0.0685952	1.35385	72.1263	0.180011	0.568368	yes	no
ARRDC3-AS1	StatusPD	0.112478	0.126827	0.886868	46.0674	0.379757	0.613572	0.0899708	0.134045	0.671197	45.6374	0.505478	0.81661	no	no
ARRDC4	StatusPD	0.109725	0.0622406	1.76291	59.8929	0.0830168	0.24065	-0.0189041	0.0565055	-0.334554	61.764	0.739095	0.919197	no	no
ARSA	StatusPD	0.0137269	0.0457545	0.300012	149.388	0.764585	0.888946	-0.000475157	0.0519107	-0.00915335	150.71	0.992709	0.997999	no	no
ARSB	StatusPD	-0.0526721	0.0367102	-1.43481	137.059	0.153619	0.35605	-0.0706793	0.0416325	-1.6977	137.515	0.0918272	0.440986	no	no
ARSD	StatusPD	-0.0472207	0.052745	-0.895264	137.063	0.372215	0.606667	-0.0212686	0.059766	-0.355865	137.442	0.722488	0.913595	no	no
ARSF	StatusPD	-0.0151926	0.0585072	-0.25967	137.193	0.795507	0.905251	-0.0143082	0.0661459	-0.216313	138.027	0.829063	0.94931	no	no
ARSG	StatusPD	-0.0200763	0.0823618	-0.243757	70.9652	0.808122	0.912321	-0.0631558	0.0913355	-0.691471	71.1365	0.49152	0.810439	no	no
ARSI	StatusPD	-0.0788152	0.100298	-0.785808	60.0621	0.435069	0.663431	-0.218294	0.102406	-2.13165	60.2364	0.0371242	0.306305	no	no
ARSJ	StatusPD	0.0380072	0.0532153	0.714215	126.235	0.476413	0.699742	0.0302003	0.0608079	0.496651	127.54	0.62029	0.874293	no	no
ARSK	StatusPD	-0.0678826	0.110388	-0.614945	59.963	0.540918	0.747114	0.0204471	0.117598	0.173872	60.3223	0.862548	0.96058	no	no
ARSL	StatusPD	0.0579579	0.0518049	1.11877	137.138	0.265193	0.498128	0.0892744	0.0586341	1.52257	137.751	0.130159	0.503169	no	no
ART1	StatusPD	0.0556484	0.0394235	1.41155	137.05	0.160347	0.366195	0.0643577	0.0448469	1.43505	137.478	0.153543	0.537293	no	no
ART3	StatusPD	-0.00433041	0.0619517	-0.0698998	137.186	0.944375	0.977331	-0.101861	0.0680042	-1.49786	138.085	0.136451	0.512951	no	no
ART4	StatusPD	0.0141303	0.0524169	0.269576	137.359	0.787891	0.900686	-0.0116882	0.0594604	-0.196572	139.201	0.84445	0.954056	no	no
ART5	StatusPD	-0.0829378	0.0635544	-1.30499	60.0112	0.196878	0.41614	-0.0411336	0.0693529	-0.593105	60.0811	0.555337	0.844021	no	no
ARTN	StatusPD	-0.0302941	0.0508781	-0.595425	149.108	0.552462	0.755823	-0.0121199	0.0573724	-0.211249	149.619	0.83298	0.949983	no	no
ARV1	StatusPD	-0.0186279	0.0442155	-0.421297	60.0012	0.675044	0.837759	-0.0057652	0.0480358	-0.120019	60.0104	0.904869	0.974441	no	no
ARVCF	StatusPD	0.0322442	0.0581583	0.554422	137.26	0.580192	0.775249	0.0617604	0.0659329	0.936716	138.236	0.350538	0.723206	no	no
AS3MT	StatusPD	0.0665229	0.0522081	1.27419	59.998	0.20751	0.429839	0.113935	0.0549426	2.07372	60.0177	0.0424049	0.323175	no	no
ASAH1	StatusPD	-0.0643054	0.0292555	-2.19806	149.025	0.0294874	0.120518	0.0071403	0.0309773	0.230501	149.121	0.818018	0.947548	no	no
ASAH2B	StatusPD	-0.280379	0.109918	-2.55081	46.0421	0.014136	0.0727247	-0.0494514	0.0741665	-0.666762	45.7579	0.508272	0.818755	no	no
ASAP1	StatusPD	-0.000257888	0.0388082	-0.00664519	138.033	0.994708	0.997874	0.059619	0.0431504	1.38166	138.162	0.169308	0.555305	no	no
ASAP1-IT2	StatusPD	0.104043	0.0678763	1.53284	46.1045	0.13215	0.323495	0.10048	0.0698889	1.43772	45.6621	0.157333	0.541445	no	no
ASAP2	StatusPD	-0.0626972	0.037747	-1.66099	149.191	0.0988164	0.267841	-0.0389146	0.0406871	-0.956438	149.8	0.340392	0.716872	no	no
ASAP3	StatusPD	0.0430002	0.0431652	0.996176	138.137	0.320906	0.555109	-0.0342442	0.0459221	-0.745702	138.558	0.457111	0.788704	no	no
ASB1	StatusPD	-0.102783	0.0324827	-3.16423	149.015	0.00188523	0.0173156	-0.0301099	0.0348529	-0.863915	149.115	0.389022	0.748812	no	no
ASB10	StatusPD	-0.0805025	0.0715466	-1.12517	59.9917	0.264997	0.497972	-0.102458	0.0779599	-1.31423	60.0896	0.193763	0.584251	no	no
ASB12	StatusPD	-0.112683	0.0671881	-1.67713	60.013	0.0987194	0.267705	-0.157083	0.0688475	-2.28161	60.0827	0.0260697	0.264377	no	no
ASB13	StatusPD	-0.00125677	0.0236725	-0.0530899	138.423	0.957737	0.9834	-0.00487943	0.0270052	-0.180685	140.034	0.856876	0.95847	no	no
ASB14	StatusPD	0.00283434	0.0641044	0.0442144	59.9986	0.96488	0.986074	-0.0514193	0.0692506	-0.742511	60.0634	0.460672	0.789944	no	no
ASB15	StatusPD	-0.0455167	0.110715	-0.411114	46.0101	0.682897	0.841873	-0.0228084	0.118635	-0.192257	45.9103	0.848388	0.955496	no	no
ASB16	StatusPD	-0.116656	0.0828918	-1.40732	71.9872	0.163635	0.371005	-0.095237	0.0897548	-1.06108	72.17	0.292192	0.676508	no	no
ASB16-AS1	StatusPD	0.0810283	0.0786403	1.03036	60.0011	0.306974	0.541269	0.0220641	0.0814955	0.27074	60.1757	0.787518	0.937701	no	no
ASB2	StatusPD	-0.151267	0.101351	-1.49251	59.985	0.140808	0.337106	-0.214983	0.109798	-1.95798	60.1364	0.0548761	0.355749	no	no
ASB3	StatusPD	0.0168239	0.0756789	0.222306	72.0079	0.824705	0.920199	0.0463138	0.0837019	0.553318	72.064	0.581758	0.85879	no	no
ASB4	StatusPD	0.054586	0.0359273	1.51935	148.011	0.130808	0.321271	0.0228152	0.0406071	0.561853	148.119	0.575065	0.855229	no	no
ASB5	StatusPD	-0.353754	0.131316	-2.69391	71.8046	0.00878607	0.0515674	-0.138348	0.133227	-1.03844	73.2956	0.302479	0.683865	no	no
ASB6	StatusPD	-0.125653	0.0438809	-2.8635	138.029	0.00484434	0.0340152	-0.0659045	0.0488807	-1.34827	138.276	0.179775	0.568177	no	no
ASB7	StatusPD	0.0377506	0.0538949	0.700448	126.151	0.484937	0.706629	0.00216417	0.0609101	0.0355305	126.825	0.971713	0.991837	no	no
ASB8	StatusPD	-0.0772365	0.0352439	-2.19148	138.02	0.0300941	0.122011	-0.0607478	0.0402116	-1.5107	138.212	0.133147	0.507965	no	no
ASB9	StatusPD	0.141186	0.059576	2.36986	126.228	0.0193101	0.0896798	0.0937714	0.0674575	1.39008	127.56	0.166925	0.552002	no	no
ASCC1	StatusPD	0.0741581	0.0339064	2.18714	136.007	0.0304416	0.122874	0.0634301	0.0370321	1.71284	136.278	0.0890158	0.435039	no	no
ASCC2	StatusPD	0.0374409	0.0394718	0.948549	136.029	0.344532	0.579328	-0.0242071	0.0436529	-0.554536	136.158	0.580122	0.857858	no	no
ASCC3	StatusPD	0.0542675	0.0512238	1.05942	138.156	0.291258	0.526022	-0.077691	0.053652	-1.44805	138.787	0.149858	0.531364	no	no
ASCL1	StatusPD	0.0969878	0.0499323	1.94239	149.153	0.0539745	0.180385	0.0423113	0.0543741	0.778151	149.798	0.437707	0.77848	no	no
ASCL2	StatusPD	0.120192	0.0506346	2.37372	137.04	0.0189977	0.0886932	0.0897261	0.0568852	1.57732	137.2	0.117025	0.483109	no	no
ASCL3	StatusPD	-0.00841072	0.0680737	-0.123553	137.149	0.90185	0.95809	-0.0132452	0.0768395	-0.172375	137.892	0.863396	0.960691	no	no
ASCL5	StatusPD	-0.188614	0.0717025	-2.63051	60.0045	0.0108178	0.060148	-0.146152	0.0786866	-1.8574	60.0856	0.0681572	0.391716	no	no
ASF1A	StatusPD	-0.0258564	0.057174	-0.452242	138.141	0.651804	0.823924	-0.0248285	0.0624543	-0.397547	138.76	0.691575	0.902839	no	no
ASF1B	StatusPD	0.13022	0.0490064	2.65721	126.123	0.00889828	0.05193	0.151903	0.0548186	2.77101	126.815	0.00642939	0.152663	no	no
ASGR1	StatusPD	-0.00156198	0.0585652	-0.0266708	149.055	0.978758	0.991607	0.051892	0.0642473	0.807692	149.383	0.420552	0.768101	no	no
ASGR2	StatusPD	0.114041	0.0503459	2.26515	137.096	0.0250715	0.107919	0.0898919	0.0570725	1.57505	137.564	0.117543	0.483753	no	no
ASH1L	StatusPD	0.13087	0.0460503	2.8419	138.088	0.00516483	0.0354604	0.0319172	0.0484945	0.658162	138.283	0.511529	0.820445	no	no
ASH1L-AS1	StatusPD	-0.10583	0.0392769	-2.69447	71.9781	0.00876834	0.051496	-0.0517106	0.04129	-1.25238	72.0993	0.21448	0.606208	no	no
ASH2L	StatusPD	-0.0609423	0.0206889	-2.94565	148.14	0.00374401	0.0283285	-0.0152181	0.0221282	-0.687726	148.549	0.492698	0.810439	no	no
ASIC1	StatusPD	0.00797087	0.0370003	0.215427	149.054	0.829729	0.922944	0.0110617	0.0408131	0.271034	149.371	0.786739	0.937221	no	no
ASIC2	StatusPD	-0.158699	0.0419136	-3.78632	137.112	0.00022788	0.00376674	-0.0732691	0.0452596	-1.61886	138.007	0.10776	0.46786	no	no
ASIC4	StatusPD	0.0116214	0.0518167	0.224279	137.19	0.822874	0.919291	0.0155898	0.0589538	0.26444	138.245	0.791834	0.939108	no	no
ASIC5	StatusPD	0.0165621	0.0907853	0.182431	60.0247	0.855859	0.936559	-0.0777323	0.0955877	-0.813204	60.5351	0.419288	0.766915	no	no
ASIP	StatusPD	0.0273737	0.0611827	0.44741	137.213	0.655285	0.826126	0.063569	0.0689643	0.921767	138.158	0.358257	0.728619	no	no
ASL	StatusPD	-0.185587	0.0395064	-4.69764	137.122	6.32038e-06	0.000260299	-0.0995389	0.0424081	-2.34717	137.681	0.020342	0.243052	yes	no
ASMT	StatusPD	-0.116798	0.0613514	-1.90376	137.163	0.059036	0.191132	-0.0970548	0.0697532	-1.3914	138.263	0.166338	0.551716	no	no
ASMTL	StatusPD	-0.194191	0.0344345	-5.63944	149.121	8.30681e-08	1.08427e-05	-0.115312	0.0341465	-3.37697	149.437	0.0009344	0.0668225	yes	no
ASNS	StatusPD	-0.128613	0.0513618	-2.50407	149.203	0.0133533	0.0698767	0.0651314	0.0445835	1.46089	149.968	0.146138	0.526801	no	no
ASNSD1	StatusPD	-0.00281338	0.0384038	-0.0732578	138.288	0.941707	0.976167	-0.000127281	0.0415112	-0.00306618	139.209	0.997558	0.999295	no	no
ASPA	StatusPD	0.0402667	0.0490399	0.821101	137.286	0.413012	0.643456	-0.0733297	0.0465726	-1.57453	138.367	0.11765	0.483785	no	no
ASPDH	StatusPD	0.0950472	0.0800928	1.18671	60.019	0.240017	0.469868	0.0851125	0.0887655	0.958847	60.1782	0.341473	0.717159	no	no
ASPG	StatusPD	0.110193	0.0764982	1.44046	71.9733	0.154072	0.356654	0.108684	0.0830534	1.3086	72.0874	0.194825	0.585503	no	no
ASPH	StatusPD	0.0102214	0.0375967	0.271871	149.015	0.786098	0.900014	-0.0233456	0.0422688	-0.552312	149.072	0.581562	0.85879	no	no
ASPHD1	StatusPD	-0.0236833	0.0332225	-0.712869	137.012	0.477139	0.70033	-0.0722905	0.0373119	-1.93746	137.121	0.0547445	0.355274	no	no
ASPHD2	StatusPD	-0.230511	0.0767946	-3.00166	71.9761	0.00368898	0.0280341	0.0109236	0.0508562	0.214793	72.046	0.830535	0.949659	yes	no
ASPM	StatusPD	0.0454317	0.0592214	0.76715	126.302	0.444424	0.671304	0.0829904	0.0669436	1.23971	128.558	0.217343	0.609112	no	no
ASPN	StatusPD	0.128788	0.0723006	1.78128	137.426	0.0770756	0.229195	0.183029	0.0812487	2.2527	139.375	0.0258402	0.263011	no	no
ASPRV1	StatusPD	0.0816644	0.0384388	2.12453	59.9954	0.0377555	0.141803	-0.00854583	0.0327382	-0.261036	60.0235	0.794958	0.939694	no	no
ASPSCR1	StatusPD	-0.0345353	0.0380452	-0.907744	149.089	0.365478	0.599756	-0.0137538	0.0427611	-0.321642	149.359	0.748173	0.922032	no	no
ASRGL1	StatusPD	-0.0800024	0.0339954	-2.35333	138.04	0.0200175	0.0920428	-0.0767998	0.0386436	-1.98739	138.309	0.0488543	0.341599	no	no
ASS1	StatusPD	-0.153029	0.0322535	-4.74456	137.084	5.18421e-06	0.000222945	-0.0827533	0.0332806	-2.48653	137.531	0.0140964	0.211052	no	no
ASTE1	StatusPD	0.0625822	0.0422598	1.48089	126.13	0.141129	0.337456	-0.0129721	0.0466148	-0.278283	127.169	0.781247	0.935199	no	no
ASTL	StatusPD	-0.134362	0.0807918	-1.66307	24.9989	0.108787	0.285241	-0.140787	0.100241	-1.40449	24.9904	0.17248	0.559577	no	no
ASTN1	StatusPD	-0.0987397	0.0395646	-2.49566	138.242	0.0137483	0.0713198	-0.0146493	0.039085	-0.374807	138.798	0.708376	0.909075	no	no
ASTN2	StatusPD	-0.145062	0.0358367	-4.04785	138.046	8.57121e-05	0.00179309	-0.08744	0.0391652	-2.23259	138.397	0.0271823	0.268983	no	no
ASXL1	StatusPD	0.11336	0.0365681	3.09996	138.44	0.00234523	0.0202747	0.0438586	0.0392062	1.11866	139.416	0.265207	0.65339	no	no
ASXL2	StatusPD	0.0369408	0.0433177	0.852786	138.156	0.395254	0.627656	-0.0266244	0.0448567	-0.593542	138.708	0.553785	0.843189	no	no
ASXL3	StatusPD	-0.0706901	0.032872	-2.15047	138.046	0.0332601	0.130278	-0.044853	0.0363756	-1.23305	138.368	0.219647	0.611617	no	no
ASZ1	StatusPD	-0.0686274	0.108767	-0.630959	60.0664	0.530461	0.738866	-0.057188	0.120405	-0.474966	60.4561	0.636523	0.882508	no	no
ATAD1	StatusPD	-0.179055	0.0435373	-4.1127	72.0555	0.000102483	0.00206919	-0.0790603	0.0392602	-2.01375	72.0995	0.0477682	0.337836	no	no
ATAD2	StatusPD	0.0450908	0.044854	1.00528	126.133	0.316687	0.551205	0.0880883	0.0508001	1.73402	126.731	0.0853466	0.429583	no	no
ATAD2B	StatusPD	0.117221	0.0537193	2.1821	138.144	0.0307927	0.123589	-0.0306949	0.0526383	-0.58313	138.451	0.560755	0.847078	no	no
ATAD3A	StatusPD	-0.0308005	0.0412227	-0.747173	72.0542	0.45739	0.683027	-0.039358	0.0454574	-0.865821	72.2805	0.389453	0.748967	no	no
ATAD3B	StatusPD	0.0083147	0.036467	0.228006	59.999	0.820417	0.918152	-0.0114214	0.0391931	-0.291414	60.0452	0.771739	0.931754	no	no
ATAD3C	StatusPD	0.0839552	0.0747429	1.12325	72.0191	0.26506	0.497972	-0.062964	0.0701929	-0.897013	72.0636	0.372699	0.738257	no	no
ATAD5	StatusPD	0.0413483	0.0429955	0.961689	126.242	0.338044	0.572834	0.0519971	0.0491759	1.05737	127.493	0.292342	0.676508	no	no
ATAT1	StatusPD	-0.0295807	0.0287804	-1.0278	126.024	0.306011	0.540285	0.0287042	0.0310047	0.9258	126.256	0.356316	0.727243	no	no
ATCAY	StatusPD	-0.170108	0.0608242	-2.79672	72.0012	0.00661621	0.042291	-0.0389827	0.052364	-0.744456	72.0203	0.459023	0.789254	no	no
ATE1	StatusPD	-0.037684	0.0637516	-0.591107	70.9993	0.556326	0.758478	0.00352824	0.0702841	0.0501997	71.0458	0.960104	0.989212	no	no
ATF1	StatusPD	0.0881724	0.0497996	1.77055	137.182	0.0788573	0.232597	0.0246928	0.0549463	0.449398	138.102	0.653849	0.888427	no	no
ATF2	StatusPD	0.0444747	0.0645284	0.689227	149.318	0.49175	0.711521	0.0676008	0.0668257	1.0116	149.95	0.313359	0.693582	no	no
ATF3	StatusPD	0.0746277	0.0499548	1.4939	148.406	0.137324	0.331982	0.00885158	0.0559468	0.158214	149.649	0.874501	0.96556	no	no
ATF4	StatusPD	0.108668	0.025918	4.19277	149.033	4.70771e-05	0.00116967	0.124656	0.0291851	4.2712	149.185	3.44678e-05	0.0120876	no	no
ATF5	StatusPD	0.00886344	0.0317197	0.27943	137.048	0.780336	0.897004	-0.00543007	0.0352462	-0.154061	137.324	0.877788	0.966213	no	no
ATF6	StatusPD	-0.103274	0.0464933	-2.22126	149.204	0.0278393	0.116112	-0.145325	0.0521602	-2.78613	149.531	0.00602572	0.149707	no	no
ATF6B	StatusPD	0.0544252	0.0527593	1.03158	149.186	0.30394	0.538261	0.0383278	0.0578655	0.66236	149.786	0.508758	0.818764	no	no
ATF7	StatusPD	-0.00501386	0.0318398	-0.157472	137.042	0.875105	0.946748	-0.0462358	0.0355396	-1.30097	137.23	0.195451	0.586342	no	no
ATF7IP	StatusPD	0.0170131	0.0437398	0.388963	138.033	0.697903	0.850356	-0.0966456	0.0460479	-2.0988	138.172	0.0376537	0.308604	no	no
ATF7IP2	StatusPD	-0.105828	0.0410637	-2.57715	126.288	0.0111109	0.0611464	-0.0543094	0.0454795	-1.19415	127.712	0.234632	0.62714	no	no
ATG10	StatusPD	-0.00496635	0.0342924	-0.144823	137.027	0.885063	0.950608	0.000285658	0.0393967	0.0072508	137.252	0.994225	0.998189	no	no
ATG101	StatusPD	0.0616671	0.0386633	1.59498	138.152	0.113002	0.292314	0.119111	0.0425892	2.79674	139.067	0.0058937	0.148245	no	no
ATG12	StatusPD	-0.034931	0.0373704	-0.934724	149.022	0.351443	0.585896	-0.0659828	0.0422039	-1.56343	149.113	0.120072	0.487956	no	no
ATG13	StatusPD	-0.014746	0.035974	-0.409909	126.091	0.682568	0.841856	-0.0441372	0.0408606	-1.08019	126.889	0.282107	0.668083	no	no
ATG14	StatusPD	0.0218082	0.0357153	0.610612	126.046	0.542556	0.748123	-0.0115466	0.0382609	-0.301787	126.342	0.763311	0.928205	no	no
ATG16L1	StatusPD	0.0115417	0.0418739	0.275629	126.022	0.783284	0.898513	0.0315566	0.0479879	0.657596	126.267	0.511995	0.820668	no	no
ATG16L2	StatusPD	0.154002	0.0570024	2.70167	72.0067	0.00859745	0.0508305	0.119714	0.0618115	1.93676	72.0489	0.0566964	0.361608	no	no
ATG2A	StatusPD	-0.0728512	0.0268808	-2.71015	138.041	0.00757863	0.0464363	-0.0503044	0.0304925	-1.64973	138.337	0.101267	0.457226	no	no
ATG2B	StatusPD	-0.0218608	0.0475842	-0.459412	138.294	0.64666	0.82112	0.0300923	0.0519435	0.579327	139.33	0.563304	0.848767	no	no
ATG3	StatusPD	0.0239298	0.0378002	0.63306	149.115	0.527664	0.73765	-0.0456955	0.0402215	-1.1361	149.406	0.257735	0.650437	no	no
ATG4A	StatusPD	0.0495374	0.0220661	2.24496	138.077	0.0263608	0.111884	0.0589243	0.0249913	2.35779	138.883	0.0197794	0.240874	no	no
ATG4B	StatusPD	-0.0188706	0.0323714	-0.582939	138.031	0.560885	0.762553	0.0364646	0.0357951	1.0187	138.296	0.310122	0.691619	no	no
ATG4C	StatusPD	0.299517	0.0494124	6.06157	72	5.62487e-08	8.08193e-06	0.196338	0.0471053	4.16806	72.0457	8.43571e-05	0.0192292	yes	yes
ATG4D	StatusPD	-0.0629508	0.0357521	-1.76076	59.8448	0.0833887	0.241297	-0.0535303	0.038299	-1.39769	61.6017	0.167218	0.552159	no	no
ATG5	StatusPD	0.00510694	0.0449814	0.113535	149.152	0.909759	0.961861	0.0221634	0.0491579	0.450863	149.556	0.652742	0.888147	no	no
ATG7	StatusPD	-0.142237	0.0327244	-4.34651	149.131	2.5473e-05	0.000757851	-0.0659566	0.0344079	-1.9169	149.573	0.0571571	0.36343	no	no
ATG9A	StatusPD	-0.00891436	0.0224179	-0.397645	138.211	0.691505	0.845787	0.00862071	0.0253913	0.339515	139.184	0.734734	0.91799	no	no
ATG9B	StatusPD	0.0724654	0.1049	0.690804	60.0759	0.49235	0.712111	0.117014	0.111606	1.04846	60.5703	0.298593	0.681994	no	no
ATIC	StatusPD	-0.026642	0.0201614	-1.32144	148.222	0.188391	0.405036	-0.0107601	0.0218135	-0.493277	148.828	0.622544	0.875066	no	no
ATL1	StatusPD	-0.123395	0.0677162	-1.82223	72.0264	0.0725707	0.219823	0.0330401	0.0428149	0.771696	72.0565	0.442818	0.782009	no	no
ATL2	StatusPD	0.010906	0.0573635	0.190122	59.996	0.849856	0.933955	0.0957149	0.0585263	1.63542	60.0679	0.107192	0.467488	no	no
ATL3	StatusPD	-0.000131014	0.0279053	-0.00469496	60.0004	0.99627	0.998802	-0.0325978	0.0292846	-1.11314	60.0025	0.270089	0.657165	no	no
ATM	StatusPD	0.123524	0.0509935	2.42234	149.089	0.0166205	0.0813256	0.0702856	0.0571594	1.22964	149.316	0.220765	0.613045	no	no
ATMIN	StatusPD	-0.120943	0.052157	-2.31882	138.166	0.021872	0.0979369	-0.128015	0.0493883	-2.59202	138.568	0.010564	0.186738	no	no
ATN1	StatusPD	0.00130348	0.0414917	0.0314155	149.069	0.97498	0.989982	-0.0235774	0.0465671	-0.50631	149.325	0.613386	0.870681	no	no
ATOH1	StatusPD	-0.0349758	0.0508481	-0.687849	137.134	0.49271	0.712142	-0.129503	0.0552922	-2.34216	137.849	0.0206045	0.243875	no	no
ATOH7	StatusPD	0.0146108	0.108057	0.135215	59.9402	0.892895	0.95447	0.123899	0.116685	1.06183	60.9992	0.292499	0.676508	no	no
ATOH8	StatusPD	0.235406	0.113282	2.07805	71.0416	0.0413187	0.15047	0.0152919	0.107539	0.142198	71.1893	0.887325	0.969116	no	no
ATOX1	StatusPD	-0.02313	0.0206587	-1.11962	149.222	0.264673	0.497834	-0.0547973	0.0228084	-2.4025	149.904	0.0175065	0.232535	no	no
ATP10A	StatusPD	0.078897	0.0503228	1.56782	138.117	0.119212	0.30285	0.00601029	0.0556354	0.10803	138.505	0.914128	0.977261	no	no
ATP10B	StatusPD	0.13379	0.0428028	3.12573	136.055	0.00216879	0.019197	0.0221069	0.0426494	0.51834	136.474	0.60506	0.868212	no	no
ATP10D	StatusPD	0.0855484	0.0401755	2.12937	138.09	0.0349982	0.134891	0.0813351	0.0451745	1.80046	138.443	0.0739647	0.404368	no	no
ATP11A	StatusPD	0.0764452	0.0453679	1.685	138.035	0.0942472	0.259951	0.012739	0.0507598	0.250967	138.289	0.802212	0.943329	no	no
ATP11A-AS1	StatusPD	-0.00224004	0.0445812	-0.0502464	46.0008	0.960144	0.984264	0.0180763	0.046634	0.38762	45.9944	0.700086	0.905814	no	no
ATP11B	StatusPD	0.037421	0.0536724	0.697211	138.038	0.486843	0.707583	0.0674617	0.059489	1.13402	138.274	0.258748	0.65125	no	no
ATP11C	StatusPD	0.0555226	0.0364001	1.52534	59.9969	0.132428	0.32382	0.0644412	0.0389448	1.65468	60.0401	0.103208	0.460283	no	no
ATP12A	StatusPD	-0.0608391	0.0510149	-1.19258	137.072	0.235096	0.464208	-0.00833205	0.0568068	-0.146673	137.273	0.883605	0.968018	no	no
ATP13A1	StatusPD	0.0181127	0.0258026	0.701972	137.011	0.483887	0.705653	0.0306433	0.029141	1.05155	137.19	0.294853	0.679078	no	no
ATP13A2	StatusPD	-0.285543	0.0603725	-4.72968	138.077	5.48936e-06	0.000232295	-0.0571744	0.0541203	-1.05643	138.319	0.292612	0.676508	yes	no
ATP13A3	StatusPD	0.0246951	0.048659	0.507514	126.098	0.612681	0.799068	-0.0119054	0.0539982	-0.220478	126.77	0.825854	0.949211	no	no
ATP13A4	StatusPD	-0.180989	0.0976928	-1.85263	60.0104	0.0688548	0.212276	-0.293544	0.102863	-2.85373	60.1214	0.00591876	0.148262	no	no
ATP13A5	StatusPD	0.00311844	0.0864548	0.0360701	59.9801	0.971346	0.988574	-0.0930422	0.0919873	-1.01147	60.255	0.315837	0.695823	no	no
ATP1A1	StatusPD	-0.104946	0.031165	-3.36743	137.41	0.000984446	0.010765	0.0172056	0.026319	0.653733	139.931	0.514357	0.821709	no	no
ATP1A1-AS1	StatusPD	0.127677	0.0863727	1.47821	60.0611	0.144576	0.342455	0.0278289	0.0898978	0.309561	60.4724	0.757959	0.926546	no	no
ATP1A2	StatusPD	-0.00887606	0.0484774	-0.183097	137.655	0.854991	0.936216	-0.0196901	0.0541022	-0.363942	138.947	0.716455	0.911777	no	no
ATP1A4	StatusPD	-0.160309	0.0843493	-1.90054	72.0295	0.0613643	0.196101	-0.0545137	0.0834211	-0.653475	72.2541	0.515524	0.822206	no	no
ATP1B1	StatusPD	-0.0140087	0.061067	-0.229399	137.288	0.818901	0.917563	0.0985772	0.0663953	1.4847	138.689	0.139892	0.517483	no	no
ATP1B2	StatusPD	0.0740659	0.039785	1.86165	149.16	0.0646198	0.203372	0.0240003	0.0435172	0.551514	149.38	0.582105	0.85879	no	no
ATP1B3	StatusPD	-0.0508793	0.0434495	-1.171	149.042	0.243469	0.474018	0.0416551	0.0467839	0.890373	149.124	0.3747	0.739425	no	no
ATP1B4	StatusPD	0.0673466	0.0542022	1.24251	137.277	0.216168	0.441069	0.0892601	0.0612837	1.45651	138.721	0.147512	0.528494	no	no
ATP23	StatusPD	-0.0251727	0.0605308	-0.415867	71.983	0.678745	0.839258	0.0765524	0.0622	1.23074	72.0686	0.22242	0.614833	no	no
ATP2A1	StatusPD	0.04634	0.0570593	0.812137	137.089	0.418121	0.648362	0.0213881	0.0648489	0.329814	137.662	0.742042	0.919738	no	no
ATP2A1-AS1	StatusPD	-0.0370548	0.104495	-0.354607	46.0251	0.724503	0.866241	-0.102957	0.108875	-0.945645	45.7487	0.349298	0.722029	no	no
ATP2A2	StatusPD	-0.0425462	0.0292187	-1.45613	149.029	0.14746	0.347246	0.0405888	0.0288344	1.40765	149.099	0.161316	0.545678	no	no
ATP2A3	StatusPD	-0.306377	0.0745546	-4.10943	149.143	6.52147e-05	0.00146954	-0.0758253	0.0742048	-1.02184	150.239	0.3085	0.69025	yes	no
ATP2B1	StatusPD	-0.011429	0.0522617	-0.218689	149.089	0.827192	0.921837	0.00862967	0.0574492	0.150214	149.379	0.880798	0.967489	no	no
ATP2B2	StatusPD	-0.199633	0.0437731	-4.56064	137.043	1.12011e-05	0.0004065	-0.00510798	0.0346317	-0.147494	137.117	0.882959	0.967952	yes	no
ATP2B3	StatusPD	-0.138277	0.0579051	-2.388	149.052	0.018193	0.086176	0.0290331	0.0594006	0.488768	149.165	0.625724	0.87635	no	no
ATP2B4	StatusPD	0.0419003	0.0376247	1.11364	149.024	0.267228	0.499949	0.0359616	0.0419315	0.857627	149.401	0.392472	0.750246	no	no
ATP2C1	StatusPD	-0.0686503	0.0410794	-1.67116	149.164	0.0967863	0.264631	-0.0229449	0.0403485	-0.568669	149.418	0.570434	0.852799	no	no
ATP2C2	StatusPD	0.0331601	0.0435185	0.761976	126.193	0.447496	0.674062	0.0336425	0.0496949	0.676981	128.138	0.499638	0.812824	no	no
ATP4A	StatusPD	-0.0147157	0.0622506	-0.236394	137.119	0.81348	0.914414	-0.00262708	0.0708442	-0.0370825	137.671	0.970473	0.991728	no	no
ATP4B	StatusPD	0.133013	0.0490203	2.71343	137.092	0.00751396	0.0461928	0.136066	0.0557031	2.44271	138.464	0.0158374	0.220972	no	no
ATP5F1A	StatusPD	-0.120392	0.049319	-2.44109	148.518	0.0158186	0.0786941	0.03032	0.0485688	0.624269	149.296	0.533404	0.832306	no	no
ATP5F1B	StatusPD	-0.206758	0.036168	-5.7166	149.076	5.73643e-08	8.17882e-06	-0.0352678	0.0283028	-1.24609	149.199	0.214684	0.606503	yes	no
ATP5F1C	StatusPD	-0.170041	0.0345704	-4.9187	149.016	2.27792e-06	0.000120632	-0.0615262	0.0333024	-1.8475	149.082	0.0666565	0.388733	no	no
ATP5F1D	StatusPD	-0.0791519	0.0377809	-2.09502	149.181	0.0378587	0.142025	-0.0279669	0.0411276	-0.680003	149.765	0.497552	0.812601	no	no
ATP5F1E	StatusPD	0.0125361	0.0263896	0.475038	149.024	0.635455	0.814647	-0.039625	0.0284364	-1.39346	149.093	0.165554	0.550663	no	no
ATP5IF1	StatusPD	-0.20344	0.0332728	-6.11429	137.061	9.50813e-09	2.41415e-06	-0.107102	0.0311818	-3.43476	137.647	0.000784154	0.061854	yes	no
ATP5MC1	StatusPD	-0.0977265	0.0263946	-3.70251	137.106	0.000308411	0.00466645	-0.0183732	0.0262018	-0.701219	137.367	0.484353	0.805786	no	no
ATP5MC2	StatusPD	0.100611	0.0311195	3.23305	149.033	0.00150812	0.0146243	0.0712444	0.0349551	2.03817	149.115	0.0433004	0.326071	no	no
ATP5MC3	StatusPD	-0.157949	0.0385497	-4.09727	137.423	7.10829e-05	0.00156475	-0.0244001	0.0348555	-0.700035	139.901	0.485068	0.805986	no	no
ATP5MD	StatusPD	-0.0612743	0.0284742	-2.15193	72.0148	0.0347565	0.134239	0.0116009	0.0227003	0.511044	72.0367	0.610883	0.870208	no	no
ATP5ME	StatusPD	0.0133514	0.0307071	0.434797	149.377	0.664337	0.831487	-0.0104114	0.0345343	-0.301481	150.319	0.763464	0.928205	no	no
ATP5MF	StatusPD	0.0657717	0.041302	1.59246	72.0016	0.115663	0.29702	0.128691	0.0429082	2.99921	72.0085	0.00371495	0.11857	no	no
ATP5MG	StatusPD	-0.0832238	0.0276087	-3.0144	149.013	0.00302728	0.0244278	-0.0253062	0.0295733	-0.855711	149.094	0.393531	0.750411	no	no
ATP5MPL	StatusPD	-0.0930283	0.0322764	-2.88224	149.069	0.0045325	0.0324112	-0.0339889	0.0350682	-0.969225	149.386	0.333999	0.71171	no	no
ATP5PB	StatusPD	-0.0811913	0.036963	-2.19656	138.05	0.0297206	0.120974	-0.0260678	0.0375139	-0.694885	138.184	0.488294	0.808299	no	no
ATP5PD	StatusPD	-0.0617429	0.034108	-1.81022	138.094	0.0724364	0.21956	0.0350099	0.0345409	1.01358	138.41	0.312553	0.693207	no	no
ATP5PF	StatusPD	-0.0583489	0.0239522	-2.43605	149.152	0.0160269	0.0794273	-0.0160468	0.0245847	-0.652713	149.65	0.514943	0.821972	no	no
ATP5PO	StatusPD	-0.113276	0.050163	-2.25816	137.043	0.0255161	0.1093	-0.0469165	0.0543912	-0.862575	137.165	0.389877	0.748967	no	no
ATP6AP1	StatusPD	-0.0201436	0.0374003	-0.538594	138.02	0.591035	0.783775	0.110473	0.0353432	3.12573	138.259	0.00216212	0.0980808	no	no
ATP6AP1L	StatusPD	0.0593986	0.0589832	1.00704	71.8965	0.317292	0.551792	-0.0911367	0.0524005	-1.73924	72.2153	0.0862544	0.431295	no	no
ATP6AP2	StatusPD	-0.102551	0.0499738	-2.05209	149.085	0.0419103	0.151631	0.0124089	0.0517278	0.239888	149.339	0.810746	0.945257	no	no
ATP6V0A1	StatusPD	-0.0328153	0.0353872	-0.927322	137.037	0.35539	0.589929	0.0370081	0.0371151	0.997116	137.251	0.320463	0.700379	no	no
ATP6V0A2	StatusPD	0.088908	0.0425102	2.09145	137.066	0.0383333	0.143103	0.05176	0.0479298	1.07991	137.379	0.282073	0.668083	no	no
ATP6V0A4	StatusPD	-0.0403425	0.0542972	-0.742995	137.293	0.458754	0.684126	-0.00886732	0.0613653	-0.1445	138.957	0.885315	0.96854	no	no
ATP6V0B	StatusPD	-0.0742096	0.0313426	-2.36769	137.152	0.0192958	0.0896419	0.0328542	0.0278527	1.17957	137.968	0.240201	0.631806	no	no
ATP6V0C	StatusPD	-0.0871872	0.035175	-2.47867	149.028	0.0143022	0.0732702	0.0605872	0.030337	1.99713	149.122	0.04763	0.33778	no	no
ATP6V0D1	StatusPD	-0.183255	0.0358696	-5.10892	137.146	1.06452e-06	6.85102e-05	-0.0361272	0.0306798	-1.17756	137.564	0.241007	0.632738	yes	no
ATP6V0D2	StatusPD	-0.0232687	0.0734338	-0.316866	59.9886	0.752445	0.882091	-0.107192	0.0743226	-1.44225	60.1616	0.154418	0.538393	no	no
ATP6V0E1	StatusPD	-3.50641e-05	0.03774	-0.000929096	137.03	0.99926	0.999777	-0.0444796	0.039259	-1.13298	137.147	0.2592	0.651489	no	no
ATP6V0E2	StatusPD	-0.176505	0.0395339	-4.46465	149.03	1.57367e-05	0.000515224	-0.0437708	0.0372584	-1.17479	149.131	0.24195	0.633458	no	no
ATP6V0E2-AS1	StatusPD	-0.401429	0.125419	-3.20071	46.0222	0.00248544	0.0212195	-0.42354	0.133559	-3.17118	45.8659	0.00270636	0.105582	yes	no
ATP6V1A	StatusPD	-0.172664	0.0534106	-3.23277	149.171	0.0015092	0.0146243	0.0424244	0.0444679	0.954045	149.194	0.341604	0.717302	no	no
ATP6V1B1	StatusPD	0.0509411	0.0562848	0.905059	137.402	0.367018	0.601462	0.0295363	0.0633647	0.466131	139.361	0.641849	0.884647	no	no
ATP6V1B2	StatusPD	-0.266279	0.053716	-4.95716	137.481	2.07176e-06	0.000112281	-0.00898868	0.0344637	-0.260816	137.403	0.794625	0.939694	yes	no
ATP6V1C1	StatusPD	-0.0978334	0.0427101	-2.29064	149.143	0.0233857	0.102535	0.0475777	0.0409825	1.16093	149.356	0.247524	0.639809	no	no
ATP6V1C2	StatusPD	-0.0127185	0.0883479	-0.143959	59.9714	0.886015	0.95119	-0.157209	0.0883396	-1.77959	60.8156	0.080139	0.418744	no	no
ATP6V1D	StatusPD	-0.121409	0.0288185	-4.21287	149.067	4.34804e-05	0.00110703	-0.0258758	0.0261096	-0.991047	149.151	0.323268	0.702152	no	no
ATP6V1E1	StatusPD	-0.0816802	0.0321201	-2.54296	148.04	0.0120186	0.0646259	0.0445298	0.0276286	1.61173	148.12	0.10915	0.469067	no	no
ATP6V1E2	StatusPD	0.0812376	0.0393281	2.06564	71.967	0.0424646	0.153009	0.0256713	0.0394844	0.650162	72.0721	0.517654	0.823658	no	no
ATP6V1G1	StatusPD	-0.177313	0.0421124	-4.21046	149.185	4.38789e-05	0.00111258	-0.0586742	0.0434434	-1.35059	149.602	0.178866	0.567712	no	no
ATP6V1G2	StatusPD	-0.232285	0.0481047	-4.82873	138.593	3.58626e-06	0.000167574	-0.0354109	0.0365162	-0.969731	139.492	0.333859	0.71171	yes	no
ATP6V1G3	StatusPD	0.0620784	0.0731603	0.848526	60.0046	0.399518	0.631131	0.0602421	0.0786613	0.765841	60.0886	0.446769	0.783865	no	no
ATP6V1H	StatusPD	-0.144449	0.0385223	-3.74976	138.047	0.000259556	0.00412335	-0.0562656	0.038515	-1.46087	138.155	0.146321	0.526866	no	no
ATP7A	StatusPD	-0.0125851	0.0439698	-0.286221	149.071	0.775106	0.895011	0.00782811	0.0499403	0.156749	149.439	0.875654	0.965852	no	no
ATP7B	StatusPD	-0.0259001	0.0262756	-0.98571	149.072	0.325873	0.560198	-0.00378374	0.0295385	-0.128095	149.321	0.898246	0.972362	no	no
ATP8A1	StatusPD	0.10878	0.0412794	2.6352	138.01	0.00937037	0.0539546	0.0333631	0.039907	0.83602	138.062	0.404588	0.758514	no	no
ATP8A2	StatusPD	-0.37592	0.0651451	-5.7705	149.379	4.40646e-08	6.69457e-06	-0.0647968	0.0477692	-1.35646	149.442	0.177	0.565978	yes	no
ATP8B1	StatusPD	0.221943	0.050203	4.42091	137.022	1.98404e-05	0.000616322	0.111828	0.0532524	2.09996	137.213	0.0375631	0.308559	yes	no
ATP8B2	StatusPD	0.0119499	0.0339983	0.351485	138.034	0.725761	0.866974	0.0470436	0.0382184	1.23092	138.181	0.220446	0.613002	no	no
ATP8B3	StatusPD	0.0295929	0.0610802	0.484494	126.145	0.628876	0.81036	0.0501972	0.0688643	0.728928	127.838	0.467379	0.795142	no	no
ATP8B4	StatusPD	-0.0297759	0.0623063	-0.477896	126.562	0.633548	0.813509	0.00167141	0.0709486	0.0235581	128.556	0.981242	0.995047	no	no
ATP8B5P	StatusPD	-0.0818649	0.0968542	-0.845239	72.0178	0.400777	0.632312	-0.0860101	0.103249	-0.833038	72.1135	0.407574	0.759583	no	no
ATP9A	StatusPD	0.00558357	0.0466555	0.119677	138.109	0.904913	0.959877	0.0227876	0.0519273	0.438836	138.506	0.661464	0.891271	no	no
ATP9B	StatusPD	0.107476	0.0531088	2.0237	138.125	0.0449298	0.158896	0.047854	0.0577198	0.829074	138.434	0.40849	0.760232	no	no
ATPAF1	StatusPD	-0.201005	0.0519877	-3.8664	72.0117	0.00023972	0.00388732	-0.0920914	0.0493548	-1.8659	72.1038	0.0661224	0.386781	yes	no
ATPAF2	StatusPD	-0.0892506	0.0391753	-2.27824	138.161	0.0242468	0.105311	-0.0688039	0.0446851	-1.53975	138.617	0.125901	0.49524	no	no
ATPSCKMT	StatusPD	0.088466	0.0843133	1.04925	71.9802	0.297571	0.532418	0.118648	0.0929614	1.27632	72.0876	0.20594	0.596638	no	no
ATR	StatusPD	-0.0870252	0.0435058	-2.00031	149.694	0.0472749	0.164491	-0.0345246	0.0451497	-0.764669	150.067	0.445669	0.783451	no	no
ATRAID	StatusPD	0.0528461	0.028329	1.86544	137.155	0.0642556	0.202582	0.0171727	0.0316224	0.543054	138.163	0.587968	0.862124	no	no
ATRN	StatusPD	0.00860228	0.0308509	0.278834	149.209	0.780758	0.897281	0.0512765	0.0271209	1.89066	149.879	0.0605996	0.373216	no	no
ATRNL1	StatusPD	-0.0340594	0.0597579	-0.569956	126.099	0.569722	0.768768	0.184847	0.053133	3.47895	126.377	0.000691197	0.0596342	no	no
ATRX	StatusPD	0.0167123	0.0751129	0.222495	149.076	0.824233	0.919812	-0.00318751	0.0829828	-0.0384117	149.534	0.969411	0.991728	no	no
ATXN1	StatusPD	0.0848546	0.0489114	1.73486	149.126	0.0848313	0.243624	0.068417	0.0556264	1.22994	149.603	0.220651	0.613002	no	no
ATXN10	StatusPD	-0.126495	0.0390202	-3.24178	149.049	0.00146558	0.0143151	-0.00313467	0.0372065	-0.0842506	149.141	0.93297	0.98321	no	no
ATXN1L	StatusPD	-0.0314576	0.038649	-0.813929	59.9992	0.418904	0.64908	-0.0691329	0.0410924	-1.68238	60.008	0.097693	0.452971	no	no
ATXN2	StatusPD	0.00909397	0.0262967	0.345822	149.049	0.729964	0.869874	-0.00416528	0.029628	-0.140586	149.309	0.888386	0.969392	no	no
ATXN2L	StatusPD	0.00432083	0.045918	0.0940987	149.033	0.925157	0.968911	0.00309926	0.051761	0.0598763	149.138	0.952334	0.987365	no	no
ATXN3	StatusPD	-0.0319359	0.040492	-0.788696	149.068	0.431543	0.660226	0.00520537	0.0456098	0.114128	149.203	0.909289	0.976089	no	no
ATXN3L	StatusPD	0.0323054	0.0736787	0.438464	126.239	0.6618	0.829526	-0.064846	0.0820476	-0.790346	127.715	0.430791	0.774811	no	no
ATXN7	StatusPD	0.00551002	0.0589258	0.0935078	137.183	0.925637	0.96903	-0.057462	0.065891	-0.872076	137.89	0.384683	0.745175	no	no
ATXN7L1	StatusPD	-0.0238743	0.0558699	-0.427319	126.213	0.669875	0.835179	0.0255526	0.06244	0.409235	127.395	0.683055	0.900111	no	no
ATXN7L2	StatusPD	0.143997	0.0607662	2.36969	72.0119	0.020485	0.0936012	0.182247	0.0649939	2.80406	72.0703	0.0064807	0.153086	no	no
ATXN7L3	StatusPD	-0.128503	0.0442093	-2.90671	72.0018	0.00485115	0.0340197	-0.030042	0.0403445	-0.744635	72.0522	0.458914	0.789254	no	no
ATXN7L3B	StatusPD	-0.0146474	0.0330069	-0.443768	138.033	0.657905	0.827432	0.0638252	0.0350665	1.82012	138.155	0.0709057	0.399825	no	no
AUH	StatusPD	-0.166934	0.0415308	-4.01951	149.287	9.22159e-05	0.00189914	-0.0263646	0.0331573	-0.795136	149.51	0.427795	0.772928	no	no
AUNIP	StatusPD	-0.0727004	0.0433261	-1.67798	126.411	0.095821	0.263001	-0.0467262	0.0491809	-0.950089	128.253	0.343854	0.718162	no	no
AUP1	StatusPD	0.0741648	0.0325463	2.27875	149.124	0.0241017	0.10489	0.0910687	0.0365562	2.4912	149.404	0.0138248	0.208794	no	no
AURKA	StatusPD	0.00893438	0.0429004	0.208259	137.427	0.835335	0.925877	0.0558413	0.0467111	1.19546	138.641	0.233947	0.626862	no	no
AURKAIP1	StatusPD	-0.0404706	0.0212736	-1.90238	138.013	0.0592044	0.191422	0.00526096	0.0228459	0.23028	138.061	0.818215	0.947563	no	no
AURKB	StatusPD	0.0627367	0.0620518	1.01104	138.289	0.313765	0.547869	0.0573825	0.0691129	0.830272	140.643	0.407792	0.759692	no	no
AURKC	StatusPD	0.02016	0.0407825	0.494329	137.068	0.621865	0.805213	0.00277903	0.0458915	0.0605564	137.834	0.9518	0.987365	no	no
AUTS2	StatusPD	0.0539274	0.0381224	1.41458	138.063	0.159442	0.365072	-0.00978627	0.0421191	-0.232348	138.284	0.816611	0.9471	no	no
AVEN	StatusPD	-0.053064	0.0454374	-1.16785	149.202	0.24473	0.475379	0.0076049	0.050762	0.149815	149.739	0.881112	0.96749	no	no
AVIL	StatusPD	0.0566979	0.0453412	1.25047	149.19	0.213085	0.437039	0.00949708	0.0506045	0.187673	149.75	0.851387	0.956146	no	no
AVL9	StatusPD	-0.124688	0.0498741	-2.50005	138.25	0.0135866	0.0708375	-0.0326476	0.0544984	-0.599056	138.948	0.550111	0.840965	no	no
AVP	StatusPD	0.0225482	0.0499349	0.451551	137.053	0.652306	0.824293	-0.000797823	0.0565926	-0.0140977	137.395	0.988773	0.99733	no	no
AVPI1	StatusPD	-0.0401983	0.0244534	-1.64387	138.184	0.102476	0.274597	0.023318	0.0255888	0.911258	139.455	0.363732	0.731475	no	no
AVPR1A	StatusPD	0.0339734	0.0428683	0.792506	137.323	0.429433	0.658373	0.0415241	0.0485895	0.85459	138.899	0.39425	0.750467	no	no
AVPR1B	StatusPD	0.00822641	0.0461991	0.178064	137.067	0.858935	0.938148	0.0174032	0.052476	0.331642	137.415	0.740665	0.919587	no	no
AVPR2	StatusPD	0.0624271	0.0612291	1.01957	137.453	0.309726	0.543595	0.0492013	0.069475	0.708188	139.517	0.48001	0.803664	no	no
AWAT1	StatusPD	-0.0785563	0.0682472	-1.15106	59.9654	0.254279	0.486988	-0.158922	0.070886	-2.24194	60.5829	0.028638	0.274517	no	no
AXIN1	StatusPD	0.25785	0.0642896	4.01075	126.189	0.000102987	0.00207046	0.249483	0.0735283	3.39302	127.133	0.000922071	0.0667257	yes	no
AXIN2	StatusPD	-0.0721948	0.0755276	-0.955874	60.0068	0.342971	0.578127	-0.125348	0.0820081	-1.52849	60.0644	0.131641	0.504813	no	no
AXL	StatusPD	0.014548	0.0434675	0.334687	149.285	0.738331	0.874644	0.00724003	0.0471162	0.153663	149.781	0.878082	0.966259	no	no
AZGP1	StatusPD	0.286091	0.0723828	3.95247	149.347	0.000118993	0.00230223	0.111007	0.0764709	1.45162	149.609	0.148701	0.529837	yes	no
AZGP1P1	StatusPD	0.0773965	0.0447221	1.73061	126.105	0.0859673	0.245706	0.0540703	0.0506455	1.06762	126.831	0.287719	0.673017	no	no
AZI2	StatusPD	-0.0256697	0.0408476	-0.628425	149.052	0.530688	0.739015	0.0435711	0.0444839	0.979481	149.223	0.328928	0.708018	no	no
AZIN1	StatusPD	-0.138232	0.0462069	-2.99159	149.157	0.00324836	0.0256643	-0.110397	0.0508601	-2.17061	149.705	0.0315372	0.28581	no	no
AZIN2	StatusPD	0.0686652	0.0484021	1.41864	72.0359	0.160316	0.366195	0.00796639	0.0439454	0.181279	72.1739	0.856657	0.958463	no	no
AZU1	StatusPD	0.049404	0.0505062	0.978178	137.225	0.329708	0.564246	0.0760374	0.0571167	1.33126	138.556	0.185288	0.572699	no	no
B2M	StatusPD	0.0608641	0.0382672	1.59051	149.175	0.113838	0.293583	0.0691262	0.0433094	1.5961	149.921	0.112572	0.47608	no	no
B3GALNT1	StatusPD	-0.264211	0.0565592	-4.67141	149.083	6.62655e-06	0.000268173	-0.0829059	0.0512	-1.61926	149.237	0.107503	0.467859	yes	no
B3GALNT2	StatusPD	-0.00640325	0.0492159	-0.130105	72	0.896846	0.95599	-0.0292223	0.0543489	-0.53768	72.0289	0.592456	0.863523	no	no
B3GALT1	StatusPD	-0.147241	0.058666	-2.50981	137.571	0.0132385	0.0694134	-0.0530696	0.0638602	-0.831028	139.796	0.407375	0.759488	no	no
B3GALT2	StatusPD	-0.0509819	0.0719247	-0.708823	137.199	0.479637	0.702328	0.0322345	0.0794456	0.405743	138.032	0.68556	0.900973	no	no
B3GALT4	StatusPD	-0.0663401	0.0410362	-1.61662	149.093	0.108073	0.283916	-0.0378985	0.0464823	-0.815332	149.643	0.416178	0.764949	no	no
B3GALT5	StatusPD	-0.00392781	0.0536101	-0.0732662	137.095	0.941701	0.976167	-0.0140706	0.06092	-0.230968	137.539	0.817683	0.947348	no	no
B3GALT6	StatusPD	-0.0650183	0.0362623	-1.793	72.0075	0.0771725	0.229266	-0.024218	0.0392659	-0.616769	72.0482	0.539331	0.835274	no	no
B3GAT1	StatusPD	0.108151	0.0260518	4.15138	137.033	5.77577e-05	0.00135511	0.0320577	0.0261363	1.22656	137.571	0.222084	0.614391	no	no
B3GAT2	StatusPD	0.0655145	0.0582895	1.12395	72.0002	0.264767	0.497834	0.0208987	0.0625958	0.333867	72.0166	0.73945	0.919197	no	no
B3GAT3	StatusPD	-0.0361804	0.0420618	-0.860174	149.126	0.391074	0.623541	-0.0138391	0.047486	-0.291436	149.586	0.771121	0.931516	no	no
B3GLCT	StatusPD	0.0897269	0.0865275	1.03698	71.0101	0.303266	0.53787	0.0783818	0.0959499	0.816904	71.0827	0.416713	0.765121	no	no
B3GNT2	StatusPD	-0.144805	0.0487343	-2.97131	137.167	0.00350263	0.0271008	-0.0172734	0.0503755	-0.342893	137.703	0.732202	0.916811	no	no
B3GNT3	StatusPD	0.0166733	0.0553827	0.301055	137.249	0.763828	0.888544	-0.0422883	0.062038	-0.681651	138.553	0.496598	0.812119	no	no
B3GNT4	StatusPD	-0.101695	0.0412976	-2.4625	137.124	0.0150371	0.0758195	-0.0478279	0.0456286	-1.0482	137.498	0.296385	0.68084	no	no
B3GNT5	StatusPD	0.093014	0.0805053	1.15538	71.9636	0.251757	0.484122	0.19183	0.0813604	2.35779	72.1383	0.021099	0.244448	no	no
B3GNT6	StatusPD	0.0648596	0.081644	0.794419	71.9356	0.429565	0.658436	0.0528794	0.0898312	0.588653	72.1755	0.557932	0.845696	no	no
B3GNT7	StatusPD	-0.0787015	0.0690366	-1.14	72.0141	0.258065	0.490711	-0.0168619	0.0751948	-0.224243	72.1369	0.823202	0.94886	no	no
B3GNT8	StatusPD	0.0621684	0.0820803	0.75741	60.0218	0.451768	0.678622	-0.00508179	0.0860501	-0.0590561	60.1855	0.953103	0.987579	no	no
B3GNT9	StatusPD	0.0698076	0.0466393	1.49676	71.9979	0.138828	0.334402	-0.0462099	0.0426026	-1.08467	72.056	0.281683	0.66798	no	no
B3GNTL1	StatusPD	-0.00757456	0.0500415	-0.151366	126.107	0.879929	0.948721	0.0170959	0.0562126	0.30413	126.865	0.761527	0.927627	no	no
B4GALNT1	StatusPD	-0.166101	0.0490705	-3.38495	138.367	0.000926633	0.0102864	0.0598462	0.0396442	1.50958	138.675	0.133425	0.508494	no	no
B4GALNT2	StatusPD	0.0453698	0.0791423	0.573269	60.0004	0.568605	0.767876	0.0961559	0.0849397	1.13205	60.2657	0.262098	0.652459	no	no
B4GALNT3	StatusPD	0.130636	0.0835245	1.56405	59.9939	0.123067	0.308457	0.122752	0.0925946	1.32569	60.0843	0.189961	0.579964	no	no
B4GALNT4	StatusPD	-0.162514	0.0776223	-2.09365	72.0167	0.0398126	0.146764	-0.0897136	0.0846843	-1.05939	72.1115	0.292958	0.676937	no	no
B4GALT1	StatusPD	0.0645093	0.0543255	1.18746	149.039	0.236935	0.466447	-0.00198175	0.0590797	-0.0335436	149.234	0.973286	0.992239	no	no
B4GALT2	StatusPD	-0.0072554	0.0357686	-0.202843	149.164	0.839534	0.927893	-0.0276699	0.0405725	-0.681986	149.844	0.4963	0.81178	no	no
B4GALT3	StatusPD	0.00600121	0.0236484	0.253768	149.042	0.800025	0.907772	0.0240979	0.0266477	0.904316	149.146	0.367286	0.733791	no	no
B4GALT4	StatusPD	0.0582959	0.0419851	1.38849	149.153	0.167058	0.375824	0.00906522	0.0468811	0.193366	150.121	0.846933	0.954878	no	no
B4GALT5	StatusPD	-0.173203	0.0451095	-3.83961	149.075	0.000181678	0.00322857	-0.0749613	0.0484729	-1.54646	149.582	0.124107	0.492754	no	no
B4GALT6	StatusPD	-0.357522	0.0681665	-5.24484	148.146	5.30846e-07	4.1869e-05	-0.0927055	0.0582514	-1.59147	148.455	0.113631	0.478009	yes	no
B4GALT7	StatusPD	-0.0995163	0.0312033	-3.18929	149.076	0.00173868	0.016342	-0.0481924	0.0340408	-1.41572	149.444	0.158937	0.54347	no	no
B4GAT1	StatusPD	-0.145083	0.0350205	-4.1428	148.171	5.74396e-05	0.00134936	0.00550207	0.0277064	0.198585	148.309	0.842859	0.95349	no	no
B9D1	StatusPD	-0.0733629	0.0343021	-2.13873	149.055	0.034087	0.132426	-0.0125021	0.0372248	-0.335853	149.259	0.737453	0.919118	no	no
B9D2	StatusPD	-0.111682	0.0333294	-3.35085	138.016	0.0010394	0.0112426	-0.0478922	0.0358866	-1.33454	138.094	0.184223	0.571233	no	no
BAALC	StatusPD	-0.0947499	0.0317638	-2.98295	139.025	0.00337266	0.0263548	-0.151833	0.0337175	-4.5031	141.497	1.38895e-05	0.00713947	no	no
BAALC-AS2	StatusPD	0.0455448	0.0722409	0.630457	71.9854	0.530392	0.738866	0.0985852	0.0788124	1.25088	72.1191	0.215019	0.606981	no	no
BAAT	StatusPD	0.0031185	0.0446994	0.0697661	137.155	0.944481	0.977386	0.0412864	0.050279	0.821147	137.887	0.41298	0.763539	no	no
BABAM1	StatusPD	-0.190963	0.0321764	-5.93489	126.081	2.65901e-08	4.6495e-06	-0.0744441	0.0297491	-2.5024	126.48	0.0136111	0.208106	yes	no
BABAM2	StatusPD	-0.143997	0.0394566	-3.6495	149.041	0.000362827	0.00522127	-0.0453488	0.0399648	-1.13472	149.167	0.258313	0.651125	no	no
BACE1	StatusPD	0.0728635	0.0323743	2.25065	137.128	0.025999	0.110881	0.00841748	0.0315729	0.266605	137.562	0.790173	0.938491	no	no
BACE2	StatusPD	0.0326669	0.0634099	0.515171	149.196	0.607196	0.79525	-0.136793	0.0615326	-2.2231	149.887	0.0277057	0.271489	no	no
BACH1	StatusPD	0.110357	0.0477106	2.31305	148.156	0.0220959	0.0985988	0.0827082	0.0543626	1.52142	148.549	0.130281	0.503169	no	no
BACH2	StatusPD	0.145659	0.0381065	3.82243	149.046	0.000193609	0.00336007	0.0891613	0.0422885	2.1084	149.269	0.0366663	0.305452	no	no
BAD	StatusPD	0.0105704	0.0415591	0.254347	149.035	0.799578	0.907545	0.00599431	0.0471313	0.127183	149.138	0.898967	0.972679	no	no
BAG1	StatusPD	-0.0534899	0.0267595	-1.99891	149.025	0.0474362	0.164804	-0.0422709	0.0304348	-1.3889	149.215	0.166933	0.552002	no	no
BAG2	StatusPD	0.0304285	0.0601086	0.506225	137.22	0.613511	0.79953	0.113117	0.0658188	1.71861	138.159	0.0879259	0.433708	no	no
BAG3	StatusPD	0.117868	0.0615965	1.91355	149.21	0.0575926	0.188079	0.0994481	0.0676773	1.46945	149.93	0.143807	0.522717	no	no
BAG4	StatusPD	-0.0380649	0.0455212	-0.836202	137.03	0.404497	0.635543	0.0622244	0.0486659	1.2786	137.14	0.203196	0.594529	no	no
BAG5	StatusPD	0.0871485	0.0313966	2.77573	149.031	0.00621429	0.0405427	0.073359	0.0352576	2.08066	149.15	0.039175	0.313057	no	no
BAG6	StatusPD	0.00563948	0.0249922	0.225649	149.04	0.821783	0.919042	0.0218916	0.028321	0.77298	149.159	0.440757	0.780634	no	no
BAHCC1	StatusPD	0.0895557	0.0490655	1.82523	138.173	0.0701261	0.215019	0.0222497	0.0544576	0.408569	138.795	0.683485	0.900297	no	no
BAHD1	StatusPD	-0.0339884	0.0270718	-1.25549	138.025	0.211422	0.434808	-0.040868	0.0307914	-1.32725	138.185	0.186614	0.575409	no	no
BAIAP2	StatusPD	0.0653823	0.046024	1.42061	149.073	0.157517	0.361693	0.0676641	0.0513449	1.31783	149.395	0.189576	0.579372	no	no
BAIAP2-DT	StatusPD	-0.0447277	0.101671	-0.439925	46.0505	0.662049	0.829526	-0.114527	0.105221	-1.08845	45.051	0.282186	0.668083	no	no
BAIAP2L1	StatusPD	0.0181174	0.0991068	0.182807	60.0066	0.855566	0.936559	-0.0904308	0.104812	-0.862791	60.2144	0.391676	0.749829	no	no
BAIAP2L2	StatusPD	0.0718337	0.0462475	1.55325	138.044	0.122654	0.308089	-0.00764968	0.05101	-0.149964	138.242	0.881011	0.967489	no	no
BAIAP3	StatusPD	-0.021761	0.0429646	-0.506487	126.154	0.613399	0.79953	0.0334125	0.0470605	0.709991	127.012	0.479011	0.803249	no	no
BAK1	StatusPD	0.0268984	0.0483166	0.556712	137.188	0.578631	0.774419	-0.0335523	0.0537295	-0.624467	138.14	0.533351	0.832306	no	no
BAMBI	StatusPD	0.0804585	0.0327785	2.45461	149.501	0.0152511	0.0765445	0.0232478	0.0355572	0.653815	150.885	0.514226	0.821709	no	no
BANF1	StatusPD	0.15876	0.0325628	4.8755	149.077	2.7515e-06	0.000137094	0.143673	0.0368958	3.89402	149.365	0.000148257	0.026789	no	no
BANF2	StatusPD	-0.0371217	0.106312	-0.349178	59.9216	0.72818	0.868409	-0.0849095	0.117202	-0.724469	60.8794	0.471553	0.798015	no	no
BANK1	StatusPD	0.107915	0.0580624	1.85861	126.437	0.0654074	0.204819	0.140169	0.0660186	2.12318	128.904	0.0356503	0.300981	no	no
BANP	StatusPD	0.160036	0.0416355	3.84373	137.138	0.0001847	0.00326039	0.102859	0.0454388	2.26367	137.999	0.0251543	0.260976	no	no
BAP1	StatusPD	-0.0233465	0.0355789	-0.65619	137.229	0.512801	0.727741	0.0113342	0.0395905	0.286286	138.111	0.775088	0.932601	no	no
BARD1	StatusPD	-0.0378064	0.0509344	-0.742257	149.021	0.4591	0.684555	-0.0601492	0.056182	-1.07061	149.473	0.286069	0.671213	no	no
BARHL1	StatusPD	0.130396	0.102699	1.26969	60.0055	0.209096	0.431581	0.0842371	0.113045	0.745164	60.2152	0.459071	0.789254	no	no
BARX1	StatusPD	-0.0428901	0.0626841	-0.684226	137.192	0.494986	0.713774	-0.027403	0.0711477	-0.385156	138.262	0.700714	0.905844	no	no
BARX1-DT	StatusPD	0.11096	0.113431	0.978216	46.0061	0.333083	0.568167	0.129012	0.121918	1.05818	45.9549	0.295502	0.680058	no	no
BARX2	StatusPD	-0.0111718	0.0540294	-0.206772	137.237	0.836494	0.926245	-0.05226	0.0610624	-0.855846	138.281	0.393563	0.750411	no	no
BASP1	StatusPD	-0.278204	0.0490458	-5.67234	150.031	7.03387e-08	9.51626e-06	-0.0187895	0.0313642	-0.599073	148.476	0.550037	0.840965	yes	no
BATF	StatusPD	-0.0747292	0.0491109	-1.52164	148.143	0.13023	0.320411	-0.114003	0.0516718	-2.20628	148.444	0.0289008	0.27507	no	no
BATF2	StatusPD	0.0057363	0.0777166	0.0738105	71.9277	0.941366	0.97616	0.00682599	0.0741899	0.0920069	72.1033	0.926948	0.981572	no	no
BATF3	StatusPD	0.0736868	0.0480739	1.53278	149.296	0.127446	0.315889	0.0766199	0.0527458	1.45262	149.969	0.148417	0.529207	no	no
BAX	StatusPD	0.0219235	0.0514303	0.426277	149.117	0.670521	0.835615	-0.0241238	0.0579844	-0.41604	149.37	0.677978	0.899498	no	no
BAZ1A	StatusPD	0.164682	0.0530948	3.10166	149.145	0.00230193	0.0199842	0.0297289	0.0533995	0.556727	149.267	0.578548	0.857047	no	no
BAZ1B	StatusPD	0.0474867	0.0483899	0.981334	137.03	0.328157	0.562768	0.0287362	0.0516538	0.556323	137.309	0.578896	0.857123	no	no
BAZ2A	StatusPD	0.0637632	0.04579	1.39251	137.166	0.16602	0.374491	0.0155507	0.0513459	0.302862	137.966	0.762451	0.928075	no	no
BAZ2B	StatusPD	0.202298	0.0440157	4.59605	149.151	9.10685e-06	0.000342384	0.0613993	0.0437947	1.40198	149.71	0.162992	0.548518	yes	no
BBC3	StatusPD	-0.233024	0.10534	-2.21211	25.9973	0.0359505	0.137419	-0.211472	0.148746	-1.4217	25.9841	0.167006	0.552002	no	no
BBIP1	StatusPD	0.105619	0.0456393	2.3142	138.026	0.0221328	0.0986608	0.00407361	0.0454082	0.0897109	138.159	0.928647	0.981899	no	no
BBOF1	StatusPD	-0.025196	0.0282139	-0.893035	126.1	0.373539	0.607756	-0.038948	0.032218	-1.20889	126.842	0.228953	0.622698	no	no
BBOX1	StatusPD	-0.132822	0.0495358	-2.68134	149.572	0.00815643	0.0489888	-0.207289	0.0544043	-3.81016	150.62	0.000201817	0.0301667	no	yes
BBS1	StatusPD	0.0233271	0.0267641	0.87158	126.069	0.385094	0.618318	0.0151002	0.0305235	0.494707	126.586	0.621665	0.874986	no	no
BBS10	StatusPD	0.16808	0.0529837	3.1723	138.129	0.00186398	0.0171799	0.0718724	0.0544024	1.32113	138.446	0.188639	0.578018	no	no
BBS12	StatusPD	-0.0912938	0.058209	-1.56838	59.9984	0.122052	0.307368	0.0273671	0.0516458	0.5299	60.5081	0.59812	0.865868	no	no
BBS4	StatusPD	-0.115128	0.0389185	-2.95819	138.059	0.00364199	0.0277658	-0.0306403	0.0409593	-0.748066	138.344	0.45569	0.788123	no	no
BBS5	StatusPD	-0.150518	0.0619759	-2.42866	72.0023	0.0176533	0.0844833	-0.110763	0.0670111	-1.6529	72.0161	0.102705	0.459169	no	no
BBS7	StatusPD	-0.2208	0.0517061	-4.27029	126.104	3.80754e-05	0.00101398	-0.0680964	0.050189	-1.3568	126.488	0.177262	0.56612	yes	no
BBS9	StatusPD	0.0567987	0.0406301	1.39795	126.033	0.164585	0.372385	0.00542014	0.0427197	0.126877	126.643	0.899239	0.972679	no	no
BBX	StatusPD	0.141196	0.0654576	2.15706	138.259	0.0327303	0.128993	-0.037184	0.068008	-0.54676	139.214	0.585419	0.860626	no	no
BCAM	StatusPD	0.0595217	0.0427218	1.39324	149.028	0.165622	0.373956	0.0385946	0.0472931	0.816073	149.147	0.41576	0.764949	no	no
BCAN	StatusPD	0.0466211	0.0270051	1.72638	149.103	0.0863507	0.246346	0.0421887	0.0306766	1.37527	150.401	0.171091	0.557998	no	no
BCAP29	StatusPD	-0.0725709	0.0401779	-1.80624	149.05	0.0728986	0.220564	-0.0529501	0.0454907	-1.16398	149.128	0.246293	0.638477	no	no
BCAP31	StatusPD	-0.0579981	0.0299528	-1.93632	149.044	0.054721	0.182094	-0.00426649	0.0324809	-0.131354	149.316	0.895672	0.971747	no	no
BCAR1	StatusPD	0.103257	0.0484241	2.13236	72.0001	0.0363889	0.138523	0.062328	0.0522323	1.19328	72.0176	0.236674	0.628429	no	no
BCAR3	StatusPD	0.0660158	0.0511315	1.2911	149.188	0.198666	0.418346	-0.0544046	0.0543785	-1.00048	149.454	0.318695	0.698375	no	no
BCAS1	StatusPD	0.160721	0.0454441	3.53667	149.5	0.000539947	0.00693549	0.0287099	0.0463329	0.619645	150.487	0.536429	0.833851	no	no
BCAS2	StatusPD	-0.18136	0.0345452	-5.24993	149.146	5.14813e-07	4.0778e-05	-0.0936722	0.0330759	-2.83204	149.441	0.00526337	0.140902	no	no
BCAS3	StatusPD	-0.0599549	0.0236766	-2.53225	138.008	0.0124532	0.0664038	-0.0319059	0.0264028	-1.20843	138.138	0.228947	0.622698	no	no
BCAS4	StatusPD	-0.118688	0.0486234	-2.44097	137.051	0.0159238	0.0791053	-0.144953	0.0548607	-2.6422	137.355	0.00919301	0.175846	no	no
BCAT1	StatusPD	-0.160739	0.0557435	-2.88356	149.13	0.00451434	0.0323288	-0.00228973	0.0569078	-0.0402358	149.577	0.967959	0.990933	no	no
BCAT2	StatusPD	0.0840614	0.0366648	2.2927	149.302	0.0232618	0.102154	0.0346609	0.0389904	0.888958	149.362	0.375455	0.739776	no	no
BCCIP	StatusPD	0.0453338	0.0435021	1.04211	149.126	0.299049	0.533842	0.0164746	0.0492794	0.334309	149.732	0.738614	0.919197	no	no
BCDIN3D	StatusPD	0.136037	0.0469729	2.89607	71.0476	0.00501819	0.034836	0.125726	0.0524531	2.39693	71.2296	0.0191594	0.237519	no	no
BCHE	StatusPD	0.0287212	0.0508919	0.564357	137.23	0.573432	0.771192	0.0223666	0.0565999	0.39517	139.07	0.693323	0.903554	no	no
BCKDHA	StatusPD	-0.0597851	0.0356376	-1.67759	149.174	0.0955217	0.26249	-0.0663445	0.0405425	-1.63642	149.772	0.103851	0.461685	no	no
BCKDHB	StatusPD	-0.0823681	0.0587966	-1.4009	149.241	0.16332	0.370841	-0.14134	0.0661014	-2.13823	149.578	0.0341229	0.295202	no	no
BCKDK	StatusPD	-0.0777079	0.030791	-2.52372	149.029	0.01266	0.0672071	-0.0464542	0.0346993	-1.33876	149.207	0.182684	0.570377	no	no
BCL10	StatusPD	0.0894033	0.0627495	1.42477	149.128	0.156314	0.360045	-0.0159103	0.0685742	-0.232016	149.597	0.816843	0.9471	no	no
BCL11A	StatusPD	-0.120292	0.0550912	-2.1835	149.383	0.0305598	0.123136	0.00506272	0.0585962	0.0864002	151.136	0.931263	0.982922	no	no
BCL11B	StatusPD	0.00364215	0.0460476	0.0790955	149.369	0.937063	0.974387	0.116999	0.0486834	2.40327	150.238	0.0174686	0.232354	no	no
BCL2	StatusPD	0.0590515	0.0428991	1.37652	149.026	0.170725	0.380563	-0.0771347	0.0413832	-1.86391	149.12	0.0643005	0.382286	no	no
BCL2A1	StatusPD	0.18153	0.0835646	2.17233	149.242	0.0314091	0.125036	0.175445	0.0905084	1.93844	149.252	0.0544564	0.354876	no	no
BCL2L1	StatusPD	0.0372075	0.0420712	0.884395	149.021	0.377908	0.611642	0.0332461	0.0479088	0.693946	149.174	0.488796	0.808598	no	no
BCL2L10	StatusPD	-0.0701127	0.0542045	-1.29349	137.241	0.198016	0.417403	-0.0479902	0.0612951	-0.782937	138.167	0.435004	0.777123	no	no
BCL2L11	StatusPD	0.0883646	0.0333734	2.64775	149.026	0.00897481	0.0522614	0.0224606	0.0363083	0.618608	149.05	0.537119	0.834106	no	no
BCL2L12	StatusPD	-0.0286993	0.0603865	-0.47526	72.0269	0.63604	0.814945	-0.101397	0.0626053	-1.61963	72.1168	0.109677	0.46972	no	no
BCL2L13	StatusPD	-0.136388	0.0500338	-2.72591	137.016	0.00725032	0.0451546	-0.164196	0.0566988	-2.89593	137.142	0.0044009	0.130043	no	no
BCL2L14	StatusPD	0.0582176	0.0624411	0.93236	137.123	0.352789	0.587564	0.0754587	0.0708324	1.06531	137.659	0.288599	0.673866	no	no
BCL2L15	StatusPD	-0.0335325	0.0520318	-0.644461	60.0185	0.521732	0.733989	-0.0341759	0.0569042	-0.600586	60.1362	0.550372	0.841008	no	no
BCL2L2	StatusPD	0.0140219	0.0293566	0.47764	137.043	0.633667	0.813536	-0.00828226	0.0330881	-0.250309	137.228	0.802723	0.94352	no	no
BCL3	StatusPD	-0.154272	0.12102	-1.27477	25.6956	0.213799	0.437814	-0.0903967	0.104151	-0.867939	25.9366	0.393387	0.750411	no	no
BCL6	StatusPD	0.195538	0.045959	4.25461	149.676	3.67621e-05	0.000988949	0.137348	0.0477849	2.8743	149.882	0.00463848	0.134284	yes	no
BCL6B	StatusPD	0.096805	0.0799515	1.2108	71.9824	0.229934	0.45837	-0.0129236	0.0808791	-0.159789	72.1076	0.873494	0.965279	no	no
BCL7A	StatusPD	-0.0100955	0.047562	-0.212259	149.028	0.832195	0.923914	-0.0223144	0.0541142	-0.412357	149.275	0.680669	0.899812	no	no
BCL7B	StatusPD	0.0416599	0.0337101	1.23583	149.141	0.218465	0.444045	0.0487423	0.0383311	1.27161	149.615	0.205484	0.596533	no	no
BCL7C	StatusPD	0.0589042	0.0437256	1.34713	149.07	0.179982	0.393857	0.0762651	0.0483575	1.57711	149.232	0.116888	0.4828	no	no
BCL9	StatusPD	0.0244206	0.041934	0.582356	137.157	0.561283	0.762935	0.0133171	0.0473523	0.281234	137.966	0.778952	0.934511	no	no
BCL9L	StatusPD	0.0653844	0.0489987	1.33441	70.9989	0.186333	0.402057	0.0203702	0.0525762	0.387441	71.0195	0.699589	0.905508	no	no
BCLAF1	StatusPD	-0.0274848	0.0538582	-0.510318	138.045	0.610644	0.797512	-0.118265	0.0594488	-1.98935	138.159	0.0486367	0.340737	no	no
BCLAF3	StatusPD	-0.0924371	0.0475806	-1.94275	59.873	0.0567536	0.186446	-0.115318	0.0523245	-2.20389	61.4607	0.0312875	0.284613	no	no
BCO1	StatusPD	-0.0552236	0.0629407	-0.877392	137.748	0.381802	0.615547	-0.08128	0.0708429	-1.14733	141.409	0.253183	0.645651	no	no
BCO2	StatusPD	0.0836993	0.0620234	1.34948	71.9875	0.181412	0.395768	0.159228	0.0660811	2.40959	72.1621	0.0185224	0.234897	no	no
BCOR	StatusPD	0.160323	0.0435574	3.68074	126.043	0.000343388	0.00500763	0.0730807	0.0435122	1.67954	126.228	0.0955195	0.448018	no	no
BCORL1	StatusPD	0.0830546	0.0381427	2.17747	138.098	0.0311444	0.12442	-0.0189423	0.0395121	-0.479405	138.708	0.632405	0.880078	no	no
BCORP1	StatusPD	-0.0114172	0.0744145	-0.153427	60.0012	0.878576	0.94798	0.0116504	0.0821863	0.141756	60.0607	0.887747	0.969242	no	no
BCR	StatusPD	-0.077605	0.032527	-2.38587	149.109	0.0182942	0.0865208	-0.0877697	0.0369955	-2.37244	149.609	0.0189426	0.235793	no	no
BCS1L	StatusPD	-0.0304671	0.0224346	-1.35804	149.295	0.1765	0.388994	-0.0142393	0.02527	-0.563484	151.386	0.573939	0.854257	no	no
BDH1	StatusPD	-0.0594203	0.0410424	-1.44778	126.242	0.150158	0.350834	-0.0143032	0.0462332	-0.309372	127.462	0.757544	0.926348	no	no
BDH2	StatusPD	0.0722318	0.0338895	2.13139	149.3	0.0346939	0.134081	0.00717489	0.0369346	0.194259	149.909	0.846236	0.954683	no	no
BDKRB1	StatusPD	0.015265	0.057788	0.264155	137.511	0.792056	0.903114	-0.0120208	0.063426	-0.189524	141.367	0.849954	0.955817	no	no
BDKRB2	StatusPD	0.0352902	0.0592358	0.595758	149.259	0.552239	0.755671	0.0222644	0.0661345	0.336653	149.883	0.736849	0.919096	no	no
BDNF	StatusPD	-0.365824	0.068298	-5.35629	137.568	3.47605e-07	3.18381e-05	-0.147674	0.0667647	-2.21185	138.927	0.0286108	0.274517	yes	no
BDNF-AS	StatusPD	-0.0408622	0.0881464	-0.463572	46.0061	0.64514	0.820297	-0.0443369	0.0943998	-0.469672	45.9603	0.64081	0.884273	no	no
BDP1	StatusPD	0.0794909	0.0710924	1.11813	72.0192	0.267225	0.499949	-0.00479983	0.0762415	-0.0629556	72.2182	0.949976	0.987092	no	no
BEAN1	StatusPD	0.0945289	0.0335674	2.81609	138.042	0.00557381	0.0375402	0.156409	0.035106	4.45533	138.28	1.71493e-05	0.00822988	no	no
BECN1	StatusPD	-0.0420478	0.0448625	-0.93726	149.304	0.350138	0.584668	-0.0356373	0.0496537	-0.717717	150.213	0.474047	0.799844	no	no
BEGAIN	StatusPD	-0.0023874	0.05841	-0.0408732	138.294	0.967456	0.987052	0.0271271	0.0664898	0.407989	140.083	0.683905	0.900546	no	no
BEND2	StatusPD	-0.108099	0.101862	-1.06123	60.0058	0.292837	0.527425	-0.0827202	0.112426	-0.735773	60.1583	0.464728	0.793221	no	no
BEND3	StatusPD	-0.120753	0.0592092	-2.03943	71.9832	0.0450783	0.159239	-0.146795	0.0656223	-2.23697	72.0891	0.0283818	0.273379	no	no
BEND4	StatusPD	-0.438351	0.129492	-3.38515	59.9944	0.0012594	0.0128548	-0.217349	0.124978	-1.73909	60.0711	0.0871411	0.432653	yes	no
BEND5	StatusPD	-0.0747422	0.039757	-1.87997	138.238	0.062216	0.197732	0.0226657	0.0419568	0.540215	139.172	0.589912	0.862177	no	no
BEND6	StatusPD	-0.115366	0.0922247	-1.25093	71.9996	0.215011	0.439144	0.114058	0.0735479	1.5508	72.0301	0.125333	0.494712	no	no
BEND7	StatusPD	0.0796644	0.098243	0.810892	59.9928	0.420633	0.650403	0.06911	0.108862	0.634843	60.0846	0.527941	0.830311	no	no
BEST1	StatusPD	0.0296937	0.0425637	0.69763	149.336	0.486493	0.707561	-0.0806015	0.0447791	-1.79998	150.352	0.0738685	0.404284	no	no
BEST2	StatusPD	-0.0138045	0.0525054	-0.262915	126.159	0.793045	0.903671	-0.0211173	0.0588463	-0.358855	127.06	0.720299	0.913003	no	no
BEST3	StatusPD	0.173555	0.0724038	2.39704	59.9898	0.0196599	0.0909626	0.138338	0.0795143	1.73979	60.1243	0.0870123	0.432476	no	no
BEST4	StatusPD	-0.139986	0.0838087	-1.6703	72.0127	0.0992011	0.268422	-0.132825	0.0936407	-1.41846	72.0777	0.160367	0.544173	no	no
BET1	StatusPD	-0.0340572	0.0377304	-0.902647	148.021	0.36818	0.60242	-0.0370585	0.0417381	-0.887882	148.156	0.376043	0.740135	no	no
BET1L	StatusPD	-0.00739192	0.0400882	-0.184392	138.05	0.853977	0.935544	-0.0490542	0.0451205	-1.08718	138.219	0.278848	0.664976	no	no
BEX1	StatusPD	-0.188203	0.0412711	-4.56017	137.314	1.1207e-05	0.0004065	-0.00236283	0.0318731	-0.0741325	137.51	0.941013	0.98609	yes	no
BEX2	StatusPD	-0.167471	0.0494318	-3.38793	59.9934	0.00124877	0.0127838	-0.0162832	0.0297631	-0.547091	60.0677	0.586343	0.860961	no	no
BEX3	StatusPD	-0.155845	0.0381151	-4.0888	137.115	7.35149e-05	0.00159742	-0.0792632	0.0409421	-1.93599	137.758	0.0549174	0.35589	no	no
BEX4	StatusPD	-0.0565544	0.0434148	-1.30265	114.506	0.195308	0.413812	0.0325465	0.0383029	0.849715	114.608	0.397255	0.752815	no	no
BEX5	StatusPD	-0.183842	0.0791722	-2.32206	71.1157	0.0230979	0.101619	0.0513337	0.0487396	1.05322	71.099	0.295805	0.680239	no	no
BFAR	StatusPD	0.0961355	0.0262578	3.66121	149.112	0.000347893	0.00505345	0.0685125	0.0295254	2.32046	149.605	0.0216673	0.247147	no	no
BFSP1	StatusPD	-0.235062	0.0591854	-3.97163	148.052	0.000111061	0.00218495	-0.179571	0.0665059	-2.70008	148.484	0.00773745	0.164452	yes	no
BFSP2	StatusPD	0.0669346	0.0548495	1.22033	138.064	0.224419	0.450838	0.00441742	0.0608787	0.0725611	143.12	0.942257	0.98617	no	no
BGLAP	StatusPD	0.0589875	0.132584	0.444906	25.9733	0.660073	0.828701	-0.0970501	0.180428	-0.537889	25.859	0.595253	0.864641	no	no
BGLT3	StatusPD	-0.0573367	0.118831	-0.482505	46.0134	0.631735	0.812293	-0.0273413	0.127435	-0.214552	45.8956	0.831067	0.949926	no	no
BGN	StatusPD	0.0393712	0.0564904	0.696954	148.029	0.486925	0.707583	-0.0151393	0.0630579	-0.240086	148.218	0.810595	0.945257	no	no
BHLHA15	StatusPD	-0.105493	0.0907246	-1.16279	25.9975	0.255478	0.488023	-0.0996763	0.124038	-0.803594	25.9872	0.428921	0.773365	no	no
BHLHB9	StatusPD	-0.0570987	0.0350311	-1.62994	138.156	0.105392	0.279583	0.0344333	0.0357431	0.963355	138.573	0.337048	0.713908	no	no
BHLHE22	StatusPD	-0.0919289	0.0778469	-1.18089	71.9417	0.241535	0.471793	0.080568	0.0705636	1.14178	72.2955	0.257314	0.650218	no	no
BHLHE23	StatusPD	-0.0317207	0.0860173	-0.368771	72.0158	0.713381	0.8595	-0.128445	0.0926118	-1.38691	72.0658	0.169743	0.555567	no	no
BHLHE40	StatusPD	0.00706818	0.0397257	0.177925	149.188	0.859023	0.938188	-0.0175748	0.0442242	-0.397403	150.081	0.691635	0.902839	no	no
BHLHE41	StatusPD	0.106597	0.0457163	2.3317	138.076	0.021163	0.0956955	0.0136306	0.0493974	0.275938	138.279	0.783008	0.935815	no	no
BHMT	StatusPD	0.0236703	0.0626243	0.377973	137.154	0.706035	0.855082	0.0988581	0.0696691	1.41897	137.634	0.158169	0.542646	no	no
BHMT2	StatusPD	-0.0500907	0.0412708	-1.21371	149.058	0.226779	0.454149	-0.111748	0.0456959	-2.44546	149.317	0.0156293	0.219581	no	no
BICC1	StatusPD	0.0798113	0.059661	1.33775	126.157	0.183385	0.398388	0.0687148	0.0673847	1.01974	128.051	0.309775	0.691619	no	no
BICD1	StatusPD	-0.182411	0.0578545	-3.15293	147.085	0.00195963	0.0178135	-0.0663967	0.0625053	-1.06226	147.398	0.289857	0.674987	yes	no
BICD2	StatusPD	0.0775837	0.041265	1.88013	138.053	0.0621969	0.197714	0.0565901	0.0466869	1.21212	138.339	0.227533	0.621754	no	no
BICDL1	StatusPD	-0.056943	0.0518929	-1.09732	112.093	0.274854	0.507821	0.0332326	0.0572903	0.580074	112.526	0.563025	0.84876	no	no
BICDL2	StatusPD	-0.117565	0.0479774	-2.45043	71.9951	0.0166995	0.0816472	-0.0692864	0.0509491	-1.35991	72.0385	0.178098	0.566805	no	no
BICRA	StatusPD	0.0289193	0.0394795	0.732514	149.108	0.465005	0.689279	0.0175614	0.0448482	0.391573	149.577	0.695931	0.904084	no	no
BICRAL	StatusPD	0.0312892	0.0357982	0.874044	138.04	0.383612	0.616978	-0.0367615	0.0358527	-1.02535	138.158	0.30699	0.68938	no	no
BID	StatusPD	0.132539	0.0469203	2.82476	149.152	0.00537936	0.0365091	0.143042	0.0530628	2.69571	149.436	0.0078295	0.165124	no	no
BIK	StatusPD	-0.0221632	0.045467	-0.487458	137.36	0.626711	0.808786	0.0178163	0.0511136	0.348563	138.69	0.727946	0.915403	no	no
BIN1	StatusPD	0.0745466	0.0265974	2.80277	149.029	0.00574065	0.0382607	0.0249011	0.0290635	0.856783	149.087	0.39294	0.750325	no	no
BIN2	StatusPD	0.145036	0.0580655	2.49779	137.12	0.0136794	0.0711172	0.122012	0.0644223	1.89394	137.717	0.0603303	0.372015	no	no
BIN3	StatusPD	-0.00420122	0.0374137	-0.112291	149.029	0.910744	0.962171	0.0218867	0.0423969	0.516233	149.305	0.606456	0.868335	no	no
BIRC2	StatusPD	0.0308102	0.022857	1.34795	149.023	0.179719	0.393442	0.0258274	0.0258942	0.997422	149.156	0.320175	0.700123	no	no
BIRC3	StatusPD	0.0834541	0.0565326	1.47621	137.178	0.142179	0.338987	0.00985184	0.0626412	0.157274	137.575	0.875259	0.965628	no	no
BIRC5	StatusPD	0.0565708	0.0507398	1.11492	149.071	0.266679	0.499636	-0.0306001	0.0556236	-0.550129	149.419	0.583052	0.859334	no	no
BIRC6	StatusPD	0.0319799	0.0399995	0.799509	72.0006	0.426625	0.655952	0.029561	0.0426666	0.692837	72.0131	0.49064	0.809913	no	no
BIRC7	StatusPD	-0.0556059	0.0361907	-1.53647	137.299	0.126725	0.314648	-0.0663282	0.0402105	-1.64952	138.589	0.101305	0.457226	no	no
BIVM	StatusPD	0.0518632	0.0532445	0.974059	72.0427	0.333287	0.568356	0.085853	0.0575578	1.49159	72.1964	0.140162	0.517651	no	no
BLCAP	StatusPD	-0.110165	0.0337752	-3.26171	149.106	0.00137268	0.0136553	-0.010826	0.0327157	-0.330911	149.325	0.741176	0.919649	no	no
BLID	StatusPD	0.282018	0.0950921	2.96574	60.0382	0.00432809	0.0313854	0.150389	0.0953916	1.57654	60.3316	0.120131	0.487956	yes	no
BLK	StatusPD	-0.0106267	0.0453512	-0.234319	137.035	0.815087	0.91524	0.00250508	0.050434	0.0496704	137.299	0.960457	0.989212	no	no
BLM	StatusPD	0.0549063	0.0285233	1.92496	149.183	0.0561368	0.185175	0.0408676	0.0303083	1.34839	149.832	0.179567	0.568067	no	no
BLMH	StatusPD	0.00907234	0.0389315	0.233034	149.107	0.816055	0.915703	-0.0220768	0.0439501	-0.502316	149.583	0.616184	0.872386	no	no
BLNK	StatusPD	0.17523	0.0743195	2.35779	137.449	0.0197938	0.091286	0.154298	0.0842744	1.83089	139.562	0.0692492	0.394444	no	no
BLOC1S1	StatusPD	-0.0156083	0.026918	-0.579848	149.052	0.562893	0.76358	-0.0466776	0.0295285	-1.58076	149.214	0.11605	0.481468	no	no
BLOC1S2	StatusPD	-0.148538	0.0469572	-3.16326	72.0362	0.00228469	0.0198811	-0.0577836	0.0419353	-1.37792	72.2091	0.172482	0.559577	no	no
BLOC1S3	StatusPD	-0.0273635	0.0395587	-0.691718	46.0457	0.492587	0.712142	-0.0398386	0.0422012	-0.944016	45.0818	0.350194	0.722854	no	no
BLOC1S4	StatusPD	0.0427696	0.0319688	1.33785	59.8606	0.186005	0.401514	0.0372475	0.0352663	1.05618	61.1516	0.295042	0.679342	no	no
BLOC1S5	StatusPD	0.0161347	0.0570732	0.282702	25.9885	0.779645	0.89678	-0.0377792	0.0744673	-0.507327	25.9526	0.61621	0.872386	no	no
BLOC1S6	StatusPD	-0.180444	0.0768812	-2.34705	72.0101	0.0216762	0.0973756	-0.126421	0.0842328	-1.50085	72.0496	0.137763	0.514551	no	no
BLVRA	StatusPD	-0.192428	0.0354441	-5.42906	149.01	2.24936e-07	2.31622e-05	-0.0772305	0.0349839	-2.2076	149.05	0.0288003	0.274707	yes	no
BLVRB	StatusPD	-0.146046	0.0364867	-4.00272	148.127	9.86533e-05	0.00200718	-0.0748502	0.0385608	-1.94109	148.418	0.0541417	0.353882	no	no
BLZF1	StatusPD	0.045993	0.0454522	1.0119	149.056	0.313226	0.547391	0.0376438	0.0512268	0.734846	149.158	0.463587	0.792238	no	no
BMERB1	StatusPD	-0.0649008	0.0319424	-2.03181	138.233	0.0440888	0.156603	0.0532677	0.0281018	1.89553	138.988	0.060099	0.371262	no	no
BMF	StatusPD	0.0029867	0.0624664	0.0478129	70.9894	0.962	0.985214	-0.0130766	0.0661126	-0.197792	71.0639	0.843772	0.953879	no	no
BMI1	StatusPD	0.345611	0.105979	3.26111	25.9877	0.00309621	0.0248014	0.107774	0.137663	0.782885	25.9166	0.44079	0.780634	yes	no
BMP1	StatusPD	0.0515984	0.0579393	0.890559	137.146	0.374725	0.608709	-0.0264463	0.0644014	-0.410647	137.903	0.681968	0.899812	no	no
BMP10	StatusPD	0.0826166	0.0464931	1.77696	137.06	0.0777922	0.230553	0.0591696	0.0527457	1.12179	137.671	0.263905	0.652641	no	no
BMP15	StatusPD	-0.00736994	0.0445868	-0.165294	137.043	0.868956	0.943422	-0.0200408	0.0507441	-0.394938	137.322	0.693501	0.903645	no	no
BMP2	StatusPD	-0.0105958	0.0525905	-0.201478	137.811	0.840622	0.928587	0.0256775	0.0587926	0.436748	140.463	0.662965	0.892239	no	no
BMP2K	StatusPD	-0.1106	0.0529543	-2.08859	126.191	0.0387544	0.144146	-0.168155	0.05798	-2.90023	127.283	0.00439419	0.130043	no	no
BMP3	StatusPD	0.0429549	0.057149	0.751629	137.1	0.453563	0.67994	-0.0276688	0.0637151	-0.434259	138.139	0.664778	0.892686	no	no
BMP4	StatusPD	0.0250267	0.040314	0.620794	137.055	0.535766	0.742684	0.104812	0.0432293	2.42457	137.245	0.0166276	0.225956	no	no
BMP5	StatusPD	0.0288496	0.0497822	0.579517	137.159	0.563191	0.76368	-0.0331561	0.0557275	-0.594969	138.075	0.552838	0.842164	no	no
BMP6	StatusPD	-0.100763	0.0568718	-1.77176	149.148	0.0784758	0.231801	-0.0838695	0.0625267	-1.34134	149.785	0.181841	0.570227	no	no
BMP7	StatusPD	0.0861142	0.0384264	2.24102	149.126	0.0265019	0.112303	0.0324197	0.0427103	0.75906	149.341	0.449013	0.784762	no	no
BMP8A	StatusPD	-0.0453663	0.056385	-0.804582	126.11	0.422575	0.652377	-0.0953025	0.0639575	-1.49009	126.67	0.138686	0.515928	no	no
BMP8B	StatusPD	-0.00678726	0.0573273	-0.118395	148.009	0.905915	0.960097	-0.0148918	0.0651573	-0.228551	148.17	0.819533	0.947746	no	no
BMPER	StatusPD	0.112217	0.117627	0.954002	60.087	0.343905	0.578912	0.253123	0.119868	2.11168	60.3755	0.0388614	0.312347	no	no
BMPR1A	StatusPD	0.00711071	0.0473418	0.150199	149.045	0.880811	0.948816	-0.0237483	0.0526888	-0.450728	149.252	0.65284	0.888147	no	no
BMPR1B	StatusPD	0.041317	0.0599764	0.688888	149.102	0.491964	0.711664	-0.0976146	0.0642001	-1.52047	149.433	0.130505	0.503289	no	no
BMPR2	StatusPD	0.00229149	0.048651	0.0471007	137.069	0.962502	0.985343	0.0464048	0.0548507	0.84602	137.308	0.399013	0.754058	no	no
BMS1	StatusPD	-0.0634662	0.0292706	-2.16826	138.023	0.0318532	0.126505	0.000387146	0.0313475	0.0123501	138.155	0.990164	0.997664	no	no
BMS1P1	StatusPD	0.177756	0.086046	2.06582	59.9951	0.0431718	0.154626	0.130583	0.0899208	1.4522	60.0605	0.15165	0.534193	no	no
BMT2	StatusPD	-0.0179942	0.046272	-0.388878	59.9983	0.698743	0.850822	0.102385	0.0363506	2.81661	60.0402	0.00655866	0.15402	no	no
BMX	StatusPD	0.023368	0.0508439	0.459604	137.367	0.646527	0.82112	-0.0176478	0.0568052	-0.310672	138.737	0.756516	0.926013	no	no
BNC1	StatusPD	0.0677803	0.05692	1.1908	137.44	0.235785	0.465071	-0.0707274	0.0598216	-1.18231	139.134	0.239101	0.630864	no	no
BNC2	StatusPD	-0.177263	0.0658595	-2.69153	138.171	0.00799144	0.0482952	0.00280981	0.0664888	0.0422599	138.767	0.966352	0.990785	no	no
BNIP1	StatusPD	-0.0650696	0.0284226	-2.28936	149.165	0.0234614	0.102633	0.0165264	0.0286424	0.576991	149.616	0.564813	0.84944	no	no
BNIP2	StatusPD	0.0833259	0.0441422	1.88767	149.09	0.0610137	0.195399	0.00177126	0.0476217	0.0371944	149.164	0.97038	0.991728	no	no
BNIP3	StatusPD	-0.0447158	0.03132	-1.42771	148.151	0.155481	0.358791	0.00198543	0.033766	0.0587997	148.455	0.953191	0.987579	no	no
BNIP3L	StatusPD	0.0818044	0.0328837	2.48769	149.077	0.0139587	0.0721492	0.020704	0.0327031	0.633089	149.334	0.527644	0.830065	no	no
BOC	StatusPD	0.0936415	0.0740622	1.26436	59.9941	0.21099	0.434184	-0.0213583	0.0722462	-0.295632	60.1174	0.76853	0.930482	no	no
BOD1	StatusPD	0.0266329	0.0233452	1.14083	59.9979	0.258473	0.491012	0.0268554	0.0257045	1.04478	60.0336	0.300315	0.68257	no	no
BOD1L1	StatusPD	0.0663176	0.094852	0.699168	72.0135	0.486699	0.707583	-0.0797258	0.0984764	-0.809593	72.1135	0.420838	0.768285	no	no
BOD1L2	StatusPD	-0.0292238	0.0806884	-0.362181	71.0443	0.718292	0.862803	0.0524075	0.0868435	0.60347	71.1405	0.548115	0.840023	no	no
BOK	StatusPD	0.263188	0.0586045	4.49092	72.1729	2.63424e-05	0.000779963	0.10222	0.0497787	2.05349	72.8949	0.043613	0.326915	yes	no
BOLA1	StatusPD	0.0121621	0.0308033	0.394832	126.014	0.693634	0.847353	-0.00489641	0.0352413	-0.13894	126.146	0.889719	0.969462	no	no
BOLA2	StatusPD	-0.000846913	0.0883859	-0.00958199	46.004	0.992396	0.997022	-0.0428113	0.0925503	-0.462573	45.976	0.645852	0.886179	no	no
BOLA2B	StatusPD	-0.000846913	0.0883859	-0.00958199	46.004	0.992396	0.997022	-0.0428113	0.0925503	-0.462573	45.976	0.645852	0.886179	no	no
BOLA3	StatusPD	-0.0231275	0.0438967	-0.526862	71.9954	0.599909	0.78984	0.0604684	0.0438774	1.37812	72.036	0.172431	0.559577	no	no
BOLL	StatusPD	0.0314624	0.0648723	0.48499	60.0158	0.629449	0.810703	-0.0809635	0.0646344	-1.25264	60.2898	0.215174	0.607196	no	no
BOP1	StatusPD	-0.171049	0.0751046	-2.27748	25.9717	0.0312304	0.124619	-0.161348	0.107415	-1.50211	25.7825	0.145219	0.525545	no	no
BORA	StatusPD	0.0678989	0.0417689	1.62559	126.209	0.106532	0.281521	0.0672388	0.0476302	1.41168	129.14	0.160448	0.544173	no	no
BORCS5	StatusPD	-0.000780999	0.0529699	-0.0147442	71.9844	0.988277	0.994987	-0.0554584	0.057161	-0.970215	72.2812	0.335175	0.712477	no	no
BORCS6	StatusPD	-0.00793676	0.0576725	-0.137618	126.043	0.890762	0.953572	0.0156128	0.0653635	0.238861	126.403	0.8116	0.945399	no	no
BORCS7	StatusPD	-0.0584851	0.0350114	-1.67046	71.999	0.0991709	0.26838	-0.00317324	0.035831	-0.0885612	72.0389	0.929676	0.982096	no	no
BORCS8	StatusPD	-0.206452	0.0401627	-5.14039	124.101	1.03571e-06	6.74137e-05	-0.112502	0.0418184	-2.69024	124.347	0.00812131	0.168296	yes	no
BPESC1	StatusPD	0.0203645	0.0537833	0.37864	137.129	0.705541	0.854702	0.0294091	0.0609804	0.482271	138.082	0.630377	0.878462	no	no
BPGM	StatusPD	-0.0860315	0.0372004	-2.31265	149.113	0.0221099	0.0985988	-0.0877505	0.039322	-2.23159	149.4	0.0271309	0.268983	no	no
BPHL	StatusPD	-0.0980975	0.0403534	-2.43096	149.197	0.0162447	0.0801851	-0.0261483	0.0437843	-0.597208	149.71	0.551271	0.84153	no	no
BPIFA1	StatusPD	0.0461246	0.0481869	0.957201	126.052	0.340298	0.575495	0.0117529	0.0545782	0.215341	126.549	0.829848	0.949659	no	no
BPIFA2	StatusPD	-0.112211	0.084775	-1.32363	46.0471	0.192159	0.410141	-0.114191	0.0911529	-1.25274	43.2559	0.217031	0.60889	no	no
BPIFA3	StatusPD	-0.0440667	0.100956	-0.436494	59.9896	0.664045	0.83129	0.00614772	0.11073	0.0555198	60.1065	0.955909	0.988373	no	no
BPIFA4P	StatusPD	0.0143243	0.0991549	0.144464	46.0359	0.885765	0.951031	0.0838711	0.102719	0.816508	43.9714	0.418611	0.766154	no	no
BPIFB1	StatusPD	0.0239432	0.0606068	0.395058	60.0119	0.694201	0.847853	0.034509	0.0640488	0.538793	60.234	0.592015	0.863523	no	no
BPIFB2	StatusPD	0.00783336	0.100997	0.07756	59.928	0.938436	0.974994	-0.0203449	0.110473	-0.184162	60.6019	0.854501	0.957541	no	no
BPIFB4	StatusPD	-0.102709	0.0901072	-1.13986	60.0182	0.258874	0.491521	-0.133971	0.0980585	-1.36623	60.2525	0.176944	0.565978	no	no
BPIFB6	StatusPD	-0.0698971	0.0730158	-0.957287	60.0363	0.342262	0.577551	-0.142458	0.0776711	-1.83412	60.458	0.0715582	0.400655	no	no
BPIFC	StatusPD	-0.212129	0.105533	-2.01008	60.0258	0.0489235	0.168487	-0.155757	0.114692	-1.35805	60.4814	0.179492	0.568067	no	no
BPNT1	StatusPD	0.0181767	0.036777	0.49424	137.077	0.621928	0.805213	0.0019928	0.0415377	0.0479757	137.329	0.961805	0.989282	no	no
BPNT2	StatusPD	-0.0699834	0.043318	-1.61557	138.119	0.108468	0.284687	0.0147076	0.0468394	0.314001	138.469	0.753993	0.924485	no	no
BPTF	StatusPD	0.0884078	0.0394041	2.24362	149.031	0.0263311	0.111835	0.0247285	0.0415555	0.595072	149.198	0.552697	0.842024	no	no
BPY2	StatusPD	0.104879	0.057145	1.83531	123.134	0.0688727	0.212276	0.0697517	0.064026	1.08943	123.79	0.278082	0.664278	no	no
BRAF	StatusPD	-0.0816886	0.0411496	-1.98516	71.9995	0.0509365	0.173072	-0.0979062	0.0452885	-2.16184	72.0206	0.0339546	0.294995	no	no
BRAP	StatusPD	-0.0605571	0.0318173	-1.90328	148.02	0.0589455	0.190873	-0.0251409	0.0358863	-0.700571	148.213	0.484669	0.805786	no	no
BRAT1	StatusPD	0.0642344	0.0334285	1.92155	72.003	0.0586212	0.190355	0.00833263	0.032654	0.25518	72.0169	0.799312	0.941983	no	no
BRCA1	StatusPD	0.132166	0.0367711	3.59429	149.073	0.000441393	0.00598917	0.0300374	0.0380349	0.789733	149.549	0.430934	0.774811	no	no
BRCA2	StatusPD	0.0467408	0.0574331	0.81383	137.152	0.417153	0.647349	0.0276779	0.064644	0.428159	137.787	0.669204	0.894692	no	no
BRCC3	StatusPD	-0.0579882	0.0385522	-1.50415	149.072	0.134659	0.327189	0.0146377	0.0422373	0.34656	149.186	0.729411	0.916054	no	no
BRD1	StatusPD	-0.00393113	0.0332639	-0.11818	149.072	0.906084	0.960182	-0.00566966	0.0375111	-0.151146	149.294	0.880064	0.967123	no	no
BRD2	StatusPD	0.0339677	0.0484277	0.701412	149.041	0.48414	0.705949	0.0251377	0.0516241	0.486937	149.254	0.627017	0.876357	no	no
BRD3	StatusPD	0.0877334	0.0499361	1.75691	149.125	0.0809849	0.236872	0.00856874	0.0553006	0.154948	149.908	0.877071	0.966154	no	no
BRD3OS	StatusPD	-0.188058	0.0388769	-4.83728	137.117	3.48949e-06	0.000163741	-0.18132	0.0442833	-4.09456	137.644	7.17716e-05	0.0176869	yes	no
BRD4	StatusPD	-0.0688451	0.064129	-1.07354	137.055	0.284915	0.519334	-0.0578446	0.0691111	-0.836979	137.959	0.404052	0.757957	no	no
BRD7	StatusPD	0.0643804	0.0418082	1.5399	148.101	0.125719	0.31282	0.0127029	0.0449695	0.282477	148.35	0.777972	0.934099	no	no
BRD8	StatusPD	0.0290024	0.0252862	1.14697	148.127	0.253244	0.486009	-0.0169201	0.0269554	-0.627706	148.427	0.531161	0.832081	no	no
BRD9	StatusPD	-0.0706298	0.0350124	-2.01728	138.071	0.0456048	0.160394	-0.0714606	0.0396218	-1.80357	138.554	0.0734717	0.403563	no	no
BRDT	StatusPD	0.14188	0.0721599	1.96619	137.754	0.0512873	0.173786	0.227346	0.0806078	2.82039	140.793	0.00548938	0.142616	no	no
BRF1	StatusPD	-0.0358906	0.0405038	-0.886104	149.018	0.376989	0.610688	-0.0262533	0.0456364	-0.57527	149.131	0.565976	0.849712	no	no
BRF2	StatusPD	-0.123774	0.0340122	-3.63912	137.027	0.000386576	0.00547052	0.00757092	0.0313814	0.241255	137.122	0.809718	0.945257	no	no
BRI3	StatusPD	-0.00429595	0.0318207	-0.135005	72.0022	0.892985	0.95447	-0.0280969	0.0315094	-0.891698	72.0132	0.375525	0.739776	no	no
BRI3BP	StatusPD	-0.056645	0.0889519	-0.636805	72.0179	0.526271	0.736795	-0.126956	0.0978173	-1.29789	72.1448	0.198461	0.589811	no	no
BRICD5	StatusPD	0.0964022	0.0482054	1.99982	71.9843	0.0492937	0.169259	0.0399256	0.0503398	0.793122	72.0696	0.43031	0.774567	no	no
BRINP1	StatusPD	-0.0807705	0.038741	-2.08488	137.537	0.0389289	0.144483	0.0099047	0.0405186	0.244448	138.65	0.807245	0.945042	no	no
BRINP2	StatusPD	-0.0432253	0.046303	-0.933533	138.129	0.352174	0.586693	-0.0199434	0.0508088	-0.392518	138.684	0.695278	0.904084	no	no
BRINP3	StatusPD	0.0270227	0.0459156	0.58853	138.147	0.557137	0.759249	0.0303284	0.0503088	0.602845	138.719	0.547596	0.839775	no	no
BRIP1	StatusPD	-0.00619884	0.0564708	-0.109771	126.295	0.912765	0.963226	-0.00447287	0.0641691	-0.0697044	127.952	0.944538	0.986518	no	no
BRIX1	StatusPD	-0.0191197	0.0392234	-0.487456	126.042	0.626782	0.808786	-0.0492488	0.0433883	-1.13507	126.28	0.258496	0.65125	no	no
BRK1	StatusPD	-0.0543217	0.0491476	-1.10528	72.0048	0.272719	0.505359	-0.0341987	0.0547843	-0.624243	72.0237	0.53444	0.832922	no	no
BRMS1	StatusPD	-0.0141172	0.0311503	-0.453197	137.133	0.651123	0.823653	-0.0506809	0.0349555	-1.44987	137.607	0.149371	0.530974	no	no
BRMS1L	StatusPD	-0.0674179	0.0618504	-1.09002	72.0106	0.27934	0.513241	0.0704008	0.055161	1.27628	72.0314	0.205957	0.596638	no	no
BROX	StatusPD	0.100134	0.0945822	1.0587	60.0287	0.293979	0.528815	0.0737546	0.101072	0.729722	60.2381	0.468388	0.795877	no	no
BRPF1	StatusPD	0.124692	0.028702	4.34437	137.049	2.69952e-05	0.000792956	0.0978756	0.0302263	3.2381	137.533	0.00150836	0.0846749	no	no
BRPF3	StatusPD	0.158872	0.0795096	1.99814	60.0118	0.0502387	0.171266	0.141328	0.0878811	1.60817	60.2858	0.113023	0.477104	no	no
BRS3	StatusPD	0.00392654	0.0393012	0.0999088	137.13	0.920563	0.96716	-0.037787	0.0442318	-0.854295	137.764	0.394425	0.750467	no	no
BRSK1	StatusPD	-0.0471783	0.0409771	-1.15133	72.0002	0.253404	0.48615	-0.0116296	0.0434704	-0.26753	72.0375	0.789826	0.93846	no	no
BRSK2	StatusPD	-0.135679	0.0567158	-2.39227	138.084	0.018091	0.0858663	-0.114385	0.0644166	-1.7757	138.404	0.0779792	0.41278	no	no
BRWD1	StatusPD	0.044345	0.0606037	0.731722	149.251	0.465486	0.689671	-0.0493688	0.0669808	-0.737058	149.757	0.46224	0.791019	no	no
BRWD1-AS2	StatusPD	-0.0525283	0.0529319	-0.992376	46.0068	0.326205	0.560664	-0.0458008	0.0567761	-0.806692	45.9454	0.424	0.770127	no	no
BRWD3	StatusPD	0.0363037	0.0722588	0.502412	60.0189	0.617216	0.802195	-0.0176279	0.0771749	-0.228415	60.252	0.820097	0.947978	no	no
BSDC1	StatusPD	0.0922202	0.0263336	3.502	126.043	0.000639454	0.00786482	0.0451652	0.0286646	1.57564	126.367	0.117608	0.483785	no	no
BSG	StatusPD	0.0647463	0.04525	1.43086	149.078	0.154563	0.357302	0.0428829	0.051347	0.835158	149.279	0.404964	0.75867	no	no
BSN	StatusPD	-0.278143	0.0543911	-5.11377	149.121	9.55779e-07	6.3044e-05	-0.070273	0.0501852	-1.40027	149.616	0.163502	0.549	yes	no
BSND	StatusPD	0.00215964	0.0856941	0.0252017	59.9919	0.979978	0.99202	5.36145e-05	0.0937353	0.000571978	60.0971	0.999546	0.999894	no	no
BSPRY	StatusPD	-0.00439271	0.0498899	-0.0880482	137.147	0.929967	0.97123	0.0641805	0.0551314	1.16414	138.368	0.246372	0.638477	no	no
BST1	StatusPD	-0.00627992	0.0456334	-0.137617	137.134	0.890745	0.953572	-0.0324643	0.051072	-0.635658	137.851	0.526053	0.82949	no	no
BST2	StatusPD	0.0801656	0.0509975	1.57195	149.198	0.11808	0.300716	0.00414594	0.0536248	0.0773138	149.43	0.938477	0.985333	no	no
BTAF1	StatusPD	0.0360658	0.0465753	0.774354	138.034	0.440046	0.66756	-0.000136366	0.0511224	-0.00266745	138.276	0.997876	0.999312	no	no
BTBD1	StatusPD	0.0192398	0.0272415	0.706267	148.185	0.481131	0.703815	-0.0246889	0.0278182	-0.887507	148.575	0.376241	0.740303	no	no
BTBD10	StatusPD	-0.169594	0.0663512	-2.556	72.0036	0.0126989	0.0673305	0.0332006	0.039614	0.838103	72.0522	0.404745	0.758605	no	no
BTBD11	StatusPD	-0.23607	0.134403	-1.75643	72.4385	0.0832407	0.241035	0.116385	0.0966009	1.20481	72.525	0.232195	0.626049	no	no
BTBD16	StatusPD	0.00591134	0.0961663	0.06147	72.0163	0.951155	0.980315	-0.0890136	0.10422	-0.854093	72.0884	0.395883	0.751605	no	no
BTBD17	StatusPD	-0.240157	0.119395	-2.01145	46.0239	0.0501544	0.171136	-0.236918	0.116987	-2.02516	45.9316	0.0486857	0.34095	no	no
BTBD18	StatusPD	0.144584	0.0519483	2.78323	88.0635	0.00658541	0.0421678	0.129002	0.0632625	2.03915	88.8606	0.0444057	0.328037	no	no
BTBD19	StatusPD	0.0922785	0.131142	0.703656	59.9677	0.48437	0.706035	0.111982	0.144859	0.773039	60.3424	0.442517	0.781849	no	no
BTBD2	StatusPD	-0.116809	0.0385153	-3.0328	149.05	0.00285877	0.0235451	-0.0416974	0.0419545	-0.993872	149.21	0.321894	0.700904	no	no
BTBD3	StatusPD	-0.0475452	0.0457888	-1.03836	137.088	0.300931	0.535293	-0.0328068	0.0411035	-0.798151	137.345	0.426161	0.771668	no	no
BTBD6	StatusPD	-0.140307	0.0298438	-4.70137	72.005	1.21106e-05	0.000430021	-0.0695921	0.0279158	-2.49293	72.0302	0.0149689	0.21613	no	no
BTBD7	StatusPD	0.117134	0.0482557	2.42737	138.052	0.0164975	0.0809308	0.0485931	0.0537719	0.90369	138.265	0.367732	0.734255	no	no
BTBD8	StatusPD	0.122838	0.114827	1.06976	60.0576	0.289008	0.523735	-0.00516861	0.121361	-0.0425889	60.3639	0.96617	0.990725	no	no
BTBD9	StatusPD	-0.0636393	0.076769	-0.828971	71.9991	0.409861	0.640321	0.0296046	0.0797136	0.371387	72.0183	0.71144	0.90977	no	no
BTC	StatusPD	0.0859262	0.0664966	1.29219	137.132	0.198465	0.418064	0.120235	0.075479	1.59295	137.965	0.113459	0.477743	no	no
BTD	StatusPD	0.0105981	0.0521766	0.203119	137.133	0.839343	0.927793	0.0614242	0.057862	1.06156	137.817	0.29029	0.67514	no	no
BTF3	StatusPD	-0.0161853	0.030082	-0.538039	149.03	0.591353	0.784013	-0.0367277	0.0340017	-1.08017	149.222	0.281809	0.668083	no	no
BTG1	StatusPD	0.161083	0.0529643	3.04135	149.319	0.00278269	0.0231081	0.102569	0.0593029	1.72958	150.283	0.0857587	0.430233	no	no
BTG2	StatusPD	0.0356084	0.0409187	0.870224	149.494	0.385573	0.61886	-0.0652797	0.0427999	-1.52523	150.923	0.129295	0.502005	no	no
BTG3	StatusPD	0.0114962	0.0411041	0.279684	149.747	0.780106	0.897004	-0.0435027	0.0451222	-0.964108	149.974	0.336544	0.713629	no	no
BTG4	StatusPD	-0.0441458	0.0554535	-0.796086	137.599	0.427353	0.656374	-0.0564493	0.0619244	-0.911585	140.003	0.363554	0.731475	no	no
BTK	StatusPD	0.0624965	0.0538004	1.16164	137.488	0.247396	0.478601	0.0238269	0.0605421	0.393559	139.376	0.694508	0.90398	no	no
BTLA	StatusPD	0.0260798	0.0951952	0.273961	60.0174	0.785055	0.899598	-0.0259118	0.103331	-0.250764	60.9023	0.802841	0.94352	no	no
BTN1A1	StatusPD	0.123531	0.0440727	2.8029	137.04	0.00579937	0.0385136	0.119493	0.05022	2.37939	137.288	0.018717	0.234897	no	no
BTN2A1	StatusPD	-0.066405	0.0438428	-1.51462	149.029	0.131988	0.32334	0.0422597	0.0462027	0.91466	149.253	0.361846	0.730949	no	no
BTN2A2	StatusPD	0.0393535	0.0467767	0.841305	149.072	0.401524	0.632882	0.114145	0.051838	2.20195	149.408	0.0292016	0.276347	no	no
BTN2A3P	StatusPD	-0.0302114	0.0462064	-0.653835	136.037	0.514322	0.728937	0.00594206	0.0527064	0.112739	136.548	0.910403	0.976341	no	no
BTN3A1	StatusPD	0.042294	0.0409173	1.03365	126.131	0.303279	0.53787	0.0125126	0.0451075	0.277395	127.038	0.781927	0.935599	no	no
BTN3A2	StatusPD	0.0410429	0.0628012	0.653536	149.176	0.514417	0.728937	-0.0316156	0.0703299	-0.449533	149.522	0.653698	0.888427	no	no
BTN3A3	StatusPD	0.0424603	0.0553675	0.766881	137.269	0.444469	0.671304	0.079492	0.0626299	1.26923	138.68	0.206483	0.59706	no	no
BTNL2	StatusPD	-0.0717491	0.0385692	-1.86027	149.096	0.0648172	0.203733	-0.0602919	0.0434438	-1.38782	149.447	0.167259	0.552159	no	no
BTNL3	StatusPD	0.0232363	0.0373872	0.621503	137.064	0.535301	0.742305	-0.0186838	0.041127	-0.454295	137.466	0.650333	0.886975	no	no
BTNL8	StatusPD	0.0096628	0.048676	0.198513	126.076	0.842964	0.930394	-0.0351631	0.0536387	-0.655555	126.483	0.513301	0.82103	no	no
BTNL9	StatusPD	0.0106885	0.0725805	0.147264	59.851	0.883419	0.95028	-0.0422965	0.0790525	-0.535044	61.4743	0.59455	0.864628	no	no
BTRC	StatusPD	-0.0853013	0.0447019	-1.90823	149.097	0.0582841	0.189659	-0.000667569	0.0474418	-0.0140713	149.375	0.988792	0.99733	no	no
BUB1	StatusPD	0.112902	0.0648018	1.74227	137.409	0.0836992	0.24166	0.148656	0.0733264	2.02731	139.176	0.0445394	0.328037	no	no
BUB1B	StatusPD	0.00165131	0.0486972	0.0339098	137.327	0.972998	0.989277	0.0265271	0.0548256	0.483846	138.579	0.629259	0.877626	no	no
BUB3	StatusPD	0.0147167	0.0355007	0.414547	149.07	0.679069	0.839271	-0.0127534	0.0396508	-0.321643	149.319	0.748173	0.922032	no	no
BUD13	StatusPD	-0.0163756	0.0295138	-0.554845	72.0155	0.58072	0.775515	-0.0401861	0.029974	-1.3407	72.0731	0.184228	0.571233	no	no
BUD23	StatusPD	-0.062265	0.0259351	-2.4008	148.445	0.0175972	0.0842901	-0.0253148	0.0275593	-0.918559	149.987	0.359801	0.729199	no	no
BUD31	StatusPD	-0.0130112	0.0262156	-0.496314	149.302	0.620403	0.80425	-0.0115243	0.0292135	-0.394486	150.23	0.693781	0.903645	no	no
BVES	StatusPD	0.175232	0.0411305	4.26039	70.0018	6.24696e-05	0.00142736	0.146002	0.0453371	3.22036	70.022	0.00194257	0.0941284	no	no
BVES-AS1	StatusPD	0.226381	0.0850705	2.6611	60.0176	0.0099778	0.0563837	0.160684	0.0928856	1.72992	60.6079	0.088735	0.434442	no	no
BYSL	StatusPD	-0.184935	0.0438196	-4.22037	137.134	4.41095e-05	0.0011169	-0.134702	0.048668	-2.76778	137.836	0.0064202	0.152663	yes	no
BZW1	StatusPD	-0.085996	0.0377956	-2.27529	138.087	0.0244286	0.10589	-0.0385307	0.0387014	-0.995589	138.365	0.321188	0.700636	no	no
BZW2	StatusPD	-0.111119	0.025658	-4.33076	138.251	2.83567e-05	0.000817405	-0.0492921	0.0271344	-1.81659	139.01	0.0714342	0.400209	no	no
C10orf143	StatusPD	-0.0958192	0.0551451	-1.73758	46.0132	0.0889742	0.250591	-0.0950287	0.0581961	-1.6329	45.8369	0.109341	0.469195	no	no
C10orf62	StatusPD	0.11752	0.090902	1.29282	59.9952	0.201028	0.420786	0.0512145	0.0980257	0.52246	60.117	0.60327	0.867749	no	no
C10orf67	StatusPD	-0.00439118	0.101127	-0.0434226	59.9979	0.965509	0.986197	-0.0264712	0.111944	-0.236467	60.0936	0.813874	0.946012	no	no
C10orf71	StatusPD	-0.072987	0.128913	-0.56617	46.0253	0.574028	0.771546	-0.127674	0.132108	-0.966437	45.8993	0.33889	0.714941	no	no
C10orf82	StatusPD	-0.0112828	0.098527	-0.114515	59.5381	0.909215	0.961395	-0.014087	0.107354	-0.13122	61.7768	0.896028	0.971747	no	no
C10orf88	StatusPD	-0.0511604	0.045343	-1.1283	138.06	0.261152	0.494024	0.0369237	0.0439141	0.840818	138.251	0.401902	0.755887	no	no
C10orf90	StatusPD	0.240477	0.0586589	4.09958	72.0361	0.000107325	0.00212983	0.106778	0.0544899	1.95959	72.1038	0.0539103	0.353882	yes	no
C10orf95	StatusPD	-0.0307804	0.0338078	-0.910452	138.036	0.364171	0.598989	0.00883062	0.0366176	0.241158	138.199	0.80979	0.945257	no	no
C10orf99	StatusPD	0.0435452	0.152432	0.28567	46.0287	0.776413	0.895525	-0.131218	0.147268	-0.891021	45.7582	0.377579	0.740894	no	no
C11orf1	StatusPD	-0.0142191	0.03778	-0.376366	126.015	0.707278	0.855761	0.0097035	0.0431863	0.224689	126.106	0.822585	0.948706	no	no
C11orf16	StatusPD	0.0433435	0.03999	1.08386	126.039	0.280497	0.514602	-0.0139569	0.0439755	-0.31738	126.251	0.75148	0.923262	no	no
C11orf21	StatusPD	0.00128823	0.0431092	0.0298829	126.084	0.976208	0.990575	-0.0377437	0.0486848	-0.775266	126.665	0.439628	0.7804	no	no
C11orf24	StatusPD	-0.0506297	0.0386512	-1.30991	137.009	0.192417	0.410456	-0.0864174	0.0431824	-2.00122	137.466	0.0473375	0.336548	no	no
C11orf42	StatusPD	-0.00474332	0.0699749	-0.067786	71.959	0.946144	0.977832	-0.052007	0.0772459	-0.673266	72.138	0.50293	0.814731	no	no
C11orf45	StatusPD	-0.153	0.0685374	-2.23236	59.9735	0.0293375	0.12023	-0.0558932	0.0695108	-0.804094	60.1545	0.424509	0.770462	no	no
C11orf49	StatusPD	-0.142879	0.025612	-5.57857	137.06	1.24834e-07	1.51228e-05	-0.0684032	0.0248822	-2.74908	137.335	0.0067805	0.155206	no	no
C11orf53	StatusPD	0.17228	0.0814433	2.11533	46.0026	0.0398475	0.146834	0.128316	0.0845177	1.51821	45.9805	0.135808	0.511922	no	no
C11orf54	StatusPD	0.0570345	0.0511697	1.11461	71.9993	0.268722	0.50174	-0.0488166	0.050184	-0.972752	72.0376	0.333931	0.71171	no	no
C11orf58	StatusPD	-0.0515227	0.034622	-1.48815	149.026	0.138825	0.334402	-0.060798	0.0382832	-1.58811	149.192	0.114378	0.479275	no	no
C11orf65	StatusPD	-0.0347266	0.0901887	-0.385043	59.9955	0.701567	0.852348	-0.116439	0.0964769	-1.20691	60.058	0.232198	0.626049	no	no
C11orf68	StatusPD	0.0522516	0.0249985	2.09018	138.105	0.0384346	0.143366	0.0355351	0.0280998	1.26461	138.666	0.208134	0.599421	no	no
C11orf71	StatusPD	0.0970021	0.0346915	2.79613	138.274	0.0059085	0.0390791	0.0495225	0.0385308	1.28527	139.559	0.200827	0.59174	no	no
C11orf72	StatusPD	0.0906147	0.0643443	1.40828	46.0106	0.16577	0.374199	0.0872696	0.0692636	1.25996	45.9184	0.214049	0.605553	no	no
C11orf80	StatusPD	-0.0777696	0.0559922	-1.38894	126.069	0.167301	0.37605	0.0291852	0.0609736	0.478653	126.413	0.633012	0.880452	no	no
C11orf86	StatusPD	-0.0263202	0.0972644	-0.270604	59.9975	0.787624	0.900558	-0.0912545	0.105497	-0.864995	60.1018	0.390481	0.749332	no	no
C11orf94	StatusPD	0.131151	0.120339	1.08984	46.0245	0.281455	0.515441	0.117918	0.126911	0.929137	45.8748	0.357681	0.728303	no	no
C11orf95	StatusPD	0.0377896	0.0321991	1.17362	138.061	0.242566	0.472993	-0.0041376	0.0331249	-0.124909	138.314	0.900777	0.973067	no	no
C11orf96	StatusPD	0.0831163	0.0934775	0.889158	72.0735	0.376876	0.610559	0.141603	0.0958803	1.47687	72.7126	0.144028	0.523104	no	no
C11orf97	StatusPD	-0.145098	0.103491	-1.40204	60.0135	0.166053	0.374519	-0.0529023	0.111751	-0.473395	60.3818	0.637638	0.883174	no	no
C12orf29	StatusPD	-0.0290651	0.065955	-0.44068	138.08	0.660134	0.828701	-0.00660507	0.0732409	-0.0901829	138.528	0.928272	0.98173	no	no
C12orf4	StatusPD	-0.0400812	0.0244084	-1.64211	149.107	0.102675	0.274934	0.0121526	0.0256695	0.473424	149.37	0.636602	0.882551	no	no
C12orf40	StatusPD	-0.0702757	0.0934369	-0.752119	60.1225	0.454914	0.68092	0.0204009	0.0987641	0.206562	60.551	0.837045	0.951643	no	no
C12orf42	StatusPD	-0.105917	0.103597	-1.02239	59.9867	0.3107	0.54462	-0.166336	0.113586	-1.4644	60.1614	0.14829	0.529207	no	no
C12orf43	StatusPD	-0.137711	0.0441361	-3.12014	138.044	0.00220146	0.0193751	-0.0370808	0.0437611	-0.847347	138.233	0.398267	0.753893	no	no
C12orf45	StatusPD	-0.106388	0.040731	-2.61196	72.0423	0.0109488	0.0605239	-0.0111561	0.0370929	-0.300762	72.3076	0.764459	0.928776	no	no
C12orf50	StatusPD	-0.0944724	0.065897	-1.43364	59.9659	0.15687	0.360787	-0.101356	0.0728385	-1.39151	60.3485	0.169179	0.555082	no	no
C12orf54	StatusPD	-0.261571	0.0867131	-3.01651	59.9887	0.00374714	0.0283367	-0.255878	0.0941754	-2.71704	60.1147	0.00859127	0.171084	yes	no
C12orf56	StatusPD	0.0803538	0.0915519	0.877687	60.3343	0.383596	0.616978	0.0422813	0.100184	0.422037	62.0449	0.674457	0.897515	no	no
C12orf57	StatusPD	0.0244937	0.0345919	0.708076	59.9575	0.481642	0.704151	0.0547866	0.0372739	1.46984	61.3326	0.146717	0.527613	no	no
C12orf60	StatusPD	-0.0748784	0.0751061	-0.996968	59.9644	0.322786	0.556958	-0.00361117	0.0795454	-0.0453976	60.2304	0.963941	0.989993	no	no
C12orf65	StatusPD	0.101015	0.0900741	1.12147	72.0284	0.265813	0.498721	0.11408	0.0998427	1.14259	72.0937	0.256988	0.64999	no	no
C12orf66	StatusPD	0.0907398	0.0650301	1.39535	60.0185	0.168052	0.376871	0.0844109	0.0708785	1.19092	60.142	0.238363	0.63006	no	no
C12orf73	StatusPD	-0.0521723	0.0410127	-1.2721	71.9985	0.20743	0.429784	-0.00873159	0.0409029	-0.213471	72.0685	0.831562	0.949926	no	no
C12orf75	StatusPD	-0.0674961	0.0755726	-0.89313	71.9833	0.374764	0.608709	0.102245	0.0715659	1.42868	72.1098	0.157412	0.541617	no	no
C12orf77	StatusPD	0.0581534	0.114541	0.507706	46.0219	0.614084	0.799919	0.0340557	0.122951	0.276985	45.8234	0.783037	0.935815	no	no
C14orf119	StatusPD	-0.0393475	0.0354176	-1.11096	72.0021	0.270282	0.503334	0.0299803	0.0348981	0.859082	72.0672	0.393144	0.750405	no	no
C14orf132	StatusPD	0.0413333	0.0394896	1.04669	138.318	0.297068	0.532099	-0.0546764	0.0419855	-1.30227	139.6	0.194968	0.585676	no	no
C14orf178	StatusPD	0.0465878	0.0787267	0.591766	59.9923	0.556231	0.758403	-0.0194327	0.0847426	-0.229315	60.1154	0.819403	0.947745	no	no
C14orf180	StatusPD	0.068818	0.113593	0.605831	46.0071	0.547604	0.751729	0.138596	0.112598	1.2309	45.9686	0.224623	0.618057	no	no
C14orf28	StatusPD	0.0744786	0.0481095	1.54811	72.0011	0.125981	0.313431	0.0508845	0.052857	0.962684	72.0383	0.338927	0.714941	no	no
C14orf39	StatusPD	0.0293514	0.0870562	0.337155	60.0399	0.737176	0.873908	-0.0254371	0.0942782	-0.269809	60.2255	0.78823	0.937894	no	no
C14orf93	StatusPD	0.112037	0.0377288	2.96953	138.125	0.00351782	0.0271641	0.0497734	0.0415118	1.19902	138.671	0.232565	0.626357	no	no
C15orf32	StatusPD	0.0757515	0.0960039	0.789046	59.9352	0.433196	0.661608	0.0458643	0.104884	0.437287	60.5215	0.663459	0.892382	no	no
C15orf39	StatusPD	-0.00821135	0.0303709	-0.270369	138.039	0.78728	0.900477	-0.017505	0.0314404	-0.556768	138.217	0.578586	0.857047	no	no
C15orf40	StatusPD	-0.0598001	0.0392364	-1.5241	71.9919	0.131865	0.323254	-0.108779	0.0416946	-2.60894	72.1177	0.0110352	0.190033	no	no
C15orf48	StatusPD	-0.0507441	0.105596	-0.480549	59.9243	0.632587	0.812833	-0.128204	0.111238	-1.15252	60.4226	0.253648	0.646115	no	no
C15orf54	StatusPD	0.0392763	0.104125	0.377205	46.0308	0.707755	0.85617	0.00426485	0.111552	0.0382319	45.6587	0.969669	0.991728	no	no
C15orf61	StatusPD	-0.0404809	0.0323102	-1.25288	71.9998	0.214302	0.438372	0.0254702	0.0307378	0.828627	72.1291	0.410049	0.761655	no	no
C15orf62	StatusPD	0.0972446	0.0940683	1.03377	59.9862	0.305395	0.539872	0.104139	0.104102	1.00036	60.4005	0.32113	0.700636	no	no
C15orf65	StatusPD	-0.0477024	0.0754707	-0.632066	59.9854	0.529746	0.738866	0.08493	0.0725576	1.17052	60.0842	0.246414	0.638477	no	no
C16orf46	StatusPD	-0.000386102	0.0553063	-0.00698116	59.9999	0.994453	0.997807	-0.0794554	0.0568971	-1.39648	60.0168	0.167715	0.552266	no	no
C16orf54	StatusPD	0.30638	0.119586	2.562	60.2654	0.0129248	0.0682121	0.321662	0.129226	2.48913	61.0015	0.0155492	0.2193	no	no
C16orf70	StatusPD	0.0401493	0.0371158	1.08173	138.027	0.281259	0.515305	-0.00262841	0.0415581	-0.0632466	138.126	0.949662	0.987056	no	no
C16orf71	StatusPD	0.0582724	0.0542924	1.07331	126.154	0.285182	0.519619	0.0222253	0.0596015	0.372898	126.941	0.709846	0.909306	no	no
C16orf72	StatusPD	-0.0284879	0.0456264	-0.624373	70.0578	0.534411	0.741748	0.0702491	0.0426975	1.64527	70.0929	0.104391	0.462949	no	no
C16orf74	StatusPD	0.0517104	0.0566712	0.912462	72.0109	0.36457	0.599209	0.00623693	0.0612757	0.101785	72.0463	0.91921	0.979589	no	no
C16orf82	StatusPD	0.0736746	0.079702	0.924376	60.0371	0.358991	0.593608	0.0754142	0.0883668	0.853422	60.2662	0.396805	0.752353	no	no
C16orf86	StatusPD	0.00849104	0.0691296	0.122828	71.9805	0.902586	0.958504	-0.0873014	0.0725372	-1.20354	72.1911	0.2327	0.626441	no	no
C16orf87	StatusPD	-0.065815	0.0547219	-1.20272	72.0145	0.233025	0.462135	-0.0131484	0.0596303	-0.220499	72.1508	0.826105	0.949211	no	no
C16orf89	StatusPD	-2.50427e-05	0.0515337	-0.000485949	71.9971	0.999614	0.999777	-0.069746	0.0520507	-1.33996	72.0182	0.18447	0.571233	no	no
C16orf91	StatusPD	-0.0277819	0.0395288	-0.702828	46.0048	0.485704	0.707023	0.0142273	0.038847	0.36624	45.9644	0.715867	0.911777	no	no
C16orf92	StatusPD	-0.0217275	0.103962	-0.208994	59.9833	0.835161	0.92582	-0.0402824	0.114012	-0.353318	60.409	0.72508	0.914326	no	no
C16orf95	StatusPD	-0.152153	0.0478779	-3.17794	124.065	0.00187254	0.0172417	-0.153081	0.0514341	-2.97625	124.303	0.00350781	0.117673	no	no
C17orf100	StatusPD	-0.0710785	0.0402522	-1.76583	59.994	0.0825129	0.239827	-0.0566717	0.0420624	-1.34733	60.0674	0.182936	0.570747	no	no
C17orf49	StatusPD	-0.0857476	0.0685171	-1.25148	25.9568	0.221922	0.44828	-0.0839772	0.093081	-0.902195	22.6565	0.376445	0.740383	no	no
C17orf50	StatusPD	-0.033128	0.0886259	-0.373795	60.0311	0.709873	0.857725	-0.00973286	0.0977475	-0.0995715	60.1871	0.921015	0.979909	no	no
C17orf58	StatusPD	-0.133967	0.0455063	-2.94391	71.9996	0.00436028	0.0315008	-0.0801402	0.048132	-1.66501	72.021	0.100256	0.455778	no	no
C17orf67	StatusPD	0.0363214	0.0821616	0.442073	60.0045	0.660026	0.828701	0.0914046	0.0892455	1.02419	60.3083	0.309835	0.691619	no	no
C17orf75	StatusPD	-0.163915	0.0416009	-3.94018	149.054	0.000124746	0.00238861	-0.0883218	0.044122	-2.00176	149.157	0.0471234	0.335419	no	no
C17orf77	StatusPD	0.0989658	0.108698	0.910462	60.1019	0.366216	0.600532	0.159026	0.118085	1.34671	60.6362	0.183087	0.571114	no	no
C17orf80	StatusPD	0.0208635	0.0267382	0.780288	138.008	0.436557	0.664441	0.0138367	0.0305225	0.453328	138.047	0.651024	0.887367	no	no
C17orf97	StatusPD	0.00868934	0.0621152	0.139891	70.9982	0.889142	0.952732	-0.0119852	0.0664434	-0.180382	71.0552	0.857366	0.958589	no	no
C17orf99	StatusPD	0.0134075	0.101229	0.132447	60.0987	0.895073	0.954865	-0.141056	0.100319	-1.40607	60.3256	0.164834	0.549939	no	no
C18orf12	StatusPD	0.147341	0.0716967	2.05506	72.022	0.0435004	0.155413	0.164056	0.073802	2.22292	72.0904	0.029357	0.277061	no	no
C18orf15	StatusPD	0.0304799	0.102426	0.297579	60.0092	0.767052	0.890363	-0.0392408	0.111631	-0.351522	60.1917	0.726424	0.914908	no	no
C18orf21	StatusPD	-0.0958474	0.0352004	-2.7229	71.9966	0.00811302	0.0488072	-0.00749857	0.0315097	-0.237977	72.0688	0.812575	0.945534	no	no
C18orf25	StatusPD	-0.0326928	0.0427108	-0.765445	138.098	0.445313	0.671988	0.0670462	0.0457027	1.46701	138.655	0.144639	0.524588	no	no
C18orf32	StatusPD	0.171923	0.135619	1.26769	25.99	0.21615	0.441069	0.0640864	0.191055	0.335434	25.919	0.739998	0.919251	no	no
C18orf54	StatusPD	0.290523	0.07495	3.87623	71.9857	0.000231913	0.00380399	0.163675	0.076686	2.13435	72.1102	0.0362143	0.303634	yes	no
C19orf12	StatusPD	-0.153191	0.0716867	-2.13696	72.0003	0.0359996	0.137535	-0.109565	0.0719505	-1.52278	72.051	0.132191	0.50601	no	no
C19orf18	StatusPD	0.00765654	0.0751071	0.101942	59.9315	0.919143	0.966819	-0.101726	0.0789124	-1.2891	61.6336	0.20218	0.593139	no	no
C19orf25	StatusPD	0.00331942	0.0493909	0.0672071	71.9987	0.946603	0.978135	-0.0670262	0.0499027	-1.34314	72.0569	0.183443	0.571233	no	no
C19orf33	StatusPD	-0.0926946	0.105538	-0.878308	71.8613	0.382704	0.616141	-0.316806	0.0878046	-3.60808	72.1102	0.000565485	0.0523461	no	no
C19orf38	StatusPD	-0.164415	0.104734	-1.56983	25.9912	0.128549	0.317857	-0.142907	0.0976185	-1.46393	25.9869	0.155206	0.538495	no	no
C19orf44	StatusPD	0.110761	0.0741795	1.49315	59.9951	0.140638	0.336829	0.0247584	0.0778527	0.318016	60.0443	0.751576	0.923262	no	no
C19orf47	StatusPD	-0.171969	0.0578986	-2.97018	71.9381	0.00404281	0.0299415	-0.149577	0.0645164	-2.31843	72.2217	0.0232605	0.254612	no	no
C19orf53	StatusPD	-0.0221652	0.030432	-0.728352	138.041	0.467632	0.691579	0.00520758	0.0344133	0.151325	138.295	0.87994	0.967123	no	no
C19orf54	StatusPD	0.0792818	0.0277965	2.85222	112.262	0.00516936	0.0354604	0.0249542	0.0298044	0.837264	113.562	0.404203	0.758104	no	no
C19orf57	StatusPD	0.0622092	0.0448321	1.38761	138.093	0.167492	0.376223	0.0330048	0.0500929	0.658871	138.433	0.511073	0.820272	no	no
C19orf73	StatusPD	0.00415701	0.0650226	0.0639318	138.025	0.949117	0.979551	-0.0690074	0.0728009	-0.947893	138.221	0.344838	0.718574	no	no
C19orf81	StatusPD	0.106487	0.0879341	1.21099	46.0382	0.23208	0.461111	0.13232	0.0914926	1.44623	45.8364	0.154916	0.538491	no	no
C19orf84	StatusPD	-0.0322493	0.0844819	-0.38173	46.0024	0.704419	0.853919	-0.0127194	0.0901845	-0.141037	45.9756	0.888457	0.969392	no	no
C1D	StatusPD	-0.0416204	0.0431664	-0.964186	149.103	0.336514	0.571528	0.00832027	0.0412001	0.201948	149.359	0.840232	0.952475	no	no
C1GALT1	StatusPD	-0.00209816	0.0298861	-0.0702051	137.078	0.944133	0.977244	-0.0433585	0.0302066	-1.4354	137.33	0.153447	0.537256	no	no
C1GALT1C1	StatusPD	-0.0370423	0.0288649	-1.2833	138.212	0.201535	0.421351	0.020258	0.029792	0.679981	138.839	0.497649	0.812601	no	no
C1orf105	StatusPD	0.0316927	0.0558553	0.567408	126.052	0.571446	0.770082	0.00943821	0.0622617	0.151589	126.453	0.879753	0.96698	no	no
C1orf109	StatusPD	-0.0559455	0.0369307	-1.51488	138.069	0.132089	0.323443	-0.0167875	0.0384775	-0.436294	138.268	0.663304	0.892382	no	no
C1orf112	StatusPD	0.0206608	0.0458521	0.450597	138.087	0.652987	0.824968	-0.0126947	0.0518934	-0.24463	138.583	0.807105	0.945005	no	no
C1orf115	StatusPD	0.0820461	0.0477898	1.71681	126.257	0.0884662	0.249767	0.100368	0.0526152	1.90758	128.004	0.0586855	0.367258	no	no
C1orf116	StatusPD	-0.00645912	0.0317047	-0.203728	126.326	0.838894	0.927563	-0.00535942	0.0356819	-0.1502	128.144	0.880843	0.967489	no	no
C1orf122	StatusPD	-0.0106937	0.0260485	-0.410531	72.0047	0.682636	0.841868	-0.0547255	0.0266846	-2.05083	72.0629	0.0439206	0.32731	no	no
C1orf127	StatusPD	-0.0339342	0.0772508	-0.439273	60.0166	0.662041	0.829526	-0.0315253	0.0845394	-0.372907	60.1445	0.710529	0.909495	no	no
C1orf131	StatusPD	0.0690089	0.0296311	2.32893	59.9968	0.0232487	0.102137	0.0411054	0.0313392	1.31163	60.0394	0.194638	0.58535	no	no
C1orf158	StatusPD	0.123656	0.0761346	1.62418	71.0339	0.108767	0.285241	0.0829923	0.0835823	0.992941	71.1305	0.324105	0.702806	no	no
C1orf159	StatusPD	-0.0320353	0.0409132	-0.783005	137.057	0.434975	0.663397	-0.0812227	0.044979	-1.80579	137.413	0.0731394	0.402727	no	no
C1orf162	StatusPD	0.0283369	0.0903803	0.31353	71.9802	0.754785	0.883036	0.0684243	0.0789617	0.866551	72.0401	0.389065	0.748812	no	no
C1orf167	StatusPD	0.134038	0.0785299	1.70684	60.0451	0.0930193	0.257895	0.0290333	0.0815333	0.356092	60.5548	0.723009	0.913723	no	no
C1orf174	StatusPD	0.0392948	0.0394072	0.997148	138.067	0.320437	0.554608	0.0424578	0.0431698	0.983505	138.352	0.327076	0.705887	no	no
C1orf194	StatusPD	0.141011	0.0763079	1.84792	71.9715	0.068723	0.212049	0.101683	0.0847426	1.1999	72.1161	0.234105	0.626892	no	no
C1orf198	StatusPD	0.089109	0.0387553	2.29928	60.3131	0.0249676	0.107697	-0.0103751	0.0295337	-0.351298	60.3901	0.726588	0.914908	no	no
C1orf21	StatusPD	-0.0563744	0.0424606	-1.32769	149.139	0.18631	0.402055	-0.0305436	0.0480523	-0.635633	149.909	0.525985	0.829459	no	no
C1orf216	StatusPD	-0.097101	0.0352313	-2.7561	126.064	0.00671763	0.042714	0.0506866	0.0293768	1.7254	126.221	0.0869029	0.432431	no	no
C1orf220	StatusPD	-0.0268276	0.0954664	-0.281016	46.0055	0.779958	0.897004	0.0213184	0.100812	0.211468	45.9609	0.833457	0.950349	no	no
C1orf226	StatusPD	-0.0231839	0.0489842	-0.473293	72.027	0.637435	0.815843	-0.000591545	0.0513289	-0.0115246	72.1358	0.990837	0.997664	no	no
C1orf229	StatusPD	0.235193	0.129889	1.81071	25.9592	0.0817748	0.238467	-0.172053	0.150815	-1.14083	25.6996	0.264462	0.653044	no	no
C1orf35	StatusPD	0.0159939	0.0247204	0.646994	138.015	0.518711	0.731819	0.00205301	0.0281857	0.0728387	138.123	0.94204	0.98617	no	no
C1orf43	StatusPD	-0.0467081	0.0294085	-1.58825	72	0.116612	0.29833	0.00732423	0.0284025	0.257873	72.0081	0.797241	0.941002	no	no
C1orf50	StatusPD	-0.12006	0.0400179	-3.00016	138.083	0.00320244	0.0253881	-0.142182	0.0449897	-3.16032	138.584	0.00193564	0.0941284	no	no
C1orf52	StatusPD	-0.0944286	0.0444264	-2.12551	72.0315	0.0369741	0.139832	-0.0223946	0.0443576	-0.504866	72.0713	0.615193	0.871894	no	no
C1orf54	StatusPD	-0.0269948	0.030284	-0.891387	138.186	0.374271	0.608481	-0.0982123	0.0281635	-3.48722	138.576	0.000654321	0.0579233	no	no
C1orf56	StatusPD	0.0637455	0.0483108	1.31949	138.05	0.18919	0.406061	-0.000712267	0.0538831	-0.0132187	138.235	0.989472	0.997664	no	no
C1orf68	StatusPD	-0.0339823	0.0542234	-0.62671	112.144	0.532123	0.740292	-0.0526492	0.0621547	-0.847067	112.805	0.398751	0.753927	no	no
C1orf74	StatusPD	0.0953058	0.0844728	1.12824	60.2796	0.263688	0.496491	0.14421	0.0912741	1.57997	61.1099	0.119277	0.486601	no	no
C1orf94	StatusPD	0.0462949	0.0818418	0.565663	60.0149	0.573732	0.771427	-0.0166474	0.0886498	-0.187789	60.188	0.851674	0.956201	no	no
C1QA	StatusPD	0.0595949	0.0772581	0.771373	149.478	0.441703	0.668989	0.0416102	0.0803669	0.517753	149.541	0.605395	0.868335	no	no
C1QB	StatusPD	0.126633	0.0851934	1.48642	149.756	0.139271	0.334898	0.0865892	0.0909836	0.9517	148.717	0.342793	0.717476	no	no
C1QBP	StatusPD	-0.19412	0.0565761	-3.43113	137.2	0.000794558	0.00919926	-0.154493	0.0618961	-2.49601	138.9	0.0137297	0.208645	yes	no
C1QC	StatusPD	0.113041	0.112335	1.00629	70.0107	0.317741	0.552095	0.197555	0.102723	1.92318	70.032	0.0585242	0.366626	no	no
C1QL1	StatusPD	0.0807086	0.0367517	2.19605	148.03	0.0296444	0.120786	0.116794	0.041383	2.82227	148.176	0.00542358	0.14213	no	no
C1QL2	StatusPD	-0.288963	0.165124	-1.74997	25.9898	0.0919225	0.2559	-0.00249346	0.196967	-0.0126592	25.926	0.989997	0.997664	no	no
C1QTNF1	StatusPD	0.022149	0.0317736	0.697088	137.059	0.486928	0.707583	0.0058284	0.0358951	0.162373	137.525	0.87125	0.963909	no	no
C1QTNF2	StatusPD	0.030514	0.0967903	0.315259	60.0025	0.753659	0.882428	0.0866456	0.106358	0.814658	60.2267	0.418478	0.766125	no	no
C1QTNF3	StatusPD	0.00369351	0.0314547	0.117423	149.05	0.906683	0.96035	-0.0172993	0.0355634	-0.486436	149.25	0.627371	0.876506	no	no
C1QTNF4	StatusPD	-0.185954	0.131314	-1.4161	72.1835	0.161047	0.367476	-0.172693	0.141469	-1.22071	72.716	0.226141	0.620135	no	no
C1QTNF5	StatusPD	0.0730691	0.0720032	1.0148	25.9716	0.31956	0.553633	-0.0684734	0.0798463	-0.857565	25.9357	0.398988	0.754058	no	no
C1QTNF6	StatusPD	0.183018	0.0990979	1.84684	72.0394	0.0688767	0.212276	0.0278234	0.0935032	0.297566	72.1154	0.76689	0.929669	no	no
C1QTNF7	StatusPD	-0.0459255	0.0847547	-0.541864	60.0047	0.589919	0.7828	-0.0693781	0.0928737	-0.747016	60.4276	0.457951	0.788882	no	no
C1R	StatusPD	0.0476584	0.0528353	0.902018	137.714	0.368622	0.602692	-0.0269979	0.0524011	-0.515217	137.695	0.607228	0.86867	no	no
C1RL	StatusPD	-0.0767779	0.0494362	-1.55307	149.071	0.122527	0.307895	-0.109831	0.0558308	-1.96722	149.258	0.051012	0.345898	no	no
C1S	StatusPD	-0.0236645	0.0559605	-0.422879	148.181	0.672996	0.836619	0.0154823	0.0596618	0.259501	148.494	0.795608	0.939805	no	no
C2	StatusPD	-0.0674354	0.0398596	-1.69182	149.14	0.0927682	0.25752	-0.0479094	0.0422642	-1.13357	149.599	0.258788	0.65125	no	no
C20orf141	StatusPD	0.00567853	0.0428469	0.132531	72.0072	0.894934	0.954862	-0.045089	0.0451385	-0.998904	72.024	0.321185	0.700636	no	no
C20orf144	StatusPD	-0.0269718	0.0784422	-0.343843	72.0125	0.731966	0.870832	-0.0378454	0.0867595	-0.436211	72.1545	0.663986	0.892422	no	no
C20orf173	StatusPD	-0.0474238	0.129667	-0.365735	46.0241	0.716239	0.861373	-0.0214467	0.139356	-0.153898	45.7329	0.878367	0.966389	no	no
C20orf194	StatusPD	0.0761212	0.04734	1.60797	59.9971	0.113092	0.292314	-0.00529956	0.0469214	-0.112946	60.0755	0.91045	0.976341	no	no
C20orf197	StatusPD	0.216274	0.115503	1.87246	59.9846	0.0660199	0.20625	0.341983	0.113318	3.01791	60.4296	0.00372267	0.11857	no	no
C20orf202	StatusPD	0.0913623	0.0825341	1.10696	59.9834	0.272729	0.505359	0.0278533	0.0899613	0.309615	60.2228	0.757923	0.926546	no	no
C20orf203	StatusPD	0.0894449	0.0506018	1.76762	46.0015	0.0837567	0.241736	0.065547	0.0513106	1.27745	45.9885	0.207853	0.599085	no	no
C20orf204	StatusPD	0.0758839	0.0700732	1.08292	72.0143	0.282455	0.516608	0.00702605	0.0695399	0.101036	72.0893	0.919802	0.979813	no	no
C20orf27	StatusPD	-0.0678325	0.0390441	-1.73733	137.038	0.0845757	0.243305	0.0273346	0.0408649	0.668901	137.286	0.504682	0.815974	no	no
C20orf85	StatusPD	0.0684114	0.0936812	0.730258	59.9573	0.468077	0.692071	0.120639	0.101076	1.19355	61.3173	0.237253	0.629218	no	no
C20orf96	StatusPD	0.156962	0.0981268	1.59958	60.0095	0.114945	0.295738	0.219439	0.106947	2.05185	60.2539	0.0445372	0.328037	no	no
C21orf58	StatusPD	-0.0829769	0.0464392	-1.78679	72.0101	0.0781804	0.231213	-0.113146	0.0512214	-2.20896	72.0448	0.0303585	0.281715	no	no
C21orf62	StatusPD	0.0949764	0.0466377	2.03647	137.122	0.043628	0.155658	0.0116499	0.0496008	0.234874	137.915	0.814655	0.946182	no	no
C21orf91	StatusPD	0.115718	0.0393358	2.9418	126.017	0.0038845	0.0290671	-0.0203236	0.0380196	-0.534556	126.09	0.593898	0.864361	no	no
C21orf91-OT1	StatusPD	-0.0608233	0.0809645	-0.751234	46.0904	0.456331	0.682269	-0.0905736	0.0856819	-1.05709	45.2494	0.296081	0.68053	no	no
C22orf15	StatusPD	0.0327268	0.0734007	0.445866	71.9979	0.657032	0.827019	-0.0117734	0.0808067	-0.145698	72.1165	0.884566	0.968283	no	no
C22orf23	StatusPD	-0.10966	0.075377	-1.45483	71.9837	0.150065	0.35075	-0.0782944	0.0838393	-0.933863	72.1312	0.35349	0.725125	no	no
C22orf24	StatusPD	0.000556304	0.0489429	0.0113664	126.037	0.990949	0.99655	-0.0178634	0.0559975	-0.319003	126.513	0.75025	0.923138	no	no
C22orf31	StatusPD	0.0955153	0.0622788	1.53367	126.168	0.127614	0.316179	0.096531	0.0713134	1.35362	127.625	0.178251	0.567094	no	no
C22orf39	StatusPD	-0.049417	0.0436226	-1.13283	71.9995	0.261044	0.493972	0.00668004	0.0431844	0.154686	72.0363	0.877501	0.966154	no	no
C22orf42	StatusPD	-0.183167	0.137377	-1.33331	46.0699	0.188986	0.405751	0.077517	0.103623	0.748069	45.5496	0.458264	0.788905	no	no
C22orf46	StatusPD	0.0893729	0.043505	2.05431	138.092	0.0418314	0.151435	-0.0252888	0.0453253	-0.557941	138.281	0.577787	0.856763	no	no
C2CD2	StatusPD	0.0935694	0.0341918	2.7366	138.03	0.00702475	0.0440175	0.0581115	0.0386552	1.50333	138.282	0.135034	0.510898	no	no
C2CD2L	StatusPD	-0.063235	0.0387484	-1.63194	138.052	0.104971	0.278865	-0.0113717	0.0433784	-0.262151	138.414	0.793595	0.939464	no	no
C2CD3	StatusPD	0.0187452	0.0294188	0.637187	137.03	0.525066	0.736117	-0.0131892	0.0331775	-0.397534	137.186	0.691592	0.902839	no	no
C2CD4A	StatusPD	0.143347	0.10927	1.31185	72.0238	0.193737	0.411887	0.10225	0.114162	0.895659	72.1189	0.373415	0.738358	no	no
C2CD4B	StatusPD	0.0931619	0.13775	0.676311	72.0762	0.501008	0.719078	0.0566742	0.144446	0.392357	72.3773	0.695948	0.904084	no	no
C2CD4C	StatusPD	0.0270139	0.0771672	0.35007	72.0244	0.727308	0.867784	0.0623536	0.0854134	0.730021	72.1091	0.467742	0.795388	no	no
C2CD5	StatusPD	0.0475009	0.0365759	1.29869	138.064	0.196214	0.415258	0.0731307	0.0386086	1.89416	138.342	0.0602915	0.371947	no	no
C2CD6	StatusPD	0.0138234	0.101159	0.13665	60.0781	0.891764	0.954099	-0.0454326	0.102823	-0.441851	60.8795	0.660162	0.890925	no	no
C2orf15	StatusPD	-0.145984	0.108815	-1.34157	60.0056	0.184789	0.400312	-0.105811	0.112595	-0.93975	60.5215	0.351081	0.723609	no	no
C2orf16	StatusPD	-0.0960915	0.0821442	-1.16979	59.9939	0.246712	0.477965	-0.203	0.0856248	-2.37081	60.0861	0.0209739	0.244448	no	no
C2orf42	StatusPD	0.149005	0.0305475	4.87782	138.028	2.91303e-06	0.000142617	0.145185	0.0343185	4.23051	138.304	4.21911e-05	0.0128233	no	no
C2orf49	StatusPD	-0.0726271	0.0361934	-2.00664	126.071	0.0469274	0.163404	-0.0333391	0.0409825	-0.813497	126.399	0.417463	0.765409	no	no
C2orf50	StatusPD	-0.0732389	0.0685863	-1.06784	60.0068	0.289872	0.524564	-0.0623311	0.0759337	-0.820862	60.0827	0.41497	0.764383	no	no
C2orf68	StatusPD	0.143606	0.0374808	3.83144	138.537	0.000192464	0.00334645	0.0262362	0.036596	0.716913	140.242	0.47462	0.800103	no	no
C2orf69	StatusPD	0.0690756	0.0383533	1.80103	71.9998	0.075885	0.226786	0.0450722	0.0422671	1.06636	72.0099	0.289821	0.674987	no	no
C2orf72	StatusPD	-0.00463621	0.0413026	-0.11225	138.173	0.910788	0.962171	-0.0355719	0.0466145	-0.763107	139.248	0.44669	0.783865	no	no
C2orf73	StatusPD	0.119495	0.0854543	1.39834	59.9827	0.167159	0.37596	0.016243	0.0880263	0.184524	60.1957	0.854223	0.957502	no	no
C2orf76	StatusPD	0.0456251	0.0538173	0.847778	70.9977	0.399411	0.631078	0.00878076	0.0594971	0.147583	71.1055	0.883089	0.967952	no	no
C2orf80	StatusPD	-0.463946	0.113964	-4.07098	72.3712	0.000118152	0.00229075	-0.109575	0.0748104	-1.46471	72.3967	0.147331	0.528319	yes	no
C2orf81	StatusPD	-0.0218384	0.0728046	-0.29996	46.0101	0.765559	0.889688	-0.0286458	0.0755753	-0.379037	45.9519	0.706406	0.908144	no	no
C2orf83	StatusPD	-0.0124473	0.0531284	-0.234287	126.276	0.815141	0.91524	0.00702143	0.0602974	0.116447	128.437	0.90748	0.975604	no	no
C2orf88	StatusPD	0.126631	0.060589	2.09001	59.9946	0.040864	0.149303	0.0412465	0.0620332	0.66491	60.0644	0.508653	0.818764	no	no
C2orf92	StatusPD	-0.00261971	0.0774716	-0.0338151	72.073	0.973118	0.989345	-0.105043	0.079946	-1.31393	72.2198	0.193029	0.583541	no	no
C3	StatusPD	0.0580413	0.0512672	1.13213	149.199	0.259395	0.492057	0.0395317	0.0566172	0.698228	149.803	0.486117	0.806908	no	no
C3AR1	StatusPD	0.0175199	0.0589796	0.29705	148.05	0.766845	0.890233	0.0481411	0.0635374	0.757681	148.45	0.449843	0.785158	no	no
C3orf14	StatusPD	-0.167874	0.0347306	-4.83361	126.157	3.82311e-06	0.000176272	-0.0682237	0.0321382	-2.12282	126.613	0.0357159	0.301256	no	no
C3orf18	StatusPD	-0.124523	0.0283629	-4.39036	137.037	2.24443e-05	0.000683095	-0.0829629	0.0314022	-2.64195	137.376	0.00919924	0.175846	no	no
C3orf20	StatusPD	0.00959959	0.0658811	0.145711	60.0092	0.884638	0.950486	-0.0357647	0.0718418	-0.497826	60.1067	0.620423	0.874414	no	no
C3orf22	StatusPD	0.0739596	0.0739889	0.999604	60.0217	0.321515	0.555489	0.0734733	0.0819047	0.897059	60.1335	0.373265	0.738358	no	no
C3orf33	StatusPD	-0.0985429	0.0933994	-1.05507	60.0619	0.295619	0.530735	0.055339	0.0857635	0.645251	60.4957	0.521204	0.825991	no	no
C3orf35	StatusPD	-0.26326	0.0816593	-3.22389	59.9953	0.00204713	0.0183581	-0.328554	0.0867655	-3.78669	60.3041	0.000354174	0.0391437	yes	yes
C3orf36	StatusPD	-0.00968826	0.0512304	-0.189112	126.101	0.850309	0.933955	-0.047632	0.0583701	-0.816034	126.788	0.416011	0.764949	no	no
C3orf38	StatusPD	0.0764759	0.060238	1.26956	71.9969	0.208329	0.430717	0.120038	0.0649501	1.84815	72.0531	0.0686844	0.393272	no	no
C3orf49	StatusPD	0.0257986	0.0573489	0.449854	59.9965	0.654437	0.825619	-0.0212754	0.0620058	-0.34312	60.0427	0.732707	0.917248	no	no
C3orf52	StatusPD	0.0572453	0.0572152	1.00052	126.282	0.31897	0.553309	0.118968	0.0643927	1.84754	128.107	0.0669751	0.389215	no	no
C3orf56	StatusPD	-0.0960194	0.108614	-0.884041	46.0067	0.381271	0.615044	-0.173945	0.109861	-1.58332	45.9347	0.120209	0.487956	no	no
C3orf62	StatusPD	0.0354253	0.0758274	0.467183	59.9768	0.642062	0.81853	0.0458312	0.0835571	0.548502	60.2831	0.585373	0.860626	no	no
C3orf70	StatusPD	-0.0393385	0.0472851	-0.831943	60.0007	0.40874	0.639463	-0.0997138	0.0488397	-2.04165	60.0222	0.0455884	0.330951	no	no
C3orf85	StatusPD	0.0743429	0.124376	0.597726	60.0622	0.55227	0.755671	0.025257	0.136599	0.184899	60.7158	0.853924	0.957411	no	no
C3P1	StatusPD	-0.205992	0.0983958	-2.09351	59.9892	0.0405393	0.148439	-0.270871	0.107545	-2.51867	60.2864	0.0144505	0.212283	no	no
C4BPA	StatusPD	-0.0976876	0.0510554	-1.91336	137.327	0.0577826	0.18849	-0.114366	0.0579701	-1.97284	138.351	0.0505072	0.345869	no	no
C4BPB	StatusPD	-0.0072749	0.0376112	-0.193424	137.096	0.846913	0.932362	0.00288723	0.0427722	0.0675024	137.514	0.94628	0.986518	no	no
C4orf17	StatusPD	-0.172375	0.0977679	-1.7631	59.9966	0.0829758	0.240569	-0.175121	0.104565	-1.67477	60.0788	0.0991779	0.454098	no	no
C4orf19	StatusPD	0.0239768	0.0432747	0.55406	126.152	0.580519	0.775434	-0.0268618	0.0481829	-0.557496	126.698	0.578172	0.85704	no	no
C4orf3	StatusPD	0.152076	0.0458686	3.31547	72.102	0.00143439	0.0141417	-0.00246022	0.0315534	-0.07797	72.1962	0.938068	0.985176	no	no
C4orf33	StatusPD	-0.267964	0.0979389	-2.73603	72.0536	0.00782476	0.0476139	-0.205056	0.105906	-1.93622	72.2163	0.0567551	0.36163	yes	no
C4orf36	StatusPD	-0.161499	0.0881464	-1.83217	60.153	0.0718779	0.21869	-0.146284	0.0970589	-1.50717	60.836	0.136943	0.513407	no	no
C4orf45	StatusPD	0.00247268	0.108051	0.0228844	59.9887	0.981818	0.992799	0.0480855	0.117995	0.40752	60.5566	0.685063	0.900772	no	no
C4orf46	StatusPD	0.0241588	0.0834016	0.289668	60.0223	0.773068	0.89396	-0.0506567	0.0898887	-0.563549	60.1764	0.575155	0.855229	no	no
C4orf47	StatusPD	0.303608	0.0839425	3.61685	59.9721	0.000612757	0.00762757	0.260359	0.0901598	2.88775	60.2865	0.00538086	0.14213	yes	no
C4orf48	StatusPD	-0.019146	0.0409655	-0.46737	72.0133	0.641647	0.818429	-0.0589534	0.0444101	-1.32748	72.1789	0.188535	0.577932	no	no
C4orf54	StatusPD	0.136903	0.13806	0.991621	46.0273	0.326567	0.561027	0.092439	0.145873	0.633694	45.8353	0.52943	0.830642	no	no
C5	StatusPD	0.0939751	0.0326986	2.87398	149.084	0.00464619	0.0330185	0.0264065	0.0352064	0.750049	149.313	0.454405	0.787244	no	no
C5AR1	StatusPD	0.130719	0.0760612	1.71861	137.23	0.0879405	0.2487	0.0856964	0.0819367	1.04589	137.867	0.297444	0.681486	no	no
C5AR2	StatusPD	-0.0836923	0.0592911	-1.41155	137.342	0.160344	0.366195	-0.0800615	0.0672884	-1.18983	138.92	0.236144	0.628429	no	no
C5orf15	StatusPD	0.019038	0.0331694	0.573961	138.028	0.566928	0.767008	0.00998078	0.0355451	0.280792	138.108	0.77929	0.934511	no	no
C5orf22	StatusPD	-0.152999	0.0475365	-3.21856	126.078	0.00163813	0.0156187	-0.0470388	0.0491795	-0.956471	126.397	0.34066	0.717121	no	no
C5orf24	StatusPD	0.245352	0.132185	1.85613	72.0379	0.0675255	0.209521	0.0467419	0.137466	0.340025	72.1679	0.734825	0.91799	no	no
C5orf34	StatusPD	-0.152376	0.0873417	-1.7446	59.9794	0.0861777	0.245966	-0.0892855	0.0940704	-0.949136	60.2631	0.346343	0.719761	no	no
C5orf46	StatusPD	0.146519	0.0803563	1.82336	60.0229	0.0732287	0.221238	0.0101782	0.0784682	0.129711	60.1321	0.897228	0.971965	no	no
C5orf47	StatusPD	0.0141983	0.0927861	0.153022	59.8997	0.878895	0.948159	0.0950269	0.0970926	0.978725	60.5475	0.33161	0.709687	no	no
C5orf51	StatusPD	0.0649998	0.0269669	2.41036	71.004	0.0185291	0.087211	0.0487404	0.029875	1.63148	71.041	0.107216	0.467488	no	no
C5orf58	StatusPD	0.034753	0.0657464	0.528591	60.0013	0.599039	0.789148	-0.00472932	0.0715928	-0.0660586	60.0278	0.947551	0.986518	no	no
C5orf63	StatusPD	0.132385	0.0620326	2.13413	46.0023	0.0381949	0.142817	0.0915383	0.0645616	1.41784	45.985	0.162977	0.548518	no	no
C5orf64	StatusPD	-0.0568667	0.0820421	-0.693141	59.9734	0.490897	0.710897	-0.171786	0.0792222	-2.16841	60.2412	0.0340872	0.295163	no	no
C5orf66	StatusPD	0.0181301	0.0269406	0.672967	112.122	0.502353	0.719895	-0.00625468	0.0295669	-0.211543	112.713	0.832845	0.949956	no	no
C6	StatusPD	-0.0454009	0.0479415	-0.947007	137.105	0.345301	0.57995	-0.0648312	0.0521375	-1.24347	138.01	0.215804	0.607479	no	no
C6orf118	StatusPD	0.0294028	0.111722	0.263179	60.113	0.793313	0.903753	0.0353751	0.123162	0.287223	60.7626	0.774918	0.932589	no	no
C6orf120	StatusPD	-0.192283	0.0542123	-3.54686	138.117	0.000532964	0.00687917	-0.185649	0.0561464	-3.30651	138.617	0.00120307	0.0764431	yes	no
C6orf136	StatusPD	-0.117476	0.0478265	-2.4563	72.0249	0.0164495	0.0808089	0.00546422	0.0370759	0.147379	72.1259	0.883244	0.967952	no	no
C6orf15	StatusPD	-0.0584431	0.0452777	-1.29077	126.052	0.199147	0.418739	-0.0696362	0.0515748	-1.3502	126.308	0.179367	0.567893	no	no
C6orf163	StatusPD	-0.0618587	0.0626209	-0.987828	46.0028	0.328404	0.563035	-0.102332	0.0652998	-1.56711	45.9792	0.123946	0.492446	no	no
C6orf201	StatusPD	0.0176683	0.0973208	0.181547	60.1215	0.856549	0.936878	0.016851	0.107569	0.156653	60.8699	0.876037	0.965924	no	no
C6orf223	StatusPD	-0.0786806	0.0827223	-0.951141	59.9936	0.345349	0.57995	-0.117938	0.090706	-1.30022	60.0876	0.19849	0.589811	no	no
C6orf226	StatusPD	-0.0189033	0.0422967	-0.446921	71.9814	0.656274	0.826572	-0.0490976	0.0443804	-1.10629	72.1682	0.272275	0.659648	no	no
C6orf47	StatusPD	0.0470407	0.0362707	1.29693	149.339	0.196655	0.415858	-0.0168426	0.0394156	-0.427308	149.922	0.669768	0.895119	no	no
C6orf52	StatusPD	-0.0336222	0.103371	-0.325257	60.0436	0.746117	0.878664	-0.0863118	0.112089	-0.770033	60.3943	0.444282	0.783025	no	no
C6orf58	StatusPD	0.0297655	0.0708616	0.420051	60.0355	0.675948	0.838149	-0.00152627	0.075655	-0.0201741	60.1836	0.983971	0.995541	no	no
C6orf62	StatusPD	-0.0818791	0.0444976	-1.84008	138.07	0.067904	0.210246	-0.0673242	0.0507399	-1.32685	138.3	0.186745	0.575446	no	no
C6orf89	StatusPD	-0.0988683	0.0476427	-2.0752	72.0032	0.0415414	0.150915	-0.103497	0.0530614	-1.95052	72.0369	0.0550047	0.356329	no	no
C6orf99	StatusPD	0.134414	0.113109	1.18836	59.6641	0.2394	0.468939	0.159451	0.122973	1.29664	61.6431	0.19959	0.590288	no	no
C7	StatusPD	-0.00229768	0.0566682	-0.0405462	149.264	0.967712	0.987108	-0.0478169	0.0629551	-0.75954	150.143	0.44872	0.784762	no	no
C7orf25	StatusPD	-0.0956974	0.121361	-0.788538	25.9936	0.437515	0.6653	-0.0383993	0.132649	-0.28948	25.954	0.774514	0.932589	no	no
C7orf26	StatusPD	0.068439	0.0345695	1.97975	138.058	0.0497204	0.170179	0.029782	0.0389109	0.765388	138.317	0.445344	0.78338	no	no
C7orf31	StatusPD	0.110937	0.0699004	1.58707	59.9262	0.11776	0.300172	0.072387	0.0769206	0.941062	61.2498	0.35037	0.723022	no	no
C7orf50	StatusPD	-0.0356965	0.0462707	-0.771471	72.0425	0.442951	0.670004	-0.135872	0.0421842	-3.22092	72.1066	0.00191795	0.0941284	no	no
C7orf57	StatusPD	-0.0430197	0.141515	-0.303993	60.0984	0.762183	0.88774	-0.15569	0.151602	-1.02697	60.8553	0.3085	0.69025	no	no
C7orf61	StatusPD	0.134135	0.0643422	2.08471	59.9948	0.0413605	0.150528	0.0788982	0.0696411	1.13293	60.0642	0.261748	0.652459	no	no
C7orf69	StatusPD	0.0341147	0.0493597	0.691145	126.117	0.490745	0.710843	-0.0365994	0.0548138	-0.667703	126.966	0.505535	0.816624	no	no
C8A	StatusPD	-0.0922418	0.0491891	-1.87525	137.313	0.062882	0.19937	-0.108365	0.0557709	-1.94305	139.26	0.0540278	0.353882	no	no
C8B	StatusPD	0.0926109	0.0527099	1.75699	137.112	0.0811514	0.237123	0.0995204	0.0599813	1.65919	137.543	0.0993558	0.454098	no	no
C8G	StatusPD	0.0682116	0.0509989	1.33751	148.118	0.183106	0.398154	0.0526885	0.0567288	0.928779	148.577	0.35451	0.725735	no	no
C8orf31	StatusPD	0.0962492	0.104812	0.918305	60.1102	0.362129	0.596681	0.146647	0.11507	1.27442	60.8753	0.207357	0.598073	no	no
C8orf33	StatusPD	-0.0681244	0.0354811	-1.92002	138.06	0.0569175	0.186753	-0.05146	0.0392998	-1.30942	138.279	0.192563	0.582997	no	no
C8orf34	StatusPD	0.0365891	0.105511	0.34678	59.9587	0.729971	0.869874	0.0134665	0.116029	0.116062	60.4739	0.907988	0.975668	no	no
C8orf37	StatusPD	0.0115709	0.102584	0.112794	59.9941	0.91057	0.962171	0.0584665	0.111671	0.523563	60.0575	0.602509	0.867606	no	no
C8orf44	StatusPD	-0.000121698	0.0473777	-0.00256869	126.06	0.997955	0.999468	-0.0202173	0.0542321	-0.372791	126.585	0.709927	0.909306	no	no
C8orf48	StatusPD	-0.0307419	0.0917203	-0.33517	60.0763	0.738664	0.874644	-0.0567471	0.100098	-0.566916	60.7276	0.572861	0.853583	no	no
C8orf58	StatusPD	-0.0138348	0.0558667	-0.24764	71.985	0.805118	0.911042	-0.0803848	0.0596333	-1.34799	72.142	0.181881	0.570227	no	no
C8orf74	StatusPD	-0.0729012	0.112911	-0.645654	46.0453	0.521708	0.733989	-0.0711	0.12104	-0.587411	45.6566	0.559822	0.84672	no	no
C8orf76	StatusPD	-0.0929193	0.0459501	-2.02218	72.031	0.0468725	0.163305	0.0274582	0.0395012	0.695123	72.6086	0.489197	0.808867	no	no
C8orf82	StatusPD	-0.0527309	0.0598247	-0.881424	46.0089	0.38267	0.616141	-0.0206449	0.0622371	-0.331714	45.9105	0.741615	0.919738	no	no
C8orf88	StatusPD	0.0453561	0.0675022	0.67192	60.008	0.504213	0.72154	-0.0285011	0.0704117	-0.404778	60.138	0.687077	0.901003	no	no
C9	StatusPD	0.0056412	0.0561835	0.100407	137.464	0.920168	0.966964	-0.0382927	0.0628928	-0.608857	138.733	0.543615	0.837278	no	no
C9orf116	StatusPD	-0.14042	0.0306537	-4.58085	138.067	1.02465e-05	0.000381363	-0.0369004	0.0301012	-1.22588	138.255	0.222329	0.614768	no	no
C9orf131	StatusPD	0.03015	0.0872991	0.345365	60.0248	0.731027	0.870405	0.096773	0.0938625	1.03101	60.1744	0.306663	0.689132	no	no
C9orf135	StatusPD	-0.530951	0.126372	-4.2015	60.1002	8.92436e-05	0.00184968	-0.416252	0.13213	-3.15031	61.3862	0.00252044	0.102367	yes	no
C9orf152	StatusPD	-0.00306083	0.146461	-0.0208986	46.0081	0.983417	0.993494	-0.118424	0.150161	-0.788649	45.9492	0.434368	0.776886	no	no
C9orf16	StatusPD	0.0134304	0.0303308	0.442798	138.023	0.658605	0.827973	0.0619214	0.0332242	1.86374	138.192	0.0644798	0.382641	no	no
C9orf163	StatusPD	-0.131797	0.0622497	-2.11723	71.9933	0.0376956	0.141664	-0.17981	0.0669913	-2.68408	72.4313	0.00900806	0.174431	no	no
C9orf24	StatusPD	-0.0218079	0.0410412	-0.531367	71.0275	0.596823	0.787809	-0.0317323	0.0454846	-0.697649	71.1159	0.487671	0.807789	no	no
C9orf40	StatusPD	0.0196497	0.0352209	0.557899	138.061	0.577817	0.773935	0.0663285	0.0382487	1.73414	138.25	0.0851222	0.429249	no	no
C9orf43	StatusPD	0.159463	0.065825	2.42254	60.0342	0.0184472	0.0868916	0.195477	0.0716968	2.72645	60.2141	0.00837325	0.170737	no	no
C9orf50	StatusPD	0.00780238	0.0857995	0.0909374	72.042	0.927795	0.970126	-0.100993	0.0865881	-1.16636	72.161	0.247309	0.639525	no	no
C9orf57	StatusPD	0.0257724	0.102818	0.250659	60.0771	0.802933	0.90968	-0.0474409	0.111602	-0.425089	60.4865	0.67228	0.896649	no	no
C9orf62	StatusPD	0.0501853	0.106651	0.470556	59.9978	0.639664	0.817226	0.0859283	0.117983	0.72831	60.0481	0.469255	0.796144	no	no
C9orf64	StatusPD	-0.03679	0.0661896	-0.555827	60.0007	0.580396	0.775381	-0.0398081	0.07311	-0.544495	60.0254	0.588118	0.862124	no	no
C9orf72	StatusPD	-0.2671	0.120737	-2.21225	71.0153	0.0301666	0.122163	-0.0663353	0.120669	-0.549728	71.146	0.584227	0.859815	no	no
C9orf78	StatusPD	0.0191191	0.032122	0.595203	149.474	0.552608	0.755916	-0.0150719	0.0360153	-0.418487	150.686	0.676187	0.898609	no	no
C9orf85	StatusPD	0.175054	0.0459933	3.80609	59.9969	0.000333812	0.0049222	0.0982375	0.045807	2.14459	60.1923	0.0360319	0.302522	no	no
CA1	StatusPD	-0.0278408	0.0624754	-0.445628	137.341	0.656568	0.826683	-0.0890143	0.0701964	-1.26807	138.792	0.206894	0.597549	no	no
CA10	StatusPD	0.0526288	0.0678486	0.775681	137.187	0.439273	0.666878	0.188581	0.0735162	2.56516	138.025	0.0113809	0.192168	no	no
CA11	StatusPD	0.079121	0.0358063	2.20969	149.161	0.0286506	0.118509	0.107843	0.0403306	2.67397	149.715	0.00832862	0.170737	no	no
CA12	StatusPD	-0.107683	0.0610098	-1.76501	149.18	0.0796086	0.233954	-0.190824	0.0664829	-2.87027	150.01	0.00469429	0.134482	no	no
CA13	StatusPD	-0.0481608	0.109761	-0.438779	25.991	0.664447	0.831513	0.202097	0.100496	2.01099	25.9558	0.0548207	0.355515	no	no
CA14	StatusPD	-0.0234481	0.0297163	-0.789065	149.392	0.431325	0.659947	-0.105164	0.0289922	-3.62732	150.122	0.000391812	0.0419589	no	no
CA2	StatusPD	0.205677	0.0657607	3.12765	149.451	0.0021185	0.018869	0.165098	0.0735192	2.24565	151.338	0.0261748	0.264786	yes	no
CA3	StatusPD	-0.0231825	0.0597384	-0.388067	137.187	0.698568	0.850717	-0.00878345	0.0679556	-0.129253	138.024	0.897346	0.971965	no	no
CA4	StatusPD	0.0758002	0.0514315	1.47381	149.386	0.142638	0.339562	0.0644474	0.0572714	1.1253	151.759	0.262239	0.652459	no	no
CA5A	StatusPD	-0.0907406	0.0574225	-1.58023	138.22	0.116341	0.298031	-0.097513	0.0618092	-1.57765	141.361	0.116882	0.4828	no	no
CA5B	StatusPD	0.0874555	0.0461879	1.89347	149.085	0.0602326	0.193679	0.00943543	0.0508857	0.185424	149.899	0.853147	0.956767	no	no
CA5BP1	StatusPD	0.0763277	0.0450962	1.69255	136.061	0.0928293	0.257604	0.0804106	0.0514795	1.56199	136.349	0.120608	0.488104	no	no
CA6	StatusPD	0.0212907	0.0522984	0.407101	137.106	0.684569	0.842843	0.0167836	0.0595649	0.281771	137.657	0.778542	0.934353	no	no
CA7	StatusPD	0.0235981	0.0411518	0.573441	137.065	0.567285	0.767036	-0.0299879	0.0460242	-0.651568	137.446	0.515768	0.822264	no	no
CA8	StatusPD	0.043509	0.06618	0.657434	149.381	0.511914	0.727019	0.206456	0.0699742	2.95046	150.755	0.00368018	0.117764	no	no
CA9	StatusPD	0.0507753	0.0442256	1.1481	137.079	0.252929	0.485618	0.0232923	0.0502443	0.463581	137.403	0.643681	0.885352	no	no
CAAP1	StatusPD	-0.0371276	0.0302701	-1.22654	138.021	0.222082	0.448419	-0.0312875	0.033932	-0.922063	138.147	0.358103	0.728579	no	no
CAB39	StatusPD	-0.0455409	0.0453824	-1.00349	149.114	0.317248	0.551769	-0.0217488	0.0494956	-0.439408	149.419	0.661	0.890995	no	no
CAB39L	StatusPD	-0.0132218	0.0468687	-0.282103	138.036	0.778287	0.896006	0.0199586	0.0531848	0.375269	138.199	0.708036	0.908957	no	no
CABCOCO1	StatusPD	-0.104938	0.112627	-0.931732	59.9915	0.35521	0.589771	-0.129922	0.122648	-1.05931	60.2003	0.293691	0.677536	no	no
CABIN1	StatusPD	0.127189	0.0565785	2.248	149.317	0.0260407	0.110974	0.0489939	0.0618895	0.791636	149.782	0.429825	0.774057	no	no
CABLES1	StatusPD	0.0017513	0.0725245	0.0241477	72.2478	0.980801	0.992474	-0.165464	0.0625584	-2.64495	72.2663	0.0100171	0.183592	no	no
CABLES2	StatusPD	-0.0562279	0.0350093	-1.60608	71.9993	0.112633	0.291856	-0.0602511	0.0387366	-1.55541	72.015	0.124233	0.49304	no	no
CABP1	StatusPD	-0.134371	0.0562292	-2.38969	149.108	0.0181119	0.0859016	0.0501573	0.0551854	0.908887	149.334	0.364874	0.732411	no	no
CABP2	StatusPD	-0.000387904	0.0594662	-0.00652309	137.148	0.994805	0.997874	-0.00753879	0.0673179	-0.111988	138.035	0.910996	0.976426	no	no
CABP4	StatusPD	-0.0306144	0.0793738	-0.3857	71.9997	0.700856	0.851716	-0.136959	0.0824553	-1.66101	72.0649	0.101057	0.456947	no	no
CABP5	StatusPD	-0.0675885	0.0501253	-1.34839	149.137	0.179577	0.39339	-0.0519521	0.0569246	-0.912648	149.724	0.362895	0.731475	no	no
CABP7	StatusPD	0.113083	0.17874	0.63267	72.1651	0.528949	0.738424	-0.152437	0.171685	-0.887885	72.5281	0.377538	0.740894	no	no
CABS1	StatusPD	-0.0920826	0.0877352	-1.04955	59.9066	0.29814	0.532969	-0.106356	0.0944021	-1.12663	60.5909	0.264341	0.652923	no	no
CABYR	StatusPD	-0.0413294	0.0418277	-0.988087	137.86	0.324841	0.55915	0.0669703	0.0412762	1.62249	140.51	0.106939	0.46717	no	no
CACFD1	StatusPD	0.101339	0.0277903	3.64657	137.082	0.000376459	0.00536745	0.0342453	0.0294022	1.16472	137.389	0.246152	0.638433	no	no
CACHD1	StatusPD	0.0854082	0.061457	1.38972	71.0007	0.168955	0.378074	0.0405416	0.0682031	0.594424	71.0207	0.554118	0.843189	no	no
CACNA1A	StatusPD	-0.189538	0.0670066	-2.82864	25.9987	0.00888448	0.0518984	-0.122675	0.0902724	-1.35894	25.9935	0.185842	0.573727	no	no
CACNA1B	StatusPD	-0.0820047	0.0424938	-1.9298	149.032	0.0555308	0.183994	-0.0379637	0.0478159	-0.793955	149.128	0.428483	0.773228	no	no
CACNA1C	StatusPD	-0.0147581	0.0465954	-0.316728	149.064	0.751893	0.88184	-0.0120927	0.0530405	-0.227991	149.305	0.819966	0.947906	no	no
CACNA1D	StatusPD	-0.120258	0.0546316	-2.20125	137.255	0.0293894	0.120259	-0.0434519	0.0601845	-0.721979	138.552	0.471524	0.798015	no	no
CACNA1E	StatusPD	-0.160313	0.0586077	-2.73535	149.126	0.00698765	0.0438295	-0.109811	0.0660938	-1.66144	149.51	0.0987204	0.4538	no	no
CACNA1F	StatusPD	-0.0436933	0.0290646	-1.50332	137.029	0.135059	0.32783	-0.0331871	0.0316451	-1.04873	137.139	0.296148	0.680532	no	no
CACNA1G	StatusPD	-0.208849	0.0499327	-4.18261	147.134	4.93122e-05	0.001209	-0.0412657	0.048725	-0.84691	147.479	0.398418	0.753927	yes	no
CACNA1H	StatusPD	-0.0117583	0.0354828	-0.331381	149.026	0.740822	0.87582	0.0217827	0.0396667	0.549143	149.112	0.583729	0.859428	no	no
CACNA1I	StatusPD	-0.0125395	0.0444679	-0.281991	149.016	0.778342	0.896006	-0.0705225	0.0495957	-1.42195	149.132	0.157129	0.540991	no	no
CACNA1S	StatusPD	-0.0447652	0.0497543	-0.899725	126.26	0.369979	0.604161	-0.042709	0.0568305	-0.751515	128.246	0.45372	0.787178	no	no
CACNA2D1	StatusPD	-0.0353036	0.0506088	-0.697578	137.033	0.486623	0.707583	-0.00620967	0.0574116	-0.108161	137.183	0.914026	0.977261	no	no
CACNA2D2	StatusPD	-0.22381	0.044757	-5.00056	149.873	1.57847e-06	9.05787e-05	-0.0550872	0.0412144	-1.3366	151.229	0.18336	0.571233	yes	no
CACNA2D3	StatusPD	-0.277774	0.0620737	-4.47491	149.283	1.5069e-05	0.000500697	-0.135685	0.0624398	-2.17305	150.086	0.0313449	0.284806	yes	no
CACNB1	StatusPD	-0.0363988	0.0378222	-0.962365	149.098	0.337424	0.572306	0.0379435	0.0412886	0.918981	149.471	0.359586	0.728925	no	no
CACNB2	StatusPD	-0.149609	0.0483381	-3.09505	148.04	0.00235364	0.0203379	-0.0316957	0.0493804	-0.641868	148.453	0.521949	0.826592	no	no
CACNB3	StatusPD	-0.329611	0.053746	-6.13276	149.195	7.38311e-09	1.92741e-06	-0.125223	0.0500865	-2.50014	149.952	0.0134906	0.207257	yes	no
CACNB4	StatusPD	-0.117997	0.0707414	-1.668	149.476	0.0974093	0.26559	-0.0217369	0.0784256	-0.277165	150.942	0.782032	0.935599	no	no
[truncated: 16,171 more rows]
