# Supplementary material for: Correcting Differential Gene Expression Analysis for Cyto—Architectural Alterations in Substantia Nigra of Parkinson’s Disease Patients Reveals Known and Potential Novel Disease—Associated Genes and Pathways
Source: Cells. 2022 Jan 7;11(2):198. doi: 10.3390/cells11020198 (PMC8774027; doi:10.3390/cells11020198)
Supplement: Supplementary file 1 [file cells-11-00198-s001.zip › cells-1543109-SI sent to xml/CorrectingForCellPropPDsn_SuppTableS4.xlsx]

## Sheet: Sheet 1
Supplementary Table S4: Results of the EWCE of the up-regulated and down-regulated genes from the cell-proportions-aware LMM in the GSE140231 summary expression matrix.
CellType	DEG_direction	p	fold_change	sd_from_mean	pBH
ODCs	Up	0.9952	0.661284	-2.21276	1
Astrocytes	Up	0.9936	0.709223	-2.17407	1
Microglia	Up	0.4954	0.994659	-0.0331837	1
OPCs	Up	0.0284	1.29347	1.99238	0.1704
Neurons	Up	0.0958	1.22538	1.3484	0.3832
Endothelial Cells	Up	0.1395	1.26013	1.07348	0.4185
ODCs	Down	1	0.512271	-3.47017	1
Astrocytes	Down	0.5468	0.978535	-0.174345	1
Microglia	Down	0.9968	0.643154	-2.3777	1
OPCs	Down	0.8524	0.86036	-1.02748	1
Neurons	Down	0	2.20288	7.73214	0
Endothelial Cells	Down	0.9124	0.711009	-1.31355	1
