# Supplementary material for: Correcting Differential Gene Expression Analysis for Cyto—Architectural Alterations in Substantia Nigra of Parkinson’s Disease Patients Reveals Known and Potential Novel Disease—Associated Genes and Pathways
Source: Cells. 2022 Jan 7;11(2):198. doi: 10.3390/cells11020198 (PMC8774027; doi:10.3390/cells11020198)
Supplement: Supplementary file 1 [file cells-11-00198-s001.zip › cells-1543109-SI sent to xml/CorrectingForCellPropPDsn_SuppTableS5.xlsx]

## Sheet: GOCC
Supplementary Table S5: GSEA of the genes ordered by the signed p-values from the two LMMs: GOCC.
Category	CellAware_pval	CellAware_BHp	CellAware_ES	CellAware_NES	CellAware_nMoreExtreme	CellAware_size	CellUnaware_pval	CellUnaware_BHp	CellUnaware_ES	CellUnaware_NES	CellUnaware_nMoreExtreme	CellUnaware_size
GO_90S_PRERIBOSOME	0.0225524	0.320775	-0.55488	-1.54232	1157	31	0.00267537	0.0131911	-0.681582	-1.70159	158	31
GO_9PLUS0_NON_MOTILE_CILIUM	0.937629	0.976789	0.22286	0.779606	44888	109	0.110932	0.240732	-0.40268	-1.22697	7586	109
GO_9PLUS2_MOTILE_CILIUM	0.0430705	0.447015	-0.402138	-1.34744	2231	87	0.026874	0.0883359	-0.472887	-1.39898	1784	87
GO_ACROSOMAL_VESICLE	0.369473	0.779137	-0.302957	-1.03825	19243	101	0.0888173	0.200829	-0.417483	-1.25912	6009	101
GO_ACTIN_BASED_CELL_PROJECTION	0.769277	0.948241	-0.238653	-0.894887	40523	203	0.369174	0.543805	-0.317787	-1.03675	27542	203
GO_ACTIN_CYTOSKELETON	0.21295	0.755972	0.259752	1.06876	9826	491	0.000996545	0.00561545	0.334614	1.30952	14	491
GO_ACTIN_FILAMENT	0.360197	0.779137	0.294688	1.03922	17260	115	0.0611963	0.154076	0.372593	1.25639	1906	115
GO_ACTIN_FILAMENT_BUNDLE	0.689106	0.926639	-0.27249	-0.887641	35663	73	0.0675455	0.162018	0.409758	1.28989	2361	73
GO_ACTOMYOSIN	0.299253	0.764809	-0.328693	-1.0825	15497	78	0.139817	0.278849	0.373311	1.18864	4822	78
GO_ADHERENS_JUNCTION	0.132188	0.611323	0.314501	1.16396	6284	167	0.00036398	0.00253359	0.436638	1.54507	9	167
GO_AGGRESOME	0.725384	0.939745	0.298421	0.840515	35228	32	0.125632	0.259299	0.472491	1.27475	5068	32
GO_ANCHORED_COMPONENT_OF_MEMBRANE	0.223453	0.757889	0.30077	1.10212	10628	154	0.55348	0.71318	-0.302386	-0.95897	39647	154
GO_ANCHORED_COMPONENT_OF_PLASMA_MEMBRANE	0.82177	0.953825	0.259833	0.811521	39785	54	0.918666	0.938845	-0.266709	-0.734074	57694	54
GO_APICAL_JUNCTION_COMPLEX	0.0370432	0.438305	0.362696	1.30928	1766	137	3.39041e-05	0.000376123	0.489514	1.69148	0	137
GO_APICAL_PART_OF_CELL	0.444392	0.827109	0.247827	0.999602	20617	387	0.127414	0.261457	0.285169	1.09568	2275	387
GO_APICAL_PLASMA_MEMBRANE	0.135813	0.617494	0.283858	1.12511	6331	321	0.0523926	0.14198	0.309163	1.16978	1049	321
GO_AP_TYPE_MEMBRANE_COAT_ADAPTOR_COMPLEX	0.568116	0.892395	-0.3182	-0.931742	29303	40	0.00827152	0.0330819	-0.610234	-1.59728	503	40
GO_ATPASE_COMPLEX	0.176301	0.687766	-0.35238	-1.17051	9149	82	0.318111	0.491781	-0.367127	-1.07681	20946	82
GO_AUTOPHAGOSOME	0.139154	0.617494	0.351631	1.19607	6703	90	0.93509	0.945747	0.2433	0.791959	31044	90
GO_AUTOPHAGOSOME_MEMBRANE	0.75269	0.946437	0.288645	0.828297	36588	35	0.829777	0.893454	0.288273	0.79295	33127	35
GO_AXONAL_GROWTH_CONE	0.276672	0.764809	0.412546	1.13117	13497	28	0.507042	0.673176	-0.395192	-0.968176	29845	28
GO_AXON_CYTOPLASM	0.906159	0.962356	-0.242885	-0.752124	46745	54	0.000238842	0.00185961	-0.649766	-1.78838	14	54
GO_AZUROPHIL_GRANULE	0.222169	0.757889	-0.308627	-1.11058	11618	144	0.0101002	0.0389734	-0.452333	-1.42413	716	144
GO_AZUROPHIL_GRANULE_LUMEN	0.0440819	0.447015	-0.40572	-1.34995	2285	83	0.000803164	0.00491592	-0.564965	-1.66033	52	83
GO_AZUROPHIL_GRANULE_MEMBRANE	0.439976	0.827109	0.319992	1.00305	21311	55	0.900162	0.931655	-0.27169	-0.749983	56603	55
GO_A_BAND	0.872797	0.953825	-0.2609	-0.752032	44907	37	0.289142	0.468701	-0.433461	-1.11877	17484	37
GO_BASAL_PART_OF_CELL	0.498575	0.84421	-0.314054	-0.972508	25719	54	0.379607	0.552297	0.345246	1.03266	14120	54
GO_BASAL_PLASMA_MEMBRANE	0.873477	0.953825	-0.260774	-0.751669	44942	37	0.318619	0.491781	0.388922	1.08126	12594	37
GO_BASEMENT_MEMBRANE	0.421321	0.808482	0.297682	1.01256	20297	90	0.233434	0.400333	0.339398	1.10477	7749	90
GO_BASOLATERAL_PLASMA_MEMBRANE	0.685306	0.925578	-0.244721	-0.923551	36190	215	0.765287	0.859737	-0.270056	-0.885842	57619	215
GO_BLOOD_MICROPARTICLE	0.997163	0.997611	0.188933	0.65282	47795	100	0.299357	0.477589	0.321069	1.06229	9688	100
GO_BRUSH_BORDER	0.316216	0.764809	0.308656	1.06495	15160	99	0.0339187	0.102916	0.403126	1.33214	1100	99
GO_BRUSH_BORDER_MEMBRANE	0.618071	0.902943	0.293541	0.914051	29960	53	0.189955	0.344932	0.390562	1.16415	7094	53
GO_CAJAL_BODY	0.514266	0.852605	0.310943	0.964895	24909	52	0.94148	0.949504	-0.258755	-0.708017	58833	52
GO_CALCIUM_CHANNEL_COMPLEX	0.833896	0.953825	-0.255603	-0.807938	42958	61	0.0069476	0.0293619	-0.557735	-1.56528	442	61
GO_CATALYTIC_STEP_2_SPLICEOSOME	0.997611	0.997611	-0.186695	-0.622331	51773	84	0.292466	0.471934	0.332364	1.07117	9906	84
GO_CATENIN_COMPLEX	0.132597	0.611323	0.469203	1.28652	6468	28	0.492598	0.662395	0.369675	0.969941	20264	28
GO_CATION_CHANNEL_COMPLEX	0.00834866	0.177585	0.364065	1.38123	394	206	0.000120285	0.00106753	-0.487715	-1.59356	8	206
GO_CAVEOLA	0.249186	0.764809	0.333785	1.11255	12020	79	0.459505	0.642221	0.310223	0.990339	15851	79
GO_CELL_BODY_MEMBRANE	0.333763	0.76939	0.398665	1.08466	16298	27	0.338241	0.51096	-0.447243	-1.08784	19848	27
GO_CELL_CELL_CONTACT_ZONE	0.07115	0.481586	0.397551	1.30537	3429	72	0.109831	0.240732	0.390547	1.22715	3850	72
GO_CELL_CELL_JUNCTION	0.00188597	0.0863993	0.328776	1.348	86	471	6.40985e-05	0.000650141	0.379683	1.48137	0	471
GO_CELL_CORTEX	0.315981	0.764809	0.263567	1.04166	14785	309	0.608868	0.754737	-0.280844	-0.950167	48323	309
GO_CELL_CORTEX_REGION	0.245429	0.764809	-0.386742	-1.14215	12643	42	0.00380974	0.0175644	-0.626511	-1.65368	232	42
GO_CELL_DIVISION_SITE	0.130614	0.611323	-0.382425	-1.22859	6732	67	0.846547	0.903613	-0.280161	-0.79795	54520	67
GO_CELL_LEADING_EDGE	0.114376	0.611323	0.279031	1.12804	5316	396	0.0544566	0.143201	0.298314	1.14805	957	396
GO_CELL_PROJECTION_MEMBRANE	0.273909	0.764809	0.266948	1.05721	12810	316	0.641419	0.774502	-0.27731	-0.939823	51113	316
GO_CELL_SUBSTRATE_JUNCTION	0.514837	0.852605	0.242472	0.981759	23925	403	0.000230415	0.00185903	0.363332	1.39954	3	403
GO_CENTRIOLAR_SATELLITE	0.738482	0.939745	0.256736	0.87754	35486	93	0.690493	0.806876	0.277181	0.906779	22739	93
GO_CENTRIOLE	0.518768	0.852605	0.270388	0.971554	24807	132	0.0491886	0.138926	0.366156	1.25903	1466	132
GO_CHLORIDE_CHANNEL_COMPLEX	0.668003	0.925578	0.288879	0.885965	32313	49	0.471017	0.653122	-0.366517	-0.992736	29227	49
GO_CHROMOSOMAL_REGION	0.321004	0.764809	0.260996	1.03881	14996	335	0.63674	0.771477	0.252722	0.959832	12453	335
GO_CHROMOSOME_CENTROMERIC_REGION	0.482178	0.84421	0.262647	0.98622	22874	188	0.634228	0.771064	-0.287772	-0.931883	46831	188
GO_CHROMOSOME_TELOMERIC_REGION	0.794411	0.953825	0.239726	0.877018	37809	152	0.850729	0.904218	0.249532	0.873513	24215	152
GO_CILIARY_BASAL_BODY	0.754483	0.946437	-0.249358	-0.881337	39463	125	0.362289	0.538405	-0.337455	-1.04541	25227	125
GO_CILIARY_BASE	0.598263	0.894981	-0.327081	-0.909141	30718	31	0.554845	0.71318	-0.375799	-0.938194	32974	31
GO_CILIARY_MEMBRANE	0.125671	0.611323	-0.386802	-1.23712	6488	65	0.00566563	0.0248309	-0.554529	-1.57252	363	65
GO_CILIARY_PLASM	0.105926	0.593768	-0.35286	-1.22134	5524	108	0.118634	0.252779	-0.400625	-1.21923	8105	108
GO_CILIARY_TIP	0.232228	0.757889	-0.382744	-1.15021	11988	46	0.241059	0.409454	-0.429185	-1.1499	14854	46
GO_CILIARY_TRANSITION_ZONE	0.258903	0.764809	-0.345819	-1.11398	13362	68	0.190441	0.344932	-0.411868	-1.17549	12272	68
GO_CIS_GOLGI_NETWORK	0.452254	0.831866	0.320179	0.996996	21922	53	0.120586	0.254243	0.415905	1.2397	4503	53
GO_CLATHRIN_ADAPTOR_COMPLEX	0.301924	0.764809	0.416141	1.11387	14748	25	0.0636692	0.15588	-0.5893	-1.4104	3702	25
GO_CLATHRIN_COAT	0.682114	0.925578	0.294645	0.873004	33044	41	0.019944	0.0694131	-0.57398	-1.50937	1218	41
GO_CLATHRIN_COATED_ENDOCYTIC_VESICLE	0.750693	0.946437	-0.273502	-0.846934	38725	54	0.195277	0.349306	-0.429685	-1.18264	12263	54
GO_CLATHRIN_COATED_ENDOCYTIC_VESICLE_MEMBRANE	0.684086	0.925578	-0.299238	-0.866908	35148	38	0.062206	0.154488	-0.533115	-1.38265	3768	38
GO_CLATHRIN_COATED_PIT	0.149355	0.625658	0.370469	1.2051	7226	68	0.591155	0.749038	-0.325703	-0.929569	38096	68
GO_CLATHRIN_COATED_VESICLE	0.0410206	0.441282	0.339476	1.2713	1946	184	0.221515	0.38548	-0.344314	-1.11258	16297	184
GO_CLATHRIN_COATED_VESICLE_MEMBRANE	0.379906	0.784408	0.294592	1.03054	18187	109	0.0295206	0.0944126	-0.448711	-1.36723	2018	109
GO_CLEAVAGE_FURROW	0.0834885	0.519972	-0.428051	-1.3169	4304	52	0.889232	0.925809	-0.275558	-0.753996	55568	52
GO_CLUSTER_OF_ACTIN_BASED_CELL_PROJECTIONS	0.36728	0.779137	0.283912	1.03264	17512	145	0.176965	0.329559	0.321005	1.1171	5117	145
GO_COATED_VESICLE	0.357769	0.779137	0.262517	1.02855	16812	281	0.0718493	0.167806	-0.359849	-1.20862	5622	281
GO_COATED_VESICLE_MEMBRANE	0.442262	0.827109	-0.272165	-1.00133	23193	172	0.00362095	0.0169137	-0.457933	-1.46997	263	172
GO_COLLAGEN_CONTAINING_EXTRACELLULAR_MATRIX	0.0399303	0.441282	0.298645	1.20577	1855	390	0.00319471	0.0151216	0.336496	1.294	56	390
GO_COLLAGEN_TRIMER	0.38668	0.784408	0.309664	1.02989	18642	78	0.0178577	0.0653554	0.448651	1.42853	615	78
GO_CONDENSED_CHROMOSOME	0.447338	0.827109	0.262519	0.999585	21146	213	0.774719	0.862148	-0.269072	-0.881786	58254	213
GO_CONDENSED_CHROMOSOME_CENTROMERIC_REGION	0.329418	0.76939	0.299485	1.05484	15789	114	0.482676	0.660663	-0.322185	-0.986961	33210	114
GO_CONDENSED_NUCLEAR_CHROMOSOME	0.78877	0.953825	-0.252386	-0.854153	40974	93	0.628519	0.767681	0.283894	0.92874	20698	93
GO_CONTRACTILE_FIBER	0.91533	0.964221	0.220827	0.844425	43155	222	0.762787	0.859649	0.251502	0.918658	18521	222
GO_COP9_SIGNALOSOME	0.615308	0.902622	-0.319951	-0.901636	31640	33	0.0273082	0.0889396	-0.591212	-1.49375	1629	33
GO_COPII_COATED_ER_TO_GOLGI_TRANSPORT_VESICLE	0.947203	0.980341	-0.223872	-0.75275	49120	89	0.399337	0.571894	-0.346888	-1.02966	26618	89
GO_COPI_COATED_VESICLE	0.0654315	0.481586	-0.523203	-1.41206	3347	27	0.0429596	0.126039	-0.598691	-1.45621	2520	27
GO_CORNIFIED_ENVELOPE	0.320944	0.764809	0.369861	1.0858	15594	39	0.0580342	0.149291	0.49068	1.37786	2274	39
GO_CORTICAL_ACTIN_CYTOSKELETON	0.0209649	0.320775	0.418381	1.41735	1008	88	0.0555423	0.144982	0.398384	1.29209	1856	88
GO_CORTICAL_CYTOSKELETON	0.100574	0.593768	0.347589	1.22249	4815	113	0.791657	0.875028	-0.278066	-0.850917	54408	113
GO_CUL3_RING_UBIQUITIN_LIGASE_COMPLEX	0.593771	0.893173	0.315902	0.916913	28826	37	0.676445	0.80046	-0.336863	-0.869447	40905	37
GO_CUL4_RING_E3_UBIQUITIN_LIGASE_COMPLEX	0.803912	0.953825	-0.283004	-0.792058	41349	32	0.399521	0.571894	-0.413815	-1.03974	23832	32
GO_CULLIN_RING_UBIQUITIN_LIGASE_COMPLEX	0.186222	0.718572	0.307255	1.12588	8857	154	0.556482	0.71318	-0.301991	-0.957717	39862	154
GO_CYCLIN_DEPENDENT_PROTEIN_KINASE_HOLOENZYME_COMPLEX	0.902341	0.962356	-0.250078	-0.735431	46521	41	0.0309386	0.0974015	-0.55609	-1.46232	1890	41
GO_CYTOCHROME_COMPLEX	0.869472	0.953825	-0.270565	-0.735664	44529	28	0.00130812	0.00703611	-0.71545	-1.75277	76	28
GO_CYTOPLASMIC_MICROTUBULE	0.708006	0.939745	0.270546	0.878254	34304	67	0.0740482	0.171667	-0.461172	-1.3135	4768	67
GO_CYTOPLASMIC_REGION	0.302369	0.764809	-0.276918	-1.05347	15981	232	1.31406e-05	0.00020696	-0.523222	-1.72828	0	232
GO_CYTOPLASMIC_SIDE_OF_MEMBRANE	0.0718987	0.481586	0.330669	1.22681	3418	170	0.0976415	0.218005	0.330636	1.17238	2661	170
GO_CYTOPLASMIC_STRESS_GRANULE	0.974951	0.994562	-0.214926	-0.681403	50246	62	0.437811	0.619836	-0.358919	-1.01	27955	62
GO_CYTOSOLIC_LARGE_RIBOSOMAL_SUBUNIT	0.427922	0.816733	0.328208	1.01084	20716	50	0.000290629	0.00219517	0.617781	1.82291	10	50
GO_CYTOSOLIC_RIBOSOME	0.845606	0.953825	0.24365	0.826976	40709	89	2.99904e-05	0.000353723	0.622241	2.02187	0	89
GO_CYTOSOLIC_SMALL_RIBOSOMAL_SUBUNIT	0.954171	0.981828	-0.233354	-0.669336	49135	36	0.000352334	0.00250157	0.663923	1.83701	13	36
GO_DENDRITE_CYTOPLASM	0.108718	0.593768	0.465999	1.31251	5279	32	0.691068	0.806876	-0.34097	-0.856707	41224	32
GO_DENDRITE_MEMBRANE	0.000991305	0.0586522	0.610592	1.80045	47	40	0.183188	0.336952	-0.462307	-1.21008	11161	40
GO_DENDRITIC_SHAFT	0.166333	0.65609	-0.431622	-1.23063	8547	35	0.161623	0.306825	-0.484739	-1.23852	9709	35
GO_DESMOSOME	0.0644217	0.481586	0.531274	1.42205	3146	25	0.0507385	0.138926	0.563851	1.44356	2122	25
GO_DISTAL_AXON	0.0539824	0.481586	-0.312837	-1.21523	2870	285	1.27593e-05	0.00020696	-0.56705	-1.90655	0	285
GO_DNA_PACKAGING_COMPLEX	0.0695768	0.481586	0.378518	1.28753	3351	90	0.000240964	0.00185961	0.534985	1.74142	7	90
GO_DNA_REPAIR_COMPLEX	0.971797	0.994201	-0.223531	-0.633524	49927	34	0.857582	0.904576	0.283234	0.77388	34328	34
GO_DYNEIN_COMPLEX	0.068763	0.481586	-0.448571	-1.35357	3546	47	0.0591848	0.151155	-0.509692	-1.37136	3661	47
GO_EARLY_ENDOSOME	0.870125	0.953825	-0.223731	-0.882466	46388	337	0.645686	0.777012	-0.275939	-0.939806	51998	337
GO_EARLY_ENDOSOME_MEMBRANE	0.378315	0.784408	0.284581	1.0273	18045	137	0.525891	0.686365	-0.309546	-0.969045	37078	137
GO_ENDOCYTIC_VESICLE	0.852726	0.953825	0.225463	0.883375	40072	281	0.741621	0.841136	-0.269066	-0.903705	58039	281
GO_ENDOCYTIC_VESICLE_MEMBRANE	0.95806	0.98298	-0.21595	-0.783559	50209	153	0.135913	0.276159	-0.373198	-1.1827	9726	153
GO_ENDONUCLEASE_COMPLEX	0.582588	0.892575	0.319989	0.923162	28258	36	0.863806	0.904576	-0.293285	-0.753113	52058	36
GO_ENDOPEPTIDASE_COMPLEX	0.00506639	0.169443	-0.510032	-1.61217	260	61	1.56831e-05	0.00020696	-0.7379	-2.07091	0	61
GO_ENDOPLASMIC_RETICULUM_GOLGI_INTERMEDIATE_COMPARTMENT	0.332287	0.76939	-0.298691	-1.05323	17353	123	0.0744695	0.171667	-0.409109	-1.26483	5168	123
GO_ENDOPLASMIC_RETICULUM_GOLGI_INTERMEDIATE_COMPARTMENT_MEMBRANE	0.539173	0.870029	-0.295163	-0.955269	27864	70	0.0759085	0.172741	-0.455875	-1.30717	4914	70
GO_ENDOPLASMIC_RETICULUM_LUMEN	0.222225	0.757889	0.274478	1.08116	10392	299	0.123764	0.256936	0.295681	1.11186	2614	299
GO_ENDOPLASMIC_RETICULUM_SUBCOMPARTMENT	0.91085	0.962356	0.258962	0.693157	44494	25	0.0698762	0.166197	-0.583715	-1.39704	4063	25
GO_ENDORIBONUCLEASE_COMPLEX	0.500624	0.84421	-0.350717	-0.968102	25690	30	0.649738	0.779247	-0.355053	-0.880697	38470	30
GO_ENDOSOME_LUMEN	0.349504	0.77676	0.379253	1.06818	16973	32	0.519629	0.683216	0.354391	0.956124	20965	32
GO_ENDOSOME_MEMBRANE	0.126257	0.611323	0.2717	1.11272	5835	464	0.484363	0.660663	-0.285775	-0.994181	40856	464
GO_ER_TO_GOLGI_TRANSPORT_VESICLE_MEMBRANE	0.591644	0.893173	-0.295388	-0.926506	30516	58	0.061024	0.154076	-0.484618	-1.34845	3857	58
GO_ESCRT_COMPLEX	0.709549	0.939745	0.311065	0.839624	34620	26	0.614367	0.754737	0.348341	0.898942	25486	26
GO_EUCHROMATIN	0.405162	0.808482	0.36008	1.02735	19700	34	0.121034	0.254243	0.466953	1.27585	4844	34
GO_EXCITATORY_SYNAPSE	0.73315	0.939745	0.277637	0.855081	35493	50	4.8268e-05	0.000519246	-0.697667	-1.89558	2	50
GO_EXOCYTIC_VESICLE	0.312909	0.764809	-0.279582	-1.05101	16489	208	1.33406e-05	0.00020696	-0.598579	-1.95767	0	208
GO_EXORIBONUCLEASE_COMPLEX	0.865942	0.953825	-0.274451	-0.734848	44343	26	0.59501	0.749038	0.352365	0.909327	24683	26
GO_EXTERNAL_SIDE_OF_PLASMA_MEMBRANE	0.400013	0.806844	0.257465	1.01386	18716	298	0.00872559	0.0344176	0.341776	1.28507	184	298
GO_EXTRINSIC_COMPONENT_OF_CYTOPLASMIC_SIDE_OF_PLASMA_MEMBRANE	0.319822	0.764809	0.315074	1.06591	15408	87	0.13868	0.278849	0.364703	1.18105	4656	87
GO_EXTRINSIC_COMPONENT_OF_MEMBRANE	0.0230668	0.320775	0.324441	1.27117	1083	281	0.693232	0.806876	-0.273989	-0.920241	54252	281
GO_EXTRINSIC_COMPONENT_OF_ORGANELLE_MEMBRANE	0.815598	0.953825	-0.266607	-0.804489	42070	47	0.0706921	0.166197	-0.501258	-1.34867	4373	47
GO_EXTRINSIC_COMPONENT_OF_PLASMA_MEMBRANE	0.0684298	0.481586	0.338506	1.24039	3254	154	0.341371	0.513502	0.294715	1.03342	9683	154
GO_FIBRILLAR_CENTER	0.477507	0.84421	0.276304	0.987224	22810	127	0.696384	0.807896	0.268116	0.916378	21027	127
GO_FICOLIN_1_RICH_GRANULE	0.268293	0.764809	-0.310228	-1.08854	13980	119	0.000750881	0.00467654	-0.523532	-1.61247	51	119
GO_FICOLIN_1_RICH_GRANULE_MEMBRANE	0.578068	0.892575	0.29419	0.933541	28011	59	0.891906	0.925809	-0.27254	-0.760584	56586	59
GO_FILAMENTOUS_ACTIN	0.482659	0.84421	-0.341455	-0.979408	24854	36	0.118913	0.252779	0.460978	1.27548	4724	36
GO_FILOPODIUM	0.600015	0.894981	-0.272627	-0.935728	31273	102	0.0503926	0.138926	-0.437762	-1.32215	3413	102
GO_FLEMMING_BODY	0.589352	0.893173	0.331643	0.915852	28757	29	0.153523	0.2964	0.471547	1.24704	6287	29
GO_GABA_ERGIC_SYNAPSE	0.331377	0.76939	0.323576	1.06247	15974	72	7.69953e-05	0.000719299	-0.633431	-1.82424	4	72
GO_GAP_JUNCTION	0.43094	0.818094	-0.3792	-1.01531	22067	26	0.996119	0.996119	0.200707	0.517952	41323	26
GO_GLUTAMATERGIC_SYNAPSE	0.55364	0.881355	-0.24511	-0.970226	29570	350	1.23538e-05	0.00020696	-0.535474	-1.82881	0	350
GO_GOLGI_ASSOCIATED_VESICLE	0.682033	0.925578	0.247449	0.920161	32459	173	0.196013	0.349306	-0.352523	-1.13219	14304	173
GO_GOLGI_ASSOCIATED_VESICLE_MEMBRANE	0.791762	0.953825	-0.248817	-0.860179	41310	107	0.0155766	0.0586939	-0.469609	-1.427	1061	107
GO_GOLGI_CISTERNA	0.886166	0.956197	0.235376	0.808261	42449	96	0.330032	0.50069	-0.356219	-1.06751	22193	96
GO_GOLGI_CISTERNA_MEMBRANE	0.879333	0.953825	-0.242519	-0.791874	45530	74	0.149237	0.291095	-0.41846	-1.20992	9716	74
GO_GOLGI_LUMEN	0.484187	0.84421	0.288549	0.98308	23301	91	0.60432	0.754737	0.28756	0.937746	20031	91
GO_GOLGI_STACK	0.829689	0.953825	0.238613	0.855296	39654	130	0.216665	0.378898	-0.362749	-1.12913	15171	130
GO_H4_HISTONE_ACETYLTRANSFERASE_COMPLEX	0.0244703	0.321739	0.501386	1.49975	1185	43	0.0562195	0.145678	0.478563	1.37082	2177	43
GO_HETEROCHROMATIN	0.707635	0.939745	0.266138	0.883528	34124	77	0.00897744	0.0350219	0.470137	1.4932	309	77
GO_HETEROTRIMERIC_G_PROTEIN_COMPLEX	0.286283	0.764809	-0.412772	-1.12233	14661	28	0.812361	0.881921	-0.317046	-0.776728	47817	28
GO_HIPPOCAMPAL_MOSSY_FIBER_TO_CA3_SYNAPSE	0.420609	0.808482	-0.361467	-1.01863	21628	33	0.0402084	0.119654	-0.573403	-1.44875	2399	33
GO_HISTONE_DEACETYLASE_COMPLEX	0.271222	0.764809	-0.34126	-1.10446	14016	70	0.928261	0.941522	-0.25919	-0.743196	60103	70
GO_HISTONE_METHYLTRANSFERASE_COMPLEX	0.0815317	0.516853	0.37879	1.27378	3921	84	0.00587471	0.0254332	0.473089	1.52471	198	84
GO_HOST_CELLULAR_COMPONENT	0.68571	0.925578	0.270454	0.892183	33066	74	0.738355	0.840115	-0.297431	-0.859984	48074	74
GO_IMMUNOLOGICAL_SYNAPSE	0.70916	0.939745	0.297153	0.852714	34472	35	0.559087	0.713942	0.339944	0.935082	22320	35
GO_INCLUSION_BODY	0.0555141	0.481586	0.408569	1.33829	2679	71	0.196792	0.349306	0.363381	1.13953	6919	71
GO_INNER_MITOCHONDRIAL_MEMBRANE_PROTEIN_COMPLEX	0.00585615	0.169443	-0.421199	-1.48106	304	121	1.44256e-05	0.00020696	-0.714644	-2.20533	0	121
GO_INO80_TYPE_COMPLEX	0.504047	0.84421	-0.363902	-0.966045	25782	25	0.607669	0.754737	-0.377353	-0.903138	35341	25
GO_INTEGRAL_COMPONENT_OF_SYNAPTIC_VESICLE_MEMBRANE	0.535272	0.867678	0.336749	0.948469	25995	32	0.0228317	0.0764645	-0.603218	-1.51562	1361	32
GO_INTERCALATED_DISC	0.108235	0.593768	0.414961	1.27802	5239	50	0.680241	0.800706	-0.322368	-0.875882	42278	50
GO_INTERCELLULAR_BRIDGE	0.149464	0.625658	-0.373624	-1.20662	7723	69	0.83826	0.89904	-0.281151	-0.80425	54164	69
GO_INTERMEDIATE_FILAMENT_CYTOSKELETON	0.370913	0.779137	0.277702	1.02929	17617	169	0.916666	0.938845	-0.251663	-0.8062	66603	169
GO_INTRACILIARY_TRANSPORT_PARTICLE	0.206711	0.750068	-0.444219	-1.19889	10576	27	0.61442	0.754737	-0.370277	-0.900636	36055	27
GO_INTRINSIC_COMPONENT_OF_ENDOPLASMIC_RETICULUM_MEMBRANE	0.767503	0.948241	-0.243506	-0.884323	40243	154	0.229863	0.396123	-0.351566	-1.11494	16465	154
GO_INTRINSIC_COMPONENT_OF_GOLGI_MEMBRANE	0.308713	0.764809	-0.340377	-1.08229	15915	63	0.095573	0.214737	-0.455505	-1.28546	6115	63
GO_INTRINSIC_COMPONENT_OF_MITOCHONDRIAL_INNER_MEMBRANE	0.00826623	0.177585	-0.543325	-1.61215	425	43	1.63236e-05	0.00020696	-0.770192	-2.04101	0	43
GO_INTRINSIC_COMPONENT_OF_MITOCHONDRIAL_MEMBRANE	0.13044	0.611323	-0.376918	-1.22526	6755	72	1.53991e-05	0.00020696	-0.696633	-2.00626	0	72
GO_INTRINSIC_COMPONENT_OF_ORGANELLE_MEMBRANE	0.240377	0.761908	-0.268799	-1.06868	12844	369	1.22717e-05	0.00020696	-0.471934	-1.61726	0	369
GO_INTRINSIC_COMPONENT_OF_POSTSYNAPTIC_DENSITY_MEMBRANE	0.409478	0.808482	-0.33391	-1.02346	21133	51	0.000304942	0.0022553	-0.65385	-1.78318	18	51
GO_INTRINSIC_COMPONENT_OF_POSTSYNAPTIC_MEMBRANE	0.483564	0.84421	-0.280973	-0.985893	25198	119	0.00033212	0.00240618	-0.536743	-1.65316	22	119
GO_INTRINSIC_COMPONENT_OF_POSTSYNAPTIC_SPECIALIZATION_MEMBRANE	0.859885	0.953825	-0.246337	-0.804342	44523	74	6.14336e-05	0.000641439	-0.622556	-1.80004	3	74
GO_INTRINSIC_COMPONENT_OF_PRESYNAPTIC_MEMBRANE	0.488867	0.84421	0.29206	0.980426	23535	83	0.00462198	0.0207697	-0.528558	-1.55333	304	83
GO_INTRINSIC_COMPONENT_OF_SYNAPTIC_MEMBRANE	0.348091	0.77676	0.281321	1.03804	16534	163	6.91525e-05	0.00068192	-0.52067	-1.66142	4	163
GO_INTRINSIC_COMPONENT_OF_SYNAPTIC_VESICLE_MEMBRANE	0.565219	0.891824	0.310195	0.936067	27385	45	0.00727793	0.030396	-0.596869	-1.59379	447	45
GO_I_BAND	0.788388	0.953825	-0.244588	-0.870857	41130	133	0.472823	0.653122	0.287098	0.988117	14048	133
GO_KERATIN_FILAMENT	0.932127	0.976789	0.23277	0.738641	45168	59	0.123013	0.256881	0.404044	1.22784	4496	59
GO_KINESIN_COMPLEX	0.98144	0.997176	0.211303	0.655698	47538	52	0.278712	0.458069	-0.407887	-1.11608	17416	52
GO_KINETOCHORE	0.876665	0.953825	0.232086	0.83393	41922	132	0.268517	0.445724	-0.351736	-1.09682	18843	132
GO_LAMELLIPODIUM	0.986229	0.997176	-0.205539	-0.764818	51777	190	0.0189504	0.0672741	0.360849	1.29546	493	190
GO_LARGE_RIBOSOMAL_SUBUNIT	0.844512	0.953825	-0.240985	-0.836339	44042	110	0.441677	0.622204	-0.330032	-1.00669	30257	110
GO_LATERAL_PLASMA_MEMBRANE	0.260337	0.764809	-0.361658	-1.11992	13429	54	0.381865	0.553315	0.344905	1.03164	14204	54
GO_LATE_ENDOSOME	0.35108	0.77676	-0.269192	-1.033	18542	253	0.110815	0.240732	-0.353279	-1.17571	8525	253
GO_LATE_ENDOSOME_MEMBRANE	0.210211	0.753786	-0.315079	-1.12075	10968	132	0.07585	0.172741	-0.402866	-1.25626	5322	132
GO_LEADING_EDGE_MEMBRANE	0.156585	0.63894	0.308979	1.14352	7444	167	0.789075	0.875028	-0.270844	-0.866459	57229	167
GO_LIPID_DROPLET	0.662786	0.925578	-0.273893	-0.902028	34324	78	0.681164	0.800706	-0.305031	-0.888806	44620	78
GO_LUMENAL_SIDE_OF_MEMBRANE	0.997364	0.997611	-0.182123	-0.498992	51070	29	0.971513	0.974257	-0.250302	-0.617288	57361	29
GO_LYSOSOMAL_LUMEN	0.352277	0.77676	-0.310163	-1.04791	18285	92	0.109845	0.240732	-0.415962	-1.23975	7352	92
GO_MAIN_AXON	0.0192971	0.311384	0.45135	1.46519	934	67	0.282451	0.46101	-0.387854	-1.10468	18190	67
GO_MEDIATOR_COMPLEX	0.73856	0.939745	-0.2945	-0.834661	37944	34	0.445916	0.625692	0.365838	0.999579	17849	34
GO_MEMBRANE_COAT	0.524342	0.857794	-0.286343	-0.964142	27173	90	0.00037424	0.00255491	-0.569804	-1.69405	24	90
GO_MEMBRANE_REGION	0.445764	0.827109	0.252291	1.00026	20793	322	0.374906	0.547703	0.268137	1.01501	7511	322
GO_METHYLTRANSFERASE_COMPLEX	0.680342	0.925578	0.258784	0.907677	32586	111	0.0535993	0.143066	0.379222	1.2725	1681	111
GO_MICROBODY	0.000536594	0.0380982	-0.454571	-1.61692	27	132	0.000983214	0.00561545	-0.506426	-1.57919	68	132
GO_MICROBODY_LUMEN	0.0234934	0.320775	-0.484997	-1.4808	1211	50	0.0508745	0.138926	-0.510303	-1.3865	3161	50
GO_MICROBODY_MEMBRANE	0.0627743	0.481586	-0.425006	-1.33966	3232	60	0.0310039	0.0974015	-0.510375	-1.4286	1971	60
GO_MICROTUBULE	0.146933	0.625658	0.273696	1.10683	6822	398	0.00442719	0.0201494	-0.389691	-1.3425	364	398
GO_MICROTUBULE_ASSOCIATED_COMPLEX	0.824045	0.953825	-0.23895	-0.858944	43057	143	0.0183577	0.065828	-0.4389	-1.38085	1301	143
GO_MICROTUBULE_END	0.504148	0.84421	0.341337	0.967576	24490	33	0.612011	0.754737	0.33354	0.906636	24671	33
GO_MICROVILLUS	0.565241	0.891824	-0.284708	-0.945723	29335	82	0.0315629	0.098288	0.424365	1.36281	1077	82
GO_MIDBODY	0.122383	0.611323	0.314416	1.1695	5809	174	0.177312	0.329559	0.311525	1.10796	4785	174
GO_MITOCHONDRIAL_LARGE_RIBOSOMAL_SUBUNIT	0.808046	0.953825	-0.261924	-0.819185	41695	57	0.000634146	0.00409312	-0.624057	-1.73182	39	57
GO_MITOCHONDRIAL_MATRIX	1.85912e-05	0.00659986	-0.405923	-1.64321	0	458	1.18844e-05	0.00020696	-0.55087	-1.9147	0	458
GO_MITOCHONDRIAL_PROTEIN_COMPLEX	0.000302875	0.0358403	-0.408842	-1.56365	15	245	1.30654e-05	0.00020696	-0.67349	-2.23491	0	245
GO_MITOCHONDRIAL_SMALL_RIBOSOMAL_SUBUNIT	0.0380162	0.438305	-0.54766	-1.48908	1946	28	0.00141005	0.00745255	-0.713284	-1.74747	82	28
GO_MITOTIC_SPINDLE	0.0612023	0.481586	0.361787	1.27735	2929	116	0.0656144	0.158939	0.369915	1.24864	2036	116
GO_MITOTIC_SPINDLE_POLE	0.417785	0.808482	0.379011	1.02302	20384	26	0.139352	0.278849	0.493948	1.2747	5780	26
GO_MLL1_2_COMPLEX	0.864684	0.953825	-0.27124	-0.743158	44276	29	0.918756	0.938845	-0.281195	-0.693474	54246	29
GO_MOTILE_CILIUM	0.218261	0.757889	-0.303365	-1.10754	11454	161	0.180477	0.333695	-0.359643	-1.14635	13032	161
GO_MULTIVESICULAR_BODY	0.293941	0.764809	-0.366458	-1.10126	15174	46	0.0456316	0.13278	-0.525347	-1.40754	2811	46
GO_MYELIN_SHEATH	0.0910198	0.557104	0.437517	1.31451	4410	44	0.0529928	0.142519	0.477554	1.37491	2045	44
GO_MYOFILAMENT	0.295432	0.764809	0.41426	1.11817	14414	26	0.528479	0.687216	-0.395408	-0.954451	30924	26
GO_MYOSIN_COMPLEX	0.585831	0.892575	0.297343	0.928673	28362	54	0.0332805	0.10185	0.473061	1.41497	1237	54
GO_NADH_DEHYDROGENASE_COMPLEX	0.00549088	0.169443	-0.55266	-1.64635	282	44	1.62885e-05	0.00020696	-0.740836	-1.9709	0	44
GO_NEUROMUSCULAR_JUNCTION	0.472668	0.84421	0.297915	0.986862	22775	76	0.707206	0.817614	-0.301276	-0.874741	46234	76
GO_NEURON_PROJECTION_CYTOPLASM	0.784125	0.953825	0.254385	0.852127	37717	82	0.00142753	0.00745255	-0.558774	-1.63893	93	82
GO_NEURON_PROJECTION_MEMBRANE	0.0585673	0.481586	0.432028	1.35823	2836	56	0.0658141	0.158939	-0.48485	-1.34198	4147	56
GO_NEURON_PROJECTION_TERMINUS	0.0453311	0.447015	-0.362439	-1.29478	2369	136	1.42001e-05	0.00020696	-0.664175	-2.07747	0	136
GO_NEURON_SPINE	0.682804	0.925578	0.248352	0.91977	32439	168	0.300007	0.477589	-0.335025	-1.07273	21796	168
GO_NEURON_TO_NEURON_SYNAPSE	0.950219	0.980604	-0.21396	-0.847417	50773	352	9.87959e-05	0.000899296	-0.444186	-1.51754	7	352
GO_NEUROTRANSMITTER_RECEPTOR_COMPLEX	0.201557	0.745343	0.380257	1.17114	9757	50	0.325487	0.498051	-0.398548	-1.08286	20229	50
GO_NON_MOTILE_CILIUM	0.879324	0.953825	0.230952	0.835439	41941	139	0.112107	0.241199	-0.385675	-1.20926	7919	139
GO_NUCLEAR_CHROMOSOME_TELOMERIC_REGION	0.665142	0.925578	0.258489	0.91487	31852	118	0.770725	0.862148	0.262599	0.888531	23799	118
GO_NUCLEAR_ENVELOPE	0.638379	0.916053	0.233902	0.955215	29517	448	0.830535	0.893454	-0.255713	-0.887583	69636	448
GO_NUCLEAR_EUCHROMATIN	0.650216	0.925578	0.324524	0.87595	31725	26	0.210486	0.369913	0.460866	1.18933	8731	26
GO_NUCLEAR_HETEROCHROMATIN	0.666756	0.925578	0.307012	0.875944	32420	34	0.00829378	0.0330819	0.591752	1.61684	331	34
GO_NUCLEAR_INNER_MEMBRANE	0.413086	0.808482	-0.325062	-1.01958	21306	58	0.772981	0.862148	0.281253	0.852292	28430	58
GO_NUCLEAR_MATRIX	0.384097	0.784408	0.295831	1.02802	18393	104	0.000592048	0.00389217	0.487743	1.62324	18	104
GO_NUCLEAR_MEMBRANE	0.66451	0.925578	0.239087	0.938876	31112	289	0.862678	0.904576	-0.255168	-0.858958	67752	289
GO_NUCLEAR_NUCLEOSOME	0.22711	0.757889	0.429651	1.17807	11079	28	0.0626656	0.154488	0.53426	1.40177	2577	28
GO_NUCLEAR_OUTER_MEMBRANE	0.832508	0.953825	0.283857	0.759793	40667	25	0.329717	0.50069	0.423176	1.08341	13795	25
GO_NUCLEAR_PERIPHERY	0.411921	0.808482	0.284434	1.01413	19646	125	0.00773866	0.0315773	0.416728	1.42117	234	125
GO_NUCLEAR_PORE	0.486859	0.84421	-0.295507	-0.981598	25267	82	0.315955	0.491781	-0.367537	-1.07801	20804	82
GO_NUCLEAR_REPLICATION_FORK	0.273251	0.764809	-0.381093	-1.12072	14087	41	0.736228	0.840115	-0.318729	-0.838143	44998	41
GO_NUCLEAR_SPECK	0.475321	0.84421	0.245919	0.991642	22042	386	0.00503807	0.0223564	0.331198	1.27213	89	386
GO_NUCLEAR_TRANSCRIPTIONAL_REPRESSOR_COMPLEX	0.419697	0.808482	-0.372971	-1.02189	21490	29	0.433346	0.617823	0.380478	1.0062	17748	29
GO_NUCLEAR_TRANSCRIPTION_FACTOR_COMPLEX	0.230524	0.757889	0.289249	1.09062	10939	195	0.01694	0.0626425	0.362121	1.3044	436	195
GO_NUCLEAR_UBIQUITIN_LIGASE_COMPLEX	0.417769	0.808482	0.340634	1.0189	20247	43	0.667847	0.797954	-0.331563	-0.878643	40912	43
GO_NUCLEOID	0.549529	0.878752	-0.317948	-0.943417	28319	43	0.0281419	0.0908215	-0.554399	-1.46916	1723	43
GO_ORGANELLAR_RIBOSOME	0.103759	0.593768	-0.370778	-1.24236	5376	87	1.50555e-05	0.00020696	-0.646441	-1.91243	0	87
GO_ORGANELLE_ENVELOPE_LUMEN	0.269751	0.764809	-0.328318	-1.09824	13991	86	0.000694256	0.00440109	-0.565174	-1.66911	45	86
GO_ORGANELLE_SUBCOMPARTMENT	0.191258	0.720129	0.271765	1.0885	8895	358	0.154459	0.2964	-0.329795	-1.12803	12536	358
GO_OUTER_MEMBRANE	0.721136	0.939745	-0.243066	-0.909818	37912	200	0.0182053	0.065828	-0.413303	-1.34624	1354	200
GO_OXIDOREDUCTASE_COMPLEX	0.0104712	0.195646	-0.424265	-1.45842	545	103	1.47458e-05	0.00020696	-0.648099	-1.95977	0	103
GO_PCG_PROTEIN_COMPLEX	0.0793782	0.51235	0.439597	1.33187	3839	46	0.0213664	0.0729334	0.512363	1.48733	819	46
GO_PEPTIDASE_COMPLEX	0.0062864	0.169443	-0.459974	-1.53047	325	83	1.5154e-05	0.00020696	-0.676378	-1.98775	0	83
GO_PERIKARYON	0.260142	0.764809	-0.305813	-1.09021	13587	134	0.00166375	0.00831876	-0.494706	-1.5452	116	134
GO_PHAGOCYTIC_VESICLE	0.584139	0.892575	-0.267595	-0.945794	30553	125	0.798995	0.875442	-0.274865	-0.851511	55637	125
GO_PHAGOCYTIC_VESICLE_MEMBRANE	0.857917	0.953825	-0.24784	-0.802111	44337	70	0.713432	0.819639	-0.303528	-0.87033	46193	70
GO_PHAGOPHORE_ASSEMBLY_SITE	0.730773	0.939745	-0.30038	-0.834923	37522	31	0.223907	0.387741	-0.473056	-1.181	13306	31
GO_PHOSPHATASE_COMPLEX	0.207061	0.750068	-0.392246	-1.1729	10673	45	0.049857	0.138926	-0.523592	-1.39812	3068	45
GO_PHOSPHATIDYLINOSITOL_3_KINASE_COMPLEX	0.306221	0.764809	0.407092	1.10759	14953	27	0.26869	0.445724	0.434796	1.13154	11101	27
GO_PHOTORECEPTOR_CONNECTING_CILIUM	0.351589	0.77676	-0.367867	-1.06573	18064	38	0.295961	0.475413	-0.428853	-1.11225	17931	38
GO_PHOTORECEPTOR_INNER_SEGMENT	0.881281	0.953825	-0.252861	-0.759889	45496	46	0.158867	0.303213	-0.457905	-1.22684	9789	46
GO_PHOTORECEPTOR_OUTER_SEGMENT	0.733462	0.939745	0.26114	0.874751	35280	82	0.239764	0.409213	-0.385137	-1.12964	15787	82
GO_PIGMENT_GRANULE	0.607639	0.901506	0.269014	0.933481	29080	103	0.0227233	0.0764645	-0.46226	-1.39782	1540	103
GO_PLASMA_MEMBRANE_BOUNDED_CELL_PROJECTION_CYTOPLASM	0.581475	0.892575	-0.256333	-0.953824	30527	190	0.000189358	0.00156331	-0.493611	-1.5998	13	190
GO_PLASMA_MEMBRANE_RAFT	0.239723	0.761908	0.317324	1.10696	11464	107	0.275241	0.454468	0.321736	1.07489	8758	107
GO_PLASMA_MEMBRANE_SIGNALING_RECEPTOR_COMPLEX	0.278653	0.764809	0.286436	1.06819	13225	178	0.847614	0.903613	-0.262109	-0.84399	62052	178
GO_PLATELET_ALPHA_GRANULE	0.302294	0.764809	0.318721	1.07606	14549	86	0.303918	0.479515	-0.367337	-1.08484	20136	86
GO_PLATELET_ALPHA_GRANULE_LUMEN	0.234839	0.757889	0.352431	1.1319	11376	63	0.363992	0.538405	0.3378	1.03807	13106	63
GO_PML_BODY	0.612028	0.901536	0.270719	0.929625	29317	96	0.032393	0.0999958	0.407489	1.34041	1060	96
GO_PODOSOME	0.727888	0.939745	0.301913	0.833751	35517	29	0.111211	0.240732	0.49407	1.30661	4554	29
GO_POLYSOMAL_RIBOSOME	0.00415168	0.163761	0.613933	1.71835	201	31	7.39444e-05	0.000709467	0.715884	1.91993	2	31
GO_POLYSOME	0.467209	0.84421	0.302396	0.990518	22554	71	0.0495393	0.138926	0.424923	1.33252	1741	71
GO_POSTSYNAPTIC_DENSITY_MEMBRANE	0.939015	0.976789	0.226671	0.755523	45298	79	0.00314485	0.0150868	-0.544973	-1.5903	205	79
GO_POSTSYNAPTIC_MEMBRANE	0.312691	0.764809	-0.26547	-1.04396	16672	324	1.2487e-05	0.00020696	-0.486829	-1.6533	0	324
GO_POSTSYNAPTIC_SPECIALIZATION_MEMBRANE	0.575199	0.892575	0.272051	0.946686	27547	105	0.00110275	0.0061168	-0.533072	-1.61596	74	105
GO_POTASSIUM_CHANNEL_COMPLEX	0.0382745	0.438305	0.39691	1.35227	1841	91	0.0404463	0.119654	-0.455011	-1.35447	2703	91
GO_PRECATALYTIC_SPLICEOSOME	0.499419	0.84421	-0.317262	-0.972436	25775	51	0.670165	0.797954	-0.323316	-0.881748	41755	51
GO_PRERIBOSOME	0.000482467	0.0380982	-0.528551	-1.72983	24	75	0.00309764	0.0150639	-0.552548	-1.60059	201	75
GO_PRESYNAPSE	0.385501	0.784408	-0.249435	-1.01542	20764	492	1.17708e-05	0.00020696	-0.558296	-1.94842	0	492
GO_PRESYNAPTIC_ACTIVE_ZONE	0.768484	0.948241	-0.262449	-0.849392	39715	70	3.08885e-05	0.000353723	-0.663434	-1.90232	1	70
GO_PRESYNAPTIC_ACTIVE_ZONE_MEMBRANE	0.904075	0.962356	0.256552	0.712971	44013	30	0.0157068	0.0586939	-0.627219	-1.55579	929	30
GO_PRESYNAPTIC_MEMBRANE	0.543275	0.872682	0.262635	0.964607	25810	157	1.39063e-05	0.00020696	-0.555047	-1.76406	0	157
GO_PROTEIN_ACETYLTRANSFERASE_COMPLEX	0.000166479	0.0295501	0.520189	1.77804	7	93	0.000151823	0.00128327	0.536672	1.75569	4	93
GO_PROTEIN_COMPLEX_INVOLVED_IN_CELL_ADHESION	0.853764	0.953825	0.268334	0.760638	41474	33	0.136135	0.276159	0.462821	1.25805	5487	33
GO_PROTEIN_DNA_COMPLEX	0.0372149	0.438305	0.344892	1.28479	1766	176	0.000148682	0.00128327	0.448027	1.59585	3	176
GO_PROTEIN_KINASE_COMPLEX	0.819751	0.953825	-0.246437	-0.840646	42690	98	0.259947	0.437352	-0.36931	-1.1099	17541	98
GO_PROTEIN_LIPID_COMPLEX	0.0495887	0.475784	-0.509501	-1.43579	2549	33	0.508201	0.673176	-0.38309	-0.967909	30333	33
GO_PROTON_TRANSPORTING_TWO_SECTOR_ATPASE_COMPLEX	0.909079	0.962356	-0.246187	-0.73615	46862	45	1.62454e-05	0.00020696	-0.734569	-1.96148	0	45
GO_PROTON_TRANSPORTING_V_TYPE_ATPASE_COMPLEX	0.933688	0.976789	-0.251368	-0.667303	47759	25	0.000533012	0.00357018	-0.758864	-1.81623	30	25
GO_P_BODY	0.716726	0.939745	-0.264568	-0.880295	37167	83	0.492547	0.662395	0.303949	0.977666	16752	83
GO_RECEPTOR_COMPLEX	0.467421	0.84421	0.247214	0.99401	21699	374	0.485727	0.660663	-0.28929	-0.992299	39645	374
GO_RECYCLING_ENDOSOME	0.501411	0.84421	0.26518	0.979894	23815	165	0.504688	0.673176	-0.306673	-0.979744	36550	165
GO_RECYCLING_ENDOSOME_MEMBRANE	0.720598	0.939745	0.265489	0.877498	34721	75	0.593013	0.749038	-0.321045	-0.929984	38670	75
GO_REPLICATION_FORK	0.310753	0.764809	-0.333113	-1.07809	16059	70	0.533275	0.690922	-0.334448	-0.958989	34528	70
GO_REPLISOME	0.325164	0.76939	-0.404968	-1.09296	16637	27	0.745804	0.843186	-0.336579	-0.81867	43765	27
GO_RESPIRASOME	0.00194703	0.0863993	-0.482253	-1.6192	100	88	1.50222e-05	0.00020696	-0.711494	-2.1086	0	88
GO_RESPIRATORY_CHAIN_COMPLEX	0.00668225	0.169443	-0.475069	-1.5512	345	74	1.53584e-05	0.00020696	-0.730383	-2.11181	0	74
GO_RIBONUCLEOPROTEIN_GRANULE	0.983896	0.997176	0.205251	0.783625	46371	219	0.67208	0.797954	-0.280333	-0.921397	50782	219
GO_RIBOSOMAL_SUBUNIT	0.320775	0.764809	-0.286224	-1.05225	16806	171	0.43825	0.619836	-0.314432	-1.00867	31915	171
GO_RIBOSOME	0.2921	0.764809	-0.281757	-1.06091	15395	211	0.264559	0.443012	-0.331479	-1.08546	19874	211
GO_RNA_POLYMERASE_COMPLEX	0.499837	0.84421	-0.284052	-0.97644	26062	103	0.5174	0.682814	-0.320992	-0.970642	35087	103
GO_RNA_POLYMERASE_II_HOLOENZYME	0.346431	0.77676	-0.322289	-1.05478	17950	75	0.258714	0.43735	-0.386035	-1.11824	16870	75
GO_RNA_POLYMERASE_II_TRANSCRIPTION_FACTOR_COMPLEX	0.516923	0.852605	0.265243	0.973655	24604	156	0.0376631	0.113309	0.360409	1.26607	1064	156
GO_ROUGH_ENDOPLASMIC_RETICULUM	0.53382	0.867678	0.287426	0.958028	25751	79	0.913676	0.938845	0.250038	0.798205	31519	79
GO_ROUGH_ENDOPLASMIC_RETICULUM_MEMBRANE	0.639907	0.916053	-0.329267	-0.881619	32768	26	0.815985	0.883155	-0.319125	-0.770316	47748	26
GO_RUFFLE	0.144959	0.625658	0.311134	1.15228	6886	168	0.000841043	0.00506051	0.424356	1.50236	22	168
GO_RUFFLE_MEMBRANE	0.898918	0.962356	-0.234937	-0.795102	46696	93	0.188231	0.344443	0.346811	1.13457	6198	93
GO_SAGA_TYPE_COMPLEX	0.162646	0.648758	0.463779	1.25183	7935	26	0.194962	0.349306	0.467001	1.20516	8087	26
GO_SARCOLEMMA	0.233112	0.757889	0.306826	1.10355	11149	133	0.522116	0.683952	-0.31093	-0.970535	36698	133
GO_SARCOPLASM	0.625236	0.906356	0.275642	0.91875	30161	79	0.208354	0.367988	-0.395834	-1.1551	13647	79
GO_SARCOPLASMIC_RETICULUM_MEMBRANE	0.280093	0.764809	0.380244	1.11628	13609	39	0.629282	0.767681	-0.344432	-0.897526	38260	39
GO_SCF_UBIQUITIN_LIGASE_COMPLEX	0.795126	0.953825	0.259617	0.831556	38534	62	0.372068	0.545802	-0.372722	-1.04884	23757	62
GO_SCHAFFER_COLLATERAL_CA1_SYNAPSE	0.127513	0.611323	0.361751	1.21437	6138	83	1.5154e-05	0.00020696	-0.677618	-1.99139	0	83
GO_SECRETORY_GRANULE_MEMBRANE	0.130091	0.611323	0.288981	1.13402	6090	287	0.811743	0.881921	-0.261149	-0.878566	63690	287
GO_SERINE_THREONINE_PROTEIN_KINASE_COMPLEX	0.896243	0.962356	-0.237259	-0.788112	46514	82	0.164014	0.309707	-0.405829	-1.19033	10799	82
GO_SEX_CHROMOSOME	0.822301	0.953825	0.280547	0.774746	40124	29	0.796152	0.875028	-0.320063	-0.789329	47007	29
GO_SIDE_OF_MEMBRANE	0.150591	0.625658	0.266963	1.0972	6956	484	0.00759311	0.0313437	0.312418	1.22154	115	484
GO_SITE_OF_DNA_DAMAGE	0.941019	0.976789	0.226805	0.749639	45342	75	0.362737	0.538405	0.327411	1.03576	12619	75
GO_SITE_OF_DOUBLE_STRAND_BREAK	0.988749	0.997176	0.202588	0.636903	47894	56	0.924356	0.940248	0.252792	0.76129	34178	56
GO_SITE_OF_POLARIZED_GROWTH	0.312307	0.764809	-0.285695	-1.05545	16407	178	2.7319e-05	0.000334423	-0.517936	-1.66775	1	178
GO_SMALL_NUCLEAR_RIBONUCLEOPROTEIN_COMPLEX	0.36703	0.779137	-0.330081	-1.04649	18915	62	0.283099	0.46101	-0.393635	-1.10769	18076	62
GO_SMALL_RIBOSOMAL_SUBUNIT	0.138704	0.617494	-0.382029	-1.22185	7161	65	0.725886	0.831257	-0.303615	-0.860983	46635	65
GO_SMALL_SUBUNIT_PROCESSOME	0.0571395	0.481586	-0.487925	-1.40642	2939	37	0.0624421	0.154488	-0.536272	-1.38412	3775	37
GO_SMOOTH_ENDOPLASMIC_RETICULUM	0.492773	0.84421	0.345639	0.973507	23931	32	0.303162	0.479515	0.406842	1.09763	12231	32
GO_SM_LIKE_PROTEIN_FAMILY_COMPLEX	0.189421	0.720129	-0.359638	-1.16628	9797	71	0.173263	0.32544	-0.413906	-1.18933	11233	71
GO_SNARE_COMPLEX	0.609469	0.901506	0.30252	0.912909	29529	45	0.0462181	0.133394	-0.527174	-1.40769	2844	45
GO_SODIUM_CHANNEL_COMPLEX	0.129465	0.611323	0.480276	1.29635	6316	26	0.0244715	0.0811906	-0.631948	-1.52542	1431	26
GO_SPECIFIC_GRANULE	0.84476	0.953825	0.233845	0.857573	40191	155	0.963191	0.968648	-0.240283	-0.762659	69080	155
GO_SPECIFIC_GRANULE_LUMEN	0.338045	0.774232	-0.33752	-1.06389	17409	60	0.567628	0.722251	-0.335593	-0.939368	36103	60
GO_SPECIFIC_GRANULE_MEMBRANE	0.232526	0.757889	0.330444	1.11944	11190	88	0.497218	0.666085	0.301106	0.976584	16623	88
GO_SPINDLE	0.161086	0.648758	0.277507	1.10672	7523	342	0.709367	0.817614	-0.269657	-0.919528	57269	342
GO_SPINDLE_MICROTUBULE	0.862645	0.953825	0.250216	0.791523	41770	58	0.0702931	0.166197	-0.478044	-1.33016	4443	58
GO_SPINDLE_MIDZONE	0.0155459	0.262799	0.56297	1.58563	754	32	0.311738	0.48752	0.404309	1.0908	12577	32
GO_SPINDLE_POLE	0.742103	0.94088	0.244106	0.897687	35214	159	0.808006	0.881921	-0.269333	-0.85711	58190	159
GO_SPLICEOSOMAL_COMPLEX	0.362819	0.779137	0.276799	1.03113	17226	176	0.00156116	0.0079297	0.411892	1.46714	41	176
GO_SPLICEOSOMAL_TRI_SNRNP_COMPLEX	0.115547	0.611323	-0.47016	-1.30684	5932	31	0.0487793	0.138926	-0.572585	-1.42948	2898	31
GO_STEREOCILIUM_BUNDLE	0.804961	0.953825	-0.265107	-0.815601	41506	52	0.794162	0.875028	-0.298099	-0.815673	49627	52
GO_SYNAPTIC_MEMBRANE	0.280275	0.764809	0.257248	1.04707	12939	431	1.19897e-05	0.00020696	-0.498517	-1.72605	0	431
GO_SYNAPTIC_VESICLE_MEMBRANE	0.192711	0.720129	0.330898	1.14335	9236	100	1.4785e-05	0.00020696	-0.629607	-1.89672	0	100
GO_SYNAPTONEMAL_STRUCTURE	0.832231	0.953825	0.269789	0.783069	40403	37	0.141209	0.280052	0.447641	1.24451	5581	37
GO_TERMINAL_BOUTON	0.0113202	0.200934	-0.510236	-1.55786	583	50	1.60893e-05	0.00020696	-0.717401	-1.94919	0	50
GO_TERTIARY_GRANULE	0.681251	0.925578	0.249747	0.917993	32370	158	0.920333	0.938845	-0.251381	-0.799523	66251	158
GO_TERTIARY_GRANULE_LUMEN	0.81239	0.953825	-0.26341	-0.812875	41859	53	0.323427	0.497041	-0.394848	-1.08387	20262	53
GO_TERTIARY_GRANULE_MEMBRANE	0.0662031	0.481586	0.403389	1.31887	3198	70	0.309477	0.486126	0.341068	1.06686	10909	70
GO_TIGHT_JUNCTION	0.0964365	0.580254	0.342804	1.22143	4605	124	0.000919842	0.0054424	0.457525	1.55835	27	124
GO_TRANSCRIPTIONAL_REPRESSOR_COMPLEX	0.763305	0.948241	0.256413	0.862257	36717	84	0.343361	0.514317	0.323899	1.04389	11630	84
GO_TRANSCRIPTION_ELONGATION_FACTOR_COMPLEX	0.625513	0.906356	-0.297896	-0.906384	32293	49	0.608045	0.754737	-0.337647	-0.914539	37730	49
GO_TRANSCRIPTION_FACTOR_COMPLEX	0.759675	0.948241	0.230323	0.919567	35431	346	0.00610807	0.0261249	0.335823	1.27858	116	346
GO_TRANSCRIPTION_FACTOR_TFIID_COMPLEX	0.824794	0.953825	-0.274605	-0.782952	42386	35	0.860082	0.904576	-0.295154	-0.754122	51671	35
GO_TRANSFERASE_COMPLEX_TRANSFERRING_PHOSPHORUS_CONTAINING_GROUPS	0.731674	0.939745	0.237338	0.915742	34485	242	0.466457	0.649382	-0.300965	-0.99756	35634	242
GO_TRANSPORTER_COMPLEX	0.00850409	0.177585	0.334698	1.32365	397	311	0.00124527	0.00680108	-0.424375	-1.43666	98	311
GO_TRANSPORT_VESICLE	0.675749	0.925578	-0.235704	-0.941328	36182	389	1.21678e-05	0.00020696	-0.547604	-1.88354	0	389
GO_TRANSPORT_VESICLE_MEMBRANE	0.286729	0.764809	0.280575	1.06107	13598	200	1.34356e-05	0.00020696	-0.591025	-1.92513	0	200
GO_TRANS_GOLGI_NETWORK	0.151568	0.625658	0.294667	1.13132	7138	231	0.488394	0.661755	-0.299406	-0.988665	37134	231
GO_TRANS_GOLGI_NETWORK_MEMBRANE	0.0564144	0.481586	0.3849	1.31135	2714	91	0.395378	0.570566	0.312342	1.01856	13105	91
GO_TRANS_GOLGI_NETWORK_TRANSPORT_VESICLE	0.00955145	0.188376	0.575446	1.6312	463	33	0.149034	0.291095	0.456777	1.24162	6007	33
GO_T_TUBULE	0.0689954	0.481586	0.431957	1.34041	3341	52	0.146661	0.289248	-0.45081	-1.23353	9164	52
GO_U12_TYPE_SPLICEOSOMAL_COMPLEX	0.385118	0.784408	0.391081	1.0468	18812	25	0.154462	0.2964	0.490933	1.25688	6462	25
GO_U2_TYPE_CATALYTIC_STEP_2_SPLICEOSOME	0.365096	0.779137	-0.384222	-1.06059	18735	30	0.477487	0.657007	-0.398279	-0.987917	28271	30
GO_U2_TYPE_SPLICEOSOMAL_COMPLEX	0.639947	0.916053	-0.272051	-0.914748	33186	89	0.860137	0.904576	-0.270626	-0.803296	57334	89
GO_UBIQUITIN_LIGASE_COMPLEX	0.0774026	0.50885	0.301934	1.18133	3637	277	0.891756	0.925809	-0.251884	-0.844896	69638	277
GO_VACUOLAR_LUMEN	0.107544	0.593768	-0.326471	-1.1928	5644	162	0.0015636	0.0079297	-0.478292	-1.52542	112	162
GO_VACUOLAR_MEMBRANE	0.573774	0.892575	0.239093	0.968079	26664	403	0.0197115	0.0692831	-0.367058	-1.26574	1628	403
GO_VESICLE_COAT	0.806313	0.953825	0.263198	0.819566	39085	53	0.0203029	0.0699762	-0.541557	-1.48659	1271	53
GO_VESICLE_LUMEN	0.298515	0.764809	-0.267764	-1.04941	15880	313	0.000992662	0.00561545	-0.425922	-1.4426	78	313
GO_VESICLE_TETHERING_COMPLEX	0.269086	0.764809	-0.348812	-1.10911	13872	63	0.0121576	0.046408	-0.535741	-1.51188	777	63
GO_VOLTAGE_GATED_CALCIUM_CHANNEL_COMPLEX	0.818867	0.953825	-0.27062	-0.79242	42237	40	0.0540767	0.143201	-0.533959	-1.39763	3294	40

## Sheet: GOMF
Supplementary Table S5: GSEA of the genes ordered by the signed p-values from the two LMMs: GOMF.
Category	CellAware_pval	CellAware_BHp	CellAware_ES	CellAware_NES	CellAware_nMoreExtreme	CellAware_size	CellUnaware_pval	CellUnaware_BHp	CellUnaware_ES	CellUnaware_NES	CellUnaware_nMoreExtreme	CellUnaware_size
GO_14_3_3_PROTEIN_BINDING	0.405071	0.807222	0.368479	1.03187	19745	31	0.502417	0.687589	0.360903	0.965993	20372	31
GO_2_OXOGLUTARATE_DEPENDENT_DIOXYGENASE_ACTIVITY	0.0534732	0.413208	0.462444	1.39129	2594	44	0.0874306	0.275953	0.454874	1.30812	3383	44
GO_3_5_EXONUCLEASE_ACTIVITY	0.274316	0.68794	0.355544	1.10764	13263	53	0.014739	0.0992425	0.505002	1.5038	549	53
GO_4_IRON_4_SULFUR_CLUSTER_BINDING	0.431834	0.81172	-0.345143	-1.00908	22197	40	0.297835	0.518643	-0.42383	-1.10877	18141	40
GO_ACETYLGALACTOSAMINYLTRANSFERASE_ACTIVITY	0.964705	0.992141	-0.224127	-0.673056	49662	46	0.0365143	0.169349	-0.534753	-1.43292	2247	46
GO_ACETYLGLUCOSAMINYLTRANSFERASE_ACTIVITY	0.791933	0.965589	-0.263252	-0.827954	40877	59	0.232147	0.452641	-0.410567	-1.14799	14702	59
GO_ACETYLTRANSFERASE_ACTIVITY	0.0186585	0.303522	0.401667	1.40288	895	107	0.0272614	0.143406	0.399981	1.33805	876	107
GO_ACID_THIOL_LIGASE_ACTIVITY	0.0146818	0.298176	-0.589837	-1.60222	751	28	0.396292	0.610144	-0.426984	-1.04445	23339	28
GO_ACTININ_BINDING	0.557119	0.879204	-0.325892	-0.934678	28738	36	0.352616	0.567106	0.383214	1.05808	13988	36
GO_ACTIN_BINDING	0.248197	0.684834	0.261108	1.05934	11529	416	0.00840189	0.0662962	0.321237	1.24069	143	416
GO_ACTIN_FILAMENT_BINDING	0.756961	0.965589	0.239768	0.899503	36047	187	0.198801	0.416574	0.304648	1.09315	5271	187
GO_ACTIN_MONOMER_BINDING	0.196803	0.662571	0.444399	1.20939	9615	27	0.178543	0.398805	0.471172	1.22355	7373	27
GO_ACTIVATING_TRANSCRIPTION_FACTOR_BINDING	0.846445	0.965589	-0.244847	-0.819356	43756	86	0.295165	0.517563	0.330182	1.06977	10065	86
GO_ACTIVE_ION_TRANSMEMBRANE_TRANSPORTER_ACTIVITY	0.435514	0.81172	-0.264855	-1.00309	22887	222	0.000159217	0.00487781	-0.480436	-1.57975	11	222
GO_ACTIVE_TRANSMEMBRANE_TRANSPORTER_ACTIVITY	0.142914	0.601428	-0.28643	-1.12491	7589	321	0.000413824	0.00803774	-0.438741	-1.48773	32	321
GO_ADENYLYLTRANSFERASE_ACTIVITY	0.386679	0.781091	0.378417	1.04554	18896	29	0.567457	0.742399	-0.377747	-0.930301	33559	29
GO_ADP_BINDING	0.582585	0.884135	0.314608	0.924508	28273	39	0.372241	0.588004	-0.405293	-1.05557	22629	39
GO_ALCOHOL_BINDING	0.37425	0.774575	0.307355	1.03539	18094	84	0.318363	0.535911	-0.365992	-1.07666	20939	84
GO_ALPHA_ACTININ_BINDING	0.379344	0.778735	-0.386748	-1.05056	19429	28	0.803849	0.896123	0.303782	0.794968	33042	28
GO_ALPHA_TUBULIN_BINDING	0.921476	0.992141	-0.249123	-0.70089	47361	33	0.226195	0.447955	-0.466017	-1.17677	13530	33
GO_AMIDE_BINDING	0.873586	0.972071	0.222282	0.883662	40999	327	0.430271	0.635562	-0.297836	-1.01132	34400	327
GO_AMIDE_TRANSMEMBRANE_TRANSPORTER_ACTIVITY	0.00678025	0.22082	-0.549762	-1.63776	348	44	0.0188264	0.116153	-0.566723	-1.50714	1153	44
GO_AMINOPEPTIDASE_ACTIVITY	0.283034	0.697229	-0.371456	-1.11139	14569	45	0.904785	0.965997	0.262918	0.759634	34902	45
GO_AMINO_ACID_BINDING	0.108796	0.541625	-0.405073	-1.27063	5623	58	0.000710979	0.0105601	-0.619917	-1.7288	44	58
GO_AMINO_ACID_TRANSMEMBRANE_TRANSPORTER_ACTIVITY	0.149713	0.620583	0.368935	1.20425	7208	69	0.591406	0.763837	0.300005	0.935844	21030	69
GO_AMMONIUM_ION_BINDING	0.405427	0.807222	-0.318559	-1.02179	21005	66	0.0161368	0.105832	-0.519645	-1.47771	1033	66
GO_AMMONIUM_TRANSMEMBRANE_TRANSPORTER_ACTIVITY	0.000331902	0.0471687	-0.706959	-1.92037	16	28	0.0371502	0.169349	-0.602226	-1.47311	2187	28
GO_AMYLOID_BETA_BINDING	0.0135474	0.297455	0.449723	1.47842	652	72	0.181646	0.399608	0.367502	1.15586	6408	72
GO_ANDROGEN_RECEPTOR_BINDING	0.611016	0.884135	0.303287	0.912454	29651	44	0.573209	0.747039	-0.350272	-0.931511	35135	44
GO_ANION_CHANNEL_ACTIVITY	0.357648	0.765306	0.310601	1.04458	17292	83	0.59787	0.768256	-0.316781	-0.930307	39245	83
GO_ANION_TRANSMEMBRANE_TRANSPORTER_ACTIVITY	0.496893	0.831912	-0.251374	-0.984514	26386	311	0.116841	0.320678	-0.342882	-1.15997	9277	311
GO_ANTIGEN_BINDING	0.0204469	0.303522	0.483112	1.49539	989	51	0.0294329	0.151669	0.484535	1.43357	1107	51
GO_ANTIOXIDANT_ACTIVITY	0.59512	0.884135	-0.280941	-0.931479	30803	81	0.197702	0.415997	-0.397333	-1.16325	12954	81
GO_ANTIPORTER_ACTIVITY	0.306729	0.72845	-0.330006	-1.07793	15871	74	0.11632	0.320678	-0.431719	-1.24758	7535	74
GO_AROMATASE_ACTIVITY	0.736671	0.954109	0.307662	0.824044	36062	25	0.373761	0.588004	0.411353	1.05135	15645	25
GO_ATPASE_ACTIVATOR_ACTIVITY	0.317686	0.72845	0.410465	1.09939	15551	25	0.420965	0.628956	0.398169	1.01766	17621	25
GO_ATPASE_ACTIVITY	0.707582	0.935415	-0.233137	-0.935124	37844	412	0.0535585	0.208054	-0.348777	-1.20414	4433	412
GO_ATPASE_ACTIVITY_COUPLED	0.961467	0.992141	-0.213051	-0.824026	50851	273	0.524185	0.711596	-0.292071	-0.977627	40778	273
GO_ATPASE_BINDING	0.478985	0.830636	-0.298767	-0.984419	24763	78	0.114637	0.320678	-0.427859	-1.24605	7481	78
GO_ATPASE_COUPLED_ION_TRANSMEMBRANE_TRANSPORTER_ACTIVITY	0.725341	0.944065	0.275163	0.862768	35017	55	9.53956e-05	0.00354272	-0.66434	-1.83631	5	55
GO_ATPASE_REGULATOR_ACTIVITY	0.372999	0.774575	0.354153	1.0458	18126	40	0.886001	0.95401	-0.283468	-0.741573	53968	40
GO_ATP_DEPENDENT_MICROTUBULE_MOTOR_ACTIVITY	0.986295	0.992189	-0.207293	-0.625124	50806	47	0.438561	0.639881	-0.375519	-1.01035	27092	47
GO_ATP_DEPENDENT_MICROTUBULE_MOTOR_ACTIVITY_PLUS_END_DIRECTED	0.554021	0.877055	0.339739	0.938674	27074	29	0.659255	0.813392	-0.354747	-0.873658	38988	29
GO_AU_RICH_ELEMENT_BINDING	0.711389	0.936169	0.311578	0.841493	34771	26	0.944292	0.977903	0.261009	0.67223	39240	26
GO_BASAL_TRANSCRIPTION_MACHINERY_BINDING	0.203685	0.667927	-0.373925	-1.16555	10524	56	0.694603	0.832408	-0.314235	-0.8712	43793	56
GO_BETA_CATENIN_BINDING	0.262065	0.68794	0.328315	1.10167	12646	82	0.0285648	0.148714	0.426012	1.36994	982	82
GO_BETA_TUBULIN_BINDING	0.138024	0.601428	-0.435918	-1.26296	7114	38	0.0263874	0.141711	-0.572799	-1.48459	1600	38
GO_BHLH_TRANSCRIPTION_FACTOR_BINDING	0.126904	0.567135	-0.477982	-1.29838	6499	28	0.259184	0.476328	0.435068	1.13853	10653	28
GO_CADHERIN_BINDING	0.310634	0.72845	0.26266	1.04278	14564	323	0.23463	0.453978	0.2794	1.05732	4739	323
GO_CALCIUM_ACTIVATED_CATION_CHANNEL_ACTIVITY	0.410633	0.810038	-0.388816	-1.03004	20961	25	0.297222	0.518643	0.434766	1.11119	12441	25
GO_CALCIUM_CHANNEL_REGULATOR_ACTIVITY	0.181398	0.649934	-0.401349	-1.20083	9337	45	0.14655	0.361014	-0.466036	-1.24409	9001	45
GO_CALCIUM_DEPENDENT_PHOSPHOLIPID_BINDING	0.0921859	0.529021	0.428521	1.3065	4469	47	0.0803212	0.265112	-0.495717	-1.33375	4961	47
GO_CALCIUM_DEPENDENT_PROTEIN_BINDING	0.875827	0.972071	0.246759	0.783855	42375	59	0.532833	0.716944	-0.342317	-0.957158	33746	59
GO_CALCIUM_ION_TRANSMEMBRANE_TRANSPORTER_ACTIVITY	0.806684	0.965589	-0.242573	-0.861123	42024	130	0.000200579	0.0051757	-0.543678	-1.69305	13	130
GO_CALMODULIN_BINDING	0.998913	0.998913	-0.18766	-0.700971	52362	196	0.0508979	0.20438	-0.388576	-1.26326	3763	196
GO_CALMODULIN_DEPENDENT_PROTEIN_KINASE_ACTIVITY	0.639826	0.898949	0.323106	0.885796	31211	28	0.305352	0.527121	-0.455227	-1.11353	17983	28
GO_CARBOHYDRATE_BINDING	0.34275	0.749302	0.268839	1.03504	16245	236	0.308966	0.527121	0.282288	1.03754	7387	236
GO_CARBOHYDRATE_DERIVATIVE_TRANSMEMBRANE_TRANSPORTER_ACTIVITY	0.984282	0.992141	-0.210402	-0.612476	50660	39	0.291361	0.512674	-0.428009	-1.11474	17712	39
GO_CARBOHYDRATE_TRANSMEMBRANE_TRANSPORTER_ACTIVITY	0.566319	0.880606	0.324888	0.933334	27453	35	0.70191	0.832408	-0.333955	-0.852515	42214	35
GO_CARBON_CARBON_LYASE_ACTIVITY	0.114083	0.541625	-0.426604	-1.2811	5872	46	0.0527735	0.20784	-0.519112	-1.39101	3248	46
GO_CARBON_OXYGEN_LYASE_ACTIVITY	0.502304	0.832563	0.296627	0.972821	24202	71	0.124983	0.333948	-0.431537	-1.24022	8077	71
GO_CARBOXYLIC_ESTER_HYDROLASE_ACTIVITY	0.340873	0.748439	-0.298	-1.04875	17691	122	0.395864	0.610144	-0.333	-1.02899	27352	122
GO_CARBOXYPEPTIDASE_ACTIVITY	0.464762	0.825335	0.330811	0.991201	22592	43	0.171494	0.393657	0.417759	1.1968	6672	43
GO_CARBOXY_LYASE_ACTIVITY	0.224349	0.670392	-0.424584	-1.17833	11498	31	0.0888616	0.278727	-0.540595	-1.34966	5282	31
GO_CARGO_RECEPTOR_ACTIVITY	0.192928	0.658301	-0.354719	-1.16091	9967	75	0.0734749	0.249276	0.402261	1.27459	2574	75
GO_CATALYTIC_ACTIVITY_ACTING_ON_A_TRNA	0.720191	0.939785	0.252906	0.894587	34633	117	0.0674571	0.245078	-0.41684	-1.28223	4647	117
GO_CATALYTIC_ACTIVITY_ACTING_ON_DNA	0.0943008	0.529132	0.313944	1.18626	4488	199	0.112817	0.320069	0.316877	1.14446	2917	199
GO_CATALYTIC_ACTIVITY_ACTING_ON_RNA	0.664729	0.903577	0.23563	0.944723	30992	361	0.416974	0.627522	-0.297004	-1.01585	33801	361
GO_CATION_CHANNEL_ACTIVITY	0.109129	0.541625	0.288968	1.14366	5119	312	8.80714e-05	0.00354272	-0.462102	-1.56374	6	312
GO_CCR_CHEMOKINE_RECEPTOR_BINDING	0.965746	0.992141	0.227705	0.629131	47195	29	0.999222	1	-0.183277	-0.451368	59094	29
GO_CELL_ADHESION_MEDIATOR_ACTIVITY	0.988554	0.992485	0.202189	0.644117	47760	60	0.923165	0.972962	-0.262644	-0.736265	58560	60
GO_CELL_ADHESION_MOLECULE_BINDING	0.598353	0.884135	0.234936	0.965627	27540	490	0.206942	0.426543	0.269673	1.05383	3129	490
GO_CHANNEL_INHIBITOR_ACTIVITY	0.836421	0.965589	0.270375	0.776729	40547	35	0.0950235	0.287347	-0.521789	-1.33201	5714	35
GO_CHANNEL_REGULATOR_ACTIVITY	0.0992591	0.538684	-0.34334	-1.21884	5170	130	0.000300868	0.00671017	-0.531772	-1.65597	20	130
GO_CHAPERONE_BINDING	0.0897364	0.529021	0.36154	1.24701	4312	98	0.924796	0.972962	-0.255825	-0.768582	61989	98
GO_CHEMOATTRACTANT_ACTIVITY	0.962158	0.992141	0.231725	0.630617	47011	27	0.228565	0.449126	-0.488071	-1.18513	13416	27
GO_CHEMOKINE_ACTIVITY	0.851173	0.965938	-0.26304	-0.772771	43711	41	0.737109	0.853762	0.300782	0.853244	28761	41
GO_CHEMOKINE_BINDING	0.170342	0.641959	0.435961	1.22872	8296	32	0.0332582	0.163062	0.546422	1.47203	1342	32
GO_CHEMOKINE_RECEPTOR_BINDING	0.960986	0.992141	-0.224126	-0.689016	49608	52	0.949573	0.977903	0.245798	0.729958	35683	52
GO_CHEMOREPELLENT_ACTIVITY	0.830228	0.965589	0.284647	0.762402	40642	25	0.708798	0.833585	0.33024	0.844041	29670	25
GO_CHLORIDE_TRANSMEMBRANE_TRANSPORTER_ACTIVITY	0.190243	0.65764	-0.338252	-1.15136	9865	96	0.0190905	0.116153	-0.474275	-1.42109	1276	96
GO_CHROMATIN_DNA_BINDING	0.497014	0.831912	0.281948	0.978177	23884	102	0.0202811	0.120493	0.412638	1.37076	660	102
GO_CIS_TRANS_ISOMERASE_ACTIVITY	0.638887	0.898949	0.306069	0.894477	30955	38	0.19081	0.41179	-0.464448	-1.20377	11576	38
GO_CLATHRIN_BINDING	0.114773	0.541625	0.401439	1.2587	5540	55	0.00567604	0.0494207	-0.575427	-1.59055	356	55
GO_COENZYME_BINDING	7.56415e-05	0.0190995	-0.417384	-1.617	3	278	0.000204978	0.0051757	-0.461533	-1.54754	15	278
GO_COFACTOR_BINDING	1.85254e-05	0.00935532	-0.380087	-1.54469	0	483	1.18237e-05	0.00186399	-0.460544	-1.60535	0	483
GO_COLLAGEN_BINDING	0.020373	0.303522	0.443535	1.44775	980	69	0.0530919	0.20784	0.425411	1.32704	1887	69
GO_COPPER_ION_BINDING	0.33174	0.737569	-0.34315	-1.06962	17141	56	0.187664	0.408492	-0.428562	-1.18817	11831	56
GO_CORECEPTOR_ACTIVITY	0.603721	0.884135	0.30458	0.916343	29297	44	0.0449813	0.190367	0.486353	1.39865	1740	44
GO_CORE_PROMOTER_BINDING	0.868125	0.969918	0.251202	0.780101	41998	52	0.197052	0.415997	0.391149	1.16161	7404	52
GO_CORE_PROMOTER_SEQUENCE_SPECIFIC_DNA_BINDING	0.8075	0.965589	-0.271936	-0.802321	41448	42	0.431679	0.635562	0.35355	1.00782	16790	42
GO_CYCLIC_NUCLEOTIDE_BINDING	0.834409	0.965589	-0.270366	-0.775425	43042	36	0.160865	0.383193	-0.482769	-1.23898	9704	36
GO_CYCLIC_NUCLEOTIDE_PHOSPHODIESTERASE_ACTIVITY	0.0380584	0.373081	-0.542014	-1.48301	1945	29	0.193267	0.412603	-0.494173	-1.21703	11429	29
GO_CYCLIN_BINDING	0.63485	0.898949	-0.326331	-0.886439	32516	28	0.247606	0.468318	-0.476351	-1.1652	14582	28
GO_CYCLIN_DEPENDENT_PROTEIN_KINASE_ACTIVITY	0.256099	0.68794	0.419258	1.1494	12492	28	0.329072	0.544684	-0.447465	-1.09454	19380	28
GO_CYCLIN_DEPENDENT_PROTEIN_SERINE_THREONINE_KINASE_REGULATOR_ACTIVITY	0.862665	0.969918	-0.256769	-0.771082	44409	46	0.372062	0.588004	-0.392869	-1.05273	22905	46
GO_CYSTEINE_TYPE_ENDOPEPTIDASE_ACTIVITY	0.3654	0.769558	0.305807	1.03939	17650	89	0.16679	0.388371	0.354795	1.15535	5631	89
GO_CYSTEINE_TYPE_ENDOPEPTIDASE_INHIBITOR_ACTIVITY	0.243073	0.684834	0.361856	1.13095	11736	54	0.955199	0.977903	0.243029	0.726419	35562	54
GO_CYSTEINE_TYPE_ENDOPEPTIDASE_REGULATOR_ACTIVITY_INVOLVED_IN_APOPTOTIC_PROCESS	0.836196	0.965589	-0.268439	-0.781421	43038	39	0.622858	0.7923	-0.346155	-0.901548	37865	39
GO_CYSTEINE_TYPE_PEPTIDASE_ACTIVITY	0.21164	0.670392	0.304278	1.11277	10094	151	0.307114	0.527121	0.300179	1.05009	8788	151
GO_CYTOKINE_ACTIVITY	0.47232	0.825335	0.261939	0.990548	22506	200	0.0824008	0.268467	0.324738	1.17351	2127	200
GO_CYTOKINE_BINDING	0.216102	0.670392	0.311561	1.11497	10373	127	0.000164204	0.00487781	0.497372	1.70223	4	127
GO_CYTOKINE_RECEPTOR_ACTIVITY	0.830536	0.965589	0.244406	0.836553	40035	93	0.0466625	0.193152	0.397321	1.30216	1553	93
GO_CYTOKINE_RECEPTOR_BINDING	0.25438	0.68794	0.275547	1.07001	12022	256	0.009375	0.0710814	0.351464	1.30243	215	256
GO_DAMAGED_DNA_BINDING	0.964677	0.992141	-0.219272	-0.701759	50058	65	0.489576	0.681091	0.316442	0.977018	17635	65
GO_DEACETYLASE_ACTIVITY	0.848445	0.965589	-0.261185	-0.778077	43671	44	0.602377	0.772082	0.319767	0.919582	23314	44
GO_DEAMINASE_ACTIVITY	0.459341	0.825335	-0.363439	-0.99441	23486	29	0.629377	0.794589	-0.362145	-0.891878	37221	29
GO_DELAYED_RECTIFIER_POTASSIUM_CHANNEL_ACTIVITY	0.0449464	0.398209	0.516334	1.44591	2190	31	0.276357	0.496089	-0.454812	-1.1355	16429	31
GO_DEMETHYLASE_ACTIVITY	0.278576	0.689612	0.384787	1.11814	13496	37	0.115355	0.320678	0.459709	1.27652	4565	37
GO_DEOXYRIBONUCLEASE_ACTIVITY	0.124136	0.55972	0.394163	1.24448	5997	57	0.151709	0.370999	0.397588	1.19975	5584	57
GO_DICARBOXYLIC_ACID_TRANSMEMBRANE_TRANSPORTER_ACTIVITY	0.021621	0.303522	-0.539801	-1.53811	1113	35	0.0447101	0.190367	-0.562459	-1.43584	2688	35
GO_DIOXYGENASE_ACTIVITY	0.185153	0.649934	0.339258	1.15309	8943	89	0.0356265	0.169349	0.410238	1.3359	1202	89
GO_DISORDERED_DOMAIN_SPECIFIC_BINDING	0.0053407	0.22082	0.613715	1.69565	260	29	0.254889	0.476328	0.433008	1.14186	10414	29
GO_DISULFIDE_OXIDOREDUCTASE_ACTIVITY	0.911036	0.988738	-0.248536	-0.720066	46962	38	0.146177	0.361014	-0.483073	-1.25204	8868	38
GO_DIVALENT_INORGANIC_CATION_TRANSMEMBRANE_TRANSPORTER_ACTIVITY	0.416574	0.81172	0.351065	1.02015	20182	37	0.82097	0.909188	-0.303739	-0.783332	49602	37
GO_DNA_BINDING_TRANSCRIPTION_ACTIVATOR_ACTIVITY	0.195755	0.662571	0.266655	1.08124	9093	413	5.82513e-05	0.00354272	0.427064	1.64796	0	413
GO_DNA_BINDING_TRANSCRIPTION_FACTOR_BINDING	0.634725	0.898949	0.237691	0.951022	29654	352	0.0238133	0.133619	0.317026	1.20827	455	352
GO_DNA_BINDING_TRANSCRIPTION_REPRESSOR_ACTIVITY	0.315309	0.72845	0.27114	1.04578	14950	240	8.44844e-05	0.00354272	0.42367	1.55892	1	240
GO_DNA_DEPENDENT_ATPASE_ACTIVITY	0.315424	0.72845	-0.308953	-1.06474	16367	105	0.714737	0.833585	-0.291095	-0.882638	48386	105
GO_DNA_DIRECTED_DNA_POLYMERASE_ACTIVITY	0.791812	0.965589	0.293228	0.791935	38702	26	0.702594	0.832408	0.329952	0.849791	29196	26
GO_DNA_HELICASE_ACTIVITY	0.84526	0.965589	0.248201	0.814004	40727	71	0.144477	0.361014	0.379699	1.19082	5109	71
GO_DNA_POLYMERASE_ACTIVITY	0.432434	0.81172	0.359342	1.01277	21062	32	0.674426	0.820687	0.324702	0.874727	27233	32
GO_DOUBLE_STRANDED_RNA_BINDING	0.958102	0.992141	0.220552	0.726876	46214	73	0.865172	0.943655	-0.274112	-0.79092	56044	73
GO_DYNEIN_INTERMEDIATE_CHAIN_BINDING	0.162066	0.620583	-0.460133	-1.2499	8300	28	0.0865424	0.275953	-0.555724	-1.35936	5096	28
GO_DYNEIN_LIGHT_INTERMEDIATE_CHAIN_BINDING	0.610381	0.884135	-0.329302	-0.901008	31209	29	0.418762	0.627522	-0.417326	-1.02778	24765	29
GO_ELECTRON_TRANSFER_ACTIVITY	0.0255734	0.333493	-0.400622	-1.3827	1327	106	1.47643e-05	0.00186399	-0.63985	-1.94228	0	106
GO_ENDODEOXYRIBONUCLEASE_ACTIVITY	0.285588	0.700107	0.373435	1.10865	13892	41	0.18857	0.408703	0.417066	1.18311	7357	41
GO_ENDONUCLEASE_ACTIVITY	0.573271	0.882903	-0.271402	-0.947292	29773	115	0.774369	0.880758	-0.279746	-0.858474	53161	115
GO_ENDONUCLEASE_ACTIVITY_ACTIVE_WITH_EITHER_RIBO_OR_DEOXYRIBONUCLEIC_ACIDS_AND_PRODUCING_5_PHOSPHOMONOESTERS	0.71191	0.936169	-0.29299	-0.852888	36641	39	0.281064	0.499623	-0.431177	-1.12299	17086	39
GO_ENDOPEPTIDASE_ACTIVITY	0.162212	0.620583	-0.278386	-1.10671	8665	367	0.325493	0.542488	-0.306278	-1.04893	26472	367
GO_ENDOPEPTIDASE_REGULATOR_ACTIVITY	0.994032	0.996004	-0.198242	-0.727212	51967	168	0.89435	0.95891	-0.255676	-0.818838	64783	168
GO_ENDORIBONUCLEASE_ACTIVITY	0.103453	0.538684	-0.413154	-1.28397	5350	55	0.321626	0.539605	-0.391787	-1.08294	20228	55
GO_ENDORIBONUCLEASE_ACTIVITY_PRODUCING_5_PHOSPHOMONOESTERS	0.825654	0.965589	-0.282891	-0.76844	42289	28	0.174969	0.394679	-0.506316	-1.2385	10304	28
GO_ENZYME_ACTIVATOR_ACTIVITY	0.592118	0.884135	0.235855	0.966579	27343	472	0.440948	0.639881	-0.289691	-1.00826	37144	472
GO_ENZYME_INHIBITOR_ACTIVITY	0.963637	0.992141	0.210904	0.842408	44970	346	0.987538	0.993439	-0.230208	-0.784915	79557	346
GO_EPHRIN_RECEPTOR_BINDING	0.141851	0.601428	0.468259	1.27433	6930	27	0.498269	0.687589	0.372572	0.967507	20578	27
GO_EPIDERMAL_GROWTH_FACTOR_RECEPTOR_BINDING	0.800526	0.965589	0.282234	0.79545	38991	32	0.713809	0.833585	-0.335378	-0.842083	42557	32
GO_ESTROGEN_RECEPTOR_BINDING	0.22214	0.670392	0.389102	1.16082	10811	42	0.145487	0.361014	0.431053	1.22875	5658	42
GO_EXCITATORY_EXTRACELLULAR_LIGAND_GATED_ION_CHANNEL_ACTIVITY	0.372764	0.774575	0.381975	1.05537	18216	29	0.564279	0.742399	-0.378592	-0.932381	33371	29
GO_EXOGENOUS_PROTEIN_BINDING	0.0119957	0.288468	0.456181	1.4961	577	71	0.00231841	0.0235653	0.517554	1.62316	81	71
GO_EXONUCLEASE_ACTIVITY	0.113878	0.541625	0.371812	1.23585	5500	77	0.013677	0.0946147	0.456765	1.45297	475	77
GO_EXONUCLEASE_ACTIVITY_ACTIVE_WITH_EITHER_RIBO_OR_DEOXYRIBONUCLEIC_ACIDS_AND_PRODUCING_5_PHOSPHOMONOESTERS	0.0285608	0.333493	0.465544	1.45033	1380	53	0.002921	0.0289236	0.558976	1.66452	108	53
GO_EXOPEPTIDASE_ACTIVITY	0.182177	0.649934	-0.3351	-1.15356	9462	104	0.703247	0.832408	-0.293032	-0.887453	47554	104
GO_EXORIBONUCLEASE_ACTIVITY	0.026601	0.333493	0.508698	1.49486	1290	39	0.00056111	0.00885502	0.641648	1.80025	21	39
GO_EXTRACELLULAR_LIGAND_GATED_ION_CHANNEL_ACTIVITY	0.0653063	0.417464	0.40287	1.31816	3145	70	0.0446227	0.190367	-0.478162	-1.37164	2881	70
GO_EXTRACELLULAR_MATRIX_BINDING	0.818416	0.965589	-0.260011	-0.810473	42289	56	0.594891	0.766377	0.308052	0.926972	21982	56
GO_EXTRACELLULAR_MATRIX_STRUCTURAL_CONSTITUENT	0.0216372	0.303522	0.362895	1.33809	1033	161	0.00178705	0.0220113	0.422099	1.48751	49	161
GO_EXTRACELLULAR_MATRIX_STRUCTURAL_CONSTITUENT_CONFERRING_TENSILE_STRENGTH	0.37842	0.778735	0.350862	1.04163	18408	41	0.0320092	0.160046	0.511458	1.45088	1248	41
GO_E_BOX_BINDING	0.483897	0.830636	-0.324729	-0.979272	24926	47	0.0986527	0.291343	0.440623	1.28383	3770	47
GO_FAD_BINDING	0.461177	0.825335	0.353034	0.994992	22462	32	0.785009	0.884887	-0.318144	-0.79881	46802	32
GO_FATTY_ACID_BINDING	0.00260498	0.146168	-0.617803	-1.74924	133	34	0.0649966	0.239586	-0.546876	-1.38855	3896	34
GO_FATTY_ACID_DERIVATIVE_BINDING	0.0582517	0.416276	-0.536018	-1.43262	2977	26	0.185898	0.406401	-0.511151	-1.23151	10864	26
GO_FIBRONECTIN_BINDING	0.216164	0.670392	0.437008	1.18928	10561	27	0.0671897	0.245078	0.537186	1.39498	2774	27
GO_FLAVIN_ADENINE_DINUCLEOTIDE_BINDING	0.0413765	0.386947	-0.417668	-1.37306	2138	77	0.135846	0.351707	-0.420988	-1.2241	8856	77
GO_FRIZZLED_BINDING	0.791766	0.965589	0.282633	0.8019	38482	33	0.345329	0.558946	0.393402	1.06676	13875	33
GO_GALACTOSYLTRANSFERASE_ACTIVITY	0.0350892	0.365838	0.515412	1.47175	1703	34	0.054239	0.209089	0.514315	1.40379	2171	34
GO_GAMMA_TUBULIN_BINDING	0.0618466	0.416276	0.525279	1.41865	3022	26	0.69151	0.831459	-0.352674	-0.849691	40415	26
GO_GATED_CHANNEL_ACTIVITY	0.0173965	0.298176	0.322475	1.27911	815	320	0.0023332	0.0235653	-0.412902	-1.39979	185	320
GO_GDP_BINDING	0.100293	0.538684	-0.389964	-1.26595	5196	71	0.0711092	0.249276	-0.457793	-1.31568	4595	71
GO_GENERAL_TRANSCRIPTION_INITIATION_FACTOR_BINDING	0.0478083	0.409207	-0.480419	-1.41743	2453	42	0.0718599	0.249276	-0.51475	-1.35807	4390	42
GO_GLUTAMATE_RECEPTOR_ACTIVITY	0.191432	0.65764	0.450062	1.2155	9356	26	0.578517	0.749105	-0.382668	-0.921954	33811	26
GO_GLUTAMATE_RECEPTOR_BINDING	0.763589	0.965589	-0.280556	-0.827755	39194	42	0.392145	0.607463	-0.394323	-1.04035	23961	42
GO_GLYCOSAMINOGLYCAN_BINDING	0.0936439	0.529132	0.308369	1.17863	4438	221	0.785003	0.884887	0.249941	0.912575	19398	221
GO_GROWTH_FACTOR_ACTIVITY	0.583031	0.884135	0.259855	0.950313	27809	151	0.992487	0.996434	0.216876	0.758677	28402	151
GO_GROWTH_FACTOR_BINDING	0.792921	0.965589	0.241675	0.872347	37972	136	0.000540194	0.00885502	0.46765	1.61335	15	136
GO_GROWTH_FACTOR_RECEPTOR_BINDING	0.700685	0.92888	0.252197	0.90502	33566	130	0.324328	0.542336	0.304953	1.04668	9795	130
GO_GTPASE_ACTIVITY	0.0202324	0.303522	-0.329021	-1.28237	1070	296	1.26984e-05	0.00186399	-0.528095	-1.77915	0	296
GO_GTPASE_REGULATOR_ACTIVITY	0.682276	0.918798	0.238979	0.933168	32169	271	0.343141	0.55719	-0.312167	-1.04431	26660	271
GO_GUANYL_NUCLEOTIDE_BINDING	0.00584018	0.22082	-0.336321	-1.33586	311	363	1.23247e-05	0.00186399	-0.489008	-1.67327	0	363
GO_GUANYL_NUCLEOTIDE_EXCHANGE_FACTOR_ACTIVITY	0.0308028	0.333493	0.336865	1.28006	1465	209	0.0235517	0.133619	0.348879	1.26576	595	209
GO_G_PROTEIN_COUPLED_AMINE_RECEPTOR_ACTIVITY	0.824877	0.965589	-0.265194	-0.793459	42462	45	0.0862501	0.275953	-0.496851	-1.32635	5297	45
GO_G_PROTEIN_COUPLED_CHEMOATTRACTANT_RECEPTOR_ACTIVITY	0.160805	0.620583	0.463473	1.25173	7859	26	0.00772452	0.062987	0.641933	1.6533	320	26
GO_G_PROTEIN_COUPLED_NEUROTRANSMITTER_RECEPTOR_ACTIVITY	0.406466	0.807222	0.368091	1.03078	19813	31	0.0798459	0.265112	-0.54671	-1.36493	4746	31
GO_G_PROTEIN_COUPLED_RECEPTOR_ACTIVITY	0.0652757	0.417464	0.28288	1.15749	3015	463	0.953534	0.977903	0.229153	0.892028	15123	463
GO_G_PROTEIN_COUPLED_RECEPTOR_BINDING	0.739624	0.955269	-0.23768	-0.911408	39009	251	0.766867	0.875249	-0.26805	-0.890897	58807	251
GO_HEAT_SHOCK_PROTEIN_BINDING	0.0174832	0.298176	0.398511	1.40288	839	113	0.544625	0.725642	0.28557	0.962235	17195	113
GO_HELICASE_ACTIVITY	0.64903	0.899268	0.253407	0.927854	30996	152	0.317148	0.535652	0.298596	1.04565	9065	152
GO_HEPARIN_BINDING	0.657791	0.90169	0.250955	0.926685	31423	163	0.94398	0.977903	0.235365	0.830559	26286	163
GO_HISTONE_ACETYLTRANSFERASE_BINDING	0.418703	0.81172	0.370065	1.02246	20461	29	0.00460096	0.0420074	0.640282	1.68845	187	29
GO_HISTONE_BINDING	0.00180623	0.130307	0.39112	1.47261	85	193	0.000305612	0.00671017	0.430196	1.54841	7	193
GO_HISTONE_DEACETYLASE_BINDING	0.650028	0.899268	0.263051	0.918747	31214	107	0.013553	0.0946147	0.418969	1.40157	435	107
GO_HISTONE_DEMETHYLASE_ACTIVITY	0.245963	0.684834	0.426865	1.16167	12017	27	0.0695383	0.249055	0.535118	1.38961	2871	27
GO_HISTONE_LYSINE_N_METHYLTRANSFERASE_ACTIVITY	0.602568	0.884135	-0.306563	-0.913259	31015	44	0.234104	0.453978	0.395713	1.13798	9060	44
GO_HISTONE_METHYLTRANSFERASE_ACTIVITY	0.867315	0.969918	-0.250735	-0.779213	44860	55	0.617205	0.787092	0.305896	0.917349	22901	55
GO_HORMONE_ACTIVITY	0.466674	0.825335	0.28296	0.991335	22425	109	0.778841	0.883854	-0.280715	-0.855233	52961	109
GO_HORMONE_BINDING	0.604885	0.884135	0.270112	0.934768	29123	100	0.763076	0.875249	-0.285174	-0.859224	51309	100
GO_HORMONE_RECEPTOR_BINDING	0.185328	0.649934	0.298568	1.11857	8818	185	0.380355	0.594672	0.284143	1.01816	10121	185
GO_HSP70_PROTEIN_BINDING	0.256677	0.68794	0.379126	1.13106	12492	42	0.703838	0.832408	-0.32537	-0.858428	43007	42
GO_HSP90_PROTEIN_BINDING	0.275176	0.68794	0.378575	1.11792	13372	40	0.949157	0.977903	-0.260288	-0.680932	57815	40
GO_HYDROLASE_ACTIVITY_ACTING_ON_ACID_PHOSPHORUS_NITROGEN_BONDS	0.271668	0.68794	-0.293963	-1.07602	14192	165	0.331632	0.544684	-0.330582	-1.05668	23968	165
GO_HYDROLASE_ACTIVITY_ACTING_ON_CARBON_NITROGEN_BUT_NOT_PEPTIDE_BONDS	0.44295	0.81172	-0.284442	-1.00104	22989	122	0.671462	0.820687	-0.293165	-0.905899	46395	122
GO_HYDROLASE_ACTIVITY_ACTING_ON_CARBON_NITROGEN_BUT_NOT_PEPTIDE_BONDS_IN_CYCLIC_AMIDINES	0.273222	0.68794	-0.407828	-1.13183	14003	31	0.426277	0.633146	-0.409071	-1.0213	25342	31
GO_HYDROLASE_ACTIVITY_ACTING_ON_CARBON_NITROGEN_BUT_NOT_PEPTIDE_BONDS_IN_LINEAR_AMIDES	0.952619	0.992141	0.223396	0.732653	45900	71	0.648732	0.80692	0.291541	0.914333	22944	71
GO_HYDROLASE_ACTIVITY_ACTING_ON_GLYCOSYL_BONDS	0.865316	0.969918	-0.238513	-0.823199	44934	106	0.726093	0.844878	-0.289205	-0.877887	49178	106
GO_HYDROLASE_ACTIVITY_HYDROLYZING_O_GLYCOSYL_COMPOUNDS	0.88819	0.979336	-0.238483	-0.793494	45874	83	0.763082	0.875249	-0.289965	-0.851556	50090	83
GO_HYDRO_LYASE_ACTIVITY	0.20203	0.667151	0.37588	1.16729	9773	52	0.315797	0.535652	-0.397591	-1.08849	19712	52
GO_IMMUNE_RECEPTOR_ACTIVITY	0.770932	0.965589	0.246543	0.876523	37087	121	0.0266585	0.141711	0.389753	1.32565	826	121
GO_INORGANIC_ANION_TRANSMEMBRANE_TRANSPORTER_ACTIVITY	0.312558	0.72845	-0.29719	-1.06131	16287	136	0.0315701	0.159429	-0.428324	-1.34144	2221	136
GO_INSULIN_LIKE_GROWTH_FACTOR_BINDING	0.82678	0.965589	0.280797	0.769806	40331	28	0.258794	0.476328	0.435179	1.13882	10637	28
GO_INTEGRIN_BINDING	0.972371	0.992141	-0.211705	-0.752974	50643	132	0.0513984	0.20438	0.364967	1.25443	1539	132
GO_INTRACELLULAR_LIGAND_GATED_ION_CHANNEL_ACTIVITY	0.638019	0.898949	-0.321471	-0.88612	32663	30	0.478727	0.674251	-0.398297	-0.987768	28399	30
GO_INTRAMOLECULAR_OXIDOREDUCTASE_ACTIVITY	0.697611	0.92888	-0.287989	-0.864837	35912	46	0.0739219	0.249276	-0.502757	-1.34719	4550	46
GO_INTRAMOLECULAR_TRANSFERASE_ACTIVITY	0.264367	0.68794	0.423173	1.14289	12921	26	0.437139	0.639869	-0.421715	-1.01603	25548	26
GO_IONOTROPIC_GLUTAMATE_RECEPTOR_BINDING	0.649141	0.899268	-0.323284	-0.878163	33248	28	0.131961	0.347046	-0.527479	-1.29027	7771	28
GO_ION_CHANNEL_BINDING	0.183398	0.649934	-0.326601	-1.14398	9517	118	0.000522686	0.00885502	-0.534793	-1.6462	35	118
GO_ION_CHANNEL_REGULATOR_ACTIVITY	0.566598	0.880606	-0.274214	-0.948926	29423	108	0.00900821	0.0699869	-0.481776	-1.46618	611	108
GO_ION_GATED_CHANNEL_ACTIVITY	0.700799	0.92888	-0.291782	-0.860875	35971	42	0.362342	0.577232	0.367291	1.04699	14093	42
GO_ION_TRANSMEMBRANE_TRANSPORTER_ACTIVITY_PHOSPHORYLATIVE_MECHANISM	0.921179	0.992141	0.247961	0.703526	44772	33	0.0127549	0.0920177	-0.621997	-1.57064	762	33
GO_IRON_ION_BINDING	0.600398	0.884135	-0.261779	-0.940496	31344	142	0.498602	0.687589	0.282304	0.9802	14623	142
GO_ISOMERASE_ACTIVITY	0.515254	0.839366	0.266851	0.974082	24572	149	0.0909104	0.281655	-0.388789	-1.22937	6475	149
GO_ISOPRENOID_BINDING	0.213181	0.670392	-0.432035	-1.19088	10913	30	0.87465	0.949888	0.283074	0.751912	35578	30
GO_KINASE_ACTIVATOR_ACTIVITY	0.319894	0.72845	0.318351	1.06633	15431	81	0.399344	0.611118	0.317751	1.0195	13766	81
GO_KINASE_INHIBITOR_ACTIVITY	0.773551	0.965589	-0.263721	-0.841918	40161	64	0.70674	0.833585	0.287453	0.885701	25554	64
GO_KINASE_REGULATOR_ACTIVITY	0.875758	0.972071	-0.228253	-0.853126	45901	197	0.858505	0.938409	-0.259689	-0.844776	63573	197
GO_KINESIN_BINDING	0.246507	0.684834	0.381922	1.1394	11997	42	0.0734637	0.249276	-0.51355	-1.3549	4488	42
GO_LAMININ_BINDING	0.955429	0.992141	-0.23611	-0.646024	48852	29	0.84892	0.929945	-0.305006	-0.751157	50205	29
GO_LIGAND_ACTIVATED_TRANSCRIPTION_FACTOR_ACTIVITY	0.230197	0.675868	0.376494	1.14788	11161	47	0.349771	0.564327	0.360752	1.05111	13369	47
GO_LIGAND_GATED_CALCIUM_CHANNEL_ACTIVITY	0.931653	0.992141	-0.25223	-0.668198	47558	25	0.259387	0.476328	-0.484873	-1.15917	15080	25
GO_LIGAND_GATED_CATION_CHANNEL_ACTIVITY	0.176505	0.649934	0.33583	1.1568	8494	97	0.378948	0.594313	-0.346283	-1.03923	25398	97
GO_LIGAND_GATED_ION_CHANNEL_ACTIVITY	0.0980834	0.538684	0.339768	1.21683	4702	128	0.100296	0.294474	-0.395482	-1.22899	6978	128
GO_LIGASE_ACTIVITY	0.000460547	0.0471687	-0.460101	-1.64308	23	136	0.000184704	0.0051757	-0.536309	-1.67962	12	136
GO_LIGASE_ACTIVITY_FORMING_CARBON_NITROGEN_BONDS	0.00208212	0.131434	-0.590849	-1.75176	106	43	0.00777529	0.062987	-0.599909	-1.58808	474	43
GO_LIGASE_ACTIVITY_FORMING_CARBON_OXYGEN_BONDS	0.407607	0.807222	0.348845	1.02512	19781	39	0.0480804	0.195811	-0.543252	-1.41488	2922	39
GO_LIGASE_ACTIVITY_FORMING_CARBON_SULFUR_BONDS	0.0282838	0.333493	-0.517323	-1.4988	1457	38	0.240255	0.459579	-0.446768	-1.15794	14576	38
GO_LIPASE_ACTIVITY	0.381327	0.779637	-0.295064	-1.02988	19804	115	0.40615	0.615302	-0.333799	-1.02435	27882	115
GO_LIPID_TRANSFER_ACTIVITY	0.642615	0.898949	-0.304405	-0.889982	33032	40	0.254396	0.476328	-0.43747	-1.14445	15495	40
GO_LIPID_TRANSPORTER_ACTIVITY	0.951993	0.992141	-0.220328	-0.76623	49436	112	0.767792	0.875249	0.264191	0.888935	24305	112
GO_LIPOPOLYSACCHARIDE_BINDING	0.974143	0.992141	0.221324	0.615688	47543	30	0.973013	0.988675	-0.248254	-0.615664	57722	30
GO_LIPOPROTEIN_PARTICLE_RECEPTOR_BINDING	0.263017	0.68794	0.423682	1.14426	12855	26	0.663844	0.813692	-0.359978	-0.867287	38798	26
GO_LYASE_ACTIVITY	0.0114031	0.287929	-0.374657	-1.38325	596	177	0.00054784	0.00885502	-0.484328	-1.55956	39	177
GO_LYSINE_N_METHYLTRANSFERASE_ACTIVITY	0.914796	0.989234	-0.237863	-0.750622	47283	60	0.466568	0.669366	0.323763	0.986306	17060	60
GO_L_AMINO_ACID_TRANSMEMBRANE_TRANSPORTER_ACTIVITY	0.418481	0.81172	0.328639	1.01725	20261	51	0.630996	0.794645	-0.33088	-0.902869	39346	51
GO_MAGNESIUM_ION_BINDING	0.0611538	0.416276	-0.327997	-1.23123	3196	206	0.00344934	0.0328664	-0.442883	-1.4464	256	206
GO_MANGANESE_ION_BINDING	0.102163	0.538684	-0.40154	-1.27504	5289	62	0.0372233	0.169349	-0.498207	-1.40323	2368	62
GO_MANNOSYLTRANSFERASE_ACTIVITY	0.424886	0.81172	0.377448	1.01939	20767	26	0.938524	0.977903	-0.27411	-0.660408	54852	26
GO_METALLOCARBOXYPEPTIDASE_ACTIVITY	0.609385	0.884135	0.329635	0.903696	29726	28	0.221136	0.441397	0.449034	1.17508	9089	28
GO_METALLOENDOPEPTIDASE_ACTIVITY	0.57345	0.882903	0.274231	0.947203	27563	99	0.565059	0.742399	-0.315131	-0.948169	37928	99
GO_METALLOEXOPEPTIDASE_ACTIVITY	0.765539	0.965589	-0.26811	-0.841003	39572	58	0.216377	0.433614	0.375636	1.13736	7942	58
GO_METALLOPEPTIDASE_ACTIVITY	0.585537	0.884135	0.256106	0.952283	27894	173	0.927451	0.973727	0.237776	0.845372	25362	173
GO_METAL_CLUSTER_BINDING	0.330406	0.737569	-0.338834	-1.06926	17077	60	0.0144873	0.0988658	-0.535012	-1.49979	918	60
GO_METAL_ION_TRANSMEMBRANE_TRANSPORTER_ACTIVITY	0.38575	0.781091	0.250469	1.01617	17919	416	7.24087e-05	0.00354272	-0.439057	-1.51661	5	416
GO_METHYLATED_HISTONE_BINDING	0.0303388	0.333493	0.44325	1.42032	1462	62	0.0345169	0.167606	0.453535	1.38935	1254	62
GO_MHC_PROTEIN_BINDING	0.897485	0.985282	0.261449	0.711509	43851	27	0.163813	0.386569	-0.516217	-1.25347	9615	27
GO_MICROTUBULE_BINDING	0.829045	0.965589	-0.230757	-0.882029	43693	243	0.00656879	0.0562244	-0.417951	-1.38573	501	243
GO_MICROTUBULE_MOTOR_ACTIVITY	0.838199	0.965589	-0.247596	-0.820921	43385	81	0.211528	0.43023	-0.393552	-1.15218	13860	81
GO_MIRNA_BINDING	0.290158	0.707872	0.404572	1.1178	14179	29	0.0190646	0.116153	0.586943	1.54779	778	29
GO_MITOGEN_ACTIVATED_PROTEIN_KINASE_BINDING	0.373555	0.774575	0.394885	1.05766	18286	25	0.00446717	0.0417763	0.665045	1.69975	186	25
GO_MODIFICATION_DEPENDENT_PROTEIN_BINDING	0.139573	0.601428	0.32293	1.16893	6678	139	0.110636	0.319263	0.338752	1.17231	3258	139
GO_MODIFIED_AMINO_ACID_BINDING	0.543003	0.865117	0.285326	0.955711	26194	81	0.0212581	0.121992	-0.488835	-1.43114	1392	81
GO_MOLECULAR_ADAPTOR_ACTIVITY	0.488173	0.831912	0.252531	0.987179	22970	275	0.231641	0.452641	-0.326949	-1.09525	18051	275
GO_MONOCARBOXYLIC_ACID_BINDING	0.0638833	0.417464	-0.425279	-1.34205	3301	60	0.502152	0.687589	-0.347424	-0.973928	31853	60
GO_MONOCARBOXYLIC_ACID_TRANSMEMBRANE_TRANSPORTER_ACTIVITY	0.939048	0.992141	0.233417	0.714795	45602	48	0.175066	0.394679	0.406031	1.18731	6655	48
GO_MONOOXYGENASE_ACTIVITY	0.242607	0.684834	0.328415	1.11198	11723	87	0.573963	0.747039	0.292053	0.947821	19477	87
GO_MONOSACCHARIDE_BINDING	0.678541	0.916212	0.274189	0.892731	32685	68	0.389315	0.606802	-0.363069	-1.03697	25044	68
GO_MONOVALENT_INORGANIC_CATION_TRANSMEMBRANE_TRANSPORTER_ACTIVITY	0.27299	0.68794	0.263095	1.05419	12734	358	2.46981e-05	0.0024477	-0.474212	-1.62099	1	358
GO_MOTOR_ACTIVITY	0.91098	0.988738	0.226503	0.813557	43655	131	0.473362	0.674251	-0.318388	-0.992463	33087	131
GO_MRNA_3_UTR_BINDING	0.415853	0.81172	0.300851	1.01524	20113	85	0.107588	0.312253	0.37646	1.21748	3674	85
GO_MRNA_BINDING	0.499147	0.831912	0.255056	0.983139	23696	238	0.0356198	0.169349	0.332082	1.22105	847	238
GO_MYOSIN_BINDING	0.52463	0.849161	0.294346	0.963081	25272	70	0.684328	0.825537	-0.307847	-0.88308	44197	70
GO_NADH_DEHYDROGENASE_ACTIVITY	0.0152712	0.298176	-0.536399	-1.56825	784	40	0.000147752	0.00487781	-0.71336	-1.8662	8	40
GO_NADP_BINDING	0.152353	0.620583	-0.39962	-1.22369	7858	51	0.169492	0.390837	-0.443669	-1.21064	10568	51
GO_NAD_BINDING	0.0292127	0.333493	-0.467037	-1.45142	1510	55	0.0361867	0.169349	-0.512984	-1.41795	2275	55
GO_NEUROPEPTIDE_HORMONE_ACTIVITY	0.439432	0.81172	0.373536	1.00883	21478	26	0.166906	0.388371	-0.519703	-1.25211	9754	26
GO_NEUROPEPTIDE_RECEPTOR_ACTIVITY	0.812259	0.965589	-0.26983	-0.799995	41741	43	0.133768	0.34821	-0.476281	-1.26081	8171	43
GO_NEUROPEPTIDE_RECEPTOR_BINDING	0.544854	0.865255	0.341731	0.944178	26626	29	0.739707	0.85481	-0.334526	-0.823858	43746	29
GO_NEUROTRANSMITTER_BINDING	0.361177	0.766363	0.337338	1.05092	17463	53	0.211499	0.43023	-0.425472	-1.16897	13257	53
GO_NEUROTRANSMITTER_RECEPTOR_ACTIVITY	0.151282	0.620583	0.3428	1.17892	7282	96	0.00206303	0.0235653	-0.530732	-1.59026	137	96
GO_NEUROTRANSMITTER_RECEPTOR_ACTIVITY_INVOLVED_IN_REGULATION_OF_POSTSYNAPTIC_MEMBRANE_POTENTIAL	0.13936	0.601428	0.391752	1.22833	6727	55	0.00957136	0.0710814	-0.55902	-1.54519	601	55
GO_NEUROTRANSMITTER_SODIUM_SYMPORTER_ACTIVITY	0.0157072	0.298176	-0.597908	-1.59803	802	26	0.0702871	0.249276	-0.579315	-1.39573	4107	26
GO_NEUROTRANSMITTER_TRANSMEMBRANE_TRANSPORTER_ACTIVITY	0.00699627	0.22082	-0.533159	-1.61982	359	49	0.0263751	0.141711	-0.539754	-1.46302	1637	49
GO_NEUTRAL_AMINO_ACID_TRANSMEMBRANE_TRANSPORTER_ACTIVITY	0.153643	0.620583	0.459095	1.25861	7494	28	0.790156	0.888705	-0.323038	-0.790185	46536	28
GO_NF_KAPPAB_BINDING	0.91238	0.988738	0.254063	0.701958	44587	29	0.275128	0.496089	0.426345	1.12429	11241	29
GO_NON_MEMBRANE_SPANNING_PROTEIN_TYROSINE_KINASE_ACTIVITY	0.182303	0.649934	0.397425	1.19568	8846	44	0.121586	0.328348	0.43627	1.25462	4705	44
GO_NOTCH_BINDING	0.445208	0.81172	-0.379825	-1.00622	22726	25	0.609931	0.779785	-0.377012	-0.901314	35461	25
GO_NUCLEAR_HORMONE_RECEPTOR_BINDING	0.264234	0.68794	0.294986	1.08078	12613	153	0.21307	0.430401	0.311838	1.0928	6083	153
GO_NUCLEAR_LOCALIZATION_SEQUENCE_BINDING	0.479001	0.830636	0.367416	0.984091	23448	25	0.898385	0.961196	-0.293571	-0.701832	52232	25
GO_NUCLEAR_RECEPTOR_BINDING	0.446848	0.81172	0.284624	0.999529	21462	111	0.696635	0.832408	-0.291872	-0.891563	47552	111
GO_NUCLEAR_RECEPTOR_TRANSCRIPTION_COACTIVATOR_ACTIVITY	0.345685	0.752461	0.323868	1.05448	16651	68	0.911116	0.96866	-0.264039	-0.754129	58612	68
GO_NUCLEASE_ACTIVITY	0.319578	0.72845	0.279106	1.04836	15217	189	0.132633	0.347046	0.315471	1.13293	3498	189
GO_NUCLEOBASE_CONTAINING_COMPOUND_KINASE_ACTIVITY	0.221265	0.670392	-0.403571	-1.16924	11405	38	0.237387	0.45582	-0.447827	-1.16069	14402	38
GO_NUCLEOBASE_CONTAINING_COMPOUND_TRANSMEMBRANE_TRANSPORTER_ACTIVITY	0.222317	0.670392	-0.398897	-1.16624	11427	40	0.137721	0.351707	-0.481578	-1.25984	8388	40
GO_NUCLEOCYTOPLASMIC_CARRIER_ACTIVITY	0.659853	0.90169	0.316865	0.875474	32246	29	0.527604	0.712406	-0.387944	-0.955414	31202	29
GO_NUCLEOSIDE_TRIPHOSPHATASE_REGULATOR_ACTIVITY	0.445712	0.81172	0.252617	0.999361	20902	311	0.400557	0.611121	-0.30205	-1.02183	31806	311
GO_NUCLEOSOMAL_DNA_BINDING	0.756401	0.965589	-0.286518	-0.826114	38993	37	0.152569	0.370999	0.442297	1.22817	6038	37
GO_NUCLEOSOME_BINDING	0.566726	0.880606	-0.292147	-0.941855	29373	68	0.116313	0.320678	0.393233	1.22357	4148	68
GO_NUCLEOTIDYLTRANSFERASE_ACTIVITY	0.480866	0.830636	0.276709	0.985816	23107	123	0.494674	0.686292	-0.317691	-0.982596	34222	123
GO_N_ACETYLTRANSFERASE_ACTIVITY	0.0177134	0.298176	0.424687	1.43795	855	87	0.00194484	0.0233844	0.491228	1.59422	65	87
GO_N_ACYLTRANSFERASE_ACTIVITY	0.0101642	0.270154	0.41908	1.4602	488	105	0.00216698	0.0235653	0.46634	1.5556	69	105
GO_N_METHYLTRANSFERASE_ACTIVITY	0.463946	0.825335	-0.29286	-0.992214	24030	93	0.837644	0.922696	-0.274377	-0.818841	55869	93
GO_OLFACTORY_RECEPTOR_ACTIVITY	0.0354972	0.365838	0.421114	1.38437	1710	72	0.056231	0.210346	0.417247	1.31232	1983	72
GO_ORGANIC_ACID_BINDING	0.0559398	0.415267	-0.333519	-1.24488	2927	195	0.165697	0.388371	-0.352831	-1.1465	12245	195
GO_ORGANIC_ACID_SODIUM_SYMPORTER_ACTIVITY	0.564604	0.880606	-0.341517	-0.92769	28918	28	0.626987	0.793554	-0.364913	-0.892616	36926	28
GO_ORGANIC_ACID_TRANSMEMBRANE_TRANSPORTER_ACTIVITY	0.543053	0.865117	-0.269916	-0.961058	28310	133	0.915585	0.96933	-0.25403	-0.79331	64209	133
GO_ORGANIC_ANION_TRANSMEMBRANE_TRANSPORTER_ACTIVITY	0.56951	0.882217	-0.25703	-0.957278	29855	191	0.817518	0.907355	-0.265548	-0.861115	60237	191
GO_ORGANIC_HYDROXY_COMPOUND_TRANSMEMBRANE_TRANSPORTER_ACTIVITY	0.0175831	0.298176	-0.534273	-1.55526	904	39	0.0415502	0.18406	-0.550145	-1.43283	2525	39
GO_OXIDOREDUCTASE_ACTIVITY_ACTING_ON_A_HEME_GROUP_OF_DONORS	0.93858	0.992141	-0.247615	-0.661803	47982	26	0.200886	0.41748	-0.50438	-1.21519	11740	26
GO_OXIDOREDUCTASE_ACTIVITY_ACTING_ON_A_SULFUR_GROUP_OF_DONORS	0.450236	0.814943	-0.321443	-0.998954	23287	55	0.0256455	0.140772	-0.5256	-1.45282	1612	55
GO_OXIDOREDUCTASE_ACTIVITY_ACTING_ON_CH_OH_GROUP_OF_DONORS	0.181457	0.649934	-0.325435	-1.1453	9417	122	0.0934339	0.286473	-0.40176	-1.24146	6455	122
GO_OXIDOREDUCTASE_ACTIVITY_ACTING_ON_NAD_P_H	0.223546	0.670392	-0.330337	-1.12603	11595	97	5.96792e-05	0.00354272	-0.596814	-1.79111	3	97
GO_OXIDOREDUCTASE_ACTIVITY_ACTING_ON_NAD_P_H_QUINONE_OR_SIMILAR_COMPOUND_AS_ACCEPTOR	0.0918895	0.529021	-0.423015	-1.30516	4745	53	0.000526433	0.00885502	-0.639563	-1.75718	32	53
GO_OXIDOREDUCTASE_ACTIVITY_ACTING_ON_PAIRED_DONORS_WITH_INCORPORATION_OR_REDUCTION_OF_MOLECULAR_OXYGEN	0.105415	0.538684	0.32922	1.19866	5031	146	0.11199	0.320034	0.335068	1.16767	3254	146
GO_OXIDOREDUCTASE_ACTIVITY_ACTING_ON_PAIRED_DONORS_WITH_INCORPORATION_OR_REDUCTION_OF_MOLECULAR_OXYGEN_NAD_P_H_AS_ONE_DONOR_AND_INCORPORATION_OF_ONE_ATOM_OF_OXYGEN	0.0384163	0.373081	0.503426	1.45453	1859	36	0.00758722	0.062987	0.587406	1.62186	300	36
GO_OXIDOREDUCTASE_ACTIVITY_ACTING_ON_PAIRED_DONORS_WITH_INCORPORATION_OR_REDUCTION_OF_MOLECULAR_OXYGEN_REDUCED_FLAVIN_OR_FLAVOPROTEIN_AS_ONE_DONOR_AND_INCORPORATION_OF_ONE_ATOM_OF_OXYGEN	0.75034	0.965589	-0.293169	-0.824809	38565	33	0.840476	0.922696	0.288642	0.782691	33771	33
GO_OXIDOREDUCTASE_ACTIVITY_ACTING_ON_PEROXIDE_AS_ACCEPTOR	0.520785	0.845647	-0.311346	-0.960616	26897	53	0.0868136	0.275953	-0.478224	-1.3139	5441	53
GO_OXIDOREDUCTASE_ACTIVITY_ACTING_ON_SINGLE_DONORS_WITH_INCORPORATION_OF_MOLECULAR_OXYGEN	0.210024	0.670392	0.439247	1.19537	10261	27	0.488899	0.681091	0.374821	0.973346	20191	27
GO_OXIDOREDUCTASE_ACTIVITY_ACTING_ON_THE_ALDEHYDE_OR_OXO_GROUP_OF_DONORS	0.000467017	0.0471687	-0.622658	-1.84606	23	43	9.82141e-05	0.00354272	-0.689592	-1.82548	5	43
GO_OXIDOREDUCTASE_ACTIVITY_ACTING_ON_THE_ALDEHYDE_OR_OXO_GROUP_OF_DONORS_NAD_OR_NADP_AS_ACCEPTOR	0.00116451	0.0980126	-0.638202	-1.81849	59	35	0.000548692	0.00885502	-0.702319	-1.79287	32	35
GO_OXIDOREDUCTASE_ACTIVITY_ACTING_ON_THE_CH_CH_GROUP_OF_DONORS	0.0426528	0.387083	-0.449694	-1.40173	2203	56	0.0189377	0.116153	-0.534138	-1.48087	1193	56
GO_OXIDOREDUCTASE_ACTIVITY_ACTING_ON_THE_CH_CH_GROUP_OF_DONORS_NAD_OR_NADP_AS_ACCEPTOR	0.441232	0.81172	-0.380955	-1.00921	22523	25	0.0729434	0.249276	-0.582866	-1.39344	4240	25
GO_OXIDOREDUCTASE_ACTIVITY_ACTING_ON_THE_CH_NH_GROUP_OF_DONORS	0.20815	0.670392	-0.445492	-1.2001	10644	27	0.908145	0.967538	-0.287042	-0.69699	53308	27
GO_OXYGEN_BINDING	0.0487178	0.410042	-0.511577	-1.43928	2503	33	0.194366	0.412603	-0.47813	-1.20736	11626	33
GO_O_ACYLTRANSFERASE_ACTIVITY	0.507005	0.836724	-0.325568	-0.965248	26054	43	0.282955	0.499623	-0.422263	-1.11781	17285	43
GO_P53_BINDING	0.848954	0.965589	-0.250294	-0.802827	43985	66	0.644927	0.805373	-0.316766	-0.900785	41324	66
GO_PALMITOYLTRANSFERASE_ACTIVITY	0.897088	0.985282	-0.252919	-0.732765	46243	38	0.83149	0.918824	-0.299958	-0.777438	50448	38
GO_PASSIVE_TRANSMEMBRANE_TRANSPORTER_ACTIVITY	0.0552882	0.415267	0.288379	1.17398	2561	435	0.000743325	0.0107251	-0.407131	-1.4104	61	435
GO_PDZ_DOMAIN_BINDING	0.667395	0.903577	-0.270895	-0.900004	34532	82	0.793043	0.889631	0.267815	0.861219	27290	82
GO_PEPTIDASE_ACTIVATOR_ACTIVITY	0.157383	0.620583	-0.436957	-1.24507	8108	35	0.182	0.399608	-0.477211	-1.21822	10945	35
GO_PEPTIDASE_REGULATOR_ACTIVITY	0.786779	0.965589	-0.237085	-0.888082	41238	201	0.882287	0.952041	-0.256037	-0.834265	65470	201
GO_PEPTIDE_BINDING	0.271998	0.68794	0.271752	1.06114	12824	271	0.972135	0.988675	-0.23655	-0.791345	75531	271
GO_PEPTIDE_HORMONE_BINDING	0.247649	0.684834	-0.371986	-1.13485	12770	50	0.920498	0.972493	0.256085	0.754805	34757	50
GO_PEPTIDE_N_ACETYLTRANSFERASE_ACTIVITY	0.00614312	0.22082	0.474212	1.55523	295	71	0.00124403	0.0161086	0.533831	1.67421	43	71
GO_PEPTIDE_RECEPTOR_ACTIVITY	0.36573	0.769558	-0.28712	-1.03366	19100	144	0.956602	0.977903	-0.243418	-0.766635	67736	144
GO_PEPTIDE_TRANSMEMBRANE_TRANSPORTER_ACTIVITY	0.0255975	0.333493	-0.551628	-1.53091	1311	31	0.0456839	0.190664	-0.577042	-1.44066	2715	31
GO_PHOSPHATASE_ACTIVITY	0.654282	0.900307	0.241898	0.939345	30923	256	0.273135	0.496089	-0.323383	-1.07665	21020	256
GO_PHOSPHATASE_BINDING	0.44112	0.81172	0.267963	1.0015	20976	181	0.712861	0.833585	-0.278999	-0.900347	52174	181
GO_PHOSPHATASE_INHIBITOR_ACTIVITY	0.795441	0.965589	-0.274361	-0.809477	40829	42	0.913346	0.968991	-0.273428	-0.721387	55809	42
GO_PHOSPHATASE_REGULATOR_ACTIVITY	0.118105	0.542207	-0.365315	-1.2269	6103	88	0.406953	0.615302	-0.345892	-1.02418	26936	88
GO_PHOSPHATIDYLINOSITOL_3_4_5_TRISPHOSPHATE_BINDING	0.10393	0.538684	0.452925	1.30862	5031	36	0.0313067	0.159429	0.532104	1.46917	1241	36
GO_PHOSPHATIDYLINOSITOL_3_4_BISPHOSPHATE_BINDING	0.31979	0.72845	0.406067	1.09668	15630	26	0.0407643	0.182177	0.570986	1.47058	1693	26
GO_PHOSPHATIDYLINOSITOL_3_5_BISPHOSPHATE_BINDING	0.90211	0.986073	0.259803	0.707029	44077	27	0.839696	0.922696	-0.310515	-0.753988	49290	27
GO_PHOSPHATIDYLINOSITOL_3_KINASE_BINDING	0.607995	0.884135	-0.329802	-0.902377	31087	29	0.881994	0.952041	-0.294489	-0.725255	52161	29
GO_PHOSPHATIDYLINOSITOL_3_PHOSPHATE_BINDING	0.328468	0.737227	-0.377373	-1.08233	16943	36	0.391813	0.607463	0.373681	1.03175	15543	36
GO_PHOSPHATIDYLINOSITOL_4_5_BISPHOSPHATE_BINDING	0.220053	0.670392	0.349051	1.13935	10595	69	0.645893	0.805373	-0.314996	-0.901635	41621	69
GO_PHOSPHATIDYLINOSITOL_4_PHOSPHATE_BINDING	0.189171	0.65764	-0.457395	-1.22248	9670	26	0.783595	0.884887	-0.328227	-0.79079	45797	26
GO_PHOSPHATIDYLINOSITOL_BINDING	0.180951	0.649934	0.289195	1.11116	8592	231	0.138593	0.351707	0.303963	1.11538	3361	231
GO_PHOSPHATIDYLINOSITOL_BISPHOSPHATE_BINDING	0.301871	0.72845	0.308763	1.07121	14506	102	0.440783	0.639881	0.300766	0.999126	14365	102
GO_PHOSPHATIDYLINOSITOL_PHOSPHATE_BINDING	0.464699	0.825335	0.271719	0.992867	22180	150	0.399233	0.611118	0.290077	1.01388	11453	150
GO_PHOSPHATIDYLINOSITOL_PHOSPHATE_PHOSPHATASE_ACTIVITY	0.854529	0.966933	-0.279654	-0.74085	43621	25	0.0936	0.286473	-0.567103	-1.35576	5441	25
GO_PHOSPHATIDYLSERINE_BINDING	0.319539	0.72845	0.347233	1.07832	15458	52	0.0870352	0.275953	-0.480014	-1.31413	5432	52
GO_PHOSPHOLIPASE_A2_ACTIVITY	0.575498	0.883363	-0.339201	-0.921398	29476	28	0.808276	0.899074	0.30279	0.79237	33224	28
GO_PHOSPHOLIPASE_ACTIVITY	0.512225	0.837288	-0.284961	-0.969963	26563	96	0.308168	0.527121	-0.360356	-1.07975	20613	96
GO_PHOSPHOLIPASE_C_ACTIVITY	0.713713	0.936169	-0.311573	-0.839338	36499	27	0.192859	0.412603	-0.50323	-1.22193	11320	27
GO_PHOSPHOLIPID_BINDING	0.354347	0.764723	0.253509	1.02546	16485	401	0.477501	0.674251	-0.289041	-0.996026	39337	401
GO_PHOSPHOLIPID_TRANSPORTER_ACTIVITY	0.983023	0.992141	-0.210478	-0.632069	50605	46	0.673158	0.820687	-0.32756	-0.877729	41442	46
GO_PHOSPHOPROTEIN_BINDING	0.242451	0.684834	0.331275	1.11411	11722	83	0.626449	0.793554	-0.3121	-0.916562	41121	83
GO_PHOSPHOPROTEIN_PHOSPHATASE_ACTIVITY	0.334501	0.737655	0.280776	1.0436	15948	172	0.0978344	0.291343	0.329073	1.16917	2678	172
GO_PHOSPHORIC_DIESTER_HYDROLASE_ACTIVITY	0.0540034	0.413208	-0.391713	-1.32262	2794	91	0.0195913	0.117781	-0.479071	-1.42537	1301	91
GO_PHOSPHORIC_ESTER_HYDROLASE_ACTIVITY	0.760458	0.965589	-0.231521	-0.916428	40485	350	0.0325488	0.161149	-0.365678	-1.2481	2628	350
GO_PHOSPHOTRANSFERASE_ACTIVITY_PHOSPHATE_GROUP_AS_ACCEPTOR	0.736837	0.954109	-0.277477	-0.849672	38008	51	0.0151386	0.100592	-0.553985	-1.51166	943	51
GO_PHOSPHOTYROSINE_RESIDUE_BINDING	0.270237	0.68794	0.379918	1.12189	13132	40	0.373225	0.588004	0.369319	1.0418	14588	40
GO_POLYUBIQUITIN_MODIFICATION_DEPENDENT_PROTEIN_BINDING	0.627606	0.898949	-0.296198	-0.903636	32364	50	0.479403	0.674251	-0.362383	-0.985553	29838	50
GO_POLY_PURINE_TRACT_BINDING	0.699912	0.92888	0.31411	0.848331	34210	26	0.167653	0.388371	0.480818	1.23835	6966	26
GO_POLY_PYRIMIDINE_TRACT_BINDING	0.528796	0.853169	0.352464	0.951917	25846	26	0.124098	0.333347	0.503848	1.29766	5156	26
GO_POSTSYNAPTIC_NEUROTRANSMITTER_RECEPTOR_ACTIVITY	0.184665	0.649934	0.358089	1.16885	8891	69	0.00496578	0.0439951	-0.552095	-1.5803	319	69
GO_POTASSIUM_CHANNEL_ACTIVITY	0.082326	0.494936	0.352988	1.24565	3956	115	0.335504	0.548315	-0.345504	-1.06027	23032	115
GO_POTASSIUM_CHANNEL_REGULATOR_ACTIVITY	0.823927	0.965589	-0.263843	-0.798516	42381	48	0.245458	0.466002	-0.423956	-1.14535	15213	48
GO_POTASSIUM_ION_TRANSMEMBRANE_TRANSPORTER_ACTIVITY	0.0499319	0.413208	0.349572	1.2739	2382	147	0.207781	0.426543	-0.357896	-1.12976	14755	147
GO_PRE_MRNA_BINDING	0.509987	0.837288	0.338013	0.965192	24765	34	0.199775	0.416886	0.433668	1.18367	7999	34
GO_PRIMARY_ACTIVE_TRANSMEMBRANE_TRANSPORTER_ACTIVITY	0.83431	0.965589	-0.243122	-0.837869	43293	105	0.000590851	0.00904181	-0.546085	-1.6558	39	105
GO_PROMOTER_SPECIFIC_CHROMATIN_BINDING	0.319667	0.72845	0.352179	1.07848	15523	48	0.0135192	0.0946147	0.520001	1.52058	513	48
GO_PROTEASE_BINDING	0.322511	0.730351	-0.299062	-1.05776	16797	126	0.961705	0.981133	-0.242004	-0.750792	66774	126
GO_PROTEIN_C_TERMINUS_BINDING	0.115122	0.541625	0.311462	1.1699	5481	189	0.566523	0.742399	-0.295559	-0.957527	41707	189
GO_PROTEIN_DEACETYLASE_ACTIVITY	0.66584	0.903577	0.314025	0.873565	32496	30	0.160578	0.383193	0.465823	1.23734	6531	30
GO_PROTEIN_HETERODIMERIZATION_ACTIVITY	0.490898	0.831912	0.242423	0.988934	22705	447	0.0740423	0.249276	0.288462	1.12009	1209	447
GO_PROTEIN_KINASE_A_BINDING	0.307942	0.72845	-0.36124	-1.08938	15862	47	0.0822313	0.268467	-0.494196	-1.32966	5079	47
GO_PROTEIN_KINASE_C_BINDING	0.820784	0.965589	-0.263413	-0.803614	42326	50	0.332203	0.544684	-0.396389	-1.07804	20676	50
GO_PROTEIN_LIPID_COMPLEX_BINDING	0.814358	0.965589	0.284153	0.779008	39725	28	0.546027	0.725642	0.359108	0.93975	22444	28
GO_PROTEIN_METHYLTRANSFERASE_ACTIVITY	0.928817	0.992141	0.228359	0.77061	44924	85	0.651024	0.807781	-0.307336	-0.905401	42865	85
GO_PROTEIN_N_TERMINUS_BINDING	0.799996	0.965589	-0.247776	-0.852955	41554	104	0.507926	0.691382	-0.321712	-0.97431	34346	104
GO_PROTEIN_PHOSPHATASE_2A_BINDING	0.116658	0.541625	-0.463081	-1.30284	5995	33	0.262721	0.480704	-0.452968	-1.14382	15715	33
GO_PROTEIN_PHOSPHATASE_BINDING	0.469117	0.825335	0.274481	0.990762	22465	136	0.729224	0.846571	-0.282524	-0.884815	51324	136
GO_PROTEIN_PHOSPHORYLATED_AMINO_ACID_BINDING	0.590648	0.884135	0.298979	0.925441	28597	51	0.94836	0.977903	0.246008	0.727855	35700	51
GO_PROTEIN_SELF_ASSOCIATION	0.156676	0.620583	0.384046	1.20832	7571	56	0.677219	0.822105	-0.31734	-0.879808	42697	56
GO_PROTEIN_SERINE_THREONINE_KINASE_ACTIVATOR_ACTIVITY	0.327771	0.737227	0.382449	1.0851	15930	33	0.661988	0.813392	0.325086	0.881513	26599	33
GO_PROTEIN_SERINE_THREONINE_KINASE_ACTIVITY	0.967389	0.992141	-0.210502	-0.846177	51852	422	0.683784	0.825537	-0.269899	-0.933109	56764	422
GO_PROTEIN_SERINE_THREONINE_KINASE_INHIBITOR_ACTIVITY	0.494863	0.831912	-0.35244	-0.971483	25334	30	0.633993	0.796434	-0.35872	-0.889617	37610	30
GO_PROTEIN_SERINE_THREONINE_PHOSPHATASE_ACTIVITY	0.599568	0.884135	0.283935	0.929015	28882	70	0.476931	0.674251	0.314155	0.98225	16890	70
GO_PROTEIN_SERINE_THREONINE_TYROSINE_KINASE_ACTIVITY	0.840327	0.965589	0.262725	0.787197	40849	43	0.526608	0.712406	-0.361898	-0.958013	32170	43
GO_PROTEIN_TYROSINE_KINASE_ACTIVITY	0.0708487	0.438035	0.347818	1.25067	3394	132	0.0552033	0.209112	0.36265	1.24647	1653	132
GO_PROTEIN_TYROSINE_KINASE_BINDING	0.00848756	0.238123	0.44157	1.50083	409	89	0.000858827	0.0119497	0.504336	1.64232	28	89
GO_PROTEIN_TYROSINE_PHOSPHATASE_ACTIVITY	0.855879	0.966933	0.24038	0.825213	41207	95	0.75936	0.875249	-0.28667	-0.857751	50744	95
GO_PROTEIN_TYROSINE_SERINE_THREONINE_PHOSPHATASE_ACTIVITY	0.356023	0.765071	0.353027	1.05777	17306	43	0.138136	0.351707	0.431075	1.23495	5374	43
GO_PROTEOGLYCAN_BINDING	0.105603	0.538684	0.45202	1.30601	5112	36	0.22749	0.44876	0.418007	1.15414	9024	36
GO_PROTON_TRANSMEMBRANE_TRANSPORTER_ACTIVITY	0.806626	0.965589	-0.244844	-0.855862	41900	116	2.90816e-05	0.0024477	-0.598393	-1.83839	1	116
GO_PYROPHOSPHATE_HYDROLYSIS_DRIVEN_PROTON_TRANSMEMBRANE_TRANSPORTER_ACTIVITY	0.78677	0.965589	0.285295	0.804077	38321	32	0.000335452	0.00691849	-0.728274	-1.82858	19	32
GO_QUATERNARY_AMMONIUM_GROUP_BINDING	0.775073	0.965589	-0.297609	-0.801719	39637	27	0.56304	0.742399	-0.383939	-0.932274	33050	27
GO_RAB_GTPASE_BINDING	0.885356	0.979336	-0.229369	-0.836894	46227	161	0.161782	0.383567	-0.363164	-1.15791	11651	161
GO_RAB_GUANYL_NUCLEOTIDE_EXCHANGE_FACTOR_ACTIVITY	0.943336	0.992141	-0.23742	-0.680936	48661	36	0.941621	0.977903	0.255594	0.705709	37355	36
GO_RAC_GTPASE_BINDING	0.296587	0.720078	0.339301	1.08723	14301	62	0.214252	0.431065	0.370747	1.13574	7789	62
GO_RAN_GTPASE_BINDING	0.512321	0.837288	-0.346063	-0.960417	26258	31	0.699236	0.832408	-0.340727	-0.850668	41570	31
GO_RAS_GUANYL_NUCLEOTIDE_EXCHANGE_FACTOR_ACTIVITY	0.22232	0.670392	0.309113	1.11028	10653	131	0.094213	0.286612	0.347433	1.19331	2835	131
GO_RECEPTOR_INHIBITOR_ACTIVITY	0.134166	0.594333	-0.474067	-1.28774	6871	28	0.0448418	0.190367	-0.593184	-1.45099	2640	28
GO_RECEPTOR_REGULATOR_ACTIVITY	0.660644	0.90169	0.232614	0.951436	30495	462	1	1	-0.198826	-0.691385	84139	462
GO_RECEPTOR_SIGNALING_COMPLEX_ADAPTOR_ACTIVITY	0.963148	0.992141	-0.227502	-0.65249	49683	36	0.653005	0.808253	0.322088	0.889303	25905	36
GO_RECEPTOR_TYROSINE_KINASE_BINDING	0.0536211	0.413208	0.415578	1.34615	2583	66	0.00331246	0.032169	0.520042	1.61028	118	66
GO_REGULATORY_RNA_BINDING	0.270505	0.68794	0.379836	1.12164	13145	40	0.00956791	0.0710814	0.559734	1.57893	373	40
GO_REPRESSING_TRANSCRIPTION_FACTOR_BINDING	0.84524	0.965589	0.248684	0.811735	40699	69	0.194455	0.412603	0.367628	1.14679	6914	69
GO_RETINOIC_ACID_RECEPTOR_BINDING	0.360042	0.766363	0.391934	1.06661	17591	27	0.358805	0.573407	0.40873	1.0614	14818	27
GO_RHO_GTPASE_BINDING	0.0261356	0.333493	0.35578	1.31771	1247	167	0.00224288	0.0235653	0.412949	1.46156	61	167
GO_RHO_GUANYL_NUCLEOTIDE_EXCHANGE_FACTOR_ACTIVITY	0.244419	0.684834	0.337469	1.11726	11813	75	0.121355	0.328348	0.382252	1.21119	4252	75
GO_RIBONUCLEASE_ACTIVITY	0.471985	0.825335	0.284616	0.988777	22676	103	0.055487	0.209112	0.38306	1.27425	1798	103
GO_RIBONUCLEOPROTEIN_COMPLEX_BINDING	0.215148	0.670392	-0.316524	-1.11953	11205	126	0.115289	0.320678	-0.391451	-1.21444	8004	126
GO_RIBOSOME_BINDING	0.155174	0.620583	-0.393305	-1.21817	8024	54	0.153542	0.370999	-0.444621	-1.22531	9637	54
GO_RNA_HELICASE_ACTIVITY	0.887411	0.979336	0.240286	0.788046	42758	71	0.645104	0.805373	-0.31407	-0.902626	41694	71
GO_RNA_METHYLTRANSFERASE_ACTIVITY	0.75639	0.965589	-0.266303	-0.850159	39270	64	0.223078	0.443522	-0.407565	-1.15333	14241	64
GO_RNA_POLYMERASE_ACTIVITY	0.69389	0.92888	0.291352	0.869197	33772	42	0.983324	0.991278	-0.235363	-0.62096	60085	42
GO_RNA_POLYMERASE_BINDING	0.761401	0.965589	-0.268018	-0.842942	39301	59	0.316143	0.535652	0.351518	1.06773	11591	59
GO_RNA_POLYMERASE_CORE_ENZYME_BINDING	0.241058	0.684834	-0.384649	-1.14588	12407	44	0.464395	0.668146	-0.374102	-0.994886	28465	44
GO_RNA_POLYMERASE_II_ACTIVATING_TRANSCRIPTION_FACTOR_BINDING	0.421417	0.81172	-0.327992	-1.01588	21793	54	0.877985	0.951464	-0.278183	-0.766632	55111	54
GO_RNA_POLYMERASE_II_CORE_PROMOTER_SEQUENCE_SPECIFIC_DNA_BINDING	0.82362	0.965589	0.277879	0.778156	40148	31	0.212133	0.43023	0.440628	1.17939	8601	31
GO_RNA_POLYMERASE_II_REPRESSING_TRANSCRIPTION_FACTOR_BINDING	0.539425	0.864792	-0.333765	-0.94502	27747	34	0.947079	0.977903	-0.264279	-0.671021	56783	34
GO_RNA_POLYMERASE_II_SPECIFIC_DNA_BINDING_TRANSCRIPTION_FACTOR_BINDING	0.239041	0.684834	0.27441	1.07446	11265	279	0.128702	0.342075	0.297602	1.11076	2811	279
GO_RNA_POLYMERASE_II_TRANSCRIPTION_FACTOR_BINDING	0.587844	0.884135	0.290884	0.932089	28346	62	0.043098	0.189256	0.445245	1.36395	1566	62
GO_RRNA_BINDING	0.911419	0.988738	-0.239663	-0.751772	47113	58	0.983426	0.991278	-0.233811	-0.652044	62243	58
GO_SCAFFOLD_PROTEIN_BINDING	0.00562809	0.22082	0.506798	1.59453	271	56	0.0368847	0.169349	0.464382	1.39739	1362	56
GO_SCAVENGER_RECEPTOR_ACTIVITY	0.0567395	0.415267	-0.451467	-1.37733	2925	50	0.137341	0.351707	0.415634	1.22507	5185	50
GO_SECONDARY_ACTIVE_TRANSMEMBRANE_TRANSPORTER_ACTIVITY	0.115599	0.541625	-0.309141	-1.16686	6072	215	0.0398679	0.179761	-0.388784	-1.27515	2992	215
GO_SERINE_TYPE_ENDOPEPTIDASE_INHIBITOR_ACTIVITY	0.758587	0.965589	-0.25854	-0.860226	39180	83	0.982625	0.991278	0.224991	0.725223	33761	83
GO_SH2_DOMAIN_BINDING	0.0134494	0.297455	0.551415	1.5841	651	35	0.236684	0.45582	0.417827	1.1471	9433	35
GO_SH3_DOMAIN_BINDING	0.226407	0.672563	0.309413	1.10812	10855	128	0.11217	0.320034	0.343428	1.17686	3411	128
GO_SH3_SH2_ADAPTOR_ACTIVITY	0.0477687	0.409207	0.447599	1.39001	2310	52	0.506368	0.691124	-0.354768	-0.971247	31608	52
GO_SIGNALING_ADAPTOR_ACTIVITY	0.0527333	0.413208	0.380388	1.31028	2537	97	0.424265	0.632018	0.305633	1.00774	13990	97
GO_SIGNAL_SEQUENCE_BINDING	0.933391	0.992141	0.236342	0.71752	45289	46	0.0762771	0.255099	-0.501146	-1.34287	4695	46
GO_SINGLE_STRANDED_DNA_BINDING	0.404279	0.807222	-0.293409	-1.01813	21030	110	0.537521	0.720022	-0.315262	-0.961846	36630	110
GO_SINGLE_STRANDED_RNA_BINDING	0.629435	0.898949	0.274811	0.918603	30368	80	0.0178261	0.115413	0.443345	1.41972	615	80
GO_SMAD_BINDING	0.333001	0.737569	0.322647	1.06067	16050	72	0.000963637	0.0128062	0.536227	1.68653	33	72
GO_SMALL_GTPASE_BINDING	0.119875	0.545378	0.276924	1.12226	5572	410	0.0624855	0.232023	0.295166	1.13831	1078	410
GO_SNAP_RECEPTOR_ACTIVITY	0.435913	0.81172	-0.365819	-1.00836	22316	30	0.254265	0.476328	-0.466217	-1.15621	15083	30
GO_SNARE_BINDING	0.320229	0.72845	-0.308549	-1.06216	16633	104	0.00465825	0.0420074	-0.50134	-1.51832	314	104
GO_SNORNA_BINDING	0.582745	0.884135	0.34029	0.919039	28483	26	0.0681826	0.245944	-0.581056	-1.39993	3984	26
GO_SNRNA_BINDING	0.973108	0.992141	0.220872	0.645493	47149	38	0.68495	0.825537	-0.334195	-0.866174	41557	38
GO_SODIUM_CHANNEL_ACTIVITY	0.116905	0.541625	0.425738	1.27563	5682	43	0.0964627	0.289962	-0.49618	-1.31348	5892	43
GO_SODIUM_CHANNEL_REGULATOR_ACTIVITY	0.270714	0.68794	-0.405308	-1.13232	13885	32	0.0452357	0.190367	-0.573372	-1.43965	2696	32
GO_SODIUM_ION_TRANSMEMBRANE_TRANSPORTER_ACTIVITY	0.651747	0.899268	0.254013	0.926497	31101	148	0.0245975	0.136503	-0.42868	-1.35464	1750	148
GO_SOLUTE_ANION_ANTIPORTER_ACTIVITY	0.158374	0.620583	-0.457587	-1.25201	8097	29	0.179266	0.398805	-0.500578	-1.23281	10601	29
GO_SOLUTE_CATION_ANTIPORTER_ACTIVITY	0.641821	0.898949	0.324448	0.882957	31359	27	0.144103	0.361014	-0.526222	-1.27776	8458	27
GO_SOLUTE_CATION_SYMPORTER_ACTIVITY	0.0719938	0.438035	-0.37397	-1.27861	3738	99	0.0473303	0.194324	-0.442176	-1.33042	3176	99
GO_SOLUTE_SODIUM_SYMPORTER_ACTIVITY	0.0715334	0.438035	-0.401683	-1.30942	3702	73	0.176137	0.39533	-0.411294	-1.18674	11409	73
GO_SPECTRIN_BINDING	0.168495	0.639774	-0.461837	-1.24413	8616	27	0.000238497	0.00573528	-0.757329	-1.83893	13	27
GO_STEROID_BINDING	0.44327	0.81172	0.293769	1.00182	21385	91	0.43677	0.639869	0.306832	1.00217	14650	91
GO_STEROID_DEHYDROGENASE_ACTIVITY	0.560589	0.880606	0.338197	0.934413	27395	29	0.431308	0.635562	-0.4139	-1.01934	25507	29
GO_STEROID_HORMONE_RECEPTOR_ACTIVITY	0.64005	0.898949	0.287368	0.904141	30932	56	0.330366	0.544684	0.352519	1.06078	12207	56
GO_STEROID_HORMONE_RECEPTOR_BINDING	0.161609	0.620583	0.34329	1.17284	7790	92	0.710084	0.833585	-0.295474	-0.880451	47275	92
GO_STEROID_HYDROXYLASE_ACTIVITY	0.492904	0.831912	0.339159	0.974333	23894	35	0.501995	0.687589	0.35239	0.967453	20008	35
GO_STEROL_BINDING	0.777456	0.965589	0.266812	0.836585	37533	55	0.794502	0.889631	-0.295571	-0.816993	49970	55
GO_STRUCTURAL_CONSTITUENT_OF_CYTOSKELETON	0.975157	0.992141	0.211493	0.727345	46945	96	0.00213777	0.0235653	-0.529552	-1.58673	142	96
GO_STRUCTURAL_CONSTITUENT_OF_MUSCLE	0.796887	0.965589	-0.272854	-0.80896	40951	43	0.090026	0.280636	0.45542	1.30469	3502	43
GO_STRUCTURAL_CONSTITUENT_OF_NUCLEAR_PORE	0.111809	0.541625	-0.496125	-1.326	5715	26	0.660558	0.813392	-0.360867	-0.86943	38606	26
GO_STRUCTURAL_CONSTITUENT_OF_RIBOSOME	0.382922	0.77974	-0.284357	-1.02642	20017	147	0.406945	0.615302	-0.323648	-1.02165	28899	147
GO_SULFOTRANSFERASE_ACTIVITY	0.031038	0.333493	0.477566	1.45603	1504	47	0.480654	0.674251	0.336324	0.979934	18372	47
GO_SULFUR_COMPOUND_BINDING	0.433607	0.81172	-0.26281	-1.00409	22844	242	0.0984057	0.291343	-0.358856	-1.1894	7517	242
GO_SULFUR_COMPOUND_TRANSMEMBRANE_TRANSPORTER_ACTIVITY	0.602683	0.884135	-0.324799	-0.907397	30913	32	0.975979	0.989697	0.237106	0.63875	39410	32
GO_SYMPORTER_ACTIVITY	0.0626475	0.416276	-0.356574	-1.26961	3265	133	0.0513475	0.20438	-0.415464	-1.29745	3600	133
GO_SYNTAXIN_BINDING	0.502835	0.832563	-0.300998	-0.972643	26071	69	0.01887	0.116153	-0.509225	-1.45759	1215	69
GO_S_ACYLTRANSFERASE_ACTIVITY	0.585595	0.884135	0.328319	0.919406	28545	31	0.418253	0.627522	-0.41123	-1.02669	24865	31
GO_S_ADENOSYLMETHIONINE_DEPENDENT_METHYLTRANSFERASE_ACTIVITY	0.862642	0.969918	-0.233181	-0.844986	45066	152	0.48681	0.680994	-0.311402	-0.986878	34765	152
GO_TAU_PROTEIN_BINDING	0.430941	0.81172	0.334338	1.01067	20910	45	0.130531	0.345121	-0.472636	-1.26171	8017	45
GO_TELOMERIC_DNA_BINDING	0.926906	0.992141	0.243835	0.704505	44877	36	0.575452	0.747052	-0.361649	-0.928134	34716	36
GO_TETRAPYRROLE_BINDING	0.498273	0.831912	-0.274184	-0.979151	25965	136	0.460481	0.664408	-0.318711	-0.998147	32409	136
GO_THIOLESTER_HYDROLASE_ACTIVITY	0.238801	0.684834	-0.406601	-1.15857	12303	35	0.0549524	0.209112	-0.552345	-1.41002	3304	35
GO_THYROID_HORMONE_RECEPTOR_BINDING	0.972396	0.992141	0.222384	0.614429	47520	29	0.271751	0.49543	0.427531	1.12742	11103	29
GO_TRANSCRIPTION_COACTIVATOR_ACTIVITY	0.0615014	0.416276	0.29991	1.18833	2886	316	0.000342499	0.00691849	0.380415	1.43626	6	316
GO_TRANSCRIPTION_COFACTOR_BINDING	0.983461	0.992141	0.21026	0.627274	47866	42	0.0205671	0.120772	0.524944	1.49639	799	42
GO_TRANSCRIPTION_COREPRESSOR_ACTIVITY	0.0613839	0.416276	0.315498	1.21222	2914	231	8.2447e-05	0.00354272	0.434136	1.59305	1	231
GO_TRANSFERASE_ACTIVITY_TRANSFERRING_ACYL_GROUPS	0.352954	0.764723	0.267054	1.03101	16693	243	0.282697	0.499623	0.284083	1.04695	6665	243
GO_TRANSFERASE_ACTIVITY_TRANSFERRING_ALKYL_OR_ARYL_OTHER_THAN_METHYL_GROUPS	0.983805	0.992141	0.207767	0.649355	47503	54	0.153048	0.370999	-0.444739	-1.22563	9606	54
GO_TRANSFERASE_ACTIVITY_TRANSFERRING_GLYCOSYL_GROUPS	0.648164	0.899268	-0.244142	-0.939039	34189	259	0.180055	0.398805	-0.337437	-1.12469	13885	259
GO_TRANSFERASE_ACTIVITY_TRANSFERRING_HEXOSYL_GROUPS	0.787196	0.965589	-0.237606	-0.88652	41252	194	0.142846	0.360685	-0.358146	-1.16326	10551	194
GO_TRANSFERASE_ACTIVITY_TRANSFERRING_ONE_CARBON_GROUPS	0.697284	0.92888	0.242154	0.922844	33097	215	0.277024	0.496089	-0.328851	-1.07858	20796	215
GO_TRANSFERASE_ACTIVITY_TRANSFERRING_PENTOSYL_GROUPS	0.790622	0.965589	0.268185	0.821265	38394	48	0.307628	0.527121	0.368692	1.07812	11695	48
GO_TRANSFERASE_ACTIVITY_TRANSFERRING_SULFUR_CONTAINING_GROUPS	0.262876	0.68794	0.342468	1.10933	12667	66	0.890647	0.956972	-0.269931	-0.767602	57069	66
GO_TRANSFORMING_GROWTH_FACTOR_BETA_RECEPTOR_BINDING	0.0617981	0.416276	0.455956	1.37177	2998	44	0.103837	0.303107	0.445128	1.28009	4018	44
GO_TRANSITION_METAL_ION_TRANSMEMBRANE_TRANSPORTER_ACTIVITY	0.900916	0.986073	-0.252175	-0.727094	46443	37	0.956142	0.977903	0.248362	0.689651	37845	37
GO_TRANSLATION_FACTOR_ACTIVITY_RNA_BINDING	0.229683	0.675868	-0.341811	-1.12854	11875	79	0.303117	0.526027	-0.372838	-1.08786	19811	79
GO_TRANSLATION_INITIATION_FACTOR_ACTIVITY	0.0363403	0.367037	-0.478752	-1.44375	1871	47	0.173285	0.394679	-0.450283	-1.21151	10704	47
GO_TRANSLATION_INITIATION_FACTOR_BINDING	0.202127	0.667151	0.430597	1.19785	9864	30	0.799154	0.89286	0.301433	0.800678	32507	30
GO_TRANSLATION_REGULATOR_ACTIVITY	0.432198	0.81172	-0.284263	-1.00599	22472	127	0.280811	0.499623	-0.350863	-1.08957	19530	127
GO_TRANSLATION_REGULATOR_ACTIVITY_NUCLEIC_ACID_BINDING	0.485223	0.830636	-0.28754	-0.981888	25201	98	0.460056	0.664408	-0.331891	-0.99711	30837	98
GO_TRANSMEMBRANE_RECEPTOR_PROTEIN_KINASE_ACTIVITY	0.249524	0.684834	0.33311	1.11186	12050	79	0.275483	0.496089	0.339566	1.08515	9542	79
GO_TRANSMEMBRANE_RECEPTOR_PROTEIN_TYROSINE_KINASE_ACTIVITY	0.270063	0.68794	0.345075	1.10574	13022	62	0.477956	0.674251	0.320452	0.981665	17377	62
GO_TRANSMITTER_GATED_CHANNEL_ACTIVITY	0.0999007	0.538684	0.404506	1.27714	4826	57	0.0212066	0.121992	-0.528366	-1.46954	1339	57
GO_TRNA_BINDING	0.960441	0.992141	0.222429	0.706569	46469	59	0.201958	0.417987	-0.419678	-1.17347	12790	59
GO_TRNA_METHYLTRANSFERASE_ACTIVITY	0.81294	0.965589	0.276736	0.790217	39477	34	0.340567	0.554794	0.39165	1.06898	13637	34
GO_TUBULIN_BINDING	0.71799	0.939339	-0.235353	-0.925822	38102	327	0.000875525	0.0119497	-0.425036	-1.44324	69	327
GO_TUMOR_NECROSIS_FACTOR_RECEPTOR_BINDING	0.98248	0.992141	-0.213949	-0.593765	50356	31	0.936133	0.977903	-0.271387	-0.677552	55654	31
GO_TUMOR_NECROSIS_FACTOR_RECEPTOR_SUPERFAMILY_BINDING	0.78996	0.965589	0.271482	0.820664	38331	45	0.766305	0.875249	0.29161	0.842529	29560	45
GO_UBIQUITIN_BINDING	0.278246	0.689612	0.330595	1.0945	13448	75	0.468717	0.670545	-0.342543	-0.992073	30445	75
GO_UBIQUITIN_LIKE_PROTEIN_BINDING	0.217584	0.670392	0.328638	1.1282	10475	95	0.542498	0.724766	-0.320089	-0.957742	36252	95
GO_UBIQUITIN_LIKE_PROTEIN_CONJUGATING_ENZYME_ACTIVITY	0.0537825	0.413208	-0.478575	-1.40598	2761	41	0.0112656	0.0824513	-0.594997	-1.56317	686	41
GO_UBIQUITIN_LIKE_PROTEIN_CONJUGATING_ENZYME_BINDING	0.533403	0.857862	-0.328728	-0.947817	27497	37	0.556273	0.737317	-0.364572	-0.940218	33609	37
GO_UBIQUITIN_LIKE_PROTEIN_LIGASE_ACTIVITY	0.0298303	0.333493	0.333393	1.27551	1414	223	0.874231	0.949888	-0.256169	-0.842708	65965	223
GO_UBIQUITIN_LIKE_PROTEIN_LIGASE_BINDING	0.484984	0.830636	-0.253506	-0.987732	25675	295	0.120877	0.328348	-0.344423	-1.15995	9509	295
GO_UBIQUITIN_LIKE_PROTEIN_SPECIFIC_PROTEASE_ACTIVITY	0.637402	0.898949	0.268004	0.920045	30688	95	0.533804	0.716944	-0.321445	-0.9618	35671	95
GO_UBIQUITIN_LIKE_PROTEIN_TRANSFERASE_ACTIVITY	0.443603	0.81172	0.247588	1.00048	20611	397	0.257751	0.476328	-0.312049	-1.07465	21214	397
GO_UDP_GLYCOSYLTRANSFERASE_ACTIVITY	0.613327	0.884944	0.259858	0.937201	29378	135	0.357107	0.572505	-0.334682	-1.0472	25114	135
GO_UNFOLDED_PROTEIN_BINDING	0.0709546	0.438035	0.363773	1.2691	3410	106	0.256589	0.476328	-0.36545	-1.10933	17378	106
GO_VITAMIN_B6_BINDING	0.00567475	0.22082	-0.540277	-1.64145	291	49	0.00785779	0.062987	-0.580625	-1.5738	487	49
GO_VITAMIN_BINDING	0.00814132	0.238123	-0.408032	-1.44988	423	131	0.072289	0.249276	-0.405726	-1.26471	5052	131
GO_VITAMIN_TRANSMEMBRANE_TRANSPORTER_ACTIVITY	0.0918196	0.529021	-0.49991	-1.35795	4702	28	0.15451	0.371559	-0.515582	-1.26117	9099	28
GO_VOLTAGE_GATED_CALCIUM_CHANNEL_ACTIVITY	0.469676	0.825335	-0.33009	-0.987626	24177	45	0.00174193	0.0219919	-0.638858	-1.70544	106	45
GO_VOLTAGE_GATED_CATION_CHANNEL_ACTIVITY	0.199629	0.667151	0.31293	1.12522	9565	132	0.00231296	0.0235653	-0.490348	-1.53007	161	132
GO_VOLTAGE_GATED_ION_CHANNEL_ACTIVITY	0.0411883	0.386947	0.339094	1.26942	1958	184	0.00208652	0.0235653	-0.461757	-1.49222	152	184
GO_VOLTAGE_GATED_POTASSIUM_CHANNEL_ACTIVITY	0.0429241	0.387083	0.405199	1.35445	2070	80	0.174495	0.394679	-0.405074	-1.18404	11419	80
GO_WNT_PROTEIN_BINDING	0.982973	0.992141	0.212526	0.591213	47974	30	0.242072	0.461307	0.433797	1.15227	9846	30
GO_WW_DOMAIN_BINDING	0.140782	0.601428	0.460625	1.27267	6879	29	0.326668	0.542656	0.410706	1.08305	13347	29

## Sheet: GOBP
Supplementary Table S5: GSEA of the genes ordered by the signed p-values from the two LMMs: GOBP.
Category	CellAware_pval	CellAware_BHp	CellAware_ES	CellAware_NES	CellAware_nMoreExtreme	CellAware_size	CellUnaware_pval	CellUnaware_BHp	CellUnaware_ES	CellUnaware_NES	CellUnaware_nMoreExtreme	CellUnaware_size
GO_ACETYL_COA_METABOLIC_PROCESS	0.0456286	0.411125	-0.49713	-1.43283	2322	37	0.00501311	0.0367608	-0.636706	-1.64165	301	37
GO_ACIDIC_AMINO_ACID_TRANSPORT	0.634275	0.909892	-0.285015	-0.909133	32543	64	0.00178633	0.0177148	-0.584165	-1.65104	113	64
GO_ACID_SECRETION	0.325267	0.756263	-0.3021	-1.05737	16842	117	0.000856898	0.0105137	-0.52372	-1.61024	58	117
GO_ACROSOME_REACTION	0.731384	0.944439	-0.290384	-0.842092	37312	38	0.0180807	0.0886437	-0.589519	-1.52765	1091	38
GO_ACTIN_CYTOSKELETON_REORGANIZATION	0.882692	0.981506	-0.236206	-0.807136	45485	99	0.455978	0.638883	0.300962	0.993352	14842	99
GO_ACTIN_FILAMENT_BASED_MOVEMENT	0.231197	0.690532	0.305676	1.10302	11059	137	0.619334	0.757782	-0.297034	-0.93042	43584	137
GO_ACTIN_FILAMENT_BUNDLE_ORGANIZATION	0.724879	0.943417	0.246411	0.901634	34625	152	0.143411	0.321167	0.325821	1.13972	4105	152
GO_ACTIN_FILAMENT_DEPOLYMERIZATION	0.909366	0.982721	0.2421	0.749133	44527	52	0.29059	0.493892	-0.404459	-1.10664	18117	52
GO_ACTIN_FILAMENT_ORGANIZATION	0.254517	0.702336	0.263522	1.06027	11873	374	0.0411151	0.152384	0.303932	1.16541	760	374
GO_ACTIN_FILAMENT_POLYMERIZATION	0.857298	0.978653	0.231387	0.855655	40947	165	0.330037	0.529739	-0.330957	-1.05748	23828	165
GO_ACTIN_MEDIATED_CELL_CONTRACTION	0.244637	0.693626	0.312034	1.10054	11801	115	0.242643	0.442693	-0.363524	-1.11565	16679	115
GO_ACTIN_NUCLEATION	0.782794	0.955375	-0.274474	-0.819496	40017	44	0.31217	0.514956	-0.411877	-1.09579	19130	44
GO_ACTIN_POLYMERIZATION_OR_DEPOLYMERIZATION	0.378847	0.780149	0.272518	1.02441	17934	191	0.526141	0.691219	-0.30032	-0.973679	38754	191
GO_ACTION_POTENTIAL	0.151466	0.608926	0.326265	1.16363	7283	125	0.00415355	0.0324347	-0.483212	-1.49805	288	125
GO_ACTIVATED_T_CELL_PROLIFERATION	0.806002	0.965624	0.274528	0.800451	39481	38	0.118164	0.287329	0.456529	1.2736	4679	38
GO_ACTIVATION_OF_ADENYLATE_CYCLASE_ACTIVITY	0.499705	0.850009	0.336032	0.969792	24571	36	0.978657	0.987596	-0.24219	-0.621318	58783	36
GO_ACTIVATION_OF_CYSTEINE_TYPE_ENDOPEPTIDASE_ACTIVITY_INVOLVED_IN_APOPTOTIC_PROCESS	0.824446	0.969606	0.247966	0.833225	39997	83	0.626978	0.761822	0.288257	0.926827	21399	83
GO_ACTIVATION_OF_GTPASE_ACTIVITY	0.359547	0.770917	-0.31383	-1.04433	18511	83	0.277569	0.480407	0.335806	1.07971	9473	83
GO_ACTIVATION_OF_INNATE_IMMUNE_RESPONSE	0.762868	0.947394	-0.233396	-0.91001	40357	299	0.497835	0.670012	-0.293023	-0.988034	39200	299
GO_ACTIVATION_OF_JUN_KINASE_ACTIVITY	0.0883235	0.512586	-0.46052	-1.33548	4505	38	0.527022	0.691219	-0.369498	-0.957497	31829	38
GO_ACTIVATION_OF_MAPKK_ACTIVITY	0.510558	0.854898	0.312585	0.967235	24999	52	0.470188	0.650242	0.331919	0.984772	17703	52
GO_ACTIVATION_OF_MAPK_ACTIVITY	0.69383	0.928092	0.250684	0.910942	33162	144	0.692945	0.805555	-0.286179	-0.901324	49047	144
GO_ACTIVATION_OF_PHOSPHOLIPASE_C_ACTIVITY	0.923942	0.982721	0.250456	0.690628	45517	29	0.515404	0.682066	-0.390603	-0.962537	30397	29
GO_ACTIVATION_OF_PROTEIN_KINASE_ACTIVITY	0.829104	0.971311	-0.227485	-0.893158	43939	322	0.432032	0.61989	-0.298167	-1.01123	34441	322
GO_ACTIVATION_OF_PROTEIN_KINASE_B_ACTIVITY	0.696471	0.929979	0.306095	0.856091	34241	31	0.32574	0.526744	-0.438436	-1.0948	19346	31
GO_ACTIVIN_RECEPTOR_SIGNALING_PATHWAY	0.944069	0.986158	-0.236997	-0.693852	48088	40	0.952051	0.970713	-0.258508	-0.676142	57778	40
GO_ACTOMYOSIN_STRUCTURE_ORGANIZATION	0.333565	0.760015	0.278608	1.04303	15837	184	0.00873527	0.0527492	0.378098	1.35254	231	184
GO_ACUTE_INFLAMMATORY_RESPONSE	0.595936	0.890823	0.271023	0.938165	28800	101	0.878894	0.920879	0.252214	0.835419	28520	101
GO_ACUTE_PHASE_RESPONSE	0.879217	0.981506	-0.25592	-0.756499	44796	42	0.828313	0.889437	-0.297312	-0.784617	50512	42
GO_ACYLGLYCEROL_HOMEOSTASIS	0.950134	0.986272	-0.236393	-0.666364	48319	33	0.280633	0.48389	0.410511	1.11272	11306	33
GO_ADAPTIVE_IMMUNE_RESPONSE	0.00210125	0.105831	0.337096	1.36213	97	393	5.59597e-05	0.00175713	0.3832	1.47539	0	393
GO_ADAPTIVE_IMMUNE_RESPONSE_BASED_ON_SOMATIC_RECOMBINATION_OF_IMMUNE_RECEPTORS_BUILT_FROM_IMMUNOGLOBULIN_SUPERFAMILY_DOMAINS	0.0919406	0.519033	0.304234	1.17563	4342	244	0.0124641	0.0672339	0.349218	1.28798	294	244
GO_ADAPTIVE_THERMOGENESIS	0.256615	0.703475	0.296635	1.08541	12257	152	0.23513	0.434837	0.309546	1.08279	6731	152
GO_ADENYLATE_CYCLASE_ACTIVATING_G_PROTEIN_COUPLED_RECEPTOR_SIGNALING_PATHWAY	0.54097	0.869774	-0.271685	-0.961314	28130	126	0.59661	0.743168	-0.302461	-0.938489	41563	126
GO_ADENYLATE_CYCLASE_INHIBITING_G_PROTEIN_COUPLED_RECEPTOR_SIGNALING_PATHWAY	0.600623	0.892705	0.278124	0.928781	29104	80	0.784355	0.85942	-0.287462	-0.840228	51426	80
GO_ADHERENS_JUNCTION_ORGANIZATION	0.445658	0.819099	0.310253	1.0002	21711	65	0.404663	0.596103	0.329603	1.01781	14579	65
GO_ADIPOSE_TISSUE_DEVELOPMENT	0.837611	0.974491	0.264851	0.784275	41119	41	0.394699	0.587518	0.362911	1.02847	15455	41
GO_ADP_METABOLIC_PROCESS	0.648516	0.911916	-0.262204	-0.920034	33585	119	0.0523141	0.176731	-0.423714	-1.30588	3616	119
GO_ADRENERGIC_RECEPTOR_SIGNALING_PATHWAY	0.664429	0.915892	-0.323827	-0.867842	33647	26	0.489165	0.664061	-0.406664	-0.981153	28554	26
GO_ADULT_BEHAVIOR	0.407373	0.796968	-0.284837	-1.016	21171	134	1.42584e-05	0.000725964	-0.560321	-1.75049	0	134
GO_ADULT_LOCOMOTORY_BEHAVIOR	0.53192	0.867209	-0.292568	-0.958547	27353	75	0.00573317	0.0398649	-0.535183	-1.54917	372	75
GO_AEROBIC_RESPIRATION	0.0147222	0.279969	-0.441497	-1.46917	757	83	1.51814e-05	0.000725964	-0.695848	-2.04452	0	83
GO_AGING	0.819123	0.969606	0.227165	0.898576	38619	307	0.774562	0.852275	-0.264573	-0.89388	61256	307
GO_ALCOHOL_BIOSYNTHETIC_PROCESS	0.574306	0.883051	0.258592	0.954727	27375	163	0.0568138	0.185017	-0.398305	-1.27127	4093	163
GO_ALCOHOL_CATABOLIC_PROCESS	0.985997	0.995348	0.20602	0.639725	48303	53	0.2502	0.451238	-0.414159	-1.13668	15630	53
GO_ALCOHOL_METABOLIC_PROCESS	0.784502	0.955375	-0.229713	-0.909732	41820	354	0.0420924	0.154063	-0.360012	-1.22938	3402	354
GO_ALPHA_AMINO_ACID_BIOSYNTHETIC_PROCESS	0.116363	0.562581	-0.39607	-1.253	5961	61	0.175061	0.362305	-0.426029	-1.19573	11114	61
GO_ALPHA_AMINO_ACID_CATABOLIC_PROCESS	0.000271024	0.0448416	-0.508301	-1.74012	13	100	0.00875322	0.0527492	-0.491572	-1.48202	590	100
GO_ALPHA_AMINO_ACID_METABOLIC_PROCESS	3.8059e-05	0.0165772	-0.465763	-1.7365	1	193	0.000542491	0.00777346	-0.47961	-1.55663	39	193
GO_ALPHA_BETA_T_CELL_ACTIVATION	0.124367	0.56612	0.329722	1.18438	5969	132	0.0156281	0.0802387	0.396088	1.3617	469	132
GO_ALPHA_BETA_T_CELL_DIFFERENTIATION	0.156845	0.617144	0.340417	1.17346	7600	98	0.02237	0.100045	0.417404	1.37565	729	98
GO_ALPHA_BETA_T_CELL_PROLIFERATION	0.354633	0.769993	0.378391	1.06542	17437	32	0.49796	0.670012	0.359108	0.966892	20142	32
GO_ALTERNATIVE_MRNA_SPLICING_VIA_SPLICEOSOME	0.170981	0.627031	0.359679	1.17972	8302	72	0.167717	0.353069	0.371964	1.16786	5909	72
GO_AMEBOIDAL_TYPE_CELL_MIGRATION	0.534774	0.867875	0.242354	0.977303	24920	384	0.00176192	0.017578	0.347414	1.33492	31	384
GO_AMINE_METABOLIC_PROCESS	0.00128799	0.0859991	-0.448051	-1.59388	66	131	1.43215e-05	0.000725964	-0.610903	-1.90302	0	131
GO_AMINE_TRANSPORT	0.000912692	0.0792883	-0.503466	-1.69312	46	89	1.5039e-05	0.000725964	-0.696606	-2.06631	0	89
GO_AMINOGLYCAN_BIOSYNTHETIC_PROCESS	0.267438	0.712238	0.309295	1.08703	12920	112	0.150065	0.328904	-0.388413	-1.18763	10266	112
GO_AMINOGLYCAN_CATABOLIC_PROCESS	0.77359	0.952381	-0.263983	-0.844094	39671	65	0.412712	0.602954	-0.361417	-1.02385	26401	65
GO_AMINOGLYCAN_METABOLIC_PROCESS	0.898543	0.981506	0.225762	0.835984	42873	167	0.114687	0.282072	-0.374105	-1.19692	8299	167
GO_AMINO_ACID_ACTIVATION	0.810148	0.966428	-0.267446	-0.808116	41383	47	0.0186581	0.0895506	-0.559031	-1.50339	1150	47
GO_AMINO_ACID_IMPORT	0.442439	0.8162	-0.375972	-1.00759	22405	26	0.338998	0.537603	-0.452095	-1.09076	19788	26
GO_AMINO_ACID_TRANSMEMBRANE_TRANSPORT	0.0956595	0.524545	0.380074	1.26147	4647	77	0.516415	0.682226	0.304337	0.966777	18010	77
GO_AMINO_ACID_TRANSPORT	0.32674	0.757442	0.292086	1.05292	15643	136	0.0060719	0.0415424	-0.467553	-1.46333	426	136
GO_AMINO_SUGAR_METABOLIC_PROCESS	0.283005	0.726509	0.382404	1.11499	13862	38	0.438671	0.624014	-0.390648	-1.0123	26493	38
GO_AMMONIUM_ION_METABOLIC_PROCESS	0.00354225	0.134174	-0.388659	-1.45129	185	196	0.00367647	0.0296403	-0.444841	-1.44593	271	196
GO_AMMONIUM_TRANSPORT	0.0360109	0.385019	-0.398236	-1.35862	1855	98	0.00354763	0.0291531	-0.514066	-1.54607	238	98
GO_AMYLOID_BETA_CLEARANCE	0.242669	0.693626	0.400783	1.15063	11940	35	0.277808	0.480407	0.405561	1.11353	11123	35
GO_AMYLOID_BETA_FORMATION	0.963028	0.98945	0.229299	0.645624	47353	32	0.139922	0.317332	0.46767	1.2592	5659	32
GO_AMYLOID_BETA_METABOLIC_PROCESS	0.921834	0.982721	-0.242142	-0.722961	47125	44	0.460354	0.6417	0.344513	0.990113	17823	44
GO_AMYLOID_PRECURSOR_PROTEIN_CATABOLIC_PROCESS	0.352959	0.767963	0.356664	1.06104	17312	42	0.11866	0.288145	0.443252	1.26259	4629	42
GO_AMYLOID_PRECURSOR_PROTEIN_METABOLIC_PROCESS	0.0750976	0.486992	0.416586	1.31871	3654	59	0.0481499	0.168076	0.446334	1.35507	1770	59
GO_ANAPHASE_PROMOTING_COMPLEX_DEPENDENT_CATABOLIC_PROCESS	0.0239952	0.335923	-0.434901	-1.43363	1233	78	4.5958e-05	0.00157578	-0.651257	-1.89558	2	78
GO_ANATOMICAL_STRUCTURE_HOMEOSTASIS	0.42603	0.806014	0.247801	1.00498	19780	412	0.824266	0.886049	-0.256935	-0.886691	68193	412
GO_ANATOMICAL_STRUCTURE_MATURATION	0.750417	0.946949	-0.244585	-0.891188	39137	159	0.179943	0.366146	-0.359939	-1.14583	12929	159
GO_ANDROGEN_METABOLIC_PROCESS	0.628786	0.906218	-0.331862	-0.889377	31842	26	0.604026	0.747019	-0.374863	-0.904427	35259	26
GO_ANDROGEN_RECEPTOR_SIGNALING_PATHWAY	0.158126	0.617144	0.380518	1.20453	7695	59	0.541475	0.699684	0.313866	0.952896	19915	59
GO_ANIMAL_ORGAN_FORMATION	0.723272	0.942821	-0.274563	-0.863889	37126	59	0.960994	0.975049	-0.249503	-0.696496	60754	59
GO_ANIMAL_ORGAN_MATURATION	0.688797	0.926595	0.317236	0.85405	33998	26	0.375357	0.571563	0.40794	1.04963	15624	26
GO_ANIMAL_ORGAN_REGENERATION	0.119872	0.564478	0.377258	1.23465	5823	71	0.164855	0.348772	0.37377	1.17092	5837	71
GO_ANION_HOMEOSTASIS	0.918023	0.982721	0.237784	0.748295	44771	57	0.598885	0.74393	-0.332432	-0.922946	37703	57
GO_ANION_TRANSMEMBRANE_TRANSPORT	0.462139	0.827467	0.254013	0.994649	21732	278	0.355492	0.552248	-0.310562	-1.04118	27668	278
GO_ANOIKIS	0.922772	0.982721	0.247106	0.704928	45356	34	0.399006	0.590629	0.376298	1.02685	16049	34
GO_ANTERIOR_POSTERIOR_AXIS_SPECIFICATION	0.727105	0.943503	-0.282187	-0.852657	37141	47	0.213231	0.407736	-0.436573	-1.17406	13153	47
GO_ANTERIOR_POSTERIOR_PATTERN_SPECIFICATION	0.893911	0.981506	-0.225516	-0.845935	47151	203	0.0330073	0.131632	0.343804	1.24477	846	203
GO_ANTEROGRADE_AXONAL_TRANSPORT	0.771236	0.95184	0.27476	0.830773	37724	46	0.00859296	0.0522053	-0.589429	-1.57997	528	46
GO_ANTIBACTERIAL_HUMORAL_RESPONSE	0.00589977	0.178408	0.567923	1.65592	288	38	0.000126243	0.00288145	0.675662	1.88493	4	38
GO_ANTIBIOTIC_CATABOLIC_PROCESS	0.213356	0.671545	-0.371079	-1.15617	10903	56	0.022341	0.100045	-0.53003	-1.46755	1403	56
GO_ANTIBIOTIC_METABOLIC_PROCESS	0.409579	0.796968	-0.290631	-1.01621	21223	116	0.00967517	0.0563302	-0.472572	-1.45193	665	116
GO_ANTIGEN_PROCESSING_AND_PRESENTATION	0.0310695	0.379947	-0.33908	-1.28171	1634	219	1.32894e-05	0.000725964	-0.538221	-1.76857	0	219
GO_ANTIGEN_PROCESSING_AND_PRESENTATION_OF_EXOGENOUS_PEPTIDE_ANTIGEN_VIA_MHC_CLASS_I	0.00161658	0.093498	-0.51919	-1.68089	82	70	0.0002016	0.00403607	-0.614916	-1.76196	12	70
GO_ANTIGEN_PROCESSING_AND_PRESENTATION_OF_PEPTIDE_ANTIGEN	0.0164809	0.287357	-0.365296	-1.35367	864	183	1.36303e-05	0.000725964	-0.571981	-1.84736	0	183
GO_ANTIGEN_PROCESSING_AND_PRESENTATION_OF_PEPTIDE_ANTIGEN_VIA_MHC_CLASS_I	0.00228771	0.108321	-0.477731	-1.6124	117	91	0.000705282	0.00928426	-0.5589	-1.66341	46	91
GO_ANTIGEN_PROCESSING_AND_PRESENTATION_OF_PEPTIDE_OR_POLYSACCHARIDE_ANTIGEN_VIA_MHC_CLASS_II	0.745257	0.946949	-0.255463	-0.874554	38496	100	7.40543e-05	0.00212408	-0.590498	-1.78027	4	100
GO_ANTIGEN_RECEPTOR_MEDIATED_SIGNALING_PATHWAY	0.824382	0.969606	-0.231362	-0.880768	43453	234	0.0628008	0.198658	-0.372876	-1.23184	4761	234
GO_ANTIMICROBIAL_HUMORAL_IMMUNE_RESPONSE_MEDIATED_BY_ANTIMICROBIAL_PEPTIDE	0.419136	0.802779	0.311757	1.01567	20426	69	0.00780373	0.0490991	0.488702	1.524	277	69
GO_ANTIMICROBIAL_HUMORAL_RESPONSE	0.140304	0.592816	0.3385	1.18279	6775	108	0.00783478	0.0490991	0.435773	1.45706	249	108
GO_AORTA_DEVELOPMENT	0.969727	0.992689	0.218955	0.684314	47407	55	0.0672088	0.204784	0.44062	1.3205	2503	55
GO_AORTA_MORPHOGENESIS	0.44731	0.819176	0.358871	1.00369	21991	31	0.0010589	0.0124359	0.677181	1.81137	42	31
GO_AORTIC_VALVE_DEVELOPMENT	0.211086	0.670682	-0.426827	-1.18757	10730	31	0.505467	0.675524	0.359982	0.962907	20525	31
GO_APICAL_JUNCTION_ASSEMBLY	0.35268	0.767917	0.328226	1.05192	17189	63	0.000330551	0.00557081	0.577098	1.77261	11	63
GO_APOPTOTIC_CELL_CLEARANCE	0.746126	0.946949	0.281295	0.840234	36498	43	0.0361892	0.139473	0.501039	1.43362	1406	43
GO_APOPTOTIC_DNA_FRAGMENTATION	0.257996	0.703475	0.431948	1.15243	12728	25	0.188445	0.376672	0.477193	1.21729	7892	25
GO_APOPTOTIC_MITOCHONDRIAL_CHANGES	0.641169	0.909892	-0.263362	-0.921783	33200	117	0.00421187	0.0326338	-0.490247	-1.50733	289	117
GO_APOPTOTIC_PROCESS_INVOLVED_IN_DEVELOPMENT	0.492694	0.847582	0.339692	0.975243	24243	35	0.0367864	0.140865	0.529728	1.45444	1472	35
GO_APOPTOTIC_PROCESS_INVOLVED_IN_MORPHOGENESIS	0.0897077	0.515351	0.510076	1.36087	4425	25	0.00116987	0.0131193	0.710769	1.81313	48	25
GO_APPENDAGE_DEVELOPMENT	0.75487	0.946949	-0.242937	-0.892367	39564	170	0.327363	0.527281	0.293163	1.03864	8955	170
GO_APPENDAGE_MORPHOGENESIS	0.824604	0.969606	-0.238769	-0.857108	42998	141	0.326612	0.526914	0.300801	1.04254	9604	141
GO_ARACHIDONIC_ACID_METABOLIC_PROCESS	0.855975	0.978653	-0.256823	-0.78168	43664	49	0.751043	0.837205	0.290933	0.853846	28634	49
GO_ARACHIDONIC_ACID_SECRETION	0.329104	0.759409	-0.399558	-1.08667	16652	28	0.0893936	0.243304	-0.553234	-1.35441	5254	28
GO_AROMATIC_AMINO_ACID_FAMILY_CATABOLIC_PROCESS	0.0565538	0.427089	-0.535385	-1.43481	2863	26	0.57057	0.723029	-0.384034	-0.926554	33306	26
GO_AROMATIC_AMINO_ACID_FAMILY_METABOLIC_PROCESS	0.0115452	0.258704	-0.55075	-1.59713	588	38	0.084244	0.235347	-0.517745	-1.34166	5087	38
GO_ARP2_3_COMPLEX_MEDIATED_ACTIN_NUCLEATION	0.682392	0.924844	-0.308368	-0.863805	34685	32	0.314856	0.517189	-0.439082	-1.10295	18749	32
GO_ARTERY_DEVELOPMENT	0.935744	0.982895	-0.227257	-0.763031	48202	88	0.0174208	0.0870455	0.435339	1.41255	585	88
GO_ARTERY_MORPHOGENESIS	0.910055	0.982721	0.238057	0.762941	44356	63	0.000247913	0.00459333	0.582905	1.79044	8	63
GO_ASPARTATE_FAMILY_AMINO_ACID_METABOLIC_PROCESS	0.00348938	0.134174	-0.548824	-1.67043	177	49	0.135483	0.31112	-0.461727	-1.24991	8382	49
GO_ASSOCIATIVE_LEARNING	0.721808	0.941635	-0.266549	-0.873301	37118	75	0.0613741	0.195806	-0.459779	-1.3309	3992	75
GO_ASTROCYTE_DEVELOPMENT	0.498085	0.850009	0.328102	0.971572	24451	41	0.032534	0.130136	0.513515	1.45527	1273	41
GO_ASTROCYTE_DIFFERENTIATION	0.965405	0.990691	-0.218474	-0.717336	49672	76	0.00641632	0.0431078	0.481623	1.52621	223	76
GO_ATP_BIOSYNTHETIC_PROCESS	0.684311	0.924844	-0.289661	-0.87524	34955	47	0.00379322	0.0304171	-0.609085	-1.638	233	47
GO_ATP_DEPENDENT_CHROMATIN_REMODELING	0.65206	0.912071	-0.273005	-0.90672	33584	82	0.696564	0.806741	0.280708	0.900854	23841	82
GO_ATP_METABOLIC_PROCESS	0.0217104	0.326657	-0.330562	-1.282	1148	282	1.28199e-05	0.000725964	-0.575233	-1.93077	0	282
GO_ATP_SYNTHESIS_COUPLED_ELECTRON_TRANSPORT	0.0293405	0.371882	-0.417171	-1.39589	1512	86	1.51078e-05	0.000725964	-0.695824	-2.05481	0	86
GO_ATRIOVENTRICULAR_VALVE_DEVELOPMENT	0.00152048	0.0907117	-0.673422	-1.80474	76	26	0.696411	0.806741	-0.350827	-0.846435	40652	26
GO_ATTACHMENT_OF_SPINDLE_MICROTUBULES_TO_KINETOCHORE	0.706603	0.934365	-0.301909	-0.851045	35934	33	0.707793	0.812994	-0.335469	-0.847743	42262	33
GO_AUTONOMIC_NERVOUS_SYSTEM_DEVELOPMENT	0.332127	0.760015	-0.359393	-1.07304	16978	44	0.245268	0.445304	-0.431774	-1.14873	15030	44
GO_AUTOPHAGOSOME_MATURATION	0.866866	0.981506	-0.263074	-0.758232	44132	37	0.362488	0.558524	-0.412404	-1.06332	21836	37
GO_AUTOPHAGOSOME_ORGANIZATION	0.0931436	0.520314	0.367483	1.25036	4516	90	0.508345	0.676961	0.29872	0.972521	16995	90
GO_AUTOPHAGY_OF_MITOCHONDRION	0.529264	0.866153	0.291187	0.959971	25735	74	0.101144	0.265126	-0.438448	-1.26677	6575	74
GO_AXIS_ELONGATION	0.780915	0.955375	0.292377	0.800258	38577	28	0.717641	0.818535	0.322715	0.844163	29578	28
GO_AXIS_SPECIFICATION	0.533175	0.867209	0.28582	0.960423	25866	83	0.475067	0.654145	0.306306	0.984859	16214	83
GO_AXONEMAL_DYNEIN_COMPLEX_ASSEMBLY	0.922311	0.982721	0.255517	0.681712	45504	25	0.356539	0.552784	-0.450086	-1.07745	20720	25
GO_AXONEME_ASSEMBLY	0.746394	0.946949	-0.274234	-0.849188	38136	54	0.119103	0.288145	-0.459832	-1.26563	7452	54
GO_AXON_EXTENSION	0.240476	0.693626	-0.314885	-1.10488	12453	119	0.00276251	0.0244527	-0.495744	-1.52787	190	119
GO_AXO_DENDRITIC_TRANSPORT	0.96954	0.992689	0.21735	0.700696	47234	65	0.0003439	0.00566771	-0.616167	-1.74552	21	65
GO_BASEMENT_MEMBRANE_ORGANIZATION	0.171481	0.627031	0.447847	1.23493	8447	29	0.102674	0.267055	0.501299	1.32226	4211	29
GO_BASE_EXCISION_REPAIR	0.862971	0.981506	-0.258889	-0.769195	44083	43	0.958019	0.973024	-0.253853	-0.672809	58556	43
GO_BETA_CATENIN_TCF_COMPLEX_ASSEMBLY	0.177155	0.627031	0.441489	1.22558	8712	30	0.340771	0.538696	0.403042	1.07068	13897	30
GO_BICARBONATE_TRANSPORT	0.0450525	0.411125	-0.491365	-1.43169	2296	39	0.633713	0.765021	-0.344039	-0.89578	38364	39
GO_BILE_ACID_AND_BILE_SALT_TRANSPORT	0.0525558	0.417237	0.543207	1.44926	2592	25	0.144467	0.322322	0.497862	1.27001	6050	25
GO_BILE_ACID_BIOSYNTHETIC_PROCESS	0.440706	0.815524	0.352551	1.00574	21661	34	0.316346	0.518209	0.397616	1.08502	12724	34
GO_BILE_ACID_METABOLIC_PROCESS	0.0353651	0.383551	0.478978	1.44276	1728	45	0.101072	0.265126	0.444923	1.28382	3894	45
GO_BINDING_OF_SPERM_TO_ZONA_PELLUCIDA	0.0513545	0.416319	0.495116	1.42146	2526	35	0.575617	0.726339	-0.363097	-0.927336	34513	35
GO_BIOMINERALIZATION	0.655413	0.913596	-0.255141	-0.923856	34224	151	0.357797	0.553583	0.294054	1.02789	10276	151
GO_BLASTOCYST_DEVELOPMENT	0.710927	0.93757	0.259821	0.888402	34469	93	0.881194	0.92268	-0.265982	-0.794345	58972	93
GO_BLASTOCYST_FORMATION	0.421701	0.802919	0.348808	1.01703	20656	38	0.108241	0.273398	0.462009	1.28889	4286	38
GO_BLOOD_VESSEL_ENDOTHELIAL_CELL_MIGRATION	0.767376	0.949433	0.248773	0.874323	37074	112	0.00155137	0.0164104	0.465171	1.5627	48	112
GO_BLOOD_VESSEL_REMODELING	0.47812	0.836499	0.335278	0.982661	23435	39	0.0217931	0.0987977	0.537483	1.50756	859	39
GO_BODY_FLUID_SECRETION	0.179882	0.63019	-0.34338	-1.1607	9275	92	0.220756	0.419097	-0.382065	-1.13905	14740	92
GO_BODY_MORPHOGENESIS	0.511459	0.855682	0.319429	0.965836	25017	46	0.0842612	0.235347	0.451294	1.30777	3238	46
GO_BONE_CELL_DEVELOPMENT	0.0390458	0.397923	0.504244	1.45525	1919	36	0.119967	0.288875	0.462166	1.2763	4790	36
GO_BONE_DEVELOPMENT	0.124274	0.56612	0.303525	1.15547	5881	213	0.101063	0.265126	0.316321	1.15054	2529	213
GO_BONE_GROWTH	0.135206	0.583859	0.419637	1.25347	6613	43	0.24863	0.449005	-0.432391	-1.146	15196	43
GO_BONE_MINERALIZATION	0.467175	0.831493	-0.286526	-0.990351	24158	107	0.660692	0.782702	-0.298053	-0.906179	44897	107
GO_BONE_MORPHOGENESIS	0.397192	0.795718	0.292792	1.02157	19179	107	0.956075	0.971999	-0.24511	-0.745215	64970	107
GO_BONE_REMODELING	0.0451443	0.411125	0.395059	1.33937	2188	88	0.0101671	0.0582119	0.451167	1.46391	341	88
GO_BONE_RESORPTION	0.0322726	0.383543	0.442238	1.41731	1572	63	0.082748	0.233526	0.416964	1.28074	3003	63
GO_BRAIN_MORPHOGENESIS	0.203205	0.660305	-0.43704	-1.19804	10309	29	0.09951	0.262689	-0.542148	-1.33598	5868	29
GO_BRANCHING_INVOLVED_IN_BLOOD_VESSEL_MORPHOGENESIS	0.647118	0.911916	-0.315824	-0.884689	32892	32	0.081506	0.2317	0.50199	1.3516	3296	32
GO_BRANCHING_MORPHOGENESIS_OF_AN_EPITHELIAL_TUBE	0.327182	0.757442	-0.291685	-1.05185	17091	146	0.734426	0.827026	0.261593	0.910464	21373	146
GO_BROWN_FAT_CELL_DIFFERENTIATION	0.380238	0.780149	0.354308	1.04382	18655	40	0.556788	0.711645	0.332868	0.938375	21888	40
GO_B_CELL_ACTIVATION	0.00514014	0.167654	0.359987	1.38812	242	239	0.000291813	0.00515075	0.419077	1.54304	6	239
GO_B_CELL_ACTIVATION_INVOLVED_IN_IMMUNE_RESPONSE	0.2752	0.719476	0.33557	1.10064	13363	72	0.0154379	0.07995	0.464715	1.45907	543	72
GO_B_CELL_APOPTOTIC_PROCESS	0.405752	0.796436	0.387111	1.0328	20018	25	0.11799	0.287329	0.513698	1.31041	4941	25
GO_B_CELL_DIFFERENTIATION	0.0161176	0.286184	0.389566	1.39519	773	129	9.92293e-05	0.00255173	0.495332	1.69759	2	129
GO_B_CELL_HOMEOSTASIS	0.907354	0.982721	-0.259184	-0.704896	45912	28	0.0577189	0.187147	0.542297	1.41855	2378	28
GO_B_CELL_MEDIATED_IMMUNITY	0.461912	0.827467	0.281547	0.993012	22283	115	0.332832	0.531498	0.309258	1.04292	10403	115
GO_B_CELL_PROLIFERATION	0.0165376	0.287357	0.42092	1.43662	800	92	0.0367472	0.140865	0.408289	1.33357	1220	92
GO_B_CELL_RECEPTOR_SIGNALING_PATHWAY	0.298749	0.738505	0.346855	1.09154	14569	57	0.171305	0.358648	0.391029	1.18028	6345	57
GO_C21_STEROID_HORMONE_BIOSYNTHETIC_PROCESS	0.560365	0.875625	-0.347285	-0.930708	28377	26	0.0555375	0.183038	-0.592537	-1.4296	3241	26
GO_C21_STEROID_HORMONE_METABOLIC_PROCESS	0.978422	0.992878	0.215073	0.627097	47927	38	0.103682	0.268704	-0.505376	-1.3096	6261	38
GO_CALCINEURIN_MEDIATED_SIGNALING	0.173544	0.627031	-0.398545	-1.20424	8864	47	0.0233267	0.103492	-0.550647	-1.48084	1438	47
GO_CALCIUM_DEPENDENT_CELL_CELL_ADHESION_VIA_PLASMA_MEMBRANE_CELL_ADHESION_MOLECULES	0.756433	0.946949	0.278346	0.838427	36981	45	0.490621	0.664331	-0.366536	-0.978883	30155	45
GO_CALCIUM_ION_IMPORT	0.955225	0.987697	-0.22253	-0.731899	49110	77	0.0115931	0.0644475	-0.512844	-1.4899	754	77
GO_CALCIUM_ION_REGULATED_EXOCYTOSIS	0.576156	0.884092	-0.293531	-0.936297	29561	64	4.70087e-05	0.00159349	-0.667288	-1.88598	2	64
GO_CALCIUM_ION_TRANSMEMBRANE_IMPORT_INTO_CYTOSOL	0.919929	0.982721	-0.225528	-0.805328	47885	135	0.0798244	0.228941	-0.399854	-1.25002	5601	135
GO_CALCIUM_ION_TRANSMEMBRANE_TRANSPORT	0.618162	0.900379	-0.243234	-0.950527	32701	306	1.26339e-05	0.000725964	-0.484527	-1.63708	0	306
GO_CALCIUM_MEDIATED_SIGNALING	0.504774	0.853021	-0.260684	-0.979651	26589	207	0.0718141	0.214018	-0.376429	-1.23029	5361	207
GO_CAMERA_TYPE_EYE_MORPHOGENESIS	0.100286	0.536363	-0.349833	-1.22444	5192	117	0.557418	0.71211	0.283655	0.959047	17362	117
GO_CAMERA_TYPE_EYE_PHOTORECEPTOR_CELL_DIFFERENTIATION	0.186405	0.637666	-0.461483	-1.22612	9443	25	0.964778	0.978556	-0.25799	-0.617595	56069	25
GO_CANONICAL_WNT_SIGNALING_PATHWAY	0.162114	0.620616	-0.284259	-1.11387	8586	315	0.20209	0.392885	-0.326836	-1.10664	16048	315
GO_CARBOHYDRATE_BIOSYNTHETIC_PROCESS	0.290438	0.73339	-0.283987	-1.06242	15274	199	0.000431185	0.00676961	-0.481764	-1.5686	31	199
GO_CARBOHYDRATE_CATABOLIC_PROCESS	0.117056	0.564102	-0.315053	-1.1741	6153	192	0.00341908	0.0287797	-0.448289	-1.45408	251	192
GO_CARBOHYDRATE_DERIVATIVE_CATABOLIC_PROCESS	0.0838716	0.506455	-0.326446	-1.2097	4401	183	0.00610637	0.0416352	-0.440728	-1.42344	447	183
GO_CARBOHYDRATE_DERIVATIVE_TRANSPORT	0.999343	0.999343	0.172694	0.561012	48642	68	0.980742	0.988363	-0.236447	-0.674627	63047	68
GO_CARBOHYDRATE_HOMEOSTASIS	0.350776	0.765645	-0.273286	-1.03494	18467	223	0.063851	0.199331	-0.37554	-1.23554	4811	223
GO_CARBOHYDRATE_TRANSMEMBRANE_TRANSPORT	0.688975	0.926595	-0.261079	-0.898815	35670	104	0.659068	0.78171	-0.299337	-0.906941	44670	104
GO_CARBOHYDRATE_TRANSPORT	0.355929	0.77037	-0.291824	-1.04001	18497	133	0.361808	0.557908	-0.334803	-1.04506	25340	133
GO_CARDIAC_ATRIUM_DEVELOPMENT	0.783123	0.955375	-0.285179	-0.808749	39820	34	0.433462	0.620664	0.368342	1.00514	17435	34
GO_CARDIAC_CELL_DEVELOPMENT	0.837181	0.974491	-0.249232	-0.819725	43041	77	0.660653	0.782702	-0.30929	-0.898537	43024	77
GO_CARDIAC_CHAMBER_DEVELOPMENT	0.778046	0.95489	0.239392	0.887165	37013	169	0.0205197	0.0947313	0.368959	1.30634	562	169
GO_CARDIAC_CHAMBER_MORPHOGENESIS	0.945159	0.986158	0.219819	0.785746	45429	127	0.0546365	0.181696	0.367155	1.25545	1657	127
GO_CARDIAC_CONDUCTION	0.0379786	0.39474	0.36402	1.31112	1820	135	0.0242523	0.106335	-0.436604	-1.36491	1701	135
GO_CARDIAC_EPITHELIAL_TO_MESENCHYMAL_TRANSITION	0.187942	0.641235	-0.439227	-1.21322	9550	30	0.258802	0.459565	0.427904	1.13672	10554	30
GO_CARDIAC_MUSCLE_CELL_ACTION_POTENTIAL	0.0190106	0.303255	0.452999	1.46758	924	67	0.242219	0.442425	-0.398439	-1.13426	15549	67
GO_CARDIAC_MUSCLE_CELL_ACTION_POTENTIAL_INVOLVED_IN_CONTRACTION	0.00192166	0.102363	0.553226	1.69951	93	50	0.468689	0.649771	-0.36558	-0.993295	29083	50
GO_CARDIAC_MUSCLE_CELL_CONTRACTION	0.131977	0.579169	0.376899	1.22439	6423	68	0.0771241	0.224013	-0.458743	-1.30888	4957	68
GO_CARDIAC_MUSCLE_CELL_DIFFERENTIATION	0.138831	0.590774	0.339542	1.18469	6703	107	0.440773	0.625214	0.29889	0.998433	14124	107
GO_CARDIAC_MUSCLE_CELL_MEMBRANE_REPOLARIZATION	0.00579186	0.178115	0.578723	1.66149	284	35	0.226612	0.42408	0.422201	1.15921	9073	35
GO_CARDIAC_MUSCLE_CELL_PROLIFERATION	0.641008	0.909892	0.293983	0.899921	31402	49	0.706691	0.812354	0.297665	0.873603	26943	49
GO_CARDIAC_MUSCLE_CONTRACTION	0.0392847	0.397923	0.365234	1.3105	1884	131	0.175582	0.362715	-0.3716	-1.15757	12259	131
GO_CARDIAC_MUSCLE_TISSUE_DEVELOPMENT	0.326797	0.757442	0.27635	1.04481	15449	201	0.270031	0.472461	0.29238	1.05724	6945	201
GO_CARDIAC_MUSCLE_TISSUE_MORPHOGENESIS	0.884786	0.981506	-0.244931	-0.779155	45354	63	0.0194199	0.0919752	0.473041	1.45299	704	63
GO_CARDIAC_SEPTUM_DEVELOPMENT	0.836764	0.974491	0.240843	0.843943	40403	110	0.0177309	0.0878595	0.410437	1.37509	561	110
GO_CARDIAC_SEPTUM_MORPHOGENESIS	0.957383	0.98785	-0.222347	-0.725295	49242	73	0.063357	0.19909	0.412419	1.29751	2226	73
GO_CARDIAC_VENTRICLE_DEVELOPMENT	0.967836	0.992115	0.213438	0.762937	46519	127	0.0679496	0.206379	0.36021	1.2317	2061	127
GO_CARDIAC_VENTRICLE_MORPHOGENESIS	0.921295	0.982721	0.232654	0.763084	44738	72	0.0239798	0.10566	0.449753	1.4121	844	72
GO_CARDIOCYTE_DIFFERENTIATION	0.343932	0.760015	0.289328	1.04403	16452	137	0.46348	0.644974	0.287093	0.991409	13731	137
GO_CARTILAGE_DEVELOPMENT	0.338636	0.760015	0.275473	1.04012	16070	198	0.105245	0.270876	0.318884	1.15107	2722	198
GO_CARTILAGE_DEVELOPMENT_INVOLVED_IN_ENDOCHONDRAL_BONE_MORPHOGENESIS	0.25451	0.702336	0.375226	1.13025	12442	45	0.372749	0.569436	-0.394441	-1.05341	22910	45
GO_CARTILAGE_MORPHOGENESIS	0.792422	0.958165	0.291293	0.790897	39147	27	0.742416	0.83173	-0.337009	-0.819174	43489	27
GO_CATECHOLAMINE_METABOLIC_PROCESS	0.000313197	0.046553	-0.60292	-1.84204	15	50	1.6115e-05	0.000725964	-0.746442	-2.02811	0	50
GO_CATECHOLAMINE_SECRETION	0.169097	0.627009	-0.387019	-1.19844	8639	54	1.59806e-05	0.000725964	-0.720369	-1.98273	0	54
GO_CD4_POSITIVE_ALPHA_BETA_T_CELL_ACTIVATION	0.387552	0.78644	0.303356	1.02847	18791	88	0.308312	0.511538	0.326675	1.05997	10370	88
GO_CD4_POSITIVE_ALPHA_BETA_T_CELL_DIFFERENTIATION	0.594922	0.890442	0.283782	0.930781	28889	72	0.454736	0.637847	0.316121	0.992531	16023	72
GO_CELLULAR_ALDEHYDE_METABOLIC_PROCESS	0.00898706	0.217954	-0.495882	-1.56466	460	60	0.0278532	0.117188	-0.513913	-1.43838	1763	60
GO_CELLULAR_AMINO_ACID_BIOSYNTHETIC_PROCESS	0.0402512	0.399025	-0.416984	-1.37457	2069	78	0.0953016	0.254507	-0.436846	-1.2715	6220	78
GO_CELLULAR_AMINO_ACID_CATABOLIC_PROCESS	1.93017e-05	0.0115154	-0.531083	-1.86109	0	118	0.0018994	0.0185161	-0.504598	-1.55318	130	118
GO_CELLULAR_AMINO_ACID_METABOLIC_PROCESS	1.88676e-05	0.0115154	-0.47365	-1.86072	0	324	1.2526e-05	0.000725964	-0.567724	-1.92663	0	324
GO_CELLULAR_BIOGENIC_AMINE_METABOLIC_PROCESS	0.270358	0.715231	-0.362066	-1.1133	13797	52	0.454811	0.637847	-0.36588	-1.00109	28356	52
GO_CELLULAR_CARBOHYDRATE_BIOSYNTHETIC_PROCESS	0.223484	0.684736	-0.344913	-1.13442	11489	77	0.00858349	0.0522053	-0.521614	-1.51537	558	77
GO_CELLULAR_CARBOHYDRATE_CATABOLIC_PROCESS	0.784218	0.955375	-0.275343	-0.818081	40060	43	0.290316	0.493736	-0.419861	-1.11279	17744	43
GO_CELLULAR_CARBOHYDRATE_METABOLIC_PROCESS	0.420327	0.802919	-0.261319	-1.00811	22257	266	0.0457315	0.163107	-0.373121	-1.24647	3534	266
GO_CELLULAR_COMPONENT_ASSEMBLY_INVOLVED_IN_MORPHOGENESIS	0.518889	0.859711	0.278903	0.969139	25024	104	0.415666	0.604749	0.303092	1.00828	13393	104
GO_CELLULAR_COMPONENT_DISASSEMBLY_INVOLVED_IN_EXECUTION_PHASE_OF_APOPTOSIS	0.176337	0.627031	0.421342	1.216	8670	36	0.0182792	0.0889642	0.555364	1.53367	729	36
GO_CELLULAR_COMPONENT_MAINTENANCE	0.878272	0.981506	-0.249258	-0.77435	44891	55	0.259128	0.459833	-0.408338	-1.12761	16258	55
GO_CELLULAR_DEFENSE_RESPONSE	0.0782157	0.492231	0.43159	1.32584	3825	50	0.00442711	0.0340363	0.553432	1.62982	167	50
GO_CELLULAR_DETOXIFICATION	0.164778	0.624665	-0.33779	-1.16591	8518	106	0.0371189	0.141467	-0.444482	-1.34992	2519	106
GO_CELLULAR_EXTRAVASATION	0.554912	0.872777	-0.29666	-0.946278	28471	64	0.524293	0.689741	0.311995	0.961186	18970	64
GO_CELLULAR_GLUCAN_METABOLIC_PROCESS	0.110228	0.554488	-0.391406	-1.25481	5660	66	0.0592812	0.19108	-0.472686	-1.34277	3801	66
GO_CELLULAR_GLUCOSE_HOMEOSTASIS	0.105272	0.544534	-0.336773	-1.20675	5482	139	0.00580134	0.0401517	-0.466279	-1.46292	408	139
GO_CELLULAR_HORMONE_METABOLIC_PROCESS	0.174762	0.627031	-0.329542	-1.15226	9055	116	0.084912	0.236501	-0.408952	-1.25646	5844	116
GO_CELLULAR_IRON_ION_HOMEOSTASIS	0.461381	0.827467	-0.314837	-0.993407	23666	60	0.022311	0.100045	-0.522692	-1.46295	1412	60
GO_CELLULAR_KETONE_METABOLIC_PROCESS	0.0363329	0.386656	-0.333413	-1.26642	1914	229	0.00022482	0.0043267	-0.476796	-1.57206	16	229
GO_CELLULAR_LIPID_CATABOLIC_PROCESS	0.00983924	0.23294	-0.366976	-1.37657	518	203	0.0323644	0.129937	-0.398007	-1.29806	2405	203
GO_CELLULAR_METABOLIC_COMPOUND_SALVAGE	0.179821	0.63019	-0.431644	-1.21675	9144	33	0.120531	0.289618	-0.513224	-1.29694	7196	33
GO_CELLULAR_MODIFIED_AMINO_ACID_BIOSYNTHETIC_PROCESS	0.0088868	0.21729	-0.531579	-1.60006	453	46	0.454209	0.637847	-0.373541	-1.00128	27961	46
GO_CELLULAR_MODIFIED_AMINO_ACID_CATABOLIC_PROCESS	0.000730302	0.0751203	-0.695489	-1.84785	36	25	0.0172067	0.0864005	-0.650466	-1.55713	999	25
GO_CELLULAR_MODIFIED_AMINO_ACID_METABOLIC_PROCESS	0.000343335	0.046553	-0.431903	-1.59423	17	177	0.0665625	0.203841	-0.38795	-1.2487	4857	177
GO_CELLULAR_MONOVALENT_INORGANIC_CATION_HOMEOSTASIS	0.757475	0.946949	-0.2533	-0.870819	39165	103	0.00214111	0.020148	-0.519653	-1.57267	144	103
GO_CELLULAR_PIGMENTATION	0.321199	0.754131	-0.354108	-1.07778	16384	49	0.00622222	0.0421838	-0.590499	-1.5985	384	49
GO_CELLULAR_PROCESS_INVOLVED_IN_REPRODUCTION_IN_MULTICELLULAR_ORGANISM	0.188093	0.641235	0.275536	1.09399	8845	320	0.893945	0.931354	-0.250323	-0.84871	71250	320
GO_CELLULAR_PROTEIN_COMPLEX_DISASSEMBLY	0.182226	0.632068	-0.296991	-1.11936	9597	213	1.3339e-05	0.000725964	-0.533382	-1.74833	0	213
GO_CELLULAR_RESPIRATION	0.0173555	0.290372	-0.366657	-1.35234	909	176	1.37084e-05	0.000725964	-0.635451	-2.04433	0	176
GO_CELLULAR_RESPONSE_TO_ABIOTIC_STIMULUS	0.125042	0.56612	0.285217	1.13132	5885	317	0.000487829	0.00731253	0.371678	1.40521	9	317
GO_CELLULAR_RESPONSE_TO_ACID_CHEMICAL	0.377664	0.780149	-0.274127	-1.02489	19843	198	0.247272	0.44751	-0.336838	-1.09626	18329	198
GO_CELLULAR_RESPONSE_TO_ALCOHOL	0.465764	0.831227	0.298268	0.989957	22630	77	0.757892	0.841381	0.275061	0.873778	26432	77
GO_CELLULAR_RESPONSE_TO_ALKALOID	0.363618	0.772766	-0.370778	-1.05699	18469	35	0.121364	0.289929	-0.506043	-1.29241	7276	35
GO_CELLULAR_RESPONSE_TO_AMINO_ACID_STIMULUS	0.138657	0.590774	-0.380341	-1.21934	7120	66	0.225961	0.423906	-0.403766	-1.14699	14491	66
GO_CELLULAR_RESPONSE_TO_AMMONIUM_ION	0.242528	0.693626	0.313377	1.10247	11708	113	0.00827423	0.0511015	-0.479079	-1.46681	566	113
GO_CELLULAR_RESPONSE_TO_AMYLOID_BETA	0.69317	0.928092	-0.299208	-0.862378	35289	37	0.491373	0.664747	0.35021	0.972139	19536	37
GO_CELLULAR_RESPONSE_TO_ANTIBIOTIC	0.913339	0.982721	0.226249	0.811041	43842	130	0.975258	0.9855	-0.23656	-0.736564	68112	130
GO_CELLULAR_RESPONSE_TO_BIOTIC_STIMULUS	0.0462126	0.411125	0.325458	1.24355	2188	220	0.00258523	0.0230891	0.383456	1.39883	63	220
GO_CELLULAR_RESPONSE_TO_CADMIUM_ION	0.741746	0.946949	-0.29224	-0.833094	37676	35	0.884147	0.924758	0.275385	0.756108	35402	35
GO_CELLULAR_RESPONSE_TO_CALCIUM_ION	0.249964	0.696347	0.334586	1.11296	12141	78	0.290746	0.493892	-0.376227	-1.09506	18978	78
GO_CELLULAR_RESPONSE_TO_CAMP	0.772416	0.952333	-0.271071	-0.833501	39420	52	0.178078	0.364968	-0.438739	-1.20044	11102	52
GO_CELLULAR_RESPONSE_TO_CARBOHYDRATE_STIMULUS	0.119798	0.564478	-0.334999	-1.19388	6225	133	0.00169903	0.0171804	-0.495568	-1.54687	118	133
GO_CELLULAR_RESPONSE_TO_CHEMICAL_STRESS	0.111691	0.55808	0.286534	1.13955	5246	327	0.557995	0.712542	0.257332	0.975373	11184	327
GO_CELLULAR_RESPONSE_TO_COPPER_ION	0.996838	0.998044	0.185813	0.495743	49181	25	0.508297	0.676961	0.376552	0.960561	21289	25
GO_CELLULAR_RESPONSE_TO_CORTICOSTEROID_STIMULUS	0.24024	0.693626	-0.359764	-1.13196	12331	59	0.300862	0.502785	0.354722	1.07693	11065	59
GO_CELLULAR_RESPONSE_TO_DEXAMETHASONE_STIMULUS	0.210772	0.670682	-0.426911	-1.1878	10714	31	0.324225	0.525346	-0.438893	-1.09594	19256	31
GO_CELLULAR_RESPONSE_TO_DRUG	0.402536	0.796436	0.250508	1.01175	18762	391	0.194273	0.384041	-0.320917	-1.10363	15950	391
GO_CELLULAR_RESPONSE_TO_ESTRADIOL_STIMULUS	0.527281	0.864334	0.330695	0.954388	25927	36	0.716647	0.817811	0.309948	0.855941	28619	36
GO_CELLULAR_RESPONSE_TO_EXTERNAL_STIMULUS	0.136809	0.58551	-0.287102	-1.12787	7250	324	0.615678	0.755167	-0.279602	-0.948857	49151	324
GO_CELLULAR_RESPONSE_TO_EXTRACELLULAR_STIMULUS	0.131591	0.578961	-0.297831	-1.1436	6952	254	0.459068	0.641005	-0.300804	-1.00075	35232	254
GO_CELLULAR_RESPONSE_TO_FATTY_ACID	0.226997	0.688141	-0.37385	-1.14953	11584	52	0.153459	0.331956	-0.448071	-1.22597	9567	52
GO_CELLULAR_RESPONSE_TO_GAMMA_RADIATION	0.875892	0.981506	0.26595	0.738281	43078	30	0.572479	0.724525	0.348539	0.925893	23347	30
GO_CELLULAR_RESPONSE_TO_GLUCAGON_STIMULUS	0.106841	0.546667	-0.502042	-1.33388	5412	25	0.0271349	0.115236	-0.630977	-1.51048	1576	25
GO_CELLULAR_RESPONSE_TO_GLUCOSE_STARVATION	0.915323	0.982721	-0.248992	-0.717647	46599	37	0.573114	0.72502	0.3349	0.92964	22786	37
GO_CELLULAR_RESPONSE_TO_HEAT	0.204251	0.662261	0.313803	1.12292	9811	128	0.766203	0.846513	-0.27886	-0.866758	53421	128
GO_CELLULAR_RESPONSE_TO_HYDROGEN_PEROXIDE	0.67165	0.920888	-0.269423	-0.901517	34634	86	0.955372	0.97199	-0.247656	-0.731342	63236	86
GO_CELLULAR_RESPONSE_TO_INORGANIC_SUBSTANCE	0.313876	0.750835	0.276941	1.05004	14845	206	0.352213	0.549791	-0.319588	-1.04413	26285	206
GO_CELLULAR_RESPONSE_TO_INSULIN_STIMULUS	0.173598	0.627031	0.295767	1.12142	8210	206	0.338063	0.536945	0.284669	1.03148	8576	206
GO_CELLULAR_RESPONSE_TO_IONIZING_RADIATION	0.507304	0.853352	0.298726	0.970438	24692	68	0.243	0.443075	0.357253	1.11124	8678	68
GO_CELLULAR_RESPONSE_TO_KETONE	0.510704	0.854898	0.286863	0.970984	24786	87	0.392431	0.586484	-0.349431	-1.03329	26007	87
GO_CELLULAR_RESPONSE_TO_LIGHT_STIMULUS	0.887283	0.981506	0.231699	0.821909	42727	120	0.124801	0.294333	0.345346	1.1709	3845	120
GO_CELLULAR_RESPONSE_TO_LIPOPROTEIN_PARTICLE_STIMULUS	0.508349	0.853352	0.345299	0.965737	24992	31	0.223053	0.421228	-0.474098	-1.18385	13247	31
GO_CELLULAR_RESPONSE_TO_MECHANICAL_STIMULUS	0.812161	0.966462	-0.252544	-0.832498	41766	78	0.181253	0.367736	0.361049	1.14881	6293	78
GO_CELLULAR_RESPONSE_TO_NUTRIENT	0.321012	0.754131	-0.33167	-1.07074	16456	69	0.955917	0.971999	-0.249678	-0.713842	61539	69
GO_CELLULAR_RESPONSE_TO_OSMOTIC_STRESS	0.0739131	0.485945	0.462604	1.35584	3622	39	0.0340834	0.134485	0.518007	1.45293	1344	39
GO_CELLULAR_RESPONSE_TO_OXYGEN_LEVELS	0.44722	0.819176	-0.26432	-0.999511	23538	220	0.0204263	0.0946145	-0.401923	-1.32103	1536	220
GO_CELLULAR_RESPONSE_TO_OXYGEN_RADICAL	0.931075	0.982895	-0.251638	-0.668578	47171	25	0.759261	0.842245	-0.335892	-0.804085	44125	25
GO_CELLULAR_RESPONSE_TO_PEPTIDE	0.96251	0.98945	0.211	0.847162	44877	366	0.517507	0.682761	-0.287111	-0.982963	42064	366
GO_CELLULAR_RESPONSE_TO_PEPTIDE_HORMONE_STIMULUS	0.747134	0.946949	0.232525	0.919347	35189	306	0.47314	0.652391	-0.295012	-0.996762	37449	306
GO_CELLULAR_RESPONSE_TO_RADIATION	0.586965	0.888132	0.254836	0.951647	27891	180	0.0503995	0.172016	0.342736	1.22259	1349	180
GO_CELLULAR_RESPONSE_TO_REACTIVE_OXYGEN_SPECIES	0.938241	0.983722	0.220058	0.806784	44861	154	0.875623	0.918419	-0.259834	-0.82403	62571	154
GO_CELLULAR_RESPONSE_TO_RETINOIC_ACID	0.356356	0.77037	-0.328438	-1.05019	18274	65	0.742419	0.83173	-0.300835	-0.852228	47493	65
GO_CELLULAR_RESPONSE_TO_STARVATION	0.57496	0.883051	-0.2649	-0.950046	29955	140	0.767804	0.846713	-0.27704	-0.86984	54176	140
GO_CELLULAR_RESPONSE_TO_STEROID_HORMONE_STIMULUS	0.0490555	0.413369	0.318868	1.23015	2318	240	0.0345202	0.135702	0.331728	1.22212	826	240
GO_CELLULAR_RESPONSE_TO_TOPOLOGICALLY_INCORRECT_PROTEIN	0.296309	0.737983	0.290181	1.06387	14167	154	0.531497	0.692339	0.277251	0.971711	15169	154
GO_CELLULAR_RESPONSE_TO_TOXIC_SUBSTANCE	0.250407	0.696347	-0.284397	-1.07957	13211	227	0.407324	0.598841	-0.3098	-1.02055	30754	227
GO_CELLULAR_RESPONSE_TO_UV	0.195431	0.650669	0.349156	1.15598	9487	76	0.0426227	0.155622	0.423581	1.34229	1487	76
GO_CELLULAR_RESPONSE_TO_VASCULAR_ENDOTHELIAL_GROWTH_FACTOR_STIMULUS	0.159989	0.61801	0.391177	1.21042	7833	52	5.31166e-05	0.00168561	0.649265	1.92631	1	52
GO_CELLULAR_RESPONSE_TO_VIRUS	0.941844	0.985059	0.233058	0.707737	46074	47	0.620573	0.758101	0.313451	0.912235	23775	47
GO_CELLULAR_RESPONSE_TO_VITAMIN	0.750133	0.946949	-0.297725	-0.82237	38120	30	0.430291	0.618672	0.379485	1.0081	17548	30
GO_CELLULAR_RESPONSE_TO_XENOBIOTIC_STIMULUS	0.289821	0.732811	0.288087	1.06533	13842	165	0.735461	0.827879	-0.278083	-0.888541	53100	165
GO_CELLULAR_SENESCENCE	0.116879	0.564102	0.384099	1.24437	5686	67	0.126522	0.296134	0.391657	1.21554	4529	67
GO_CELLULAR_TRANSITION_METAL_ION_HOMEOSTASIS	0.655146	0.913596	-0.264878	-0.913296	33948	105	0.26313	0.464765	-0.364257	-1.10496	17840	105
GO_CELL_ADHESION_MEDIATED_BY_INTEGRIN	0.639017	0.909892	0.281021	0.908068	31084	66	0.0384197	0.145624	0.442139	1.36854	1377	66
GO_CELL_AGING	0.0903846	0.515351	0.356827	1.24136	4354	105	0.119165	0.288145	0.355771	1.18541	3836	105
GO_CELL_CELL_ADHESION_MEDIATED_BY_CADHERIN	0.54115	0.869774	0.317658	0.948851	26471	43	0.141747	0.318397	-0.472201	-1.25151	8663	43
GO_CELL_CELL_ADHESION_VIA_PLASMA_MEMBRANE_ADHESION_MOLECULES	0.444112	0.818251	-0.261064	-1.00006	23441	249	0.0206324	0.0948328	-0.393975	-1.30878	1580	249
GO_CELL_CELL_JUNCTION_ASSEMBLY	0.0955812	0.524545	0.339948	1.21749	4589	129	0.000859987	0.0105137	0.457169	1.56679	25	129
GO_CELL_CELL_JUNCTION_ORGANIZATION	0.166424	0.626223	0.301735	1.13086	7889	186	0.00350652	0.028975	0.393164	1.40875	92	186
GO_CELL_CELL_RECOGNITION	0.0374386	0.391445	0.435303	1.39885	1822	64	0.592251	0.739608	0.302757	0.932724	21429	64
GO_CELL_CELL_SIGNALING_BY_WNT	0.325525	0.756263	-0.253935	-1.03362	17551	493	0.13261	0.306885	-0.32313	-1.12742	11263	493
GO_CELL_CELL_SIGNALING_INVOLVED_IN_CARDIAC_CONDUCTION	0.0556493	0.424063	0.513302	1.42493	2736	30	0.0546455	0.181696	-0.572063	-1.42033	3235	30
GO_CELL_CHEMOTAXIS	0.655076	0.913596	0.240524	0.940627	30838	274	0.00478234	0.0359909	0.357174	1.33338	106	274
GO_CELL_COMMUNICATION_BY_ELECTRICAL_COUPLING	0.516255	0.857929	-0.355181	-0.959099	26121	27	0.349016	0.545372	-0.444564	-1.08061	20444	27
GO_CELL_COMMUNICATION_INVOLVED_IN_CARDIAC_CONDUCTION	0.234832	0.690602	0.370709	1.14296	11487	51	0.0845874	0.236038	-0.484115	-1.32008	5260	51
GO_CELL_CYCLE_ARREST	0.0375304	0.391445	0.327372	1.25656	1774	229	0.00127122	0.0141195	0.388584	1.42467	30	229
GO_CELL_CYCLE_CHECKPOINT	0.170242	0.627031	0.294959	1.12251	8070	212	0.0490744	0.169825	0.33226	1.20789	1229	212
GO_CELL_CYCLE_DNA_REPLICATION	0.829343	0.971311	0.253927	0.813802	40422	63	0.444536	0.628461	0.324642	0.997166	16137	63
GO_CELL_CYCLE_G1_S_PHASE_TRANSITION	0.145533	0.602247	0.29066	1.12882	6860	256	0.00340532	0.0287797	0.36385	1.34938	78	256
GO_CELL_CYCLE_G2_M_PHASE_TRANSITION	0.00875899	0.21729	-0.351199	-1.35176	462	260	5.188e-05	0.00168561	-0.47827	-1.59474	3	260
GO_CELL_DEATH_IN_RESPONSE_TO_HYDROGEN_PEROXIDE	0.870039	0.981506	0.27449	0.732333	42925	25	0.575546	0.726339	-0.385682	-0.923275	33448	25
GO_CELL_DEATH_IN_RESPONSE_TO_OXIDATIVE_STRESS	0.588317	0.888132	0.278768	0.935058	28530	82	0.677563	0.79511	-0.303887	-0.891476	44565	82
GO_CELL_DIFFERENTIATION_INVOLVED_IN_EMBRYONIC_PLACENTA_DEVELOPMENT	0.0873834	0.510435	0.50123	1.3609	4316	27	0.210559	0.404269	0.45832	1.18895	8721	27
GO_CELL_DIFFERENTIATION_INVOLVED_IN_KIDNEY_DEVELOPMENT	0.0545328	0.420665	0.436993	1.36576	2665	55	0.0183321	0.0889642	0.495114	1.48382	682	55
GO_CELL_DIFFERENTIATION_INVOLVED_IN_METANEPHROS_DEVELOPMENT	0.0275042	0.361431	0.57634	1.53766	1356	25	0.102877	0.267086	0.523462	1.33532	4308	25
GO_CELL_DIFFERENTIATION_IN_SPINAL_CORD	0.542089	0.870319	0.308368	0.950747	26518	51	0.137941	0.315068	0.413362	1.2219	5214	51
GO_CELL_FATE_COMMITMENT	0.809283	0.966428	0.230412	0.894226	38168	254	0.0611534	0.195311	0.317491	1.17619	1421	254
GO_CELL_FATE_COMMITMENT_INVOLVED_IN_FORMATION_OF_PRIMARY_GERM_LAYER	0.776906	0.954493	0.287552	0.809646	38201	32	0.904823	0.93914	0.272298	0.733158	36600	32
GO_CELL_FATE_DETERMINATION	0.280797	0.722165	0.378513	1.11513	13776	40	0.0411823	0.152415	0.506765	1.4286	1618	40
GO_CELL_FATE_SPECIFICATION	0.877189	0.981506	0.23704	0.813333	42576	95	0.152384	0.331139	0.354139	1.16164	5001	95
GO_CELL_GROWTH	0.663072	0.914834	-0.234073	-0.947089	35718	456	0.0564137	0.184807	-0.343333	-1.1923	4736	456
GO_CELL_JUNCTION_ASSEMBLY	0.0174243	0.290372	0.338372	1.30571	822	241	0.000125465	0.00288145	0.438566	1.61624	2	241
GO_CELL_JUNCTION_ORGANIZATION	0.0224153	0.331194	0.323442	1.27221	1054	290	9.24813e-05	0.00250385	0.41668	1.5632	1	290
GO_CELL_KILLING	0.124853	0.56612	0.320774	1.17374	5963	152	0.140861	0.317928	0.326415	1.1418	4032	152
GO_CELL_MATRIX_ADHESION	0.302071	0.740489	0.277024	1.05377	14322	211	0.0100362	0.0577956	0.364251	1.32341	251	211
GO_CELL_MATURATION	0.647441	0.911916	-0.253769	-0.928498	33820	165	0.118073	0.287329	-0.374018	-1.19508	8524	165
GO_CELL_MIGRATION_INVOLVED_IN_SPROUTING_ANGIOGENESIS	0.956901	0.98785	0.225222	0.7039	46780	55	0.0364764	0.140399	0.467357	1.40063	1358	55
GO_CELL_PROLIFERATION_IN_FOREBRAIN	0.928518	0.982895	-0.252098	-0.675611	47021	26	0.798167	0.868335	-0.323499	-0.780501	46592	26
GO_CELL_RECOGNITION	0.00121192	0.0859991	0.434086	1.5682	57	138	0.598619	0.74393	0.274515	0.948787	17681	138
GO_CELL_REDOX_HOMEOSTASIS	0.87385	0.981506	0.243259	0.796112	42455	71	0.034944	0.13664	-0.487348	-1.39931	2256	71
GO_CELL_SUBSTRATE_ADHESION	0.178092	0.627211	0.275813	1.09816	8367	331	0.000401163	0.00633159	0.371079	1.40841	7	331
GO_CELL_SUBSTRATE_JUNCTION_ORGANIZATION	0.0315711	0.382832	0.396265	1.36598	1529	98	0.000888671	0.010776	0.492624	1.62356	28	98
GO_CELL_SURFACE_RECEPTOR_SIGNALING_PATHWAY_INVOLVED_IN_HEART_DEVELOPMENT	0.516828	0.857929	-0.355072	-0.958804	26150	27	0.403592	0.595114	0.396156	1.02769	16717	27
GO_CELL_VOLUME_HOMEOSTASIS	0.49003	0.845436	-0.35921	-0.976935	24795	28	0.914145	0.94487	-0.283657	-0.694439	53737	28
GO_CENTRAL_NERVOUS_SYSTEM_NEURON_AXONOGENESIS	0.216534	0.67565	0.409374	1.1753	10654	35	0.194797	0.384565	-0.471927	-1.20528	11679	35
GO_CENTRAL_NERVOUS_SYSTEM_NEURON_DEVELOPMENT	0.488008	0.843901	0.294684	0.980232	23704	78	0.00971246	0.0563663	-0.516358	-1.50293	633	78
GO_CENTRAL_NERVOUS_SYSTEM_NEURON_DIFFERENTIATION	0.411965	0.797991	0.271323	1.01204	19597	178	0.063137	0.199084	-0.388876	-1.25265	4614	178
GO_CENTRAL_NERVOUS_SYSTEM_PROJECTION_NEURON_AXONOGENESIS	0.351007	0.765645	0.402323	1.07339	17317	25	0.348642	0.545372	-0.45271	-1.08373	20261	25
GO_CENTRIOLE_ASSEMBLY	0.182035	0.632068	0.413443	1.20549	8916	38	0.0198707	0.0929065	0.543955	1.5175	786	38
GO_CENTROMERE_COMPLEX_ASSEMBLY	0.674536	0.920888	0.289467	0.882482	33002	48	0.218276	0.416224	0.39196	1.1461	8345	48
GO_CENTROSOME_DUPLICATION	0.0747758	0.485961	0.406541	1.31061	3642	65	0.0139606	0.073447	0.480658	1.48427	502	65
GO_CERAMIDE_BIOSYNTHETIC_PROCESS	0.497356	0.850009	0.308457	0.973998	24267	58	0.354231	0.550923	-0.380869	-1.06021	22346	58
GO_CERAMIDE_METABOLIC_PROCESS	0.684248	0.924844	0.265136	0.897441	33209	87	0.0626792	0.198658	-0.444304	-1.31383	4153	87
GO_CEREBELLAR_CORTEX_DEVELOPMENT	0.246834	0.693626	-0.377433	-1.13607	12609	46	0.0101036	0.0579599	-0.58412	-1.56574	621	46
GO_CEREBELLAR_CORTEX_MORPHOGENESIS	0.264363	0.709169	-0.415778	-1.13975	13412	29	0.104749	0.270374	-0.538722	-1.32754	6177	29
GO_CEREBELLAR_PURKINJE_CELL_LAYER_DEVELOPMENT	0.583039	0.88735	0.343654	0.91686	28765	25	0.0830222	0.233858	-0.574389	-1.37502	4824	25
GO_CEREBRAL_CORTEX_CELL_MIGRATION	0.24398	0.693626	0.382124	1.14141	11934	43	0.432325	0.620012	-0.382793	-1.01455	26424	43
GO_CEREBRAL_CORTEX_DEVELOPMENT	0.74554	0.946949	0.251194	0.882831	36019	112	0.223073	0.421228	-0.369564	-1.12999	15261	112
GO_CEREBRAL_CORTEX_RADIALLY_ORIENTED_CELL_MIGRATION	0.0405831	0.399025	0.527629	1.46471	1995	30	0.8056	0.872587	-0.314711	-0.781373	47705	30
GO_CGMP_MEDIATED_SIGNALING	0.20179	0.659299	-0.4268	-1.19556	10256	32	0.00639788	0.043081	-0.651486	-1.63649	380	32
GO_CHAPERONE_COFACTOR_DEPENDENT_PROTEIN_REFOLDING	0.234603	0.690602	0.435597	1.1727	11579	26	0.881542	0.92268	-0.297879	-0.718689	51459	26
GO_CHAPERONE_MEDIATED_PROTEIN_FOLDING	0.0785573	0.49334	0.423538	1.31965	3841	54	0.798181	0.868335	-0.296309	-0.815555	49946	54
GO_CHEMICAL_SYNAPTIC_TRANSMISSION_POSTSYNAPTIC	0.539632	0.869774	-0.278095	-0.959871	27898	106	0.000176757	0.00368717	-0.563816	-1.71234	11	106
GO_CHEMOKINE_PRODUCTION	0.802829	0.964598	0.250554	0.844822	38884	85	0.139555	0.317332	0.365799	1.18123	4744	85
GO_CHLORIDE_TRANSPORT	0.74324	0.946949	0.252867	0.881154	35899	106	0.755546	0.83958	-0.28464	-0.864467	51293	106
GO_CHOLESTEROL_EFFLUX	0.24394	0.693626	-0.388812	-1.14382	12418	41	0.624761	0.761299	0.319436	0.90526	24464	41
GO_CHONDROCYTE_DEVELOPMENT	0.941442	0.985031	-0.234765	-0.703819	48118	45	0.319043	0.521197	-0.408397	-1.09068	19609	45
GO_CHONDROCYTE_DIFFERENTIATION	0.335775	0.760015	0.29671	1.05036	16181	118	0.856121	0.90657	0.252847	0.855765	26567	118
GO_CHONDROCYTE_DIFFERENTIATION_INVOLVED_IN_ENDOCHONDRAL_BONE_MORPHOGENESIS	0.529584	0.866153	0.347453	0.951006	26161	28	0.178141	0.364968	-0.504894	-1.23606	10471	28
GO_CHONDROITIN_SULFATE_BIOSYNTHETIC_PROCESS	0.334421	0.760015	0.403251	1.08562	16506	26	0.141639	0.318394	0.494618	1.27265	5895	26
GO_CHONDROITIN_SULFATE_PROTEOGLYCAN_BIOSYNTHETIC_PROCESS	0.287359	0.730958	0.39939	1.11702	14127	31	0.0700108	0.210688	0.515553	1.37904	2842	31
GO_CHONDROITIN_SULFATE_PROTEOGLYCAN_METABOLIC_PROCESS	0.681722	0.924844	-0.292618	-0.873667	34850	44	0.531794	0.692423	0.331484	0.952667	20589	44
GO_CHROMATIN_ASSEMBLY	0.167942	0.62697	0.317386	1.14527	8033	137	0.0345281	0.135702	0.373599	1.29013	1022	137
GO_CHROMATIN_ASSEMBLY_OR_DISASSEMBLY	0.512251	0.855794	0.264393	0.976144	24417	163	0.0632023	0.199084	0.344172	1.21392	1765	163
GO_CHROMATIN_ORGANIZATION_INVOLVED_IN_REGULATION_OF_TRANSCRIPTION	0.122994	0.564478	0.34351	1.2003	5939	108	9.40174e-05	0.00250405	0.53235	1.77998	2	108
GO_CHROMATIN_REMODELING	0.288545	0.732811	0.288992	1.06612	13762	162	0.00599871	0.0413724	0.397515	1.4011	167	162
GO_CHROMATIN_REMODELING_AT_CENTROMERE	0.457076	0.823761	0.337813	0.995227	22425	40	0.277516	0.480407	0.393489	1.10927	10909	40
GO_CHROMATIN_SILENCING_AT_RDNA	0.782467	0.955375	0.287769	0.804837	38469	31	0.00480201	0.0359909	0.630989	1.68782	194	31
GO_CHROMOSOME_CONDENSATION	0.0188178	0.303255	0.502782	1.51446	919	45	0.0227314	0.101357	0.513682	1.48222	875	45
GO_CHROMOSOME_LOCALIZATION	0.312032	0.749711	-0.327168	-1.07422	16054	76	0.14472	0.322647	-0.41861	-1.21403	9419	76
GO_CHROMOSOME_ORGANIZATION_INVOLVED_IN_MEIOTIC_CELL_CYCLE	0.896206	0.981506	-0.242545	-0.767314	45917	61	0.94533	0.966388	0.245266	0.748621	34513	61
GO_CHROMOSOME_SEGREGATION	0.379252	0.780149	0.257886	1.02027	17861	308	0.646661	0.774592	-0.27749	-0.937787	51168	308
GO_CHROMOSOME_SEPARATION	0.407871	0.796968	0.300932	1.0186	19795	87	0.611361	0.751756	0.288184	0.933651	20619	87
GO_CILIARY_BASAL_BODY_PLASMA_MEMBRANE_DOCKING	0.868109	0.981506	-0.240091	-0.814043	44704	94	0.0316041	0.128234	-0.460973	-1.37883	2119	94
GO_CILIUM_MOVEMENT	0.56945	0.881181	0.294025	0.939724	27754	62	0.833397	0.893197	0.269683	0.825759	30323	62
GO_CILIUM_ORGANIZATION	0.380736	0.780149	-0.257039	-1.01968	20309	361	0.00739335	0.0479443	-0.388885	-1.33009	599	361
GO_CILIUM_OR_FLAGELLUM_DEPENDENT_CELL_MOTILITY	0.499175	0.850009	0.283282	0.976509	24190	98	0.852879	0.904954	0.256841	0.84648	27831	98
GO_CIRCADIAN_REGULATION_OF_GENE_EXPRESSION	0.298112	0.737983	0.340383	1.08789	14529	62	0.478618	0.657631	0.320656	0.981837	17414	62
GO_CIRCADIAN_RHYTHM	0.239598	0.693626	-0.290187	-1.08784	12633	202	0.0420669	0.154063	-0.391706	-1.27718	3126	202
GO_CIRCADIAN_SLEEP_WAKE_CYCLE	0.0908732	0.515351	-0.512636	-1.36203	4603	25	0.019564	0.092188	-0.644187	-1.5421	1136	25
GO_CLATHRIN_DEPENDENT_ENDOCYTOSIS	0.0997311	0.536363	0.441011	1.30592	4895	41	0.442746	0.626821	-0.383796	-1.00846	26937	41
GO_COAGULATION	0.670773	0.920888	0.236659	0.940525	31526	324	0.435343	0.620759	0.264447	1.00182	8779	324
GO_COCHLEA_DEVELOPMENT	0.0513287	0.416319	0.457899	1.39052	2510	47	0.812884	0.877609	-0.297467	-0.79997	50145	47
GO_COENZYME_BIOSYNTHETIC_PROCESS	0.0234182	0.335848	-0.376924	-1.35404	1220	142	0.000339285	0.00562271	-0.519433	-1.63386	23	142
GO_COENZYME_METABOLIC_PROCESS	0.00162987	0.093498	-0.38227	-1.46152	85	244	0.000117903	0.00287645	-0.478204	-1.58542	8	244
GO_COFACTOR_BIOSYNTHETIC_PROCESS	0.00319094	0.12863	-0.378131	-1.43199	167	223	2.65382e-05	0.00111488	-0.513511	-1.68946	1	223
GO_COFACTOR_CATABOLIC_PROCESS	0.0511399	0.416319	-0.439453	-1.37418	2619	57	0.000714774	0.00933811	-0.618311	-1.71664	44	57
GO_COFACTOR_METABOLIC_PROCESS	0.000186244	0.0448416	-0.361918	-1.45528	9	423	1.20431e-05	0.000725964	-0.480369	-1.6605	0	423
GO_COFACTOR_TRANSPORT	0.978643	0.992878	-0.214897	-0.638488	49992	43	0.941871	0.963527	0.252113	0.721371	36618	43
GO_COGNITION	0.0927798	0.519254	-0.300833	-1.16855	4909	287	0.000140563	0.00310865	-0.458915	-1.54247	10	287
GO_COLLAGEN_BIOSYNTHETIC_PROCESS	0.00224866	0.10819	0.577463	1.7249	109	43	0.0220685	0.0994415	0.521791	1.493	857	43
GO_COLLAGEN_CATABOLIC_PROCESS	0.171502	0.627031	0.399072	1.20665	8388	46	0.0396202	0.14885	0.48808	1.41437	1522	46
GO_COLLAGEN_FIBRIL_ORGANIZATION	0.109894	0.554488	0.412783	1.27267	5375	51	0.00775009	0.0489799	0.534662	1.58046	292	51
GO_COLLAGEN_METABOLIC_PROCESS	0.035034	0.383551	0.388858	1.34929	1691	103	0.00892193	0.0534087	0.43691	1.45123	287	103
GO_COLLATERAL_SPROUTING	0.788903	0.957275	-0.297044	-0.789218	39968	25	0.125797	0.295489	0.508876	1.29811	5268	25
GO_COLUMNAR_CUBOIDAL_EPITHELIAL_CELL_DEVELOPMENT	0.295369	0.737983	0.350087	1.09415	14439	55	0.355638	0.552248	0.34904	1.04605	13249	55
GO_COLUMNAR_CUBOIDAL_EPITHELIAL_CELL_DIFFERENTIATION	0.704642	0.934365	0.256621	0.897948	34029	109	0.178769	0.36555	0.33821	1.1319	5681	109
GO_COMPLEMENT_ACTIVATION	0.921118	0.982721	0.234894	0.754834	44851	64	0.367538	0.563974	0.336708	1.03732	13298	64
GO_CONNECTIVE_TISSUE_DEVELOPMENT	0.307581	0.744737	0.26942	1.04726	14511	258	0.0294194	0.122226	0.330356	1.22548	676	258
GO_CONTRACTILE_ACTIN_FILAMENT_BUNDLE_ASSEMBLY	0.381987	0.780574	0.30126	1.03009	18520	93	0.0997642	0.262895	0.372181	1.21729	3299	93
GO_COPII_COATED_VESICLE_BUDDING	0.378492	0.780149	-0.318376	-1.03628	19469	72	0.0460132	0.163792	-0.475182	-1.36728	2979	72
GO_CORNIFICATION	0.249505	0.696347	0.320741	1.10387	12097	97	0.0551984	0.182344	0.390128	1.28359	1802	97
GO_CORONARY_VASCULATURE_DEVELOPMENT	0.6701	0.920888	0.290142	0.88454	32785	48	0.0485145	0.16867	0.47378	1.38534	1854	48
GO_CORTICAL_CYTOSKELETON_ORGANIZATION	0.0474857	0.411125	0.461139	1.40036	2322	47	0.0426748	0.155622	0.482384	1.40388	1634	47
GO_COTRANSLATIONAL_PROTEIN_TARGETING_TO_MEMBRANE	0.835859	0.974491	0.244408	0.831595	40534	90	0.000149548	0.00320903	0.541862	1.7641	4	90
GO_COVALENT_CHROMATIN_MODIFICATION	0.0134198	0.269655	0.305629	1.24937	618	455	0.000124712	0.00288145	0.35941	1.39814	1	455
GO_CRANIAL_NERVE_DEVELOPMENT	0.125204	0.56612	0.414736	1.25944	6124	47	0.00874377	0.0527492	0.542358	1.57842	334	47
GO_CRANIAL_NERVE_MORPHOGENESIS	0.58709	0.888132	0.337277	0.915747	29003	27	0.95249	0.970713	0.255592	0.663045	39454	27
GO_CRANIAL_SKELETAL_SYSTEM_DEVELOPMENT	0.953443	0.987199	0.224901	0.722721	46425	64	0.0791234	0.228055	0.417063	1.28488	2862	64
GO_CRISTAE_FORMATION	0.262958	0.709024	-0.403395	-1.13712	13372	33	0.000887609	0.010776	-0.695979	-1.75877	52	33
GO_CYCLIC_NUCLEOTIDE_MEDIATED_SIGNALING	0.324128	0.755962	-0.280085	-1.04716	17030	198	0.152343	0.331139	-0.355362	-1.15654	11292	198
GO_CYCLIC_NUCLEOTIDE_METABOLIC_PROCESS	0.85472	0.978653	0.261711	0.771024	41935	40	0.47259	0.652051	-0.378599	-0.990248	28680	40
GO_CYTOCHROME_COMPLEX_ASSEMBLY	0.554636	0.872777	0.32935	0.939548	27261	34	0.307593	0.510886	-0.435668	-1.10639	18386	34
GO_CYTOKINESIS	0.246682	0.693626	0.295844	1.08885	11802	159	0.120586	0.289618	0.328461	1.15506	3393	159
GO_CYTOKINETIC_PROCESS	0.166004	0.626223	0.416708	1.22132	8136	39	0.0679641	0.206379	0.484727	1.35959	2681	39
GO_CYTOKINE_METABOLIC_PROCESS	0.918184	0.982721	0.227314	0.799697	44328	113	0.310522	0.5136	0.313217	1.05332	9773	113
GO_CYTOKINE_PRODUCTION_INVOLVED_IN_IMMUNE_RESPONSE	0.000207056	0.0448416	0.497368	1.72581	9	103	0.0503408	0.172012	0.387748	1.28793	1624	103
GO_CYTOKINE_PRODUCTION_INVOLVED_IN_INFLAMMATORY_RESPONSE	0.758202	0.946949	-0.280203	-0.832522	38731	43	0.990535	0.994201	0.219277	0.627417	38510	43
GO_CYTOKINE_SECRETION	0.493943	0.847981	0.258272	0.9841	23363	215	0.1068	0.272293	0.314058	1.14351	2666	215
GO_CYTOLYSIS	0.244049	0.693626	0.388912	1.14577	11973	40	0.167222	0.352525	0.428676	1.20846	6573	40
GO_CYTOPLASMIC_MICROTUBULE_ORGANIZATION	0.658702	0.914264	0.288379	0.892335	32253	52	0.483199	0.660882	-0.360155	-0.985423	30126	52
GO_CYTOPLASMIC_PATTERN_RECOGNITION_RECEPTOR_SIGNALING_PATHWAY	0.48572	0.842386	0.309853	0.980844	23639	59	0.277779	0.480407	0.359695	1.09203	10216	59
GO_CYTOPLASMIC_PATTERN_RECOGNITION_RECEPTOR_SIGNALING_PATHWAY_IN_RESPONSE_TO_VIRUS	0.113305	0.560122	-0.492512	-1.31991	5737	26	0.980253	0.988363	0.234377	0.603051	40804	26
GO_CYTOPLASMIC_TRANSLATION	0.522487	0.861329	-0.286854	-0.964668	26905	89	0.785665	0.85942	-0.284252	-0.843166	52241	89
GO_CYTOPLASMIC_TRANSLATIONAL_INITIATION	0.025712	0.350223	-0.570077	-1.53938	1300	27	0.0813261	0.231484	-0.56484	-1.37297	4763	27
GO_CYTOSKELETON_DEPENDENT_CYTOKINESIS	0.412238	0.797991	-0.299663	-1.01603	21228	94	0.669946	0.790213	-0.300563	-0.899023	44939	94
GO_CYTOSKELETON_DEPENDENT_INTRACELLULAR_TRANSPORT	0.598817	0.891793	-0.256912	-0.945626	31377	173	0.000123643	0.00288145	-0.514593	-1.65248	8	173
GO_CYTOSOLIC_CALCIUM_ION_TRANSPORT	0.892273	0.981506	-0.227443	-0.836046	46755	171	0.00770321	0.0488908	-0.441275	-1.41538	559	171
GO_CYTOSOLIC_TRANSPORT	0.204926	0.66373	0.305145	1.11578	9791	151	0.527589	0.691219	-0.306491	-0.969885	37605	151
GO_DEFENSE_RESPONSE_TO_BACTERIUM	0.11578	0.562171	0.305395	1.16258	5479	213	0.000479348	0.00724002	0.406896	1.47999	11	213
GO_DEFENSE_RESPONSE_TO_FUNGUS	0.936396	0.982895	-0.243757	-0.682813	47596	32	0.885946	0.925485	-0.289016	-0.72599	52758	32
GO_DEFENSE_RESPONSE_TO_GRAM_NEGATIVE_BACTERIUM	0.710956	0.93757	0.270426	0.876099	34592	67	0.225561	0.423893	0.362508	1.12507	8075	67
GO_DEFENSE_RESPONSE_TO_GRAM_POSITIVE_BACTERIUM	0.152194	0.611028	0.356752	1.19135	7374	80	0.00145197	0.0155799	0.509173	1.62731	49	80
GO_DEFENSE_RESPONSE_TO_VIRUS	0.571625	0.881645	0.250372	0.961011	27034	229	0.00533093	0.0383185	0.366521	1.34378	129	229
GO_DEMETHYLATION	0.527742	0.8645	0.296836	0.959173	25671	66	0.236875	0.436981	0.361118	1.11776	8495	66
GO_DENDRITE_DEVELOPMENT	0.576693	0.88446	0.248787	0.959786	27261	240	0.00568085	0.039694	-0.420637	-1.39241	431	240
GO_DENDRITE_EXTENSION	0.638279	0.909892	0.318152	0.88981	31380	31	0.0218877	0.0989259	-0.6101	-1.52345	1299	31
GO_DENDRITE_MORPHOGENESIS	0.158098	0.617144	-0.321937	-1.15566	8243	141	0.000552455	0.00777346	-0.50784	-1.59568	38	141
GO_DENDRITIC_CELL_DIFFERENTIATION	0.0237469	0.335923	0.513922	1.50624	1163	39	0.00658862	0.0440669	0.582203	1.63299	259	39
GO_DENDRITIC_CELL_MIGRATION	0.145888	0.602247	0.462904	1.267	7206	28	0.472572	0.652051	0.375296	0.981706	19477	28
GO_DENDRITIC_SPINE_DEVELOPMENT	0.746606	0.946949	0.254323	0.876685	36181	98	0.0487019	0.169124	-0.442082	-1.32958	3280	98
GO_DENDRITIC_SPINE_MORPHOGENESIS	0.37988	0.780149	-0.329899	-1.038	19499	59	0.00768732	0.0488908	-0.558409	-1.55882	485	59
GO_DEOXYRIBONUCLEOTIDE_METABOLIC_PROCESS	0.141432	0.595053	-0.451396	-1.26445	7188	32	0.125288	0.295208	-0.514508	-1.29241	7460	32
GO_DEPHOSPHORYLATION	0.857634	0.978653	-0.222018	-0.898485	46168	458	0.189244	0.377602	-0.316888	-1.10078	15901	458
GO_DETECTION_OF_ABIOTIC_STIMULUS	0.719499	0.941491	0.250798	0.897458	34563	128	0.186682	0.374745	-0.370087	-1.15031	13015	128
GO_DETECTION_OF_BIOTIC_STIMULUS	0.725393	0.943503	0.301582	0.837196	35676	30	0.200128	0.390323	0.448473	1.19137	8161	30
GO_DETECTION_OF_CHEMICAL_STIMULUS_INVOLVED_IN_SENSORY_PERCEPTION_OF_TASTE	0.673886	0.920888	0.302852	0.874034	33136	36	0.822766	0.885075	0.28939	0.799169	32857	36
GO_DETECTION_OF_LIGHT_STIMULUS	0.404732	0.796436	-0.316527	-1.02186	20748	69	0.414893	0.604052	-0.357879	-1.02319	26709	69
GO_DETECTION_OF_MECHANICAL_STIMULUS	0.322623	0.755922	0.363565	1.08156	15824	42	0.421281	0.609153	-0.387397	-1.02236	25690	42
GO_DETECTION_OF_MECHANICAL_STIMULUS_INVOLVED_IN_SENSORY_PERCEPTION	0.250946	0.696347	0.421511	1.15371	12396	28	0.27046	0.472632	-0.466861	-1.14295	15898	28
GO_DETECTION_OF_STIMULUS	0.274099	0.719117	0.266	1.05661	12883	322	0.562913	0.717287	-0.284887	-0.966187	44875	322
GO_DETECTION_OF_STIMULUS_INVOLVED_IN_SENSORY_PERCEPTION	0.0584879	0.435086	0.33866	1.25034	2787	163	0.505995	0.675641	-0.306854	-0.979388	36461	163
GO_DETECTION_OF_VISIBLE_LIGHT	0.374493	0.778646	-0.33331	-1.04227	19185	57	0.529917	0.691489	-0.345493	-0.959207	33361	57
GO_DETERMINATION_OF_HEART_LEFT_RIGHT_ASYMMETRY	0.470696	0.833307	0.305826	0.988221	22896	66	0.908287	0.94208	-0.266331	-0.756573	58252	66
GO_DETOXIFICATION	0.236456	0.692197	-0.311368	-1.10539	12290	129	0.108343	0.273404	-0.391862	-1.21907	7558	129
GO_DEVELOPMENTAL_CELL_GROWTH	0.0737716	0.485945	-0.320536	-1.20986	3883	216	0.000679149	0.00916697	-0.462707	-1.51831	50	216
GO_DEVELOPMENTAL_GROWTH_INVOLVED_IN_MORPHOGENESIS	0.372306	0.778086	-0.270777	-1.02666	19624	225	0.0110475	0.0620613	-0.412916	-1.35921	832	225
GO_DEVELOPMENTAL_INDUCTION	0.935264	0.982895	-0.245388	-0.682746	47545	31	0.273665	0.477115	0.419353	1.12172	11112	31
GO_DEVELOPMENTAL_MATURATION	0.530313	0.866332	0.249389	0.974137	25034	270	0.0286573	0.119559	-0.382311	-1.27871	2220	270
GO_DEVELOPMENTAL_PIGMENTATION	0.893613	0.981506	-0.249328	-0.750479	45651	46	0.490887	0.66439	-0.365379	-0.979402	30219	46
GO_DEVELOPMENT_OF_PRIMARY_FEMALE_SEXUAL_CHARACTERISTICS	0.234621	0.690602	0.322033	1.11313	11342	100	0.0418052	0.153767	0.396642	1.31189	1357	100
GO_DEVELOPMENT_OF_PRIMARY_SEXUAL_CHARACTERISTICS	0.394739	0.794051	0.267705	1.01767	18710	210	0.144364	0.322322	0.308004	1.11868	3639	210
GO_DE_NOVO_PROTEIN_FOLDING	0.366513	0.773202	0.367023	1.05371	18034	35	0.376701	0.572808	-0.412723	-1.05408	22586	35
GO_DICARBOXYLIC_ACID_METABOLIC_PROCESS	0.00054407	0.0645668	-0.501864	-1.70392	27	95	1.4886e-05	0.000725964	-0.634634	-1.90129	0	95
GO_DICARBOXYLIC_ACID_TRANSPORT	0.142408	0.595606	-0.355451	-1.1973	7334	90	0.000826223	0.0102693	-0.555445	-1.6505	54	90
GO_DIENCEPHALON_DEVELOPMENT	0.555283	0.872777	-0.29143	-0.946367	28550	71	0.164966	0.348772	-0.417155	-1.19777	10654	71
GO_DIGESTION	0.730197	0.944439	-0.251854	-0.890063	37905	125	0.912416	0.944265	-0.255369	-0.791691	63484	125
GO_DIGESTIVE_SYSTEM_DEVELOPMENT	0.0549981	0.420665	0.353015	1.27384	2630	137	0.00745916	0.0481314	0.408472	1.41056	220	137
GO_DIGESTIVE_SYSTEM_PROCESS	0.578308	0.884488	-0.276382	-0.942903	29805	98	0.983731	0.989036	-0.23138	-0.695883	66272	98
GO_DIGESTIVE_TRACT_MORPHOGENESIS	0.592345	0.8887	0.301702	0.92355	29018	49	0.428751	0.617858	0.343014	1.0067	16346	49
GO_DIVALENT_INORGANIC_CATION_HOMEOSTASIS	0.615259	0.898179	0.233994	0.96244	28352	493	0.0242757	0.106335	-0.354116	-1.23553	2061	493
GO_DIVALENT_INORGANIC_CATION_TRANSPORT	0.79219	0.958165	0.225103	0.921916	36557	466	0.000332431	0.00557102	-0.407874	-1.41822	27	466
GO_DNA_BIOSYNTHETIC_PROCESS	0.050378	0.414793	0.334153	1.25098	2391	184	0.772469	0.850286	0.254245	0.909488	20515	184
GO_DNA_CATABOLIC_PROCESS	0.0660393	0.460269	0.462594	1.36983	3241	41	0.0162415	0.0826763	0.540401	1.53146	635	41
GO_DNA_CATABOLIC_PROCESS_ENDONUCLEOLYTIC	0.0173158	0.290372	0.550937	1.56176	850	33	0.0216674	0.0984955	0.562496	1.52468	872	33
GO_DNA_CONFORMATION_CHANGE	0.086866	0.509152	0.296804	1.16797	4089	291	0.00162067	0.0167086	0.366771	1.37632	34	291
GO_DNA_DAMAGE_RESPONSE_DETECTION_OF_DNA_DAMAGE	0.358301	0.77037	-0.363102	-1.05797	18267	39	0.17514	0.362305	-0.468594	-1.22008	10602	39
GO_DNA_DAMAGE_RESPONSE_SIGNAL_TRANSDUCTION_BY_P53_CLASS_MEDIATOR	0.238009	0.693626	0.318767	1.10895	11467	105	0.000186341	0.00379719	0.51248	1.70755	5	105
GO_DNA_DEALKYLATION	0.521773	0.861066	-0.346317	-0.956588	26515	30	0.479246	0.657745	-0.397183	-0.986135	28379	30
GO_DNA_DEPENDENT_DNA_REPLICATION	0.746163	0.946949	-0.247225	-0.888981	38936	143	0.793809	0.865183	0.256556	0.890439	23206	143
GO_DNA_DEPENDENT_DNA_REPLICATION_MAINTENANCE_OF_FIDELITY	0.984718	0.995348	-0.211256	-0.621483	50131	41	0.320003	0.522193	0.379959	1.07678	12530	41
GO_DNA_GEOMETRIC_CHANGE	0.505636	0.853231	-0.280389	-0.974284	26153	111	0.515515	0.682066	0.289827	0.972489	16330	111
GO_DNA_INTEGRITY_CHECKPOINT	0.184854	0.636932	0.306926	1.12629	8838	155	0.0317254	0.128234	0.366073	1.28376	902	155
GO_DNA_METHYLATION	0.99704	0.998044	0.187645	0.60634	48500	66	0.220007	0.418014	0.365346	1.13085	7890	66
GO_DNA_METHYLATION_OR_DEMETHYLATION	0.884256	0.981506	-0.238321	-0.798697	45509	87	0.703688	0.811229	0.278008	0.900681	23733	87
GO_DNA_MODIFICATION	0.934498	0.982895	-0.224733	-0.778872	48320	109	0.708438	0.813109	0.271265	0.907858	22516	109
GO_DNA_PACKAGING	0.017076	0.28942	0.35912	1.34295	811	182	0.00475709	0.0359251	0.390518	1.39512	126	182
GO_DNA_RECOMBINATION	0.335424	0.760015	0.264386	1.03527	15773	278	0.108981	0.273415	0.300606	1.12341	2415	278
GO_DNA_REPLICATION	0.720654	0.941491	0.236887	0.921918	33980	261	0.13461	0.309927	0.299014	1.11002	3070	261
GO_DNA_REPLICATION_DEPENDENT_NUCLEOSOME_ORGANIZATION	0.206382	0.666244	0.446086	1.20093	10186	26	0.0138132	0.0729285	0.620038	1.59535	574	26
GO_DNA_REPLICATION_INDEPENDENT_NUCLEOSOME_ORGANIZATION	0.466578	0.831493	0.326276	0.990815	22824	47	0.226346	0.423906	0.392114	1.14117	8671	47
GO_DNA_REPLICATION_INITIATION	0.80759	0.965624	-0.277655	-0.795754	41048	36	0.490309	0.664331	0.352029	0.97215	19580	36
GO_DNA_SYNTHESIS_INVOLVED_IN_DNA_REPAIR	0.73111	0.944439	0.278177	0.854558	35762	50	0.379677	0.57457	0.351212	1.0343	14407	50
GO_DNA_TEMPLATED_TRANSCRIPTION_ELONGATION	0.473862	0.833756	-0.285414	-0.987894	24501	108	0.849309	0.90353	-0.269296	-0.819929	57831	108
GO_DNA_TEMPLATED_TRANSCRIPTION_INITIATION	0.652298	0.912071	-0.245142	-0.935571	34394	240	0.780972	0.857115	-0.266859	-0.88337	59388	240
GO_DNA_TEMPLATED_TRANSCRIPTION_TERMINATION	0.782546	0.955375	0.258353	0.845509	38019	71	0.941886	0.963527	0.244739	0.766701	33354	71
GO_DOPAMINERGIC_NEURON_DIFFERENTIATION	0.031894	0.383543	-0.530532	-1.49551	1621	33	0.000267957	0.00490378	-0.717851	-1.81404	15	33
GO_DOPAMINE_METABOLIC_PROCESS	0.000176412	0.0448416	-0.664792	-1.92785	8	38	1.65574e-05	0.000725964	-0.76748	-1.98881	0	38
GO_DOPAMINE_RECEPTOR_SIGNALING_PATHWAY	0.859551	0.979389	0.260527	0.767535	42172	40	0.00367447	0.0296403	-0.633622	-1.65727	222	40
GO_DOPAMINE_TRANSPORT	0.0231994	0.335848	-0.504253	-1.50555	1185	44	1.63175e-05	0.000725964	-0.732926	-1.94994	0	44
GO_DORSAL_VENTRAL_PATTERN_FORMATION	0.712801	0.937929	-0.263879	-0.882965	36756	86	0.705458	0.812049	-0.297911	-0.879749	46694	86
GO_DOUBLE_STRAND_BREAK_REPAIR	0.487617	0.843712	0.255921	0.986376	23054	238	0.191749	0.381185	0.294866	1.08573	4619	238
GO_DRUG_CATABOLIC_PROCESS	0.00209539	0.105831	-0.438268	-1.55907	108	131	0.00783387	0.0490991	-0.465848	-1.45116	546	131
GO_DRUG_TRANSMEMBRANE_TRANSPORT	0.117941	0.564478	-0.381038	-1.24024	6066	72	0.501745	0.672072	-0.338735	-0.974666	32494	72
GO_DRUG_TRANSPORT	0.00490616	0.167654	-0.385369	-1.43277	257	188	0.000231129	0.00439145	-0.496659	-1.60815	16	188
GO_EAR_DEVELOPMENT	0.472276	0.833307	0.261447	0.990783	22357	205	0.0357199	0.13838	0.341808	1.23807	909	205
GO_EAR_MORPHOGENESIS	0.636791	0.909892	-0.265651	-0.923072	32937	111	0.55188	0.708372	0.286163	0.960197	17482	111
GO_EATING_BEHAVIOR	0.0439009	0.409716	-0.527778	-1.45782	2230	30	0.000236415	0.00443538	-0.737859	-1.83197	13	30
GO_ELECTRON_TRANSPORT_CHAIN	0.00179345	0.0972701	-0.413343	-1.51831	93	170	1.37658e-05	0.000725964	-0.630801	-2.02226	0	170
GO_EMBRYONIC_APPENDAGE_MORPHOGENESIS	0.697855	0.931076	-0.256484	-0.90144	36180	120	0.22413	0.422616	0.323753	1.09769	6906	120
GO_EMBRYONIC_AXIS_SPECIFICATION	0.322198	0.755595	0.380644	1.08588	15836	34	0.787477	0.860767	-0.315575	-0.801413	47072	34
GO_EMBRYONIC_CAMERA_TYPE_EYE_DEVELOPMENT	0.278964	0.721853	-0.393625	-1.12212	14169	35	0.451151	0.635403	0.362014	0.99396	18064	35
GO_EMBRYONIC_CAMERA_TYPE_EYE_MORPHOGENESIS	0.288903	0.732811	-0.423623	-1.12553	14636	25	0.634117	0.765199	-0.370192	-0.886193	36852	25
GO_EMBRYONIC_CRANIAL_SKELETON_MORPHOGENESIS	0.763148	0.947394	-0.277372	-0.831555	39005	45	0.142175	0.319118	0.42571	1.22838	5478	45
GO_EMBRYONIC_DIGESTIVE_TRACT_DEVELOPMENT	0.0711045	0.480963	0.482399	1.37616	3494	34	0.0753511	0.221141	0.498157	1.35938	3030	34
GO_EMBRYONIC_DIGIT_MORPHOGENESIS	0.635604	0.909892	-0.288835	-0.905922	32547	58	0.0513328	0.174602	0.44587	1.34996	1894	58
GO_EMBRYONIC_EYE_MORPHOGENESIS	0.433892	0.812517	-0.358586	-1.01081	22065	33	0.659761	0.782221	-0.346821	-0.876431	39394	33
GO_EMBRYONIC_FORELIMB_MORPHOGENESIS	0.312316	0.749711	-0.401175	-1.09972	15845	29	0.360383	0.556429	-0.434758	-1.07135	21254	29
GO_EMBRYONIC_HEART_TUBE_DEVELOPMENT	0.521893	0.861066	0.291482	0.963138	25351	75	0.742259	0.83173	0.278171	0.878869	25935	75
GO_EMBRYONIC_HINDLIMB_MORPHOGENESIS	0.151317	0.608926	0.469355	1.26358	7468	26	0.148149	0.327419	0.491151	1.26373	6166	26
GO_EMBRYONIC_ORGAN_DEVELOPMENT	0.624664	0.903234	0.235671	0.956898	29014	417	0.0016318	0.0167086	0.340815	1.31802	27	417
GO_EMBRYONIC_ORGAN_MORPHOGENESIS	0.918245	0.982721	0.218958	0.857664	43207	279	0.0515324	0.174872	0.315243	1.17854	1139	279
GO_EMBRYONIC_PATTERN_SPECIFICATION	0.21465	0.673375	0.364088	1.15252	10446	59	0.110356	0.275704	0.410513	1.24631	4058	59
GO_EMBRYONIC_PLACENTA_DEVELOPMENT	0.554847	0.872777	0.280571	0.951222	26903	88	0.00413223	0.0324347	0.474053	1.53817	138	88
GO_EMBRYONIC_PLACENTA_MORPHOGENESIS	0.0154242	0.282273	0.600158	1.60121	760	25	0.0716486	0.213942	0.546529	1.39416	3000	25
GO_EMBRYONIC_SKELETAL_SYSTEM_DEVELOPMENT	0.93342	0.982895	0.223332	0.791426	45002	119	0.206694	0.399213	0.327481	1.10894	6378	119
GO_EMBRYONIC_SKELETAL_SYSTEM_MORPHOGENESIS	0.986224	0.995348	0.204552	0.693495	47820	88	0.098579	0.260924	0.377711	1.22557	3315	88
GO_EMBRYO_IMPLANTATION	0.0742845	0.485945	0.440938	1.33901	3633	47	0.0133114	0.0707806	0.529072	1.53975	509	47
GO_ENDOCARDIAL_CUSHION_DEVELOPMENT	0.319435	0.752313	-0.364424	-1.08275	16317	43	0.0875794	0.240792	0.458538	1.31201	3404	43
GO_ENDOCARDIAL_CUSHION_MORPHOGENESIS	0.0635127	0.453728	-0.4956	-1.39704	3229	33	0.289866	0.493534	0.407652	1.10497	11678	33
GO_ENDOCHONDRAL_BONE_MORPHOGENESIS	0.192544	0.648993	0.356125	1.16254	9368	70	0.626946	0.761822	-0.318361	-0.912223	40427	70
GO_ENDOCRINE_HORMONE_SECRETION	0.775736	0.953448	-0.274353	-0.825805	39629	46	0.345018	0.542535	-0.400168	-1.07265	21239	46
GO_ENDOCRINE_PANCREAS_DEVELOPMENT	0.271358	0.715231	0.372962	1.1189	13263	44	0.389586	0.584575	0.358549	1.03045	15083	44
GO_ENDOCRINE_PROCESS	0.199262	0.656071	-0.347182	-1.15122	10266	81	0.733273	0.826951	-0.295509	-0.865565	48189	81
GO_ENDOCRINE_SYSTEM_DEVELOPMENT	0.260888	0.707357	0.305785	1.08908	12537	124	0.294835	0.49804	0.311287	1.06032	8995	124
GO_ENDOCYTIC_RECYCLING	0.422132	0.802919	-0.338627	-1.01519	21575	45	0.537932	0.696766	-0.356198	-0.951273	33063	45
GO_ENDODERM_DEVELOPMENT	0.874689	0.981506	0.242462	0.797121	42480	73	0.229388	0.426866	0.355421	1.11818	8062	73
GO_ENDODERM_FORMATION	0.880373	0.981506	0.251271	0.766038	43073	48	0.560702	0.715081	0.321686	0.94062	21438	48
GO_ENDOMEMBRANE_SYSTEM_ORGANIZATION	0.835945	0.974491	-0.224816	-0.900396	44758	402	0.0484209	0.168541	-0.351619	-1.21173	3993	402
GO_ENDOPLASMIC_RETICULUM_ORGANIZATION	0.923806	0.982721	0.236155	0.74317	45053	57	0.0991312	0.262153	-0.463439	-1.28667	6240	57
GO_ENDOPLASMIC_RETICULUM_TO_CYTOSOL_TRANSPORT	0.318199	0.752313	0.404199	1.09745	15719	27	0.388987	0.584558	0.400098	1.03791	16112	27
GO_ENDOPLASMIC_RETICULUM_TO_GOLGI_VESICLE_MEDIATED_TRANSPORT	0.112839	0.559133	-0.314342	-1.17524	5928	198	6.745e-05	0.00201203	-0.505759	-1.64602	4	198
GO_ENDOPLASMIC_RETICULUM_UNFOLDED_PROTEIN_RESPONSE	0.167057	0.626223	0.325963	1.15392	8050	118	0.263107	0.464765	0.318237	1.07708	8164	118
GO_ENDOSOMAL_TRANSPORT	0.602766	0.893207	-0.251148	-0.949029	31731	218	0.122455	0.290776	-0.357723	-1.17485	9207	218
GO_ENDOSOME_ORGANIZATION	0.141992	0.595606	-0.369986	-1.20945	7294	74	0.0185954	0.089468	-0.504778	-1.4584	1208	74
GO_ENDOSOME_TO_LYSOSOME_TRANSPORT	0.244587	0.693626	-0.370544	-1.13568	12493	51	0.274519	0.478045	-0.410547	-1.11948	17073	51
GO_ENDOSOME_TRANSPORT_VIA_MULTIVESICULAR_BODY_SORTING_PATHWAY	0.241756	0.693626	-0.435045	-1.1659	12242	26	0.411786	0.602431	-0.429284	-1.03573	24037	26
GO_ENDOTHELIAL_CELL_APOPTOTIC_PROCESS	0.785894	0.956002	-0.268203	-0.827616	40089	53	0.282243	0.486103	0.367363	1.09334	10591	53
GO_ENDOTHELIAL_CELL_CHEMOTAXIS	0.900022	0.981506	0.260239	0.712294	44461	28	0.0890652	0.242853	0.516003	1.34977	3670	28
GO_ENDOTHELIAL_CELL_DEVELOPMENT	0.659688	0.914264	0.282783	0.895152	32106	59	0.000326255	0.00556126	0.587574	1.78387	11	59
GO_ENDOTHELIAL_CELL_MIGRATION	0.360261	0.770917	0.272955	1.03155	17057	200	0.000814869	0.0101705	0.407909	1.47417	20	200
GO_ENDOTHELIAL_CELL_PROLIFERATION	0.100568	0.536363	-0.338288	-1.21218	5237	139	0.344158	0.541704	0.299213	1.03499	10152	139
GO_ENDOTHELIUM_DEVELOPMENT	0.338933	0.760015	0.295915	1.04864	16340	119	3.24023e-05	0.00123228	0.592554	2.00655	0	119
GO_ENERGY_DERIVATION_BY_OXIDATION_OF_ORGANIC_COMPOUNDS	0.00441029	0.158867	-0.362155	-1.39325	232	259	1.29761e-05	0.000725964	-0.596059	-1.9868	0	259
GO_ENERGY_HOMEOSTASIS	0.0267774	0.357635	0.532917	1.51068	1315	33	0.273138	0.476474	0.412771	1.11884	11004	33
GO_ENERGY_RESERVE_METABOLIC_PROCESS	0.0903222	0.515351	-0.385936	-1.27222	4644	78	0.0161466	0.0824134	-0.502327	-1.46209	1053	78
GO_ENSHEATHMENT_OF_NEURONS	0.436244	0.81383	0.279442	1.00377	20940	132	0.018388	0.0889642	0.391945	1.34745	552	132
GO_ENTEROENDOCRINE_CELL_DIFFERENTIATION	0.0472245	0.411125	0.543962	1.46443	2330	26	0.288058	0.491859	0.433915	1.11646	11990	26
GO_ENTRAINMENT_OF_CIRCADIAN_CLOCK	0.598845	0.891793	0.33745	0.908468	29558	26	0.14272	0.3201	0.493898	1.27079	5940	26
GO_ENTRY_INTO_HOST	0.028769	0.370432	0.374564	1.34271	1380	130	0.000696263	0.00927211	0.457602	1.56982	20	130
GO_EPHRIN_RECEPTOR_SIGNALING_PATHWAY	0.868462	0.981506	-0.241736	-0.807438	44783	85	0.0384691	0.145626	-0.464777	-1.3696	2538	85
GO_EPIBOLY	0.445621	0.819099	0.362059	1.00508	21916	30	0.592067	0.739608	-0.368863	-0.915823	35060	30
GO_EPIDERMAL_CELL_DIFFERENTIATION	0.158496	0.617144	0.286162	1.11818	7477	271	0.000222687	0.0043267	0.406742	1.51605	4	271
GO_EPIDERMAL_GROWTH_FACTOR_RECEPTOR_SIGNALING_PATHWAY	0.858249	0.978653	0.236633	0.835423	41352	116	0.0868254	0.239593	0.36025	1.21622	2705	116
GO_EPIDERMIS_DEVELOPMENT	0.11601	0.562171	0.28042	1.12871	5406	376	0.000216708	0.0042529	0.375393	1.44031	3	376
GO_EPIDERMIS_MORPHOGENESIS	0.129167	0.574884	0.471311	1.29002	6380	28	0.0318558	0.128587	0.572404	1.4973	1312	28
GO_EPITHELIAL_CELL_APOPTOTIC_PROCESS	0.640894	0.909892	0.266588	0.918964	31058	98	0.00358533	0.0293015	0.464505	1.53089	116	98
GO_EPITHELIAL_CELL_DEVELOPMENT	0.152818	0.611886	0.30043	1.13655	7223	202	0.000506467	0.00751638	0.415561	1.50339	12	202
GO_EPITHELIAL_CELL_DIFFERENTIATION_INVOLVED_IN_KIDNEY_DEVELOPMENT	0.0193496	0.305848	0.501923	1.51188	945	45	0.0216934	0.0984955	0.515437	1.48728	835	45
GO_EPITHELIAL_CELL_MORPHOGENESIS	0.649961	0.911916	0.312108	0.884743	31942	33	0.132809	0.307108	0.467765	1.26791	5350	33
GO_EPITHELIAL_CELL_PROLIFERATION	0.81078	0.966428	-0.227282	-0.905038	43229	378	0.0921882	0.248036	0.290665	1.11573	1696	378
GO_EPITHELIAL_STRUCTURE_MAINTENANCE	0.211443	0.670682	-0.43392	-1.18948	10727	29	0.412554	0.602954	-0.418967	-1.03243	24331	29
GO_EPITHELIAL_TO_MESENCHYMAL_TRANSITION	0.491851	0.847455	-0.275266	-0.981002	25561	133	0.0790668	0.228055	0.352789	1.21367	2368	133
GO_EPITHELIAL_TUBE_BRANCHING_INVOLVED_IN_LUNG_MORPHOGENESIS	0.681882	0.924844	0.316342	0.858907	33686	27	0.82418	0.886049	0.30062	0.779853	34139	27
GO_EPITHELIAL_TUBE_FORMATION	0.27679	0.719927	0.301032	1.07812	13291	129	0.0183243	0.0889642	0.393878	1.34989	553	129
GO_EPITHELIAL_TUBE_MORPHOGENESIS	0.538367	0.869774	0.245823	0.974386	25320	315	0.00519745	0.0376468	0.343038	1.29619	106	315
GO_ERAD_PATHWAY	0.432384	0.811604	0.292693	1.00587	20980	96	0.922721	0.950418	-0.255939	-0.767616	62004	96
GO_ERBB2_SIGNALING_PATHWAY	0.0143578	0.276317	0.563046	1.58534	705	32	0.0885269	0.242388	0.497192	1.33868	3580	32
GO_ERBB_SIGNALING_PATHWAY	0.569473	0.881181	0.263617	0.953484	27287	139	0.0679977	0.206379	0.353735	1.22359	2005	139
GO_ERK1_AND_ERK2_CASCADE	0.30693	0.744737	0.267034	1.04563	14433	278	0.877351	0.919585	0.240129	0.897399	19449	278
GO_ERYTHROCYTE_DEVELOPMENT	0.645022	0.911674	0.314999	0.886924	31716	32	0.438086	0.62349	0.372641	1.00333	17720	32
GO_ERYTHROCYTE_HOMEOSTASIS	0.797082	0.961468	-0.245771	-0.859349	41303	116	0.264583	0.466626	0.318871	1.07652	8245	116
GO_ER_NUCLEUS_SIGNALING_PATHWAY	0.0470648	0.411125	0.467014	1.40673	2300	45	0.124114	0.293586	0.433937	1.25212	4782	45
GO_ESTABLISHMENT_OF_CELL_POLARITY	0.729409	0.944439	-0.249763	-0.892834	38018	136	0.378226	0.573298	0.296573	1.02304	11224	136
GO_ESTABLISHMENT_OF_ENDOTHELIAL_BARRIER	0.731285	0.944439	0.2841	0.848613	35772	43	0.00162041	0.0167086	0.600758	1.71895	62	43
GO_ESTABLISHMENT_OF_EPITHELIAL_CELL_POLARITY	0.543154	0.870501	-0.344159	-0.943425	27557	29	0.633124	0.765021	-0.360737	-0.888941	37340	29
GO_ESTABLISHMENT_OF_MITOTIC_SPINDLE_LOCALIZATION	0.916882	0.982721	-0.249905	-0.712409	46572	35	0.520197	0.685401	-0.376398	-0.961305	31190	35
GO_ESTABLISHMENT_OF_ORGANELLE_LOCALIZATION	0.278015	0.721773	-0.263063	-1.05265	14865	399	1.21405e-05	0.000725964	-0.476344	-1.64055	0	399
GO_ESTABLISHMENT_OF_PROTEIN_LOCALIZATION_TO_CHROMOSOME	0.014877	0.279969	0.601601	1.60506	733	25	0.706282	0.812197	-0.350418	-0.838857	41046	25
GO_ESTABLISHMENT_OF_PROTEIN_LOCALIZATION_TO_ENDOPLASMIC_RETICULUM	0.926806	0.982895	0.226393	0.785555	44760	103	0.00861214	0.0522155	0.437724	1.45393	277	103
GO_ESTABLISHMENT_OF_PROTEIN_LOCALIZATION_TO_MEMBRANE	0.919909	0.982721	-0.219079	-0.856131	48664	306	0.0793789	0.228339	-0.353563	-1.19459	6282	306
GO_ESTABLISHMENT_OF_PROTEIN_LOCALIZATION_TO_PLASMA_MEMBRANE	0.672605	0.920888	0.282829	0.887269	32886	56	0.471596	0.651585	-0.357993	-0.991212	29636	56
GO_ESTABLISHMENT_OF_PROTEIN_LOCALIZATION_TO_VACUOLE	0.915118	0.982721	0.242393	0.732905	44762	46	0.738267	0.829485	0.295193	0.855419	28378	46
GO_ESTABLISHMENT_OF_RNA_LOCALIZATION	0.946318	0.986158	0.217457	0.814996	44863	186	0.725737	0.82389	0.257519	0.922717	19247	186
GO_ESTABLISHMENT_OF_SPINDLE_ORIENTATION	0.977517	0.992878	-0.21749	-0.630706	49869	38	0.545372	0.702488	0.338012	0.94297	21599	38
GO_ESTABLISHMENT_OR_MAINTENANCE_OF_BIPOLAR_CELL_POLARITY	0.658255	0.914264	-0.29385	-0.887897	33624	47	0.493378	0.666507	-0.363397	-0.977272	30435	47
GO_ESTABLISHMENT_OR_MAINTENANCE_OF_CELL_POLARITY	0.516689	0.857929	-0.258464	-0.976141	27212	217	0.571915	0.724119	-0.291531	-0.957023	42963	217
GO_ESTROGEN_METABOLIC_PROCESS	0.379775	0.780149	0.386783	1.05016	18761	27	0.731333	0.826951	0.322067	0.835491	30293	27
GO_EXCITATORY_SYNAPSE_ASSEMBLY	0.28618	0.729012	-0.424575	-1.12806	14498	25	0.0478345	0.167477	-0.605143	-1.44864	2779	25
GO_EXCRETION	0.0240139	0.335923	-0.460463	-1.46094	1230	62	0.0830137	0.233858	-0.464455	-1.30678	5280	62
GO_EXECUTION_PHASE_OF_APOPTOSIS	0.214552	0.673375	0.349438	1.1436	10423	71	0.0300455	0.123281	0.443303	1.38875	1063	71
GO_EXIT_FROM_MITOSIS	0.0637212	0.453728	0.50625	1.40536	3133	30	0.0090967	0.0540439	0.611511	1.62448	370	30
GO_EXOCRINE_SYSTEM_DEVELOPMENT	0.111929	0.558163	0.423392	1.28018	5474	46	0.0561394	0.184432	0.472047	1.36791	2157	46
GO_EXOCYTIC_PROCESS	0.0194275	0.305848	-0.436551	-1.44756	1000	81	3.04326e-05	0.00118172	-0.646454	-1.8935	1	81
GO_EXPLORATION_BEHAVIOR	0.441972	0.8162	0.377731	1.00778	21805	25	0.00968735	0.0563302	-0.674057	-1.61361	562	25
GO_EXPORT_ACROSS_PLASMA_MEMBRANE	0.0436676	0.409716	0.467336	1.41305	2135	46	0.912511	0.944265	-0.271549	-0.727889	56175	46
GO_EXTRACELLULAR_MATRIX_ASSEMBLY	0.469917	0.833307	0.335447	0.988259	23055	40	0.0650167	0.200684	0.483833	1.36395	2555	40
GO_EXTRACELLULAR_MATRIX_DISASSEMBLY	0.493563	0.847981	0.29505	0.976841	23961	76	0.161009	0.343291	0.368979	1.16926	5620	76
GO_EXTRACELLULAR_STRUCTURE_ORGANIZATION	0.229828	0.690532	0.267342	1.0715	10729	358	5.27037e-05	0.00168561	0.408536	1.56123	0	358
GO_EXTRACELLULAR_TRANSPORT	0.673769	0.920888	-0.321562	-0.861773	34120	26	0.730535	0.826798	-0.341905	-0.824908	42644	26
GO_EXTRINSIC_APOPTOTIC_SIGNALING_PATHWAY	0.840174	0.97519	0.229812	0.875299	39772	214	0.15286	0.331382	0.305726	1.11237	3815	214
GO_EXTRINSIC_APOPTOTIC_SIGNALING_PATHWAY_VIA_DEATH_DOMAIN_RECEPTORS	0.975788	0.992878	-0.212756	-0.704252	50295	80	0.483535	0.661038	0.307055	0.981344	16650	80
GO_EYE_MORPHOGENESIS	0.0978925	0.5319	-0.335755	-1.21189	5113	147	0.702509	0.810774	0.264034	0.919975	20383	147
GO_EYE_PHOTORECEPTOR_CELL_DEVELOPMENT	0.0498535	0.414793	-0.503955	-1.42918	2534	34	0.161115	0.343291	-0.489568	-1.24327	9630	34
GO_EYE_PHOTORECEPTOR_CELL_DIFFERENTIATION	0.0353929	0.383551	-0.484473	-1.45244	1808	45	0.318962	0.521197	-0.408438	-1.09079	19604	45
GO_FACE_DEVELOPMENT	0.978782	0.992878	0.213663	0.64884	47881	47	0.133427	0.307822	0.424761	1.23618	5111	47
GO_FATTY_ACID_BETA_OXIDATION	0.00037006	0.0479952	-0.551304	-1.78486	18	70	0.00333416	0.0283356	-0.556723	-1.59522	214	70
GO_FATTY_ACID_BIOSYNTHETIC_PROCESS	0.235116	0.690602	0.302792	1.09926	11242	143	0.308329	0.511538	0.302432	1.04966	9013	143
GO_FATTY_ACID_CATABOLIC_PROCESS	0.000193401	0.0448416	-0.504479	-1.73435	9	103	0.0023183	0.0214454	-0.517814	-1.5671	156	103
GO_FATTY_ACID_DERIVATIVE_BIOSYNTHETIC_PROCESS	0.133772	0.57991	-0.359533	-1.20716	6890	88	0.103143	0.267545	-0.422517	-1.25145	6844	88
GO_FATTY_ACID_DERIVATIVE_METABOLIC_PROCESS	0.149572	0.60539	-0.319883	-1.16001	7805	153	0.070683	0.211585	-0.395944	-1.25459	5044	153
GO_FATTY_ACID_DERIVATIVE_TRANSPORT	0.56717	0.881181	-0.310595	-0.934895	28974	46	0.629512	0.763117	-0.335956	-0.900532	38753	46
GO_FATTY_ACID_METABOLIC_PROCESS	0.000638606	0.0680343	-0.363506	-1.43868	33	352	0.0179736	0.0883601	-0.375476	-1.28166	1451	352
GO_FATTY_ACID_TRANSPORT	0.742837	0.946949	-0.258132	-0.873788	38267	93	0.90991	0.942942	0.248482	0.812711	30097	93
GO_FATTY_ACYL_COA_BIOSYNTHETIC_PROCESS	0.355037	0.769993	-0.383195	-1.06617	18048	31	0.411237	0.601923	-0.413179	-1.03173	24424	31
GO_FATTY_ACYL_COA_METABOLIC_PROCESS	0.447348	0.819176	-0.341963	-1.00116	22786	40	0.11699	0.285978	-0.492246	-1.2875	7099	40
GO_FAT_CELL_DIFFERENTIATION	0.932514	0.982895	0.219166	0.829489	44064	203	0.286466	0.489981	0.290202	1.0507	7350	203
GO_FAT_SOLUBLE_VITAMIN_METABOLIC_PROCESS	0.747039	0.946949	0.282406	0.840127	36642	42	0.1366	0.313445	0.435128	1.23945	5329	42
GO_FC_EPSILON_RECEPTOR_SIGNALING_PATHWAY	0.0648848	0.456489	-0.370823	-1.28352	3354	108	0.000352459	0.0057747	-0.549495	-1.67306	23	108
GO_FC_RECEPTOR_MEDIATED_STIMULATORY_SIGNALING_PATHWAY	0.0706521	0.480963	0.387475	1.297	3424	81	0.602077	0.745249	0.29233	0.935801	20640	81
GO_FC_RECEPTOR_SIGNALING_PATHWAY	0.422137	0.802919	-0.274013	-1.00857	22119	173	0.0200714	0.0933826	-0.420827	-1.35138	1460	173
GO_FEAR_RESPONSE	0.521075	0.861066	-0.329051	-0.958753	26566	39	0.0387017	0.146136	-0.55388	-1.44215	2342	39
GO_FEEDING_BEHAVIOR	0.086374	0.509152	-0.371655	-1.26012	4447	94	4.47227e-05	0.0015695	-0.608871	-1.82121	2	94
GO_FEMALE_GAMETE_GENERATION	0.510456	0.854898	0.273459	0.973945	24531	124	0.146795	0.326053	0.337935	1.15109	4478	124
GO_FEMALE_MEIOTIC_NUCLEAR_DIVISION	0.737688	0.946876	0.30382	0.82491	36443	27	0.971748	0.983952	-0.251103	-0.610362	56923	27
GO_FEMALE_PREGNANCY	0.734053	0.944642	0.242031	0.90564	34879	183	0.258184	0.459107	0.297729	1.06446	6876	183
GO_FEMALE_SEX_DIFFERENTIATION	0.503648	0.852656	0.276982	0.975629	24301	114	0.0896264	0.243715	0.360658	1.21444	2813	114
GO_FERTILIZATION	0.298819	0.738505	0.288025	1.06112	14290	160	0.625391	0.761757	-0.292447	-0.93151	44949	160
GO_FIBRINOLYSIS	0.656458	0.913773	0.321773	0.873653	32430	27	0.812809	0.877609	0.303348	0.786929	33668	27
GO_FIBROBLAST_GROWTH_FACTOR_RECEPTOR_SIGNALING_PATHWAY	0.755973	0.946949	0.251332	0.875805	36514	106	0.566195	0.720129	-0.312575	-0.949307	38438	106
GO_FIBROBLAST_MIGRATION	0.736805	0.946876	-0.288248	-0.839867	37565	39	0.733845	0.826951	-0.32175	-0.837744	44426	39
GO_FIBROBLAST_PROLIFERATION	0.119191	0.564478	0.366781	1.22773	5777	81	0.0139136	0.0733291	0.454237	1.4541	476	81
GO_FILOPODIUM_ASSEMBLY	0.983831	0.995211	-0.208606	-0.656358	50501	59	0.218883	0.416224	-0.414526	-1.15716	13837	59
GO_FLUID_TRANSPORT	0.0803134	0.495124	-0.520343	-1.3825	4068	25	0.937609	0.960148	-0.275319	-0.659078	54490	25
GO_FOAM_CELL_DIFFERENTIATION	0.185038	0.636932	-0.426256	-1.20883	9408	34	0.308865	0.511857	-0.435314	-1.10549	18462	34
GO_FOCAL_ADHESION_ASSEMBLY	0.0336316	0.383551	0.412014	1.382	1630	82	0.000379806	0.0061574	0.530517	1.70254	12	82
GO_FOLIC_ACID_CONTAINING_COMPOUND_METABOLIC_PROCESS	0.645275	0.911674	-0.328115	-0.879335	32677	26	0.615383	0.755117	-0.371991	-0.897498	35922	26
GO_FOREBRAIN_CELL_MIGRATION	0.226464	0.688141	0.360972	1.14266	11021	59	0.457237	0.640347	-0.357766	-0.998716	28906	59
GO_FOREBRAIN_DEVELOPMENT	0.176854	0.627031	0.27233	1.09456	8251	370	0.305919	0.508955	-0.308314	-1.05621	24906	370
GO_FOREBRAIN_GENERATION_OF_NEURONS	0.219008	0.678401	0.361439	1.14804	10666	60	0.342133	0.539419	0.345199	1.05103	12545	60
GO_FOREBRAIN_NEURON_DIFFERENTIATION	0.370961	0.778086	0.343411	1.04694	18149	48	0.430354	0.618672	0.344057	1.00603	16454	48
GO_FORELIMB_MORPHOGENESIS	0.62937	0.906218	0.311395	0.898688	30947	36	0.632954	0.765021	-0.348245	-0.893395	38018	36
GO_FORMATION_OF_PRIMARY_GERM_LAYER	0.952533	0.986942	0.219868	0.770444	45993	110	0.211068	0.404637	0.330972	1.10886	6689	110
GO_G0_TO_G1_TRANSITION	0.449877	0.820256	0.333428	1.00029	21989	44	0.117878	0.287329	0.439401	1.26281	4563	44
GO_G1_DNA_DAMAGE_CHECKPOINT	0.543013	0.870501	0.296986	0.951799	26466	63	0.0117346	0.0645834	0.491135	1.50857	425	63
GO_G2_DNA_DAMAGE_CHECKPOINT	0.552813	0.872777	0.33789	0.937987	27188	30	0.342414	0.539577	0.402497	1.06923	13964	30
GO_GAMMA_AMINOBUTYRIC_ACID_SIGNALING_PATHWAY	0.0429081	0.408929	0.554143	1.47844	2116	25	0.108505	0.273404	-0.556407	-1.33197	6305	25
GO_GASTRULATION	0.956608	0.98785	0.215182	0.798155	45523	170	0.412749	0.602954	0.284573	1.00821	11291	170
GO_GASTRULATION_WITH_MOUTH_FORMING_SECOND	0.935137	0.982895	-0.248582	-0.671247	47316	27	0.692279	0.805133	-0.350007	-0.85077	40552	27
GO_GENETIC_IMPRINTING	0.166572	0.626223	0.462369	1.24477	8221	26	0.149302	0.328443	0.490455	1.26194	6214	26
GO_GENE_SILENCING	0.470919	0.833307	0.255353	0.991697	22200	256	0.000517264	0.00759681	0.401138	1.48767	11	256
GO_GENE_SILENCING_BY_RNA	0.897273	0.981506	0.225801	0.839153	42711	173	0.0464133	0.164431	0.347204	1.23283	1262	173
GO_GENITALIA_DEVELOPMENT	0.989802	0.996819	-0.202901	-0.610734	50565	46	0.397997	0.590072	0.353663	1.02485	15298	46
GO_GERM_CELL_DEVELOPMENT	0.36192	0.771724	0.267675	1.02826	17120	231	0.732728	0.826951	-0.272817	-0.900284	55476	231
GO_GLANDULAR_EPITHELIAL_CELL_DEVELOPMENT	0.0239572	0.335923	0.582202	1.5533	1181	25	0.298961	0.500731	0.435027	1.10973	12521	25
GO_GLANDULAR_EPITHELIAL_CELL_DIFFERENTIATION	0.0802617	0.495124	0.439737	1.3296	3925	46	0.415947	0.604749	0.350016	1.01428	15988	46
GO_GLAND_DEVELOPMENT	0.114147	0.561663	0.27678	1.12423	5297	419	0.0110962	0.0622179	0.317177	1.22729	189	419
GO_GLAND_MORPHOGENESIS	0.957786	0.987924	0.217828	0.769031	46148	116	0.11243	0.278453	0.351202	1.18567	3503	116
GO_GLIAL_CELL_ACTIVATION	0.706266	0.934365	-0.282168	-0.867622	36044	52	0.996468	0.998141	0.204176	0.605769	37519	52
GO_GLIAL_CELL_DEVELOPMENT	0.428779	0.806499	0.287445	1.00724	20703	110	0.00252398	0.0227463	0.457672	1.53334	79	110
GO_GLIAL_CELL_DIFFERENTIATION	0.189405	0.644236	0.292423	1.11088	8973	209	3.95304e-05	0.00142071	0.460853	1.67306	0	209
GO_GLIAL_CELL_MIGRATION	0.318187	0.752313	0.35291	1.0803	15587	49	0.52868	0.691489	0.325468	0.9552	20156	49
GO_GLIAL_CELL_PROLIFERATION	0.7527	0.946949	-0.279289	-0.837299	38471	45	0.145497	0.323893	0.424515	1.22493	5606	45
GO_GLIOGENESIS	0.217683	0.676604	0.277003	1.08467	10236	278	9.02161e-05	0.00246894	0.432464	1.61619	1	278
GO_GLOBAL_GENOME_NUCLEOTIDE_EXCISION_REPAIR	0.530727	0.866534	0.356015	0.949839	26184	25	0.48977	0.664331	0.381101	0.972165	20513	25
GO_GLOMERULUS_DEVELOPMENT	0.590605	0.8887	0.292467	0.92896	28765	60	0.0492773	0.170121	0.444406	1.35309	1806	60
GO_GLUCOSE_CATABOLIC_PROCESS	0.94966	0.986272	-0.236382	-0.67386	48237	35	3.33556e-05	0.00124375	-0.75041	-1.91652	1	35
GO_GLUCOSE_IMPORT	0.903608	0.982721	-0.241786	-0.760758	46383	59	0.748612	0.836684	-0.30294	-0.845668	47327	59
GO_GLUCOSE_METABOLIC_PROCESS	0.869416	0.981506	0.227781	0.860826	41165	200	0.048834	0.169386	-0.388801	-1.26653	3624	200
GO_GLUTAMATE_METABOLIC_PROCESS	0.257313	0.703475	-0.410831	-1.14306	13080	31	0.00163316	0.0167086	-0.69273	-1.72979	96	31
GO_GLUTAMATE_RECEPTOR_SIGNALING_PATHWAY	0.319347	0.752313	0.309341	1.06308	15495	96	0.0377541	0.143283	-0.453147	-1.35909	2536	96
GO_GLUTAMATE_SECRETION	0.629462	0.906218	0.302043	0.902211	30791	43	0.000294488	0.0051674	-0.675177	-1.78948	17	43
GO_GLUTAMINE_FAMILY_AMINO_ACID_CATABOLIC_PROCESS	0.195241	0.650669	-0.448293	-1.21053	9878	27	0.035849	0.138527	-0.607212	-1.47596	2099	27
GO_GLUTAMINE_FAMILY_AMINO_ACID_METABOLIC_PROCESS	0.0834194	0.504789	-0.398661	-1.29068	4282	70	0.000914956	0.0110053	-0.583985	-1.67333	58	70
GO_GLUTATHIONE_METABOLIC_PROCESS	0.12054	0.564478	-0.415512	-1.26467	6148	49	0.108735	0.273404	-0.474582	-1.28471	6727	49
GO_GLYCEROLIPID_BIOSYNTHETIC_PROCESS	0.433905	0.812517	-0.26323	-1.00339	22881	237	0.0338541	0.133757	-0.386829	-1.27915	2569	237
GO_GLYCEROLIPID_CATABOLIC_PROCESS	0.507886	0.853352	-0.309439	-0.967622	26019	57	0.708382	0.813109	0.291428	0.879642	26241	57
GO_GLYCEROLIPID_METABOLIC_PROCESS	0.282215	0.725106	-0.263381	-1.05172	15082	389	0.141174	0.318068	-0.329766	-1.13353	11573	389
GO_GLYCEROPHOSPHOLIPID_METABOLIC_PROCESS	0.741382	0.946949	-0.234631	-0.917087	39184	307	0.167918	0.353245	-0.333467	-1.12664	13279	307
GO_GLYCOGEN_BIOSYNTHETIC_PROCESS	0.211569	0.670682	-0.398456	-1.17219	10770	41	0.0856631	0.237783	-0.507534	-1.33359	5211	41
GO_GLYCOLIPID_BIOSYNTHETIC_PROCESS	0.324106	0.755962	-0.336456	-1.07031	16613	63	0.221526	0.420092	-0.408661	-1.15252	14110	63
GO_GLYCOLYTIC_PROCESS_THROUGH_FRUCTOSE_6_PHOSPHATE	0.786585	0.956147	-0.292974	-0.796796	39801	28	0.000187123	0.00379719	-0.762989	-1.86792	10	28
GO_GLYCOPROTEIN_BIOSYNTHETIC_PROCESS	0.153378	0.613025	0.279513	1.11197	7209	328	0.674654	0.793883	0.251227	0.952508	13513	328
GO_GLYCOPROTEIN_METABOLIC_PROCESS	0.575182	0.883051	0.239327	0.967375	26795	395	0.950945	0.970713	-0.240825	-0.828759	78161	395
GO_GLYCOSPHINGOLIPID_METABOLIC_PROCESS	0.369443	0.777184	-0.327966	-1.0433	18937	63	0.00987457	0.0570849	-0.543737	-1.53347	628	63
GO_GLYCOSYLATION	0.493809	0.847981	0.253692	0.984577	23289	254	0.664816	0.786651	-0.278657	-0.927066	51023	254
GO_GLYCOSYL_COMPOUND_BIOSYNTHETIC_PROCESS	0.516334	0.857929	-0.3284	-0.961452	26300	40	0.282835	0.48613	-0.428299	-1.12024	17164	40
GO_GLYCOSYL_COMPOUND_CATABOLIC_PROCESS	0.0533294	0.419269	-0.483781	-1.40959	2718	39	0.0885695	0.242388	-0.511224	-1.33108	5361	39
GO_GLYCOSYL_COMPOUND_METABOLIC_PROCESS	0.216854	0.67594	-0.318871	-1.1207	11242	120	0.007227	0.0473805	-0.475353	-1.46662	499	120
GO_GOLGI_ORGANIZATION	0.563704	0.878542	-0.26955	-0.952605	29262	125	0.0618146	0.196581	-0.414448	-1.28487	4300	125
GO_GOLGI_TO_PLASMA_MEMBRANE_PROTEIN_TRANSPORT	0.505989	0.853231	0.334862	0.966415	24880	36	0.677055	0.79511	-0.338328	-0.867954	40667	36
GO_GOLGI_TO_PLASMA_MEMBRANE_TRANSPORT	0.589552	0.8887	0.296405	0.926375	28821	55	0.548681	0.705785	-0.343673	-0.949041	34426	55
GO_GOLGI_VESICLE_BUDDING	0.310899	0.749122	-0.324242	-1.07328	16024	80	0.0263399	0.11309	-0.483111	-1.41209	1726	80
GO_GOLGI_VESICLE_TRANSPORT	0.393641	0.7934	-0.256884	-1.01603	20923	350	0.000730569	0.00939348	-0.423244	-1.44435	58	350
GO_GPI_ANCHOR_METABOLIC_PROCESS	0.0285815	0.370432	-0.544493	-1.51495	1452	31	0.137421	0.314834	-0.511754	-1.27788	8161	31
GO_GRANULOCYTE_DIFFERENTIATION	0.382494	0.780574	0.371415	1.04577	18807	32	0.176807	0.364236	0.450566	1.21314	7151	32
GO_GRANULOCYTE_MIGRATION	0.872305	0.981506	-0.233717	-0.830547	45358	130	0.652565	0.778091	0.27127	0.930604	19681	130
GO_GROWTH_PLATE_CARTILAGE_DEVELOPMENT	0.0233556	0.335848	0.534194	1.52392	1147	34	0.780735	0.857115	-0.317257	-0.805684	46669	34
GO_GUANOSINE_CONTAINING_COMPOUND_METABOLIC_PROCESS	0.048791	0.413369	-0.49397	-1.42372	2483	37	0.00798446	0.0497237	-0.621836	-1.60331	480	37
GO_G_PROTEIN_COUPLED_RECEPTOR_SIGNALING_PATHWAY_COUPLED_TO_CYCLIC_NUCLEOTIDE_SECOND_MESSENGER	0.981042	0.994038	-0.207825	-0.790113	51696	231	0.976318	0.985903	-0.235093	-0.775796	73919	231
GO_HAIR_CELL_DIFFERENTIATION	0.911765	0.982721	0.247253	0.724669	44691	39	0.10595	0.271054	0.459654	1.28926	4180	39
GO_HEAD_MORPHOGENESIS	0.90127	0.981506	-0.256347	-0.722614	45834	33	0.179271	0.36555	0.445662	1.208	7222	33
GO_HEART_FORMATION	0.639272	0.909892	-0.329528	-0.883121	32373	26	0.951675	0.970713	-0.266409	-0.642762	55553	26
GO_HEART_GROWTH	0.518624	0.859711	-0.288377	-0.966454	26691	87	0.352974	0.549924	-0.35692	-1.05543	23392	87
GO_HEART_MORPHOGENESIS	0.864587	0.981506	0.225989	0.873672	40798	245	0.0347073	0.136226	0.330657	1.22019	820	245
GO_HEART_PROCESS	0.168762	0.627009	0.283948	1.11094	7945	275	0.00331901	0.0283356	-0.417758	-1.39938	257	275
GO_HEART_TRABECULA_MORPHOGENESIS	0.777455	0.954774	0.287445	0.809343	38228	32	0.0074411	0.0481314	0.608348	1.63797	300	32
GO_HEART_VALVE_DEVELOPMENT	0.0479623	0.411125	-0.438875	-1.38088	2461	59	0.695165	0.806564	-0.312903	-0.873479	43948	59
GO_HEMATOPOIETIC_PROGENITOR_CELL_DIFFERENTIATION	0.0547636	0.420665	-0.34563	-1.26312	2865	163	0.0219678	0.0991376	-0.423027	-1.35018	1582	163
GO_HEMATOPOIETIC_STEM_CELL_DIFFERENTIATION	0.000329815	0.046553	-0.534961	-1.77079	16	80	0.00132691	0.0145521	-0.56113	-1.64014	86	80
GO_HEME_METABOLIC_PROCESS	0.109583	0.554488	-0.485174	-1.31952	5544	28	0.00108871	0.0125877	-0.717594	-1.75679	63	28
GO_HEPARAN_SULFATE_PROTEOGLYCAN_BIOSYNTHETIC_PROCESS	0.319186	0.752313	0.407886	1.09809	15754	26	0.900954	0.936893	0.279661	0.719566	37503	26
GO_HEPARAN_SULFATE_PROTEOGLYCAN_METABOLIC_PROCESS	0.537272	0.869774	0.338975	0.94805	26414	31	0.594437	0.741617	-0.366259	-0.914569	35305	31
GO_HEPATICOBILIARY_SYSTEM_DEVELOPMENT	0.177785	0.627031	0.316628	1.13979	8538	134	0.0940806	0.251923	0.346914	1.19429	2809	134
GO_HETEROPHILIC_CELL_CELL_ADHESION_VIA_PLASMA_MEMBRANE_CELL_ADHESION_MOLECULES	0.241372	0.693626	-0.380665	-1.14122	12336	45	0.468755	0.649771	-0.371357	-0.991758	28811	45
GO_HETEROTYPIC_CELL_CELL_ADHESION	0.289184	0.732811	0.344896	1.09549	14084	60	0.0598582	0.192203	0.436188	1.32807	2194	60
GO_HINDBRAIN_DEVELOPMENT	0.812378	0.966462	0.238381	0.868486	38799	147	0.465134	0.64634	-0.315552	-0.995899	33017	147
GO_HINDBRAIN_MORPHOGENESIS	0.527351	0.864334	-0.327798	-0.955104	26886	39	0.397952	0.590072	-0.398605	-1.03785	24091	39
GO_HINDLIMB_MORPHOGENESIS	0.121132	0.564478	0.451825	1.28894	5953	34	0.162213	0.345136	0.449645	1.227	6524	34
GO_HIPPOCAMPUS_DEVELOPMENT	0.556114	0.872824	0.284481	0.948099	26990	79	0.0541448	0.180665	-0.458877	-1.33888	3545	79
GO_HIPPO_SIGNALING	0.935225	0.982895	0.239694	0.698886	45811	38	0.0010352	0.0122055	0.631327	1.76125	40	38
GO_HISTONE_DEACETYLATION	0.98764	0.995987	-0.204301	-0.667842	50740	74	0.18959	0.377927	0.363612	1.14638	6632	74
GO_HISTONE_EXCHANGE	0.87081	0.981506	0.25086	0.778961	42660	53	0.930265	0.955523	0.252736	0.752192	34910	53
GO_HISTONE_H2A_UBIQUITINATION	0.272143	0.716445	0.426778	1.13863	13426	25	0.842473	0.899239	0.298473	0.761386	35286	25
GO_HISTONE_H3_ACETYLATION	0.00119082	0.0859991	0.537248	1.70646	57	60	0.0245705	0.107469	0.471287	1.43493	900	60
GO_HISTONE_H3_K4_METHYLATION	0.345122	0.760339	-0.342809	-1.06154	17633	54	0.179528	0.36555	0.394177	1.17723	6718	54
GO_HISTONE_H3_K9_METHYLATION	0.870164	0.981506	0.25987	0.757713	42624	38	0.0262082	0.11306	0.53305	1.48708	1037	38
GO_HISTONE_H3_K9_MODIFICATION	0.763197	0.947394	0.273458	0.83709	37388	49	0.101241	0.265145	0.434853	1.27623	3859	49
GO_HISTONE_H4_ACETYLATION	0.0331288	0.383551	0.438213	1.41272	1613	65	0.0116292	0.0644475	0.486661	1.50281	418	65
GO_HISTONE_METHYLATION	0.792153	0.958165	-0.243512	-0.867835	41168	133	0.112576	0.278453	0.341672	1.17542	3372	133
GO_HISTONE_MONOUBIQUITINATION	0.302202	0.740489	0.401941	1.10834	14887	29	0.592253	0.739608	0.346269	0.913344	24295	29
GO_HISTONE_MRNA_METABOLIC_PROCESS	0.67295	0.920888	0.323529	0.863166	33201	25	0.902232	0.937023	-0.291552	-0.697939	52434	25
GO_HISTONE_PHOSPHORYLATION	0.391144	0.791039	-0.357428	-1.03651	19954	38	0.0859163	0.238186	-0.516591	-1.33867	5188	38
GO_HISTONE_UBIQUITINATION	0.342238	0.760015	0.354066	1.06651	16731	45	0.485626	0.661788	-0.367602	-0.981728	29848	45
GO_HOMEOSTASIS_OF_NUMBER_OF_CELLS	0.330952	0.760015	0.270161	1.03989	15658	235	0.00848967	0.0519987	0.357644	1.31496	204	235
GO_HOMEOSTASIS_OF_NUMBER_OF_CELLS_WITHIN_A_TISSUE	0.848699	0.977493	-0.277415	-0.75448	42944	28	0.208118	0.400785	0.454235	1.18819	8577	28
GO_HOMOLOGOUS_CHROMOSOME_SEGREGATION	0.935701	0.982895	-0.23415	-0.722536	47731	53	0.99928	0.99928	-0.193067	-0.529883	62428	53
GO_HOMOLOGOUS_RECOMBINATION	0.419379	0.802779	0.330142	1.01788	20515	51	0.613342	0.753231	0.31056	0.918014	23187	51
GO_HOMOPHILIC_CELL_ADHESION_VIA_PLASMA_MEMBRANE_ADHESION_MOLECULES	0.663247	0.914834	-0.25502	-0.919634	34647	146	0.0236393	0.104468	-0.430267	-1.35695	1675	146
GO_HOMOTYPIC_CELL_CELL_ADHESION	0.61348	0.898179	-0.279576	-0.923342	31573	79	0.657159	0.780748	-0.308803	-0.901003	43037	79
GO_HORMONE_BIOSYNTHETIC_PROCESS	0.489351	0.844753	-0.294127	-0.980546	25204	84	0.208994	0.401694	-0.391103	-1.15065	13774	84
GO_HORMONE_MEDIATED_SIGNALING_PATHWAY	0.0787878	0.493569	0.312972	1.19688	3727	222	0.0306151	0.125274	0.339673	1.24091	754	222
GO_HORMONE_METABOLIC_PROCESS	0.148079	0.602739	-0.301595	-1.14046	7793	220	0.0822901	0.233015	-0.369148	-1.21331	6191	220
GO_HORMONE_TRANSPORT	0.499357	0.850009	-0.251891	-0.984548	26392	307	0.0026174	0.0233066	-0.413516	-1.39709	206	307
GO_HUMORAL_IMMUNE_RESPONSE	0.401746	0.796436	0.263768	1.0143	19006	233	0.00103425	0.0122055	0.389881	1.43176	24	233
GO_HUMORAL_IMMUNE_RESPONSE_MEDIATED_BY_CIRCULATING_IMMUNOGLOBULIN	0.897089	0.981506	-0.248676	-0.745524	45851	45	0.99917	0.99928	-0.193518	-0.516815	61413	45
GO_HYALURONAN_METABOLIC_PROCESS	0.268665	0.713014	-0.391149	-1.12737	13677	37	0.289067	0.493018	-0.433725	-1.11829	17413	37
GO_HYDROGEN_PEROXIDE_CATABOLIC_PROCESS	0.244409	0.693626	-0.415213	-1.15525	12424	31	0.0039903	0.0318264	-0.6711	-1.67577	236	31
GO_HYDROGEN_PEROXIDE_METABOLIC_PROCESS	0.254275	0.702336	-0.361705	-1.12368	12996	55	0.0333413	0.132081	-0.516375	-1.42595	2091	55
GO_HYPEROSMOTIC_RESPONSE	0.0136227	0.270909	0.594064	1.61296	672	27	0.237525	0.437639	0.447987	1.16215	9838	27
GO_ICOSANOID_BIOSYNTHETIC_PROCESS	0.945313	0.986158	0.232155	0.701952	46239	46	0.701845	0.810532	-0.321262	-0.861146	43206	46
GO_ICOSANOID_METABOLIC_PROCESS	0.45479	0.823761	-0.290074	-0.995716	23508	102	0.719067	0.819319	-0.290818	-0.879219	48659	102
GO_IMMUNE_RESPONSE_REGULATING_CELL_SURFACE_RECEPTOR_SIGNALING_PATHWAY	0.617839	0.900348	0.237755	0.957349	28836	377	0.452058	0.635798	-0.292775	-1.00416	36863	377
GO_IMMUNOGLOBULIN_PRODUCTION	0.4701	0.833307	0.284873	0.989886	22671	104	0.364553	0.560837	0.309624	1.03001	11746	104
GO_IMMUNOGLOBULIN_PRODUCTION_INVOLVED_IN_IMMUNOGLOBULIN_MEDIATED_IMMUNE_RESPONSE	0.516589	0.857929	0.307958	0.962482	25254	55	0.36318	0.559301	0.347638	1.04185	13530	55
GO_IMPORT_ACROSS_PLASMA_MEMBRANE	0.410111	0.796968	0.287782	1.015	19784	115	0.477925	0.656982	-0.322507	-0.989773	32853	115
GO_IMPORT_INTO_NUCLEUS	0.432602	0.811604	0.274981	1.00549	20670	151	0.13484	0.309927	0.327898	1.14619	3872	151
GO_INACTIVATION_OF_MAPK_ACTIVITY	0.249985	0.696347	0.425759	1.15599	12349	27	0.455206	0.638101	0.3829	0.993301	18855	27
GO_INFLAMMATORY_RESPONSE_TO_ANTIGENIC_STIMULUS	0.692518	0.928092	0.287191	0.872124	33877	47	0.851486	0.904231	0.273953	0.797285	32622	47
GO_INNATE_IMMUNE_RESPONSE_ACTIVATING_CELL_SURFACE_RECEPTOR_SIGNALING_PATHWAY	0.0113898	0.258704	-0.423244	-1.46291	588	107	0.0011478	0.0129693	-0.526293	-1.6001	77	107
GO_INNERVATION	0.615151	0.898179	-0.337296	-0.896163	31165	25	0.611095	0.751756	-0.37617	-0.900505	35514	25
GO_INNER_EAR_AUDITORY_RECEPTOR_CELL_DIFFERENTIATION	0.848711	0.977493	-0.272329	-0.762851	43139	32	0.122098	0.290446	0.476908	1.28407	4938	32
GO_INNER_EAR_MORPHOGENESIS	0.873146	0.981506	-0.239448	-0.810543	44980	93	0.966957	0.979766	0.232653	0.760938	31984	93
GO_INNER_EAR_RECEPTOR_CELL_DEVELOPMENT	0.51425	0.857929	0.328458	0.962671	25206	39	0.313441	0.516137	0.385901	1.08239	12368	39
GO_INNER_EAR_RECEPTOR_CELL_STEREOCILIUM_ORGANIZATION	0.7601	0.946949	-0.302362	-0.810318	38492	26	0.413746	0.603277	0.397287	1.02222	17222	26
GO_INNER_MITOCHONDRIAL_MEMBRANE_ORGANIZATION	0.0141328	0.275543	-0.517064	-1.55637	721	46	1.62438e-05	0.000725964	-0.724424	-1.94182	0	46
GO_INORGANIC_ANION_TRANSMEMBRANE_TRANSPORT	0.558472	0.874701	0.271322	0.953572	26981	112	0.17063	0.357688	-0.382623	-1.16992	11673	112
GO_INORGANIC_ANION_TRANSPORT	0.591639	0.8887	0.257391	0.948954	28261	161	0.305512	0.508845	-0.335717	-1.07005	21965	161
GO_INORGANIC_ION_IMPORT_ACROSS_PLASMA_MEMBRANE	0.116026	0.562171	0.365928	1.22961	5628	83	0.712418	0.815277	-0.297955	-0.875442	46926	83
GO_INOSITOL_LIPID_MEDIATED_SIGNALING	0.17962	0.63019	0.300226	1.1234	8534	183	0.0163313	0.0829918	0.36679	1.31137	434	183
GO_INOSITOL_PHOSPHATE_BIOSYNTHETIC_PROCESS	0.899705	0.981506	-0.251069	-0.738606	45803	41	0.292967	0.496264	-0.423028	-1.11154	17824	41
GO_INOSITOL_PHOSPHATE_MEDIATED_SIGNALING	0.307531	0.744737	-0.348178	-1.08481	15716	56	0.026701	0.114235	-0.523458	-1.44935	1677	56
GO_INOSITOL_PHOSPHATE_METABOLIC_PROCESS	0.936435	0.982895	0.228732	0.746676	45565	70	0.0413281	0.152589	-0.482251	-1.38183	2664	70
GO_INOSITOL_TRISPHOSPHATE_METABOLIC_PROCESS	0.889477	0.981506	0.267799	0.71448	43884	25	0.509729	0.678501	0.376278	0.959862	21349	25
GO_INSULIN_LIKE_GROWTH_FACTOR_RECEPTOR_SIGNALING_PATHWAY	0.843803	0.976677	0.268705	0.771442	41520	35	0.440363	0.625166	0.36444	1.00062	17632	35
GO_INSULIN_RECEPTOR_SIGNALING_PATHWAY	0.734767	0.945153	0.248665	0.893218	35270	132	0.497826	0.670012	-0.314914	-0.98193	34811	132
GO_INSULIN_SECRETION	0.61474	0.898179	-0.252265	-0.943743	32330	199	0.00169779	0.0171804	-0.456634	-1.48678	125	199
GO_INSULIN_SECRETION_INVOLVED_IN_CELLULAR_RESPONSE_TO_GLUCOSE_STIMULUS	0.786145	0.956002	0.262715	0.834459	38289	60	0.033127	0.131757	-0.506503	-1.41764	2097	60
GO_INTEGRIN_MEDIATED_SIGNALING_PATHWAY	0.12664	0.56722	0.346162	1.19983	6117	102	0.0270329	0.115034	0.407362	1.35082	873	102
GO_INTERACTION_WITH_HOST	0.00690628	0.189004	0.37031	1.3968	327	196	0.00157583	0.016436	0.402368	1.45069	40	196
GO_INTERACTION_WITH_SYMBIONT	0.998289	0.998624	-0.181891	-0.593325	51346	73	0.438094	0.62349	0.31803	1.00055	15398	73
GO_INTERFERON_ALPHA_PRODUCTION	0.226307	0.688141	0.426374	1.17572	11148	29	0.338956	0.537603	0.407158	1.07395	13904	29
GO_INTERFERON_BETA_PRODUCTION	0.913264	0.982721	-0.242267	-0.740175	46654	50	0.323443	0.524364	0.362686	1.06808	12273	50
GO_INTERFERON_GAMMA_MEDIATED_SIGNALING_PATHWAY	0.284621	0.728241	0.324375	1.08804	13802	82	0.185053	0.371977	0.356269	1.14335	6333	82
GO_INTERFERON_GAMMA_PRODUCTION	0.346808	0.763055	0.299728	1.04577	16746	107	0.149878	0.328904	0.346315	1.15685	4802	107
GO_INTERLEUKIN_10_PRODUCTION	0.1584	0.617144	0.390081	1.21126	7759	53	0.481054	0.65946	0.32926	0.979944	18052	53
GO_INTERLEUKIN_12_PRODUCTION	0.234782	0.690602	0.364601	1.13951	11477	55	0.298575	0.500495	0.360922	1.08166	11123	55
GO_INTERLEUKIN_13_PRODUCTION	0.301755	0.740489	0.41726	1.11324	14887	25	0.396681	0.589614	0.405706	1.03493	16614	25
GO_INTERLEUKIN_17_PRODUCTION	0.317422	0.752313	0.384972	1.0913	15599	33	0.434142	0.620693	0.371129	1.00597	17491	33
GO_INTERLEUKIN_1_BETA_PRODUCTION	0.0540875	0.420665	0.396864	1.32843	2621	81	0.139457	0.317332	0.369772	1.18371	4780	81
GO_INTERLEUKIN_1_MEDIATED_SIGNALING_PATHWAY	0.114493	0.561663	-0.358544	-1.22144	5897	97	0.00210876	0.0199697	-0.525308	-1.5778	141	97
GO_INTERLEUKIN_1_PRODUCTION	0.122943	0.564478	0.354775	1.21307	5960	93	0.218605	0.416224	0.339875	1.11163	7230	93
GO_INTERLEUKIN_1_SECRETION	0.547649	0.871273	0.307396	0.94775	26790	51	0.701502	0.810494	0.29703	0.878021	26520	51
GO_INTERLEUKIN_2_PRODUCTION	0.706202	0.934365	0.273273	0.875803	34420	63	0.258216	0.459107	0.359431	1.10402	9373	63
GO_INTERLEUKIN_4_PRODUCTION	0.764796	0.947813	0.287601	0.820452	37591	34	0.657253	0.780748	0.32366	0.883212	26437	34
GO_INTERLEUKIN_6_PRODUCTION	0.0444593	0.411125	0.354767	1.28795	2125	143	0.0255174	0.110476	0.377177	1.30909	745	143
GO_INTERLEUKIN_6_SECRETION	0.88195	0.981506	0.250961	0.762104	43144	47	0.820035	0.883411	0.280159	0.815344	31417	47
GO_INTERLEUKIN_7_MEDIATED_SIGNALING_PATHWAY	0.521741	0.861066	-0.356603	-0.955681	26421	26	0.747443	0.836004	-0.337154	-0.813446	43631	26
GO_INTERLEUKIN_8_PRODUCTION	0.159191	0.617144	0.36006	1.18974	7732	75	0.040095	0.150256	0.426976	1.34901	1400	75
GO_INTERLEUKIN_8_SECRETION	0.65114	0.911916	0.31709	0.880245	32024	30	0.493331	0.666507	0.365198	0.970148	20119	30
GO_INTERMEDIATE_FILAMENT_BASED_PROCESS	0.32968	0.759409	0.350288	1.07228	16150	49	0.376727	0.572808	-0.387869	-1.04998	23309	49
GO_INTERSTRAND_CROSS_LINK_REPAIR	0.008565	0.21652	0.510231	1.57312	418	51	0.0343596	0.135396	0.479421	1.41717	1298	51
GO_INTESTINAL_ABSORPTION	0.0951107	0.524428	0.451821	1.31739	4658	38	0.755189	0.83958	0.300588	0.838567	29909	38
GO_INTRACELLULAR_ESTROGEN_RECEPTOR_SIGNALING_PATHWAY	0.280705	0.722165	0.357632	1.10662	13744	52	0.156375	0.33583	0.404884	1.20125	5887	52
GO_INTRACELLULAR_LIPID_TRANSPORT	0.401817	0.796436	0.347568	1.02921	19725	41	0.326081	0.526746	0.378466	1.07255	12768	41
GO_INTRACELLULAR_PROTEIN_TRANSMEMBRANE_TRANSPORT	0.0829413	0.504789	-0.435054	-1.32415	4230	49	0.0445091	0.159772	-0.519139	-1.40533	2753	49
GO_INTRACELLULAR_RECEPTOR_SIGNALING_PATHWAY	0.0212024	0.321049	0.328343	1.28042	996	267	0.0172338	0.0864005	0.337104	1.25469	389	267
GO_INTRACELLULAR_STEROID_HORMONE_RECEPTOR_SIGNALING_PATHWAY	0.0321481	0.383543	0.374496	1.33564	1545	125	0.121027	0.289929	0.343484	1.17106	3681	125
GO_INTRACILIARY_TRANSPORT	0.329588	0.759409	-0.350033	-1.07281	16835	51	0.288781	0.49281	-0.406822	-1.10932	17960	51
GO_INTRACILIARY_TRANSPORT_INVOLVED_IN_CILIUM_ASSEMBLY	0.344262	0.760015	-0.364728	-1.06781	17535	40	0.27753	0.480407	-0.430029	-1.12477	16842	40
GO_INTRASPECIES_INTERACTION_BETWEEN_ORGANISMS	0.018206	0.300047	-0.493341	-1.51204	929	51	0.000337642	0.00562271	-0.660887	-1.8021	20	51
GO_INTRA_GOLGI_VESICLE_MEDIATED_TRANSPORT	0.659273	0.914264	0.315353	0.875424	32424	30	0.48139	0.659617	0.368081	0.977808	19632	30
GO_INTRINSIC_APOPTOTIC_SIGNALING_PATHWAY	0.169222	0.627009	0.283579	1.11042	7957	278	0.226217	0.423906	0.284674	1.06387	5014	278
GO_INTRINSIC_APOPTOTIC_SIGNALING_PATHWAY_BY_P53_CLASS_MEDIATOR	0.0563348	0.426515	0.401862	1.33047	2734	76	0.00564292	0.039694	0.484421	1.53508	196	76
GO_INTRINSIC_APOPTOTIC_SIGNALING_PATHWAY_IN_RESPONSE_TO_DNA_DAMAGE	0.200476	0.657438	0.327936	1.13665	9684	102	0.00201045	0.0193458	0.471666	1.56405	64	102
GO_INTRINSIC_APOPTOTIC_SIGNALING_PATHWAY_IN_RESPONSE_TO_DNA_DAMAGE_BY_P53_CLASS_MEDIATOR	0.256547	0.703475	0.376709	1.13014	12539	44	0.0275841	0.116219	0.509255	1.46357	1067	44
GO_INTRINSIC_APOPTOTIC_SIGNALING_PATHWAY_IN_RESPONSE_TO_ENDOPLASMIC_RETICULUM_STRESS	0.852585	0.978428	0.251173	0.7978	41525	60	0.775627	0.853132	-0.297435	-0.83248	49121	60
GO_INTRINSIC_APOPTOTIC_SIGNALING_PATHWAY_IN_RESPONSE_TO_OXIDATIVE_STRESS	0.778189	0.95489	-0.276474	-0.821442	39752	43	0.420775	0.60901	-0.385614	-1.02203	25718	43
GO_IN_UTERO_EMBRYONIC_DEVELOPMENT	0.155693	0.616236	0.275716	1.10615	7261	362	5.30588e-05	0.00168561	0.385254	1.47315	0	362
GO_IONOTROPIC_GLUTAMATE_RECEPTOR_SIGNALING_PATHWAY	0.340103	0.760015	0.405453	1.08174	16779	25	0.379717	0.57457	-0.442765	-1.05992	22067	25
GO_IRE1_MEDIATED_UNFOLDED_PROTEIN_RESPONSE	0.494655	0.848021	0.304421	0.975627	24109	63	0.716338	0.817771	-0.306528	-0.864483	45629	63
GO_IRON_ION_HOMEOSTASIS	0.97841	0.992878	-0.211593	-0.695928	50302	77	0.147455	0.326789	-0.416636	-1.2104	9602	77
GO_IRON_ION_TRANSPORT	0.879467	0.981506	0.242263	0.790845	42793	70	0.0189815	0.0905947	-0.510534	-1.46287	1223	70
GO_ISOPRENOID_BIOSYNTHETIC_PROCESS	0.0451788	0.411125	-0.541517	-1.46226	2285	27	0.00773315	0.0489766	-0.66985	-1.62822	452	27
GO_ISOPRENOID_METABOLIC_PROCESS	0.00501913	0.167654	-0.426253	-1.50823	260	126	7.177e-05	0.00207854	-0.555561	-1.72382	4	126
GO_I_KAPPAB_KINASE_NF_KAPPAB_SIGNALING	0.673443	0.920888	0.24034	0.934605	31766	259	0.0145616	0.0760724	0.34276	1.27178	333	259
GO_JNK_CASCADE	0.357031	0.77037	0.271217	1.03168	16928	211	0.514357	0.681621	0.269735	0.980009	12914	211
GO_KERATAN_SULFATE_METABOLIC_PROCESS	0.495799	0.849006	0.340934	0.972595	24369	34	0.328203	0.527779	-0.429224	-1.09003	19618	34
GO_KERATINIZATION	0.753484	0.946949	0.245043	0.888836	36063	142	0.143653	0.3212	0.330218	1.14476	4203	142
GO_KERATINOCYTE_DIFFERENTIATION	0.503252	0.85247	0.257105	0.981296	23832	218	0.00189463	0.0185161	0.389214	1.41869	46	218
GO_KERATINOCYTE_PROLIFERATION	0.177169	0.627031	0.400859	1.20259	8659	44	0.0931091	0.24977	0.45241	1.3002	3604	44
GO_KETONE_BIOSYNTHETIC_PROCESS	0.314734	0.751328	-0.367683	-1.08687	16035	42	0.0351737	0.136976	-0.548032	-1.44628	2144	42
GO_KIDNEY_EPITHELIUM_DEVELOPMENT	0.62314	0.902567	-0.260304	-0.932205	32492	138	0.405207	0.596316	0.292835	1.0121	11968	138
GO_KIDNEY_MORPHOGENESIS	0.797409	0.961468	-0.250965	-0.848317	41119	92	0.696623	0.806741	-0.297124	-0.88582	46516	92
GO_KILLING_OF_CELLS_OF_OTHER_ORGANISM	0.769133	0.950424	0.269031	0.838242	37615	54	0.369396	0.566242	0.347492	1.03781	13824	54
GO_LABYRINTHINE_LAYER_DEVELOPMENT	0.644838	0.911674	0.29419	0.896881	31549	48	0.407757	0.599182	0.348492	1.019	15590	48
GO_LACTATION	0.0498023	0.414793	-0.463134	-1.3994	2543	47	0.0921234	0.248036	-0.488066	-1.31254	5682	47
GO_LAMELLIPODIUM_ASSEMBLY	0.749532	0.946949	-0.269589	-0.852868	38402	61	0.111384	0.277048	-0.451577	-1.26744	7071	61
GO_LAMELLIPODIUM_ORGANIZATION	0.571549	0.881645	0.282869	0.94093	27762	78	0.334268	0.532935	-0.366967	-1.06811	21819	78
GO_LEARNING	0.0151902	0.280277	-0.387469	-1.39192	791	142	1.41369e-05	0.000725964	-0.561002	-1.76461	0	142
GO_LENS_DEVELOPMENT_IN_CAMERA_TYPE_EYE	0.691412	0.927375	0.267904	0.889179	33594	77	0.00539037	0.0386526	0.485027	1.54077	187	77
GO_LENS_FIBER_CELL_DIFFERENTIATION	0.343753	0.760015	-0.392319	-1.07545	17440	29	0.233942	0.433446	0.439958	1.16047	9596	29
GO_LEUKOCYTE_ACTIVATION_INVOLVED_IN_INFLAMMATORY_RESPONSE	0.7166	0.940852	-0.286602	-0.855705	36633	44	0.928399	0.954641	-0.266937	-0.710182	56895	44
GO_LEUKOCYTE_ADHESION_TO_VASCULAR_ENDOTHELIAL_CELL	0.717291	0.941125	-0.294618	-0.849149	36517	37	0.385362	0.58028	0.372562	1.03419	15321	37
GO_LEUKOCYTE_APOPTOTIC_PROCESS	0.0306562	0.377882	0.39376	1.3648	1480	102	0.000587671	0.0081536	0.495555	1.64327	18	102
GO_LEUKOCYTE_CELL_CELL_ADHESION	0.0166656	0.287357	0.320207	1.27294	782	325	0.00238569	0.0218969	0.352576	1.33576	47	325
GO_LEUKOCYTE_CHEMOTAXIS	0.842842	0.976551	0.230068	0.871867	39900	205	0.176558	0.363976	0.303794	1.10038	4497	205
GO_LEUKOCYTE_HOMEOSTASIS	0.453344	0.823083	0.296717	0.997042	21993	83	0.0119829	0.0652366	0.454516	1.4614	408	83
GO_LEUKOCYTE_MEDIATED_CYTOTOXICITY	0.0581172	0.435086	0.376055	1.29835	2816	99	0.181341	0.367736	0.343642	1.13422	5902	99
GO_LEUKOCYTE_MIGRATION	0.923406	0.982721	-0.217016	-0.872084	49488	420	0.15012	0.328904	0.278787	1.07886	2562	420
GO_LEUKOCYTE_PROLIFERATION	0.00888058	0.21729	0.337186	1.32571	417	289	0.00850002	0.0519987	0.34316	1.28684	183	289
GO_LEUKOCYTE_TETHERING_OR_ROLLING	0.628925	0.906218	-0.331797	-0.889202	31849	26	0.667403	0.788179	0.337926	0.869481	27781	26
GO_LEUKOTRIENE_METABOLIC_PROCESS	0.87113	0.981506	0.271824	0.731794	42998	26	0.952963	0.970864	0.256506	0.659989	39668	26
GO_LIMBIC_SYSTEM_DEVELOPMENT	0.545836	0.870975	0.275491	0.958403	26299	105	0.0253824	0.110373	-0.456939	-1.3861	1720	105
GO_LIPID_CATABOLIC_PROCESS	0.0347571	0.383551	-0.317783	-1.24104	1838	304	0.0434365	0.157216	-0.366721	-1.23832	3432	304
GO_LIPID_EXPORT_FROM_CELL	0.58487	0.887353	-0.341677	-0.915678	29618	26	0.217285	0.41469	-0.496425	-1.19772	12683	26
GO_LIPID_HOMEOSTASIS	0.180723	0.630524	-0.322242	-1.14399	9393	129	0.723117	0.822363	0.265223	0.908964	21861	129
GO_LIPID_LOCALIZATION	0.748969	0.946949	-0.231563	-0.921512	39937	375	0.951836	0.970713	-0.240858	-0.825824	77587	375
GO_LIPID_MODIFICATION	0.0166581	0.287357	-0.348022	-1.32192	877	229	0.00350455	0.028975	-0.433001	-1.42766	264	229
GO_LIPID_OXIDATION	0.00882763	0.21729	-0.435984	-1.49255	455	100	0.0799194	0.228941	-0.422739	-1.2745	5395	100
GO_LIPID_PHOSPHORYLATION	0.34472	0.760015	0.329917	1.05734	16801	63	0.0685725	0.207456	-0.471716	-1.33035	4367	63
GO_LIPID_STORAGE	0.803463	0.964598	-0.259144	-0.828623	41203	65	0.690674	0.804483	0.288894	0.892103	24884	65
GO_LIPID_TRANSLOCATION	0.821274	0.969606	0.268286	0.794447	40317	41	0.28964	0.49343	0.387767	1.09891	11341	41
GO_LIPOPOLYSACCHARIDE_MEDIATED_SIGNALING_PATHWAY	0.41501	0.802316	0.326056	1.01905	20288	55	0.757039	0.840747	0.285759	0.8564	28204	55
GO_LIPOPROTEIN_BIOSYNTHETIC_PROCESS	0.232182	0.690602	-0.332543	-1.12014	11958	90	0.537465	0.696464	-0.323134	-0.960188	35777	90
GO_LIPOPROTEIN_METABOLIC_PROCESS	0.175862	0.627031	-0.324431	-1.14795	9144	126	0.720183	0.820074	-0.285551	-0.886019	50172	126
GO_LIPOSACCHARIDE_METABOLIC_PROCESS	0.0988781	0.534919	-0.357564	-1.23417	5111	106	0.00279864	0.0246322	-0.510388	-1.55007	189	106
GO_LIVER_REGENERATION	0.780574	0.955375	0.290672	0.80152	38454	29	0.827633	0.889028	0.296333	0.781631	33951	29
GO_LOCALIZATION_WITHIN_MEMBRANE	0.341963	0.760015	0.308063	1.05143	16562	92	0.842366	0.899239	-0.273822	-0.816348	56248	92
GO_LOCOMOTORY_BEHAVIOR	0.0199578	0.311698	-0.357968	-1.33354	1050	191	4.07282e-05	0.00144634	-0.517858	-1.67896	2	191
GO_LONG_CHAIN_FATTY_ACID_BIOSYNTHETIC_PROCESS	0.662329	0.914689	0.325859	0.869384	32677	25	0.184473	0.37131	-0.515639	-1.23438	10720	25
GO_LONG_CHAIN_FATTY_ACID_METABOLIC_PROCESS	0.084753	0.509152	-0.367628	-1.25854	4377	100	0.153974	0.332588	-0.394593	-1.18964	10395	100
GO_LONG_CHAIN_FATTY_ACID_TRANSPORT	0.56779	0.881181	-0.294032	-0.940177	29117	65	0.694569	0.806564	-0.309175	-0.875853	44432	65
GO_LONG_CHAIN_FATTY_ACYL_COA_METABOLIC_PROCESS	0.628276	0.906218	-0.334303	-0.888212	31830	25	0.311561	0.514611	-0.46542	-1.11416	18106	25
GO_LONG_TERM_MEMORY	0.328831	0.759409	0.387877	1.08482	16166	31	0.299694	0.501676	-0.446875	-1.11587	17799	31
GO_LONG_TERM_SYNAPTIC_DEPRESSION	0.332757	0.760015	0.390259	1.08336	16365	30	0.370546	0.567714	-0.427538	-1.0615	21942	30
GO_LONG_TERM_SYNAPTIC_POTENTIATION	0.401814	0.796436	0.304104	1.02186	19493	83	0.346577	0.543795	-0.360666	-1.0597	22828	83
GO_LOW_DENSITY_LIPOPROTEIN_PARTICLE_CLEARANCE	0.901044	0.981506	0.254231	0.725254	44288	34	0.86133	0.91103	0.282141	0.769913	34646	34
GO_LUNG_ALVEOLUS_DEVELOPMENT	0.334713	0.760015	0.360763	1.07323	16417	42	0.108229	0.273398	0.448702	1.27811	4222	42
GO_LUNG_EPITHELIUM_DEVELOPMENT	0.870103	0.981506	0.2599	0.7578	42621	38	0.652626	0.778091	-0.341209	-0.88419	39415	38
GO_LUNG_MORPHOGENESIS	0.373505	0.778646	0.341357	1.04494	18297	49	0.589346	0.737734	0.316122	0.927773	22469	49
GO_LYMPHOCYTE_ACTIVATION_INVOLVED_IN_IMMUNE_RESPONSE	0.0741403	0.485945	0.327638	1.21968	3526	175	0.0025059	0.0226518	0.402728	1.43201	67	175
GO_LYMPHOCYTE_APOPTOTIC_PROCESS	0.283298	0.726636	0.335713	1.09591	13784	70	0.0634045	0.19909	0.416784	1.30229	2251	70
GO_LYMPHOCYTE_CHEMOTAXIS	0.6602	0.914264	0.288861	0.890604	32296	51	0.535576	0.695224	0.322522	0.953376	20247	51
GO_LYMPHOCYTE_COSTIMULATION	0.176526	0.627031	0.380972	1.19068	8629	55	0.751	0.837205	0.286698	0.859212	27979	55
GO_LYMPHOCYTE_DIFFERENTIATION	0.000277381	0.0448416	0.370634	1.48078	12	344	5.13532e-05	0.00168561	0.416137	1.58482	0	344
GO_LYMPHOCYTE_HOMEOSTASIS	0.886667	0.981506	0.244242	0.775782	43185	60	0.0621216	0.197216	0.434596	1.32322	2277	60
GO_LYMPHOCYTE_MEDIATED_IMMUNITY	0.0452613	0.411125	0.320905	1.23684	2139	238	0.0268947	0.11461	0.336786	1.24009	647	238
GO_LYMPHOCYTE_MIGRATION	0.822635	0.969606	-0.245397	-0.841261	42507	101	0.872022	0.916576	0.253303	0.839027	28297	101
GO_LYMPH_VESSEL_DEVELOPMENT	0.907576	0.982721	0.261474	0.697606	44777	25	0.108201	0.273398	0.520127	1.32681	4531	25
GO_LYSOSOMAL_TRANSPORT	0.684819	0.924844	-0.262885	-0.899965	35374	100	0.608712	0.750015	-0.307884	-0.928226	41098	100
GO_LYSOSOME_LOCALIZATION	0.599627	0.892113	-0.285255	-0.926313	30830	71	0.123396	0.292366	-0.432258	-1.24114	7969	71
GO_LYTIC_VACUOLE_ORGANIZATION	0.760118	0.946949	-0.268189	-0.84622	38990	60	0.864413	0.912113	-0.278852	-0.78047	54744	60
GO_L_ALPHA_AMINO_ACID_TRANSMEMBRANE_TRANSPORT	0.596834	0.89132	-0.29981	-0.921868	30459	52	0.542495	0.700299	-0.347679	-0.951285	33823	52
GO_L_AMINO_ACID_TRANSPORT	0.417061	0.802779	-0.318702	-1.01659	21398	64	0.315381	0.517645	-0.38355	-1.08404	20126	64
GO_MACROAUTOPHAGY	0.761396	0.947394	-0.23391	-0.909218	40302	289	0.00501563	0.0367608	-0.407491	-1.37035	392	289
GO_MACROMOLECULE_DEACYLATION	0.974687	0.992878	-0.212683	-0.729111	50364	101	0.130782	0.303373	0.355173	1.17646	4243	101
GO_MACROMOLECULE_METHYLATION	0.9462	0.986158	-0.215734	-0.838983	50070	291	0.346731	0.543795	0.273002	1.02445	7487	291
GO_MACROPHAGE_ACTIVATION	0.930581	0.982895	-0.228617	-0.7676	47936	88	0.995178	0.997337	-0.216599	-0.641541	66043	88
GO_MACROPHAGE_CHEMOTAXIS	0.406556	0.796817	-0.360714	-1.0283	20650	35	0.958768	0.973122	0.247786	0.680332	38390	35
GO_MACROPHAGE_DIFFERENTIATION	0.207539	0.666244	0.395173	1.1756	10179	42	0.578411	0.727709	0.325577	0.927396	22568	42
GO_MACROPHAGE_MIGRATION	0.71994	0.941491	-0.283421	-0.856384	36775	47	0.995331	0.997337	-0.2145	-0.576849	61400	47
GO_MAINTENANCE_OF_CELL_NUMBER	0.196073	0.652047	0.304007	1.11799	9376	158	0.000106123	0.00270569	0.461597	1.62223	2	158
GO_MAINTENANCE_OF_LOCATION	0.949405	0.986272	-0.214818	-0.84221	50251	317	0.357181	0.552918	-0.306572	-1.03858	28396	317
GO_MAINTENANCE_OF_LOCATION_IN_CELL	0.75051	0.946949	0.255932	0.870806	36395	90	0.179488	0.36555	0.350742	1.14188	6000	90
GO_MAINTENANCE_OF_PROTEIN_LOCALIZATION_IN_ORGANELLE	0.971949	0.992878	0.22027	0.645584	47641	39	0.544632	0.702394	-0.363874	-0.947424	32971	39
GO_MAINTENANCE_OF_PROTEIN_LOCATION	0.798167	0.961993	0.246845	0.857742	38493	104	0.289638	0.49343	0.320478	1.06612	9332	104
GO_MAINTENANCE_OF_PROTEIN_LOCATION_IN_CELL	0.338028	0.760015	0.322354	1.05978	16416	73	0.309957	0.513098	0.338502	1.06496	10894	73
GO_MALE_GAMETE_GENERATION	0.018086	0.299725	0.297214	1.22393	833	499	0.0732938	0.217548	0.283671	1.11066	1088	499
GO_MALE_MEIOTIC_NUCLEAR_DIVISION	0.169416	0.627009	0.399837	1.20896	8286	46	0.446176	0.629883	0.344164	0.997327	17150	46
GO_MALE_SEX_DIFFERENTIATION	0.130272	0.576303	0.318308	1.169	6229	156	0.0461446	0.163983	0.355468	1.2476	1309	156
GO_MAMMARY_GLAND_DEVELOPMENT	0.589964	0.8887	-0.264614	-0.943037	30660	133	0.921131	0.949459	-0.252945	-0.789544	64515	133
GO_MAMMARY_GLAND_DUCT_MORPHOGENESIS	0.498928	0.850009	-0.348826	-0.970544	25363	31	0.956814	0.972131	-0.260181	-0.649687	56828	31
GO_MAMMARY_GLAND_EPITHELIAL_CELL_PROLIFERATION	0.648867	0.911916	0.323637	0.878713	32055	27	0.867248	0.913489	0.289449	0.750875	35923	27
GO_MAMMARY_GLAND_EPITHELIUM_DEVELOPMENT	0.979258	0.992905	-0.212178	-0.68183	50279	67	0.620154	0.758101	0.297568	0.923526	22203	67
GO_MAMMARY_GLAND_MORPHOGENESIS	0.959009	0.988843	-0.228092	-0.677692	48989	43	0.469894	0.650242	0.344287	0.985108	18268	43
GO_MANNOSYLATION	0.603035	0.893207	0.319892	0.912568	29640	34	0.537247	0.696464	-0.374341	-0.950652	32114	34
GO_MAST_CELL_ACTIVATION	0.428844	0.806499	0.320083	1.01071	20924	58	0.326959	0.526914	0.350246	1.06044	12069	58
GO_MAST_CELL_MEDIATED_IMMUNITY	0.399182	0.796436	0.339476	1.0309	19527	47	0.68111	0.797391	-0.324468	-0.872581	42016	47
GO_MATERNAL_PLACENTA_DEVELOPMENT	0.925987	0.982895	-0.247493	-0.697654	47091	33	0.510486	0.678903	0.354096	0.959801	20567	33
GO_MATERNAL_PROCESS_INVOLVED_IN_FEMALE_PREGNANCY	0.957347	0.98785	0.22422	0.714392	46685	61	0.892695	0.931086	-0.271906	-0.763157	56678	61
GO_MATING	0.0271852	0.358944	-0.507199	-1.4921	1383	41	0.0565883	0.184888	-0.529433	-1.39113	3442	41
GO_MATURATION_OF_5_8S_RRNA	0.378322	0.780149	-0.392805	-1.0527	19158	26	0.485859	0.661788	-0.407602	-0.983416	28361	26
GO_MATURATION_OF_SSU_RRNA	0.00362127	0.135028	-0.559729	-1.68479	184	46	0.17735	0.3646	-0.450827	-1.20845	10917	46
GO_MATURATION_OF_SSU_RRNA_FROM_TRICISTRONIC_RRNA_TRANSCRIPT_SSU_RRNA_5_8S_RRNA_LSU_RRNA	0.00141596	0.0881817	-0.631848	-1.79188	71	34	0.130234	0.303251	-0.504508	-1.28121	7784	34
GO_MATURE_B_CELL_DIFFERENTIATION	0.427297	0.806272	0.381441	1.01767	21081	25	0.0374358	0.142438	0.583357	1.48811	1567	25
GO_MECHANORECEPTOR_DIFFERENTIATION	0.307989	0.745118	0.34324	1.08383	15027	58	0.0517391	0.175185	0.445661	1.34933	1909	58
GO_MEGAKARYOCYTE_DIFFERENTIATION	0.749723	0.946949	-0.258824	-0.86741	38585	87	0.000622628	0.00851972	0.513641	1.66408	20	87
GO_MEIOSIS_I_CELL_CYCLE_PROCESS	0.105972	0.545657	0.34699	1.21765	5115	111	0.553174	0.70904	0.286047	0.959808	17523	111
GO_MEIOTIC_CELL_CYCLE	0.207936	0.666244	0.285167	1.09591	9830	232	0.312299	0.514956	0.282643	1.03765	7566	232
GO_MEIOTIC_CELL_CYCLE_PROCESS	0.241481	0.693626	0.292498	1.08969	11486	176	0.529755	0.691489	0.273797	0.974185	14331	176
GO_MEIOTIC_CHROMOSOME_SEGREGATION	0.814187	0.966462	0.249183	0.838821	39483	84	0.98372	0.989036	0.223752	0.721166	33535	84
GO_MELANOCYTE_DIFFERENTIATION	0.636183	0.909892	0.331747	0.885094	31387	25	0.677379	0.79511	0.33833	0.863057	28371	25
GO_MEMBRANE_BIOGENESIS	0.961809	0.989337	0.227039	0.665424	47144	39	0.0888703	0.242629	0.469817	1.31777	3506	39
GO_MEMBRANE_DEPOLARIZATION	0.331393	0.760015	0.313933	1.05852	16050	85	0.032545	0.130136	-0.470186	-1.38554	2147	85
GO_MEMBRANE_DEPOLARIZATION_DURING_ACTION_POTENTIAL	0.0332093	0.383551	0.511898	1.47734	1632	36	0.141544	0.318394	-0.492469	-1.26339	8501	36
GO_MEMBRANE_DOCKING	0.250677	0.696347	-0.294065	-1.08609	13142	178	0.00049251	0.00734578	-0.486226	-1.56623	35	178
GO_MEMBRANE_FUSION	0.766191	0.948948	-0.244834	-0.881362	39998	144	0.0263485	0.11309	-0.428559	-1.34975	1864	144
GO_MEMBRANE_INVAGINATION	0.00630947	0.181469	0.481958	1.5614	306	67	0.00178751	0.0177148	0.535329	1.66144	63	67
GO_MEMBRANE_LIPID_BIOSYNTHETIC_PROCESS	0.613843	0.898179	-0.261709	-0.934527	31952	135	0.478875	0.657682	-0.316726	-0.990145	33606	135
GO_MEMBRANE_LIPID_CATABOLIC_PROCESS	0.824478	0.969606	-0.279539	-0.777765	41913	31	0.0696872	0.210189	-0.554255	-1.38401	4138	31
GO_MEMBRANE_LIPID_METABOLIC_PROCESS	0.284656	0.728241	-0.285405	-1.06573	14946	196	0.0499703	0.171288	-0.389557	-1.26623	3696	196
GO_MEMBRANE_PROTEIN_ECTODOMAIN_PROTEOLYSIS	0.573531	0.883051	-0.314611	-0.929988	29221	42	0.0119685	0.0652366	0.548443	1.56222	466	42
GO_MEMBRANE_PROTEIN_PROTEOLYSIS	0.364396	0.772766	-0.334115	-1.04794	18659	58	0.0640644	0.199482	0.436674	1.32211	2364	58
GO_MEMBRANE_REPOLARIZATION	0.0149229	0.279969	0.518114	1.54762	729	43	0.540337	0.69897	-0.35846	-0.950058	33026	43
GO_MEMBRANE_REPOLARIZATION_DURING_ACTION_POTENTIAL	0.0262272	0.354009	0.578437	1.54326	1293	25	0.264677	0.466626	0.446687	1.13947	11085	25
GO_MEMORY	0.0759675	0.488386	-0.360894	-1.26021	3931	115	0.00280756	0.0246322	-0.499884	-1.53414	192	115
GO_MESENCHYMAL_CELL_DIFFERENTIATION	0.440565	0.815524	-0.26727	-1.00193	23230	202	0.0701262	0.210688	0.327509	1.18484	1799	202
GO_MESENCHYMAL_CELL_PROLIFERATION	0.377342	0.780149	0.351139	1.0446	18508	42	0.225659	0.423893	0.403217	1.14855	8804	42
GO_MESENCHYME_DEVELOPMENT	0.529913	0.866153	-0.253172	-0.972621	27998	255	0.180709	0.367204	0.293378	1.08725	4192	255
GO_MESENCHYME_MORPHOGENESIS	0.168517	0.627009	-0.398113	-1.20772	8606	48	0.463568	0.644974	0.337946	0.988164	17724	48
GO_MESODERMAL_CELL_DIFFERENTIATION	0.953927	0.987358	0.235947	0.654991	46916	30	0.499534	0.670864	0.363722	0.966226	20372	30
GO_MESODERM_DEVELOPMENT	0.974623	0.992878	0.211079	0.747225	46969	118	0.858473	0.908739	0.25256	0.854794	26640	118
GO_MESODERM_MORPHOGENESIS	0.96347	0.98945	0.219812	0.710284	46867	66	0.408955	0.600056	0.327986	1.01521	14667	66
GO_MESONEPHRIC_TUBULE_MORPHOGENESIS	0.446354	0.819176	-0.313654	-1.00048	22901	64	0.617553	0.756845	-0.323646	-0.91473	39410	64
GO_MESONEPHROS_DEVELOPMENT	0.490346	0.845492	-0.286874	-0.980273	25267	99	0.137628	0.314834	-0.400555	-1.2062	9282	99
GO_METANEPHRIC_EPITHELIUM_DEVELOPMENT	0.791339	0.958165	-0.294985	-0.790548	40074	26	0.48495	0.661788	0.379055	0.975305	20186	26
GO_METANEPHRIC_NEPHRON_DEVELOPMENT	0.175995	0.627031	0.410579	1.2096	8634	40	0.447842	0.631736	0.353834	0.99748	17605	40
GO_METANEPHRIC_NEPHRON_MORPHOGENESIS	0.687115	0.925774	0.317576	0.854966	33915	26	0.486391	0.662211	0.378651	0.974265	20246	26
GO_METANEPHROS_DEVELOPMENT	0.646128	0.911674	0.268749	0.914417	31333	90	0.516121	0.68214	0.297842	0.969662	17255	90
GO_METANEPHROS_MORPHOGENESIS	0.458633	0.824656	0.351137	0.995381	22539	33	0.807339	0.873836	-0.311415	-0.78696	48206	33
GO_METAPHASE_ANAPHASE_TRANSITION_OF_CELL_CYCLE	0.929951	0.982895	-0.23571	-0.7344	47526	56	0.305884	0.508955	-0.394864	-1.0933	19222	56
GO_METAPHASE_PLATE_CONGRESSION	0.541458	0.869774	-0.303931	-0.950399	27739	57	0.325794	0.526744	-0.388914	-1.07976	20510	57
GO_METENCEPHALON_DEVELOPMENT	0.775252	0.953246	0.248625	0.869969	37439	109	0.327787	0.527395	-0.349594	-1.06582	22360	109
GO_METHYLATION	0.837533	0.974491	-0.226246	-0.893761	44534	345	0.457605	0.640562	0.261564	0.996387	8904	345
GO_MICROTUBULE_ANCHORING	0.908949	0.982721	-0.260019	-0.696839	46030	26	0.485345	0.661788	-0.407779	-0.983841	28331	26
GO_MICROTUBULE_BASED_MOVEMENT	0.644597	0.911674	-0.243759	-0.940363	34133	266	0.00040104	0.00633159	-0.449749	-1.50246	30	266
GO_MICROTUBULE_BASED_TRANSPORT	0.542597	0.870501	-0.26159	-0.964825	28449	176	0.000123376	0.00288145	-0.506685	-1.63007	8	176
GO_MICROTUBULE_BUNDLE_FORMATION	0.66719	0.918426	-0.269928	-0.903206	34404	86	0.265535	0.467585	-0.375534	-1.10897	17575	86
GO_MICROTUBULE_CYTOSKELETON_ORGANIZATION_INVOLVED_IN_MITOSIS	0.728522	0.944439	-0.250777	-0.892102	37896	131	0.296112	0.498758	-0.346609	-1.07972	20675	131
GO_MICROTUBULE_DEPOLYMERIZATION	0.620605	0.901737	-0.3048	-0.905602	31702	43	0.134859	0.309927	-0.475225	-1.25953	8242	43
GO_MICROTUBULE_ORGANIZING_CENTER_LOCALIZATION	0.363601	0.772766	0.382031	1.06052	17882	30	0.207974	0.400766	0.445587	1.1837	8481	30
GO_MICROTUBULE_ORGANIZING_CENTER_ORGANIZATION	0.180084	0.63019	0.318107	1.13927	8647	129	0.0904971	0.245412	0.350828	1.20235	2735	129
GO_MICROTUBULE_POLYMERIZATION	0.626332	0.90463	0.278115	0.916874	30455	74	0.116479	0.285034	-0.431606	-1.247	7572	74
GO_MICROTUBULE_POLYMERIZATION_OR_DEPOLYMERIZATION	0.406094	0.796436	0.289881	1.01724	19604	111	0.195834	0.384832	-0.376383	-1.1497	13379	111
GO_MIDBRAIN_DEVELOPMENT	0.34935	0.764783	-0.315517	-1.04995	17986	83	0.023349	0.103492	-0.483552	-1.42076	1537	83
GO_MIRNA_METABOLIC_PROCESS	0.157697	0.617144	0.449868	1.24884	7755	30	0.0528884	0.177865	0.53601	1.42391	2156	30
GO_MISMATCH_REPAIR	0.855381	0.978653	-0.270598	-0.758002	43478	32	0.0331018	0.131757	0.54969	1.48003	1338	32
GO_MITOCHONDRIAL_CALCIUM_ION_HOMEOSTASIS	0.920516	0.982721	-0.256437	-0.681329	46636	25	0.00442211	0.0340363	-0.702326	-1.68128	256	25
GO_MITOCHONDRIAL_CALCIUM_ION_TRANSMEMBRANE_TRANSPORT	0.266225	0.710965	-0.43136	-1.14608	13487	25	3.44133e-05	0.00125189	-0.813631	-1.94773	1	25
GO_MITOCHONDRIAL_ELECTRON_TRANSPORT_NADH_TO_UBIQUINONE	0.00328928	0.130564	-0.554351	-1.68169	167	48	1.61901e-05	0.000725964	-0.749337	-2.02155	0	48
GO_MITOCHONDRIAL_FISSION	0.112082	0.558163	-0.453598	-1.3	5696	36	0.028169	0.118183	-0.578243	-1.48344	1691	36
GO_MITOCHONDRIAL_GENE_EXPRESSION	0.130674	0.576629	-0.320054	-1.17024	6830	164	1.3869e-05	0.000725964	-0.566767	-1.80987	0	164
GO_MITOCHONDRIAL_MEMBRANE_ORGANIZATION	0.0357301	0.383551	-0.376402	-1.33184	1857	126	1.4354e-05	0.000725964	-0.583469	-1.81041	0	126
GO_MITOCHONDRIAL_OUTER_MEMBRANE_PERMEABILIZATION	0.76029	0.946949	-0.271802	-0.841658	38846	54	0.174444	0.36212	-0.436722	-1.20203	10915	54
GO_MITOCHONDRIAL_RESPIRATORY_CHAIN_COMPLEX_ASSEMBLY	0.0302249	0.374111	-0.410813	-1.38655	1558	91	3.0012e-05	0.00118172	-0.625461	-1.86151	1	91
GO_MITOCHONDRIAL_RNA_METABOLIC_PROCESS	0.651702	0.912071	0.295195	0.892561	31877	46	0.34185	0.53926	-0.401006	-1.0749	21044	46
GO_MITOCHONDRIAL_TRANSLATION	0.0296031	0.372599	-0.375054	-1.34071	1542	136	1.42199e-05	0.000725964	-0.656734	-2.05543	0	136
GO_MITOCHONDRIAL_TRANSLATIONAL_TERMINATION	0.0858125	0.509152	-0.376644	-1.26663	4418	89	1.5039e-05	0.000725964	-0.652207	-1.93461	0	89
GO_MITOCHONDRIAL_TRANSMEMBRANE_TRANSPORT	0.416759	0.802779	-0.299849	-1.01355	21490	92	0.00191689	0.0186256	-0.534559	-1.59369	127	92
GO_MITOCHONDRIAL_TRANSPORT	0.258726	0.703566	-0.280062	-1.07262	13675	248	1.30666e-05	0.000725964	-0.498369	-1.65481	0	248
GO_MITOCHONDRION_LOCALIZATION	0.0916435	0.518734	-0.441939	-1.3195	4684	44	0.0080282	0.0498919	-0.597115	-1.58861	491	44
GO_MITOTIC_CELL_CYCLE_CHECKPOINT	0.3048	0.742699	0.286994	1.0581	14559	161	0.0182899	0.0889642	0.375631	1.32316	513	161
GO_MITOTIC_CYTOKINESIS	0.265059	0.70976	0.342156	1.10848	12896	67	0.434337	0.620693	0.32305	1.00261	15550	67
GO_MITOTIC_DNA_INTEGRITY_CHECKPOINT	0.250746	0.696347	0.317021	1.10159	12092	104	0.00245166	0.0223942	0.464666	1.54577	78	104
GO_MITOTIC_G2_M_TRANSITION_CHECKPOINT	0.516289	0.857929	0.348249	0.96029	25434	29	0.0574068	0.186691	0.537186	1.41692	2354	29
GO_MITOTIC_METAPHASE_PLATE_CONGRESSION	0.555534	0.872777	-0.314877	-0.940125	28399	44	0.417858	0.60626	-0.384808	-1.02377	25607	44
GO_MITOTIC_NUCLEAR_DIVISION	0.210601	0.670682	0.281091	1.09123	9932	255	0.580437	0.729951	-0.28745	-0.956665	44576	255
GO_MITOTIC_SISTER_CHROMATID_SEGREGATION	0.596072	0.890823	0.259287	0.944651	28468	147	0.311766	0.514664	-0.338436	-1.06812	22130	147
GO_MITOTIC_SPINDLE_ASSEMBLY	0.518015	0.859422	-0.310694	-0.962093	26467	54	0.76769	0.846713	-0.302317	-0.832092	48038	54
GO_MITOTIC_SPINDLE_ORGANIZATION	0.574207	0.883051	-0.274708	-0.945736	29728	104	0.329792	0.529739	-0.351738	-1.0657	22352	104
GO_MODIFICATION_BY_SYMBIONT_OF_HOST_MORPHOLOGY_OR_PHYSIOLOGY	0.0396597	0.398333	0.492728	1.44413	1943	39	0.222036	0.420263	0.41239	1.15669	8761	39
GO_MODIFICATION_OF_MORPHOLOGY_OR_PHYSIOLOGY_OF_OTHER_ORGANISM	0.461867	0.827467	0.271998	0.993516	22049	150	0.0316926	0.128234	0.368274	1.28626	912	150
GO_MODIFICATION_OF_MORPHOLOGY_OR_PHYSIOLOGY_OF_OTHER_ORGANISM_INVOLVED_IN_SYMBIOTIC_INTERACTION	0.365108	0.772766	0.298389	1.03806	17591	105	0.124818	0.294333	0.354165	1.18006	4018	105
GO_MODULATION_BY_HOST_OF_VIRAL_PROCESS	0.986339	0.995348	0.211455	0.564157	48663	25	0.553062	0.70904	0.366376	0.934602	23164	25
GO_MODULATION_BY_VIRUS_OF_HOST_MORPHOLOGY_OR_PHYSIOLOGY	0.0594122	0.439768	0.504694	1.41154	2920	31	0.0899084	0.244259	0.500509	1.3388	3650	31
GO_MODULATION_OF_EXCITATORY_POSTSYNAPTIC_POTENTIAL	0.83101	0.9725	-0.2685	-0.786082	42329	40	0.0233321	0.103492	-0.573186	-1.4992	1415	40
GO_MOLTING_CYCLE	0.58503	0.887353	0.270106	0.943811	28253	108	0.0532765	0.178968	0.381796	1.27658	1699	108
GO_MOLTING_CYCLE_PROCESS	0.747069	0.946949	0.257163	0.870455	36258	87	0.239267	0.439567	0.340163	1.10205	8069	87
GO_MONOAMINE_TRANSPORT	0.0126688	0.265151	-0.450084	-1.48984	652	80	3.05036e-05	0.00118172	-0.651439	-1.9041	1	80
GO_MONOCARBOXYLIC_ACID_BIOSYNTHETIC_PROCESS	0.395977	0.794886	0.267104	1.01682	18741	213	0.346649	0.543795	0.282568	1.02778	8677	213
GO_MONOCARBOXYLIC_ACID_CATABOLIC_PROCESS	1.92304e-05	0.0115154	-0.540803	-1.91354	0	126	0.000444974	0.00691332	-0.527573	-1.63698	30	126
GO_MONOCARBOXYLIC_ACID_TRANSPORT	0.472227	0.833307	0.269863	0.990286	22579	155	0.530548	0.69201	0.277196	0.972081	15100	155
GO_MONOCYTE_CHEMOTAXIS	0.519555	0.860062	0.30746	0.960923	25399	55	0.157366	0.33723	0.398852	1.19533	5862	55
GO_MONONUCLEAR_CELL_DIFFERENTIATION	0.0288487	0.370432	0.525143	1.49809	1417	34	0.00551896	0.0392127	0.609979	1.66452	221	34
GO_MONONUCLEAR_CELL_MIGRATION	0.723472	0.942821	0.262422	0.876343	35057	80	0.149611	0.328879	0.367944	1.17594	5151	80
GO_MONOSACCHARIDE_BIOSYNTHETIC_PROCESS	0.912715	0.982721	-0.232119	-0.784614	47065	92	0.126574	0.296134	-0.409691	-1.22142	8451	92
GO_MONOSACCHARIDE_CATABOLIC_PROCESS	0.203986	0.662121	-0.362262	-1.15834	10460	65	1.56318e-05	0.000725964	-0.692177	-1.96085	0	65
GO_MONOSACCHARIDE_METABOLIC_PROCESS	0.473917	0.833756	-0.256588	-0.990758	25019	270	0.00492891	0.0367573	-0.412786	-1.38064	381	270
GO_MONOVALENT_INORGANIC_ANION_HOMEOSTASIS	0.434785	0.813144	0.375905	1.012	21460	26	0.815966	0.880617	-0.318591	-0.76866	47631	26
GO_MONOVALENT_INORGANIC_CATION_HOMEOSTASIS	0.531756	0.867209	-0.267589	-0.967372	27754	149	0.00232211	0.0214454	-0.477402	-1.50837	164	149
GO_MONOVALENT_INORGANIC_CATION_TRANSPORT	0.201	0.657438	0.261016	1.0728	9285	487	1.18037e-05	0.000725964	-0.45427	-1.58347	0	487
GO_MORPHOGENESIS_OF_AN_EPITHELIAL_SHEET	0.555278	0.872777	0.302706	0.943165	27156	54	0.629055	0.763117	0.305404	0.912108	23542	54
GO_MORPHOGENESIS_OF_A_BRANCHING_STRUCTURE	0.917507	0.982721	-0.222922	-0.831114	48214	193	0.388838	0.584558	0.281933	1.01522	10213	193
GO_MORPHOGENESIS_OF_A_POLARIZED_EPITHELIUM	0.262997	0.709024	-0.303958	-1.08751	13718	137	0.000312615	0.00535938	-0.524302	-1.64231	21	137
GO_MORPHOGENESIS_OF_EMBRYONIC_EPITHELIUM	0.464721	0.830595	0.272707	0.992661	22195	146	0.14617	0.32515	0.327746	1.14071	4253	146
GO_MOTOR_NEURON_AXON_GUIDANCE	0.332632	0.760015	-0.389065	-1.0825	16909	31	0.0815571	0.2317	-0.545764	-1.3628	4843	31
GO_MOVEMENT_IN_ENVIRONMENT_OF_OTHER_ORGANISM_INVOLVED_IN_SYMBIOTIC_INTERACTION	0.837467	0.974491	0.271513	0.774555	41163	34	0.829434	0.890147	0.289845	0.790936	33363	34
GO_MRNA_3_END_PROCESSING	0.191783	0.647891	0.336656	1.14902	9288	92	0.15358	0.331977	0.356149	1.16327	5102	92
GO_MRNA_CIS_SPLICING_VIA_SPLICEOSOME	0.240825	0.693626	0.425011	1.16329	11896	28	0.0982604	0.260312	0.510001	1.33407	4049	28
GO_MRNA_EXPORT_FROM_NUCLEUS	0.539132	0.869774	0.276231	0.960975	25976	105	0.670797	0.79028	0.275729	0.918713	21598	105
GO_MRNA_PROCESSING	0.0939029	0.522598	0.276103	1.1319	4336	472	0.000384049	0.00619253	0.349793	1.36425	5	472
GO_MRNA_SPLICE_SITE_SELECTION	0.790964	0.958165	0.287235	0.797368	38901	30	0.679825	0.796302	0.326604	0.867622	27725	30
GO_MRNA_TRANSCRIPTION	0.437715	0.814463	0.378747	1.01049	21595	25	0.111544	0.277048	0.517756	1.32076	4671	25
GO_MRNA_TRANSPORT	0.807978	0.965624	-0.2406	-0.863684	42131	141	0.491975	0.665259	0.283414	0.982281	14467	141
GO_MUCOPOLYSACCHARIDE_METABOLIC_PROCESS	0.841395	0.975848	0.23928	0.842829	40598	114	0.353035	0.549924	-0.343145	-1.0518	24219	114
GO_MULTICELLULAR_ORGANISMAL_HOMEOSTASIS	0.422504	0.802919	0.245555	1.00605	19498	468	0.914121	0.94487	-0.245982	-0.855552	77053	468
GO_MULTICELLULAR_ORGANISMAL_MOVEMENT	0.132417	0.579169	0.393034	1.23686	6457	57	0.282602	0.48613	0.361041	1.08976	10468	57
GO_MULTICELLULAR_ORGANISMAL_RESPONSE_TO_STRESS	0.29966	0.739971	-0.330527	-1.08291	15409	75	0.0205195	0.0947313	-0.500359	-1.44836	1334	75
GO_MULTICELLULAR_ORGANISMAL_SIGNALING	0.0122077	0.26196	0.360824	1.35758	578	192	0.0298898	0.12305	-0.403639	-1.30925	2202	192
GO_MULTICELLULAR_ORGANISM_AGING	0.125767	0.56612	-0.455639	-1.28439	6395	33	0.201638	0.392359	-0.475736	-1.20221	12039	33
GO_MULTICELLULAR_ORGANISM_GROWTH	0.581553	0.886446	-0.263338	-0.947974	30359	144	0.133	0.307277	-0.37747	-1.18885	9413	144
GO_MULTIVESICULAR_BODY_ORGANIZATION	0.444283	0.818251	-0.361023	-1.00448	22585	31	0.454558	0.637847	-0.401571	-1.00274	26997	31
GO_MULTIVESICULAR_BODY_SORTING_PATHWAY	0.276977	0.719927	-0.39634	-1.12399	14083	34	0.524416	0.689741	-0.377466	-0.958586	31347	34
GO_MULTI_MULTICELLULAR_ORGANISM_PROCESS	0.671008	0.920888	0.243785	0.931094	31790	219	0.148178	0.327419	0.305389	1.11346	3667	219
GO_MULTI_ORGANISM_BEHAVIOR	0.0243355	0.337642	-0.453361	-1.44964	1247	65	0.000140687	0.00310865	-0.636977	-1.80447	8	65
GO_MULTI_ORGANISM_CELLULAR_PROCESS	0.737221	0.946876	0.279042	0.850701	36069	48	0.567136	0.720514	0.320739	0.937849	21684	48
GO_MULTI_ORGANISM_LOCALIZATION	0.685867	0.925076	0.277429	0.883921	33446	61	0.939797	0.962051	0.247113	0.754259	34311	61
GO_MUSCLE_ADAPTATION	0.806861	0.965624	0.245246	0.854597	38972	106	0.560476	0.715081	0.286441	0.955665	17997	106
GO_MUSCLE_CELL_APOPTOTIC_PROCESS	0.0459824	0.411125	0.419286	1.366	2240	69	0.0410678	0.152384	0.436091	1.35994	1462	69
GO_MUSCLE_CELL_DEVELOPMENT	0.974962	0.992878	0.209829	0.775382	46531	164	0.0917438	0.247891	-0.383005	-1.22306	6614	164
GO_MUSCLE_CELL_DIFFERENTIATION	0.404556	0.796436	0.253863	1.01187	19001	335	0.232227	0.431072	0.278132	1.05666	4595	335
GO_MUSCLE_CELL_MIGRATION	0.225639	0.687518	0.338442	1.13021	10933	80	0.00964107	0.0562805	0.46508	1.48639	331	80
GO_MUSCLE_CELL_PROLIFERATION	0.312903	0.749711	0.27996	1.05203	14845	190	0.258258	0.459107	0.29615	1.06394	6817	190
GO_MUSCLE_CONTRACTION	0.0122337	0.26196	0.322264	1.28638	572	341	0.682835	0.797845	-0.272388	-0.927857	54929	341
GO_MUSCLE_FIBER_DEVELOPMENT	0.994167	0.998044	-0.195928	-0.623269	50961	63	0.122529	0.290776	-0.442877	-1.24902	7804	63
GO_MUSCLE_FILAMENT_SLIDING	0.741661	0.946949	0.286242	0.838941	36353	39	0.997803	0.999143	-0.201819	-0.525478	60406	39
GO_MUSCLE_HYPERTROPHY	0.82448	0.969606	0.248302	0.832868	39983	82	0.746962	0.835779	0.274796	0.88188	25566	82
GO_MUSCLE_ORGAN_DEVELOPMENT	0.550943	0.872777	0.241944	0.973072	25679	373	0.00280052	0.0246322	0.342751	1.31418	51	373
GO_MUSCLE_ORGAN_MORPHOGENESIS	0.931246	0.982895	0.22851	0.764892	45143	81	0.0537001	0.179986	0.408359	1.30723	1840	81
GO_MUSCLE_SYSTEM_PROCESS	0.00632679	0.181469	0.31936	1.29881	292	427	0.376751	0.572808	0.261427	1.01252	6345	427
GO_MUSCLE_TISSUE_DEVELOPMENT	0.244492	0.693626	0.26485	1.0645	11407	370	0.00957762	0.0560197	0.324744	1.24398	177	370
GO_MYD88_DEPENDENT_TOLL_LIKE_RECEPTOR_SIGNALING_PATHWAY	0.00136254	0.0881817	0.612961	1.76901	66	36	0.011243	0.0628049	0.575042	1.58802	448	36
GO_MYD88_INDEPENDENT_TOLL_LIKE_RECEPTOR_SIGNALING_PATHWAY	0.0364232	0.386656	0.52333	1.47351	1790	32	0.0919878	0.248036	0.494707	1.33199	3720	32
GO_MYELOID_CELL_APOPTOTIC_PROCESS	0.0972694	0.530447	0.480986	1.33522	4783	30	0.00708611	0.0465592	0.622688	1.65417	288	30
GO_MYELOID_CELL_DEVELOPMENT	0.0833556	0.504789	0.394429	1.28758	4055	70	0.154682	0.333778	0.377794	1.18046	5493	70
GO_MYELOID_CELL_DIFFERENTIATION	0.270569	0.715231	0.2606	1.05336	12604	395	0.0006177	0.00849124	0.354749	1.36628	10	395
GO_MYELOID_CELL_HOMEOSTASIS	0.419824	0.802779	0.279142	1.01061	20109	140	0.0409972	0.152384	0.367477	1.27231	1206	140
GO_MYELOID_DENDRITIC_CELL_ACTIVATION	0.336963	0.760015	0.398652	1.08239	16646	27	0.0576974	0.187147	0.548699	1.42341	2389	27
GO_MYELOID_LEUKOCYTE_CYTOKINE_PRODUCTION	0.00262286	0.115059	0.628385	1.7444	128	30	0.147435	0.326789	0.472827	1.25606	6012	30
GO_MYELOID_LEUKOCYTE_DIFFERENTIATION	0.100593	0.536363	0.312674	1.18115	4768	199	0.0738328	0.218712	0.326871	1.18056	1903	199
GO_MYELOID_LEUKOCYTE_MIGRATION	0.983733	0.995211	-0.206727	-0.771099	51645	194	0.280175	0.483379	0.292559	1.05406	7348	194
GO_MYOBLAST_DIFFERENTIATION	0.449221	0.820256	0.296286	0.999022	21757	85	0.0420576	0.154063	0.411213	1.32788	1429	85
GO_MYOBLAST_FUSION	0.679218	0.924319	-0.296389	-0.871931	34578	41	0.758523	0.841769	0.296486	0.840221	29702	41
GO_MYOFIBRIL_ASSEMBLY	0.825766	0.969606	0.254331	0.817295	40208	64	0.39418	0.587518	0.331918	1.02256	14262	64
GO_MYOTUBE_CELL_DEVELOPMENT	0.951767	0.986814	-0.235515	-0.671387	48344	35	0.0914443	0.247306	-0.522844	-1.33532	5482	35
GO_MYOTUBE_DIFFERENTIATION	0.960497	0.988885	-0.217976	-0.75158	49771	105	0.637037	0.767265	-0.30225	-0.91686	43192	105
GO_NADH_DEHYDROGENASE_COMPLEX_ASSEMBLY	0.064716	0.456489	-0.42585	-1.3399	3321	59	0.00012654	0.00288145	-0.658126	-1.83718	7	59
GO_NADH_METABOLIC_PROCESS	0.637383	0.909892	-0.305676	-0.894923	32466	40	6.59098e-05	0.00198595	-0.719351	-1.8815	3	40
GO_NADP_METABOLIC_PROCESS	0.214676	0.673375	-0.422085	-1.18235	10911	32	0.0659435	0.202584	-0.553588	-1.39058	3926	32
GO_NAD_METABOLIC_PROCESS	0.763605	0.947394	-0.27441	-0.83521	38952	49	1.61616e-05	0.000725964	-0.702559	-1.90185	0	49
GO_NATURAL_KILLER_CELL_ACTIVATION	0.0433708	0.409716	0.407248	1.35725	2104	79	0.00565037	0.039694	0.481027	1.53336	194	79
GO_NATURAL_KILLER_CELL_ACTIVATION_INVOLVED_IN_IMMUNE_RESPONSE	0.0461788	0.411125	0.526713	1.4524	2274	29	0.0494601	0.170172	0.544627	1.43655	2028	29
GO_NATURAL_KILLER_CELL_MEDIATED_IMMUNITY	0.011708	0.258704	0.487886	1.53536	570	57	0.177136	0.364411	0.389078	1.17439	6561	57
GO_NCRNA_3_END_PROCESSING	0.370984	0.778086	0.362318	1.05154	18211	37	0.829571	0.890147	-0.301574	-0.777562	49974	37
GO_NCRNA_CATABOLIC_PROCESS	0.230558	0.690532	0.410955	1.16495	11330	33	0.204388	0.395314	0.436196	1.18234	8234	33
GO_NCRNA_EXPORT_FROM_NUCLEUS	0.207774	0.666244	-0.406941	-1.1801	10599	38	0.152394	0.331139	-0.481266	-1.24713	9203	38
GO_NCRNA_METABOLIC_PROCESS	0.0880373	0.511921	-0.284039	-1.14647	4734	443	0.13762	0.314834	-0.325968	-1.13006	11505	443
GO_NCRNA_PROCESSING	0.0394492	0.397923	-0.307798	-1.21897	2102	354	0.271479	0.474135	-0.313573	-1.0708	21947	354
GO_NCRNA_TRANSCRIPTION	0.392137	0.791723	0.293837	1.02392	18940	106	0.991206	0.99454	-0.224838	-0.682845	67292	106
GO_NECROTIC_CELL_DEATH	0.94213	0.985059	0.232932	0.707353	46088	47	0.531256	0.692327	0.327739	0.953816	20353	47
GO_NEGATIVE_CHEMOTAXIS	0.221333	0.682335	-0.388665	-1.16044	11314	44	0.129006	0.301115	-0.475658	-1.26548	7905	44
GO_NEGATIVE_REGULATION_OF_ACTIN_FILAMENT_DEPOLYMERIZATION	0.690125	0.927316	-0.297168	-0.865855	35185	39	0.129931	0.303036	-0.488606	-1.27219	7865	39
GO_NEGATIVE_REGULATION_OF_ACTIN_FILAMENT_POLYMERIZATION	0.759487	0.946949	-0.271936	-0.842073	38805	54	0.022197	0.0998698	-0.534257	-1.47048	1388	54
GO_NEGATIVE_REGULATION_OF_ADAPTIVE_IMMUNE_RESPONSE	0.207625	0.666244	0.38689	1.16981	10155	46	0.0560614	0.184378	0.472106	1.36808	2154	46
GO_NEGATIVE_REGULATION_OF_ALPHA_BETA_T_CELL_ACTIVATION	0.197161	0.653479	0.41371	1.19397	9694	36	0.0120693	0.0654596	0.572885	1.58206	481	36
GO_NEGATIVE_REGULATION_OF_ANIMAL_ORGAN_MORPHOGENESIS	0.302446	0.740489	0.389123	1.10306	14863	33	0.351915	0.549614	0.390943	1.05968	14178	33
GO_NEGATIVE_REGULATION_OF_ANION_TRANSPORT	0.820188	0.969606	-0.288886	-0.767544	41553	25	0.0548377	0.181959	-0.598221	-1.43207	3186	25
GO_NEGATIVE_REGULATION_OF_ANTIGEN_RECEPTOR_MEDIATED_SIGNALING_PATHWAY	0.00686193	0.189004	0.616218	1.67311	338	27	0.105473	0.271054	0.510207	1.32355	4368	27
GO_NEGATIVE_REGULATION_OF_APOPTOTIC_SIGNALING_PATHWAY	0.818153	0.969606	0.23181	0.883924	38741	216	0.397955	0.590072	-0.312045	-1.02393	29883	216
GO_NEGATIVE_REGULATION_OF_ATP_METABOLIC_PROCESS	0.421116	0.802919	0.383117	1.02215	20776	25	0.614932	0.754873	-0.375223	-0.898237	35737	25
GO_NEGATIVE_REGULATION_OF_AUTOPHAGY	0.880576	0.981506	0.239857	0.797859	42773	78	0.739035	0.829711	0.276923	0.881134	25662	78
GO_NEGATIVE_REGULATION_OF_AXONOGENESIS	0.437058	0.814331	-0.313588	-1.00533	22445	66	0.453091	0.636633	-0.352212	-1.00054	29058	66
GO_NEGATIVE_REGULATION_OF_AXON_EXTENSION	0.933569	0.982895	-0.241687	-0.704203	47597	39	0.430013	0.618672	-0.390892	-1.01777	26032	39
GO_NEGATIVE_REGULATION_OF_AXON_GUIDANCE	0.405495	0.796436	-0.389181	-1.03402	20543	25	0.923017	0.950418	-0.282492	-0.676251	53642	25
GO_NEGATIVE_REGULATION_OF_BINDING	0.556231	0.872824	-0.262524	-0.959887	29076	164	0.701538	0.810494	-0.282548	-0.902267	50582	164
GO_NEGATIVE_REGULATION_OF_BIOMINERALIZATION	0.578826	0.884548	-0.341061	-0.920969	29287	27	0.266736	0.469424	0.437177	1.1341	11048	27
GO_NEGATIVE_REGULATION_OF_BLOOD_CIRCULATION	0.829007	0.971311	-0.276324	-0.778926	42159	33	0.755573	0.83958	-0.324122	-0.819069	45115	33
GO_NEGATIVE_REGULATION_OF_BLOOD_PRESSURE	0.738329	0.946876	-0.281175	-0.84634	37718	46	0.0199961	0.0932006	-0.559444	-1.49959	1230	46
GO_NEGATIVE_REGULATION_OF_BLOOD_VESSEL_DIAMETER	0.0157147	0.284624	-0.444299	-1.47069	809	80	0.125904	0.295489	-0.420972	-1.23047	8254	80
GO_NEGATIVE_REGULATION_OF_BLOOD_VESSEL_ENDOTHELIAL_CELL_MIGRATION	0.191606	0.647891	0.421607	1.20274	9417	34	0.00357986	0.0293015	0.621755	1.69666	143	34
GO_NEGATIVE_REGULATION_OF_BMP_SIGNALING_PATHWAY	0.185188	0.636932	0.398084	1.19426	9051	44	0.0402397	0.15042	0.493537	1.4184	1557	44
GO_NEGATIVE_REGULATION_OF_B_CELL_ACTIVATION	0.258826	0.703566	0.404813	1.13981	12726	32	0.417369	0.605845	0.377496	1.0164	16882	32
GO_NEGATIVE_REGULATION_OF_CALCIUM_ION_TRANSMEMBRANE_TRANSPORT	0.128863	0.574884	-0.445199	-1.27593	6549	36	0.0169314	0.0851708	-0.598723	-1.53597	1016	36
GO_NEGATIVE_REGULATION_OF_CALCIUM_ION_TRANSPORT	0.16804	0.62697	-0.384586	-1.19825	8587	56	0.0515881	0.174872	-0.495903	-1.37306	3241	56
GO_NEGATIVE_REGULATION_OF_CALCIUM_MEDIATED_SIGNALING	0.198099	0.653975	-0.443307	-1.20565	10023	28	0.132057	0.305844	-0.527283	-1.29087	7762	28
GO_NEGATIVE_REGULATION_OF_CANONICAL_WNT_SIGNALING_PATHWAY	0.103486	0.543753	-0.325295	-1.19489	5423	170	0.0194373	0.0919752	-0.422355	-1.35401	1411	170
GO_NEGATIVE_REGULATION_OF_CARBOHYDRATE_METABOLIC_PROCESS	0.65115	0.911916	0.295322	0.892945	31850	46	0.333306	0.53197	-0.403264	-1.08095	20518	46
GO_NEGATIVE_REGULATION_OF_CARDIAC_MUSCLE_TISSUE_DEVELOPMENT	0.610042	0.898179	0.322022	0.9067	29996	32	0.423278	0.611714	0.376128	1.01272	17121	32
GO_NEGATIVE_REGULATION_OF_CARTILAGE_DEVELOPMENT	0.00781329	0.205161	0.61237	1.66266	385	27	0.0601115	0.192809	0.546068	1.41658	2489	27
GO_NEGATIVE_REGULATION_OF_CATABOLIC_PROCESS	0.838386	0.974601	0.226238	0.890569	39461	292	0.0546977	0.181696	0.312191	1.1716	1175	292
GO_NEGATIVE_REGULATION_OF_CATION_CHANNEL_ACTIVITY	0.225293	0.687518	-0.396809	-1.16173	11475	40	0.040172	0.150355	-0.548693	-1.43514	2437	40
GO_NEGATIVE_REGULATION_OF_CD4_POSITIVE_ALPHA_BETA_T_CELL_ACTIVATION	0.148108	0.602739	0.466497	1.2666	7316	27	0.0262656	0.11306	0.586606	1.52174	1087	27
GO_NEGATIVE_REGULATION_OF_CELLULAR_AMIDE_METABOLIC_PROCESS	0.623294	0.902567	0.257885	0.93451	29828	141	0.323007	0.523943	0.301281	1.04421	9498	141
GO_NEGATIVE_REGULATION_OF_CELLULAR_CATABOLIC_PROCESS	0.885389	0.981506	0.223941	0.863931	41854	240	0.110448	0.275704	0.307694	1.13357	2645	240
GO_NEGATIVE_REGULATION_OF_CELLULAR_PROTEIN_CATABOLIC_PROCESS	0.780927	0.955375	0.254755	0.852743	37856	81	0.143191	0.320915	0.368804	1.18061	4908	81
GO_NEGATIVE_REGULATION_OF_CELLULAR_PROTEIN_LOCALIZATION	0.427867	0.806272	0.287568	1.00768	20659	110	0.0699792	0.210688	-0.420031	-1.282	4779	110
GO_NEGATIVE_REGULATION_OF_CELLULAR_RESPONSE_TO_GROWTH_FACTOR_STIMULUS	0.304103	0.742339	0.293889	1.06297	14571	139	0.0489475	0.169582	0.363006	1.25566	1443	139
GO_NEGATIVE_REGULATION_OF_CELLULAR_RESPONSE_TO_INSULIN_STIMULUS	0.164804	0.624665	-0.441176	-1.23583	8376	32	0.389397	0.584575	-0.416849	-1.0471	23188	32
GO_NEGATIVE_REGULATION_OF_CELLULAR_RESPONSE_TO_TRANSFORMING_GROWTH_FACTOR_BETA_STIMULUS	0.830214	0.971949	0.250639	0.822074	40315	72	0.414155	0.603529	0.322231	1.01172	14593	72
GO_NEGATIVE_REGULATION_OF_CELL_ACTIVATION	0.27845	0.721831	0.283286	1.06653	13212	193	0.0333105	0.132081	0.346819	1.24887	874	193
GO_NEGATIVE_REGULATION_OF_CELL_ADHESION	0.0205424	0.319156	0.328706	1.28263	967	268	0.000354264	0.0057747	0.399676	1.48809	7	268
GO_NEGATIVE_REGULATION_OF_CELL_CELL_ADHESION	0.175923	0.627031	0.304016	1.12908	8371	172	0.00498753	0.0367608	0.39401	1.39818	135	172
GO_NEGATIVE_REGULATION_OF_CELL_CYCLE_G1_S_PHASE_TRANSITION	0.237034	0.693208	0.318986	1.10972	11420	105	9.31706e-05	0.00250385	0.538077	1.79284	2	105
GO_NEGATIVE_REGULATION_OF_CELL_CYCLE_G2_M_PHASE_TRANSITION	0.00269693	0.116594	-0.465643	-1.58858	138	98	0.000519527	0.00759681	-0.55889	-1.68088	34	98
GO_NEGATIVE_REGULATION_OF_CELL_CYCLE_PHASE_TRANSITION	0.238066	0.693626	-0.284554	-1.08368	12542	235	0.150669	0.329506	-0.347889	-1.1497	11428	235
GO_NEGATIVE_REGULATION_OF_CELL_CYCLE_PROCESS	0.570215	0.881181	0.243414	0.965776	26839	318	0.585555	0.733604	-0.282824	-0.958395	46584	318
GO_NEGATIVE_REGULATION_OF_CELL_DEVELOPMENT	0.213418	0.671545	0.272917	1.08254	10045	317	0.0149763	0.07783	0.32891	1.24352	306	317
GO_NEGATIVE_REGULATION_OF_CELL_GROWTH	0.280829	0.722165	0.287722	1.06927	13367	173	0.301815	0.504096	0.295405	1.04891	8212	173
GO_NEGATIVE_REGULATION_OF_CELL_MATRIX_ADHESION	0.0331889	0.383551	0.511936	1.47745	1631	36	0.119641	0.288629	0.462291	1.27665	4777	36
GO_NEGATIVE_REGULATION_OF_CELL_MORPHOGENESIS_INVOLVED_IN_DIFFERENTIATION	0.805587	0.965624	0.247676	0.848382	39074	94	0.577102	0.727164	-0.314879	-0.941843	38711	94
GO_NEGATIVE_REGULATION_OF_CELL_MOTILITY	0.310082	0.748994	0.26817	1.04577	14580	267	0.000839593	0.0103492	0.38276	1.42462	18	267
GO_NEGATIVE_REGULATION_OF_CELL_PROJECTION_ORGANIZATION	0.175595	0.627031	0.303497	1.12877	8351	174	0.545647	0.702488	-0.300247	-0.964837	39739	174
GO_NEGATIVE_REGULATION_OF_CELL_SUBSTRATE_ADHESION	0.0346159	0.383551	0.444994	1.41343	1685	60	0.0122443	0.0662883	0.497093	1.5135	448	60
GO_NEGATIVE_REGULATION_OF_CHEMOTAXIS	0.126205	0.56612	-0.407437	-1.25281	6440	52	0.834329	0.893322	0.274782	0.81525	31414	52
GO_NEGATIVE_REGULATION_OF_CHROMATIN_ORGANIZATION	0.976137	0.992878	-0.214867	-0.673926	49985	58	0.335491	0.534314	0.348747	1.0559	12384	58
GO_NEGATIVE_REGULATION_OF_CHROMOSOME_ORGANIZATION	0.235217	0.690602	0.304567	1.10029	11256	138	0.243788	0.443967	0.313108	1.08217	7200	138
GO_NEGATIVE_REGULATION_OF_CHROMOSOME_SEGREGATION	0.094599	0.524196	0.436769	1.31032	4623	44	0.713906	0.815493	-0.320779	-0.853427	43750	44
GO_NEGATIVE_REGULATION_OF_COAGULATION	0.302143	0.740489	0.350871	1.08951	14801	53	0.332365	0.531498	0.356263	1.06031	12472	53
GO_NEGATIVE_REGULATION_OF_COLD_INDUCED_THERMOGENESIS	0.0922118	0.519033	0.430617	1.30767	4510	47	0.341764	0.53926	0.363607	1.0582	13093	47
GO_NEGATIVE_REGULATION_OF_CYCLIN_DEPENDENT_PROTEIN_KINASE_ACTIVITY	0.508006	0.853352	0.352131	0.96381	25095	28	0.140209	0.317332	0.484827	1.26822	5778	28
GO_NEGATIVE_REGULATION_OF_CYSTEINE_TYPE_ENDOPEPTIDASE_ACTIVITY	0.374575	0.778646	0.305752	1.03492	18179	87	0.759517	0.842245	0.271214	0.878671	25616	87
GO_NEGATIVE_REGULATION_OF_CYTOKINE_BIOSYNTHETIC_PROCESS	0.94862	0.986272	-0.239011	-0.665005	48224	31	0.861554	0.91103	0.285104	0.762617	34985	31
GO_NEGATIVE_REGULATION_OF_CYTOKINE_PRODUCTION	0.701101	0.932647	0.238312	0.927466	33058	261	0.0976593	0.259642	0.306242	1.13685	2227	261
GO_NEGATIVE_REGULATION_OF_CYTOKINE_PRODUCTION_INVOLVED_IN_IMMUNE_RESPONSE	0.361709	0.771724	0.399269	1.06524	17845	25	0.0208905	0.0957242	0.610534	1.55743	874	25
GO_NEGATIVE_REGULATION_OF_CYTOKINE_SECRETION	0.53456	0.867875	0.298251	0.955853	26054	63	0.230201	0.427845	0.365982	1.12415	8356	63
GO_NEGATIVE_REGULATION_OF_CYTOSKELETON_ORGANIZATION	0.285926	0.729012	0.296402	1.07206	13700	139	0.193614	0.383246	-0.363738	-1.14121	13649	139
GO_NEGATIVE_REGULATION_OF_DEFENSE_RESPONSE	0.94737	0.986158	0.216453	0.819221	44766	203	0.372901	0.569436	0.281836	1.02041	9568	203
GO_NEGATIVE_REGULATION_OF_DENDRITE_DEVELOPMENT	0.813844	0.966462	-0.28472	-0.780488	41291	29	0.356347	0.552774	-0.435943	-1.07427	21016	29
GO_NEGATIVE_REGULATION_OF_DEPHOSPHORYLATION	0.649993	0.911916	-0.265494	-0.915421	33681	105	0.629072	0.763117	-0.303331	-0.920138	42652	105
GO_NEGATIVE_REGULATION_OF_DEVELOPMENTAL_GROWTH	0.3026	0.740489	-0.314666	-1.07351	15595	98	0.629963	0.763223	-0.305246	-0.918036	42439	98
GO_NEGATIVE_REGULATION_OF_DNA_BINDING	0.0906014	0.515351	-0.418534	-1.30023	4630	55	0.499068	0.670594	-0.353444	-0.976023	31313	55
GO_NEGATIVE_REGULATION_OF_DNA_BINDING_TRANSCRIPTION_FACTOR_ACTIVITY	0.888727	0.981506	-0.229064	-0.831351	46379	154	0.290905	0.493892	0.301196	1.05563	8302	154
GO_NEGATIVE_REGULATION_OF_DNA_BIOSYNTHETIC_PROCESS	0.0209871	0.320982	0.531492	1.53389	1031	36	0.189203	0.377602	0.431859	1.19261	7555	36
GO_NEGATIVE_REGULATION_OF_DNA_METABOLIC_PROCESS	0.161385	0.620375	0.32863	1.16021	7775	116	0.0840339	0.235153	0.361325	1.21985	2618	116
GO_NEGATIVE_REGULATION_OF_DNA_RECOMBINATION	0.997003	0.998044	0.184877	0.549988	48903	42	0.932407	0.956455	-0.266127	-0.70232	56860	42
GO_NEGATIVE_REGULATION_OF_DNA_REPAIR	0.450226	0.820256	-0.35705	-1.00017	22884	32	0.74783	0.836123	-0.327116	-0.821695	44533	32
GO_NEGATIVE_REGULATION_OF_DNA_REPLICATION	0.467011	0.831493	0.346987	0.989864	22954	34	0.844748	0.900792	0.28629	0.781234	33979	34
GO_NEGATIVE_REGULATION_OF_EMBRYONIC_DEVELOPMENT	0.179417	0.63019	-0.464608	-1.23442	9089	25	0.273861	0.477178	-0.478258	-1.14489	15915	25
GO_NEGATIVE_REGULATION_OF_ENDOCYTOSIS	0.568085	0.881181	0.31155	0.93466	27767	44	0.650757	0.777319	0.311417	0.894996	25195	44
GO_NEGATIVE_REGULATION_OF_ENDOTHELIAL_CELL_APOPTOTIC_PROCESS	0.264896	0.70976	-0.418972	-1.13947	13403	28	0.849366	0.90353	-0.305858	-0.748789	49929	28
GO_NEGATIVE_REGULATION_OF_ENDOTHELIAL_CELL_PROLIFERATION	0.323119	0.755922	0.371831	1.08416	15827	38	0.596677	0.743168	0.328683	0.916946	23631	38
GO_NEGATIVE_REGULATION_OF_EPITHELIAL_CELL_APOPTOTIC_PROCESS	0.142762	0.595606	-0.426513	-1.2487	7271	40	0.702598	0.810774	-0.327699	-0.857116	42639	40
GO_NEGATIVE_REGULATION_OF_EPITHELIAL_CELL_DIFFERENTIATION	0.940975	0.985031	0.23605	0.695424	46167	40	0.107725	0.273398	0.455532	1.28417	4234	40
GO_NEGATIVE_REGULATION_OF_EPITHELIAL_CELL_MIGRATION	0.293909	0.737367	0.33491	1.08798	14305	68	0.0757924	0.221754	0.412236	1.28226	2706	68
GO_NEGATIVE_REGULATION_OF_EPITHELIAL_CELL_PROLIFERATION	0.206737	0.666244	0.314406	1.12133	9941	125	0.0617296	0.196553	0.365055	1.24461	1877	125
GO_NEGATIVE_REGULATION_OF_EPITHELIAL_TO_MESENCHYMAL_TRANSITION	0.0731804	0.485945	-0.520364	-1.39455	3705	26	0.251289	0.452108	-0.482043	-1.16302	14668	26
GO_NEGATIVE_REGULATION_OF_ERBB_SIGNALING_PATHWAY	0.733861	0.944642	-0.278852	-0.851951	37489	50	0.183566	0.370736	-0.440475	-1.19679	11390	50
GO_NEGATIVE_REGULATION_OF_ERK1_AND_ERK2_CASCADE	0.122294	0.564478	0.383467	1.2391	5948	66	0.212256	0.406393	0.367458	1.13738	7612	66
GO_NEGATIVE_REGULATION_OF_ESTABLISHMENT_OF_PROTEIN_LOCALIZATION	0.56939	0.881181	0.257039	0.956866	27086	175	0.232495	0.431302	-0.344779	-1.10847	16940	175
GO_NEGATIVE_REGULATION_OF_EXOCYTOSIS	0.732428	0.944439	0.300113	0.833118	36022	30	0.620611	0.758101	0.338536	0.899321	25310	30
GO_NEGATIVE_REGULATION_OF_EXTRINSIC_APOPTOTIC_SIGNALING_PATHWAY	0.563232	0.878542	0.275844	0.949349	27309	97	0.188526	0.376672	0.343641	1.13064	6157	97
GO_NEGATIVE_REGULATION_OF_EXTRINSIC_APOPTOTIC_SIGNALING_PATHWAY_VIA_DEATH_DOMAIN_RECEPTORS	0.993129	0.998044	-0.196585	-0.560409	50445	35	0.0603866	0.193278	0.503893	1.38351	2417	35
GO_NEGATIVE_REGULATION_OF_FAT_CELL_DIFFERENTIATION	0.133918	0.57991	0.420139	1.25496	6550	43	0.0272641	0.115319	0.513793	1.47011	1059	43
GO_NEGATIVE_REGULATION_OF_FIBROBLAST_PROLIFERATION	0.568916	0.881181	0.338735	0.927144	28104	28	0.20033	0.390323	0.457533	1.19682	8256	28
GO_NEGATIVE_REGULATION_OF_GENE_EXPRESSION_EPIGENETIC	0.175288	0.627031	0.326112	1.14868	8457	114	9.55505e-05	0.00252236	0.521832	1.75717	2	114
GO_NEGATIVE_REGULATION_OF_GENE_SILENCING	0.0473103	0.411125	0.499156	1.43306	2327	35	0.0455272	0.162839	0.51958	1.42658	1822	35
GO_NEGATIVE_REGULATION_OF_GLIOGENESIS	0.75785	0.946949	-0.284197	-0.828062	38638	39	0.0703462	0.210897	0.483053	1.35489	2775	39
GO_NEGATIVE_REGULATION_OF_GROWTH	0.312525	0.749711	0.273033	1.04737	14768	228	0.0149223	0.0776846	0.350388	1.28431	364	228
GO_NEGATIVE_REGULATION_OF_GTPASE_ACTIVITY	0.147668	0.602589	0.412366	1.23711	7217	44	0.0633555	0.19909	0.472734	1.35861	2452	44
GO_NEGATIVE_REGULATION_OF_G_PROTEIN_COUPLED_RECEPTOR_SIGNALING_PATHWAY	0.856378	0.978653	0.25688	0.780077	41893	47	0.0349333	0.13664	-0.534916	-1.43853	2154	47
GO_NEGATIVE_REGULATION_OF_HEMOPOIESIS	0.230034	0.690532	0.303535	1.10195	10999	143	0.0067727	0.0448955	0.405363	1.40691	197	143
GO_NEGATIVE_REGULATION_OF_HISTONE_MODIFICATION	0.519055	0.859711	-0.329464	-0.959957	26463	39	0.724773	0.823565	0.304782	0.854868	28600	39
GO_NEGATIVE_REGULATION_OF_HORMONE_SECRETION	0.857639	0.978653	-0.250806	-0.793447	43941	61	0.0617401	0.196553	-0.479618	-1.34614	3919	61
GO_NEGATIVE_REGULATION_OF_HYDROLASE_ACTIVITY	0.65636	0.913773	0.233966	0.949486	30460	415	0.907882	0.941987	0.234698	0.907316	15630	415
GO_NEGATIVE_REGULATION_OF_IMMUNE_EFFECTOR_PROCESS	0.652484	0.912071	0.259352	0.920004	31420	120	0.0297239	0.122806	0.388994	1.31889	915	120
GO_NEGATIVE_REGULATION_OF_IMMUNE_RESPONSE	0.0800008	0.495124	0.337275	1.22769	3820	146	0.0283132	0.118455	0.37339	1.29957	823	146
GO_NEGATIVE_REGULATION_OF_IMMUNE_SYSTEM_PROCESS	0.146783	0.602247	0.270525	1.10256	6793	438	0.000725295	0.00936785	0.346236	1.34346	11	438
GO_NEGATIVE_REGULATION_OF_INFLAMMATORY_RESPONSE	0.992859	0.998044	0.198562	0.714779	47686	134	0.675204	0.794217	0.268608	0.924712	20166	134
GO_NEGATIVE_REGULATION_OF_INNATE_IMMUNE_RESPONSE	0.421209	0.802919	0.323602	1.01518	20594	56	0.13857	0.316263	0.404094	1.21596	5148	56
GO_NEGATIVE_REGULATION_OF_INTERFERON_GAMMA_PRODUCTION	0.844895	0.976754	-0.272201	-0.767303	42967	33	0.771661	0.84971	0.303675	0.823132	31090	33
GO_NEGATIVE_REGULATION_OF_INTERLEUKIN_1_PRODUCTION	0.80381	0.964598	0.286897	0.78526	39708	28	0.784021	0.85942	0.308426	0.806786	32314	28
GO_NEGATIVE_REGULATION_OF_INTERLEUKIN_6_PRODUCTION	0.230404	0.690532	0.390459	1.15622	11310	41	0.848106	0.903214	0.278748	0.789955	33210	41
GO_NEGATIVE_REGULATION_OF_INTRACELLULAR_PROTEIN_TRANSPORT	0.137657	0.587454	0.42493	1.25188	6753	40	0.592331	0.739608	-0.351628	-0.919703	35947	40
GO_NEGATIVE_REGULATION_OF_INTRACELLULAR_SIGNAL_TRANSDUCTION	0.876034	0.981506	0.219441	0.901152	40442	483	0.0921797	0.248036	0.281935	1.10156	1417	483
GO_NEGATIVE_REGULATION_OF_INTRACELLULAR_STEROID_HORMONE_RECEPTOR_SIGNALING_PATHWAY	0.454651	0.823761	-0.349613	-0.99665	23093	35	0.268893	0.471828	0.408317	1.12109	10766	35
GO_NEGATIVE_REGULATION_OF_INTRACELLULAR_TRANSPORT	0.0602424	0.441439	0.425805	1.34789	2931	59	0.406677	0.598185	0.334631	1.01594	14957	59
GO_NEGATIVE_REGULATION_OF_INTRINSIC_APOPTOTIC_SIGNALING_PATHWAY	0.661175	0.914264	0.266082	0.908151	32023	92	0.597334	0.743366	-0.312622	-0.932025	39886	92
GO_NEGATIVE_REGULATION_OF_INTRINSIC_APOPTOTIC_SIGNALING_PATHWAY_IN_RESPONSE_TO_DNA_DAMAGE	0.276721	0.719927	0.402413	1.12547	13604	31	0.647877	0.775218	0.330796	0.884837	26308	31
GO_NEGATIVE_REGULATION_OF_ION_TRANSMEMBRANE_TRANSPORT	0.0494103	0.414793	-0.398527	-1.3356	2542	87	0.00150889	0.016075	-0.545193	-1.61217	99	87
GO_NEGATIVE_REGULATION_OF_ION_TRANSPORT	0.276979	0.719927	-0.302147	-1.08009	14436	136	0.00605768	0.0415403	-0.467642	-1.46361	425	136
GO_NEGATIVE_REGULATION_OF_I_KAPPAB_KINASE_NF_KAPPAB_SIGNALING	0.554184	0.872777	-0.315119	-0.94085	28330	44	0.175784	0.362881	0.415539	1.19424	6805	44
GO_NEGATIVE_REGULATION_OF_JNK_CASCADE	0.122079	0.564478	0.444513	1.28287	6002	36	0.378205	0.573298	0.376407	1.03947	15103	36
GO_NEGATIVE_REGULATION_OF_KINASE_ACTIVITY	0.755559	0.946949	0.235749	0.908231	35712	237	0.681811	0.797471	-0.278063	-0.919491	51758	237
GO_NEGATIVE_REGULATION_OF_LEUKOCYTE_APOPTOTIC_PROCESS	0.102351	0.540413	0.425443	1.29196	5006	47	0.0032887	0.0281902	0.571475	1.66316	125	47
GO_NEGATIVE_REGULATION_OF_LEUKOCYTE_CELL_CELL_ADHESION	0.090809	0.515351	0.346341	1.22858	4372	120	0.0210274	0.0962034	0.398301	1.35045	647	120
GO_NEGATIVE_REGULATION_OF_LEUKOCYTE_DIFFERENTIATION	0.106439	0.546483	0.356974	1.22857	5160	97	0.110213	0.275704	0.364626	1.19968	3599	97
GO_NEGATIVE_REGULATION_OF_LEUKOCYTE_MEDIATED_IMMUNITY	0.0851194	0.509152	0.430236	1.31701	4169	49	0.101739	0.265751	0.4345	1.27519	3878	49
GO_NEGATIVE_REGULATION_OF_LEUKOCYTE_MIGRATION	0.539185	0.869774	-0.321059	-0.94905	27471	42	0.585356	0.733604	0.324405	0.924058	22839	42
GO_NEGATIVE_REGULATION_OF_LEUKOCYTE_PROLIFERATION	0.0546822	0.420665	0.399452	1.33126	2653	79	0.01953	0.0921804	0.445951	1.42155	673	79
GO_NEGATIVE_REGULATION_OF_LIPID_BIOSYNTHETIC_PROCESS	0.318636	0.752313	0.352762	1.07985	15609	49	0.00495712	0.0367608	0.553715	1.62507	188	49
GO_NEGATIVE_REGULATION_OF_LIPID_LOCALIZATION	0.386214	0.785329	-0.351507	-1.03905	19677	42	0.711371	0.814595	0.303409	0.86425	27756	42
GO_NEGATIVE_REGULATION_OF_LIPID_METABOLIC_PROCESS	0.100496	0.536363	0.377849	1.25409	4882	77	0.00025805	0.00475162	0.544627	1.7301	8	77
GO_NEGATIVE_REGULATION_OF_LIPID_TRANSPORT	0.190849	0.646936	-0.454248	-1.21737	9664	26	0.865568	0.912686	0.290915	0.748521	36030	26
GO_NEGATIVE_REGULATION_OF_LOCOMOTION	0.609536	0.898179	0.241277	0.9553	28699	311	0.00245487	0.0223942	0.354071	1.33695	50	311
GO_NEGATIVE_REGULATION_OF_LYMPHOCYTE_ACTIVATION	0.0687042	0.473313	0.342163	1.24438	3281	145	0.00332579	0.0283356	0.41899	1.45678	96	145
GO_NEGATIVE_REGULATION_OF_LYMPHOCYTE_APOPTOTIC_PROCESS	0.280056	0.722061	0.405182	1.12479	13773	30	0.0250343	0.109018	0.572031	1.5196	1020	30
GO_NEGATIVE_REGULATION_OF_LYMPHOCYTE_DIFFERENTIATION	0.608327	0.897893	-0.297253	-0.917258	31031	53	0.767374	0.846713	0.285499	0.849701	28797	53
GO_NEGATIVE_REGULATION_OF_LYMPHOCYTE_MEDIATED_IMMUNITY	0.05341	0.419269	0.478901	1.4036	2617	39	0.0435862	0.157216	0.507229	1.4227	1719	39
GO_NEGATIVE_REGULATION_OF_MACROAUTOPHAGY	0.866958	0.981506	-0.266423	-0.751015	44089	33	0.820904	0.884028	-0.307929	-0.778149	49016	33
GO_NEGATIVE_REGULATION_OF_MAPK_CASCADE	0.0515242	0.416319	0.340982	1.26093	2460	165	0.193374	0.383025	0.312074	1.10235	5375	165
GO_NEGATIVE_REGULATION_OF_MAP_KINASE_ACTIVITY	0.0263911	0.354615	0.429069	1.41776	1281	75	0.187368	0.375869	0.36351	1.1485	6546	75
GO_NEGATIVE_REGULATION_OF_METAPHASE_ANAPHASE_TRANSITION_OF_CELL_CYCLE	0.364955	0.772766	0.363703	1.05556	17915	37	0.573952	0.725465	-0.360591	-0.929726	34575	37
GO_NEGATIVE_REGULATION_OF_MICROTUBULE_POLYMERIZATION_OR_DEPOLYMERIZATION	0.463934	0.830184	0.341617	0.991465	22774	37	0.138757	0.316286	-0.490694	-1.26518	8358	37
GO_NEGATIVE_REGULATION_OF_MITOCHONDRION_ORGANIZATION	0.364099	0.772766	0.336928	1.04979	17806	54	0.178902	0.36555	-0.435151	-1.1977	11194	54
GO_NEGATIVE_REGULATION_OF_MITOTIC_CELL_CYCLE	0.405136	0.796436	0.256049	1.01211	19074	305	0.100531	0.264449	0.298145	1.123	2099	305
GO_NEGATIVE_REGULATION_OF_MRNA_METABOLIC_PROCESS	0.690753	0.927325	0.268003	0.889509	33562	77	0.29389	0.497545	0.337902	1.0734	10249	77
GO_NEGATIVE_REGULATION_OF_MRNA_PROCESSING	0.754742	0.946949	0.298245	0.81632	37284	28	0.885217	0.925273	0.28273	0.739569	36485	28
GO_NEGATIVE_REGULATION_OF_MULTI_ORGANISM_PROCESS	0.119987	0.564478	0.30545	1.16037	5684	209	0.0013045	0.0143592	0.399212	1.44928	32	209
GO_NEGATIVE_REGULATION_OF_MUSCLE_CELL_APOPTOTIC_PROCESS	0.34039	0.760015	0.371501	1.07215	16737	36	0.110276	0.275704	0.467248	1.29034	4403	36
GO_NEGATIVE_REGULATION_OF_MUSCLE_CELL_DIFFERENTIATION	0.180322	0.63019	0.381423	1.18843	8818	54	0.297494	0.49969	0.362604	1.08294	11133	54
GO_NEGATIVE_REGULATION_OF_MUSCLE_HYPERTROPHY	0.612905	0.898179	0.334299	0.899986	30252	26	0.283134	0.486233	0.435524	1.1206	11785	26
GO_NEGATIVE_REGULATION_OF_MUSCLE_TISSUE_DEVELOPMENT	0.0789248	0.493569	0.429578	1.32446	3860	51	0.0670264	0.204579	0.45015	1.33064	2533	51
GO_NEGATIVE_REGULATION_OF_MYELOID_CELL_DIFFERENTIATION	0.316294	0.752313	0.317939	1.06835	15344	83	0.0420134	0.154063	0.414093	1.33142	1433	83
GO_NEGATIVE_REGULATION_OF_MYELOID_LEUKOCYTE_DIFFERENTIATION	0.0314239	0.382602	0.486525	1.45959	1535	44	0.111137	0.27696	0.442486	1.27168	4302	44
GO_NEGATIVE_REGULATION_OF_NERVOUS_SYSTEM_DEVELOPMENT	0.392278	0.791723	-0.261226	-1.0173	20787	295	0.121487	0.289929	0.295927	1.11135	2597	295
GO_NEGATIVE_REGULATION_OF_NEURON_APOPTOTIC_PROCESS	0.840686	0.975405	-0.236221	-0.850355	43887	144	0.120779	0.289618	-0.381212	-1.20063	8548	144
GO_NEGATIVE_REGULATION_OF_NEURON_DEATH	0.892374	0.981506	0.224905	0.849957	42252	200	0.0749013	0.220781	-0.377327	-1.22915	5559	200
GO_NEGATIVE_REGULATION_OF_NEURON_DIFFERENTIATION	0.374382	0.778646	0.268661	1.02486	17720	217	0.0462639	0.164097	0.332382	1.21115	1150	217
GO_NEGATIVE_REGULATION_OF_NEURON_PROJECTION_DEVELOPMENT	0.219589	0.679495	0.304169	1.10719	10487	146	0.409339	0.600324	0.290115	1.00973	11912	146
GO_NEGATIVE_REGULATION_OF_NF_KAPPAB_TRANSCRIPTION_FACTOR_ACTIVITY	0.993023	0.998044	0.197272	0.654751	48249	77	0.675545	0.794305	0.285218	0.906044	23560	77
GO_NEGATIVE_REGULATION_OF_NOTCH_SIGNALING_PATHWAY	0.0812779	0.498872	-0.45088	-1.33963	4151	43	0.446133	0.629883	-0.379597	-1.00608	27268	43
GO_NEGATIVE_REGULATION_OF_NUCLEAR_DIVISION	0.0130344	0.268149	0.482027	1.52207	635	58	0.681981	0.797471	0.294552	0.891814	25175	58
GO_NEGATIVE_REGULATION_OF_ORGANELLE_ASSEMBLY	0.0528733	0.418358	0.482871	1.40793	2589	38	0.0432763	0.157048	0.510485	1.42413	1713	38
GO_NEGATIVE_REGULATION_OF_ORGANELLE_ORGANIZATION	0.00606606	0.179159	0.327272	1.31677	282	374	0.50473	0.674859	-0.287921	-0.987068	41131	374
GO_NEGATIVE_REGULATION_OF_ORGAN_GROWTH	0.104825	0.544534	-0.474083	-1.31905	5328	31	0.298266	0.50041	0.412078	1.10226	12111	31
GO_NEGATIVE_REGULATION_OF_OSSIFICATION	0.247647	0.694297	-0.348007	-1.12088	12710	68	0.285474	0.488816	0.34823	1.08317	10195	68
GO_NEGATIVE_REGULATION_OF_OSTEOBLAST_DIFFERENTIATION	0.307138	0.744737	-0.373665	-1.09397	15644	40	0.30654	0.509704	0.385462	1.08664	12050	40
GO_NEGATIVE_REGULATION_OF_OSTEOCLAST_DIFFERENTIATION	0.217747	0.676604	0.442019	1.18999	10747	26	0.198333	0.388461	0.468063	1.20432	8255	26
GO_NEGATIVE_REGULATION_OF_PEPTIDASE_ACTIVITY	0.524638	0.86416	0.253865	0.974862	24828	230	0.651498	0.777368	0.258619	0.948505	15848	230
GO_NEGATIVE_REGULATION_OF_PEPTIDE_HORMONE_SECRETION	0.532786	0.867209	-0.322235	-0.952526	27145	42	0.0127904	0.0686221	-0.588829	-1.55394	779	42
GO_NEGATIVE_REGULATION_OF_PEPTIDE_SECRETION	0.899005	0.981506	0.228852	0.819613	43171	129	0.382247	0.577631	-0.332614	-1.03475	26668	129
GO_NEGATIVE_REGULATION_OF_PEPTIDYL_TYROSINE_PHOSPHORYLATION	0.971239	0.992878	0.218217	0.672797	47512	51	0.389189	0.584567	-0.381593	-1.04053	24205	51
GO_NEGATIVE_REGULATION_OF_PHOSPHORYLATION	0.757382	0.946949	-0.229378	-0.923021	40678	426	0.269535	0.472122	-0.308866	-1.06831	22413	426
GO_NEGATIVE_REGULATION_OF_PLASMA_MEMBRANE_BOUNDED_CELL_PROJECTION_ASSEMBLY	0.439337	0.814896	0.378369	1.00948	21675	25	0.574772	0.726194	-0.385865	-0.923713	33403	25
GO_NEGATIVE_REGULATION_OF_POTASSIUM_ION_TRANSPORT	0.264314	0.709169	0.406323	1.13641	12994	31	0.379836	0.57457	-0.422052	-1.05389	22559	31
GO_NEGATIVE_REGULATION_OF_PRODUCTION_OF_MOLECULAR_MEDIATOR_OF_IMMUNE_RESPONSE	0.272609	0.716469	0.38947	1.12401	13404	36	0.0584185	0.188894	0.503327	1.38997	2332	36
GO_NEGATIVE_REGULATION_OF_PROTEASOMAL_PROTEIN_CATABOLIC_PROCESS	0.757216	0.946949	0.271817	0.844035	37095	53	0.296392	0.498949	0.364038	1.08345	11122	53
GO_NEGATIVE_REGULATION_OF_PROTEASOMAL_UBIQUITIN_DEPENDENT_PROTEIN_CATABOLIC_PROCESS	0.847415	0.976754	0.269114	0.767712	41652	34	0.522983	0.688768	0.349234	0.952999	21036	34
GO_NEGATIVE_REGULATION_OF_PROTEIN_BINDING	0.57849	0.884488	0.273487	0.944228	28039	99	0.803217	0.871332	-0.278453	-0.83851	54176	99
GO_NEGATIVE_REGULATION_OF_PROTEIN_CATABOLIC_PROCESS	0.699448	0.931453	-0.254966	-0.902157	36371	126	0.611637	0.751756	0.276288	0.943049	18553	126
GO_NEGATIVE_REGULATION_OF_PROTEIN_CONTAINING_COMPLEX_ASSEMBLY	0.885195	0.981506	-0.232283	-0.821896	46030	126	0.0540572	0.180665	-0.418022	-1.29706	3765	126
GO_NEGATIVE_REGULATION_OF_PROTEIN_CONTAINING_COMPLEX_DISASSEMBLY	0.828658	0.971311	-0.251741	-0.821175	42621	73	0.171329	0.358648	-0.412612	-1.18965	11110	73
GO_NEGATIVE_REGULATION_OF_PROTEIN_DEPHOSPHORYLATION	0.38079	0.780149	-0.328954	-1.03795	19532	60	0.542538	0.700299	-0.340414	-0.952773	34359	60
GO_NEGATIVE_REGULATION_OF_PROTEIN_KINASE_B_SIGNALING	0.296678	0.737983	0.363342	1.09861	14511	46	0.365583	0.561552	0.36016	1.04368	14052	46
GO_NEGATIVE_REGULATION_OF_PROTEIN_LOCALIZATION_TO_MEMBRANE	0.579636	0.885106	-0.336234	-0.921702	29408	29	0.0242629	0.106335	-0.615524	-1.5168	1430	29
GO_NEGATIVE_REGULATION_OF_PROTEIN_LOCALIZATION_TO_NUCLEUS	0.301451	0.740489	0.405387	1.10958	14891	28	0.515608	0.682066	-0.393309	-0.962883	30309	28
GO_NEGATIVE_REGULATION_OF_PROTEIN_MATURATION	0.880063	0.981506	0.267012	0.730833	43475	28	0.34117	0.538756	0.409844	1.07208	14061	28
GO_NEGATIVE_REGULATION_OF_PROTEIN_MODIFICATION_BY_SMALL_PROTEIN_CONJUGATION_OR_REMOVAL	0.456784	0.823761	0.298648	0.995313	22169	79	0.583524	0.732421	0.295156	0.940864	20137	79
GO_NEGATIVE_REGULATION_OF_PROTEIN_POLYMERIZATION	0.946646	0.986158	0.225827	0.733619	46077	68	0.00250443	0.0226518	-0.566152	-1.61534	160	68
GO_NEGATIVE_REGULATION_OF_PROTEIN_SERINE_THREONINE_KINASE_ACTIVITY	0.129263	0.574884	0.329324	1.18054	6204	130	0.107788	0.273398	0.344673	1.18241	3250	130
GO_NEGATIVE_REGULATION_OF_PROTEIN_TYROSINE_KINASE_ACTIVITY	0.741053	0.946949	-0.303342	-0.824994	37497	28	0.844385	0.900792	0.294162	0.769475	34802	28
GO_NEGATIVE_REGULATION_OF_PROTEOLYSIS	0.580986	0.886446	0.242708	0.962979	27346	318	0.23908	0.439567	0.279246	1.05604	4887	318
GO_NEGATIVE_REGULATION_OF_PROTEOLYSIS_INVOLVED_IN_CELLULAR_PROTEIN_CATABOLIC_PROCESS	0.894815	0.981506	0.240046	0.777676	43538	67	0.0926433	0.248744	0.405199	1.25757	3316	67
GO_NEGATIVE_REGULATION_OF_REACTIVE_OXYGEN_SPECIES_BIOSYNTHETIC_PROCESS	0.0439521	0.409716	-0.533191	-1.46161	2229	29	0.159464	0.340745	-0.50936	-1.25518	9404	29
GO_NEGATIVE_REGULATION_OF_REACTIVE_OXYGEN_SPECIES_METABOLIC_PROCESS	0.0251238	0.346964	-0.469145	-1.46171	1283	56	0.573865	0.725465	-0.337952	-0.935724	36063	56
GO_NEGATIVE_REGULATION_OF_RECEPTOR_MEDIATED_ENDOCYTOSIS	0.726571	0.943503	-0.311778	-0.828364	36810	25	0.855318	0.906364	0.294875	0.752206	35824	25
GO_NEGATIVE_REGULATION_OF_REPRODUCTIVE_PROCESS	0.196428	0.652302	0.378243	1.1745	9622	53	0.604642	0.747161	0.309958	0.922498	22690	53
GO_NEGATIVE_REGULATION_OF_RESPONSE_TO_BIOTIC_STIMULUS	0.860724	0.980174	0.240259	0.818597	41677	91	0.26782	0.470776	0.332052	1.08296	8934	91
GO_NEGATIVE_REGULATION_OF_RESPONSE_TO_CYTOKINE_STIMULUS	0.16228	0.620616	0.377629	1.19946	7903	60	0.111454	0.277048	0.408516	1.24381	4086	60
GO_NEGATIVE_REGULATION_OF_RESPONSE_TO_DNA_DAMAGE_STIMULUS	0.821943	0.969606	0.249609	0.83188	39892	79	0.793834	0.865183	0.269742	0.859849	27395	79
GO_NEGATIVE_REGULATION_OF_RESPONSE_TO_DRUG	0.594399	0.89039	-0.337345	-0.910936	30075	27	0.019717	0.0923531	-0.633724	-1.54041	1154	27
GO_NEGATIVE_REGULATION_OF_RESPONSE_TO_ENDOPLASMIC_RETICULUM_STRESS	0.418025	0.802779	0.346009	1.01938	20509	40	0.805286	0.872564	-0.304656	-0.796847	48871	40
GO_NEGATIVE_REGULATION_OF_RESPONSE_TO_EXTERNAL_STIMULUS	0.880544	0.981506	-0.222325	-0.879628	46814	351	0.800886	0.870326	-0.260618	-0.889541	64705	351
GO_NEGATIVE_REGULATION_OF_RESPONSE_TO_OXIDATIVE_STRESS	0.4602	0.826477	0.327566	0.994731	22512	47	0.640244	0.7701	-0.332894	-0.895243	39495	47
GO_NEGATIVE_REGULATION_OF_RESPONSE_TO_WOUNDING	0.100217	0.536363	0.369242	1.2471	4853	86	0.0648901	0.200684	0.39507	1.27756	2193	86
GO_NEGATIVE_REGULATION_OF_RNA_CATABOLIC_PROCESS	0.921507	0.982721	0.236174	0.745755	44963	58	0.764601	0.845368	0.282698	0.855923	28225	58
GO_NEGATIVE_REGULATION_OF_SECRETION	0.916412	0.982721	-0.222093	-0.837521	48260	214	0.753631	0.83915	-0.271317	-0.889803	56550	214
GO_NEGATIVE_REGULATION_OF_SIGNALING_RECEPTOR_ACTIVITY	0.876207	0.981506	0.253644	0.760939	42828	44	0.569676	0.722509	-0.350704	-0.933041	34911	44
GO_NEGATIVE_REGULATION_OF_SIGNAL_TRANSDUCTION_BY_P53_CLASS_MEDIATOR	0.852803	0.978428	-0.271213	-0.759726	43347	32	0.94858	0.969046	0.255129	0.686931	38370	32
GO_NEGATIVE_REGULATION_OF_SIGNAL_TRANSDUCTION_IN_ABSENCE_OF_LIGAND	0.978379	0.992878	-0.218903	-0.613194	49730	32	0.37737	0.573165	0.387015	1.04203	15264	32
GO_NEGATIVE_REGULATION_OF_SMALL_GTPASE_MEDIATED_SIGNAL_TRANSDUCTION	0.332897	0.760015	0.340658	1.06868	16276	56	0.506674	0.675943	0.321739	0.968145	18826	56
GO_NEGATIVE_REGULATION_OF_SMALL_MOLECULE_METABOLIC_PROCESS	0.207665	0.666244	0.336333	1.13843	10078	87	0.100747	0.264783	0.377721	1.22373	3397	87
GO_NEGATIVE_REGULATION_OF_SMOOTHENED_SIGNALING_PATHWAY	0.0669334	0.463254	-0.510733	-1.40005	3395	29	0.269164	0.471925	-0.464239	-1.14399	15874	29
GO_NEGATIVE_REGULATION_OF_SMOOTH_MUSCLE_CELL_PROLIFERATION	0.719943	0.941491	0.283655	0.857668	35215	46	0.181608	0.368027	0.408697	1.18433	6980	46
GO_NEGATIVE_REGULATION_OF_STRESS_ACTIVATED_PROTEIN_KINASE_SIGNALING_CASCADE	0.156781	0.617144	0.406431	1.22424	7664	45	0.117056	0.285978	0.43718	1.26148	4510	45
GO_NEGATIVE_REGULATION_OF_STRIATED_MUSCLE_CELL_DIFFERENTIATION	0.394696	0.794051	0.356535	1.03476	19375	37	0.469819	0.650242	0.354405	0.983784	18679	37
GO_NEGATIVE_REGULATION_OF_SUPRAMOLECULAR_FIBER_ORGANIZATION	0.342833	0.760015	0.291586	1.04525	16456	130	0.155868	0.335224	-0.377221	-1.17453	10885	130
GO_NEGATIVE_REGULATION_OF_SYNAPTIC_TRANSMISSION	0.869875	0.981506	-0.246191	-0.79479	44594	69	0.0137314	0.0726255	-0.522423	-1.49363	883	69
GO_NEGATIVE_REGULATION_OF_TELOMERE_MAINTENANCE	0.338148	0.760015	0.376657	1.0745	16620	34	0.528129	0.691467	0.348155	0.950053	21243	34
GO_NEGATIVE_REGULATION_OF_TELOMERE_MAINTENANCE_VIA_TELOMERE_LENGTHENING	0.108314	0.552309	0.498031	1.32873	5343	25	0.24116	0.441338	0.45551	1.16198	10100	25
GO_NEGATIVE_REGULATION_OF_TOLL_LIKE_RECEPTOR_SIGNALING_PATHWAY	0.759314	0.946949	0.28397	0.827984	37194	38	0.38373	0.578991	0.371096	1.03527	15197	38
GO_NEGATIVE_REGULATION_OF_TOR_SIGNALING	0.233043	0.690602	0.385311	1.15093	11399	43	0.017593	0.0874762	0.530551	1.51806	683	43
GO_NEGATIVE_REGULATION_OF_TRANSFERASE_ACTIVITY	0.613267	0.898179	0.244452	0.951653	28890	262	0.761269	0.84265	-0.267787	-0.893624	58788	262
GO_NEGATIVE_REGULATION_OF_TRANSMEMBRANE_RECEPTOR_PROTEIN_SERINE_THREONINE_KINASE_SIGNALING_PATHWAY	0.532965	0.867209	0.275189	0.96292	25738	109	0.221904	0.420263	0.329631	1.10319	7052	109
GO_NEGATIVE_REGULATION_OF_TRANSMEMBRANE_TRANSPORT	0.0108068	0.249898	-0.426178	-1.46946	559	105	0.000309721	0.00534045	-0.556686	-1.68868	20	105
GO_NEGATIVE_REGULATION_OF_TRANSPORT	0.857098	0.978653	-0.222065	-0.898338	46176	455	0.119181	0.288145	-0.328411	-1.14042	10006	455
GO_NEGATIVE_REGULATION_OF_TRANSPORTER_ACTIVITY	0.0606785	0.441473	-0.407313	-1.32865	3120	73	0.00345402	0.0288296	-0.549759	-1.58507	223	73
GO_NEGATIVE_REGULATION_OF_TUMOR_NECROSIS_FACTOR_SUPERFAMILY_CYTOKINE_PRODUCTION	0.292065	0.735204	0.346856	1.09525	14250	58	0.341099	0.538756	0.347712	1.05277	12591	58
GO_NEGATIVE_REGULATION_OF_TYPE_I_INTERFERON_PRODUCTION	0.978635	0.992878	-0.215421	-0.645825	50019	45	0.658769	0.78171	0.309208	0.892215	25386	45
GO_NEGATIVE_REGULATION_OF_T_CELL_DIFFERENTIATION	0.394763	0.794051	0.346131	1.0339	19310	43	0.390288	0.585278	0.360027	1.03014	15173	43
GO_NEGATIVE_REGULATION_OF_T_CELL_PROLIFERATION	0.0766435	0.489567	0.413381	1.31302	3732	60	0.0473412	0.16614	0.446191	1.35852	1735	60
GO_NEGATIVE_REGULATION_OF_UBIQUITIN_DEPENDENT_PROTEIN_CATABOLIC_PROCESS	0.906164	0.982721	0.245071	0.741002	44324	46	0.113554	0.279983	0.436363	1.2645	4364	46
GO_NEGATIVE_REGULATION_OF_VASCULATURE_DEVELOPMENT	0.661696	0.914264	0.259099	0.91614	31906	117	0.0295997	0.122661	0.391114	1.32237	921	117
GO_NEGATIVE_REGULATION_OF_VIRAL_GENOME_REPLICATION	0.210191	0.670682	0.367983	1.15803	10250	57	0.00531786	0.0383168	0.528282	1.59456	196	57
GO_NEGATIVE_REGULATION_OF_VIRAL_LIFE_CYCLE	0.0693384	0.474395	0.389427	1.30047	3359	80	0.00731792	0.0476624	0.472799	1.51106	251	80
GO_NEGATIVE_REGULATION_OF_VIRAL_PROCESS	0.11354	0.560122	0.356171	1.22209	5510	95	0.0018888	0.0185161	0.481108	1.57813	61	95
GO_NEGATIVE_REGULATION_OF_VIRAL_TRANSCRIPTION	0.607199	0.896889	0.338088	0.902012	29957	25	0.255485	0.4569	0.449936	1.14776	10700	25
GO_NEGATIVE_REGULATION_OF_WNT_SIGNALING_PATHWAY	0.0403793	0.399025	-0.338734	-1.26907	2128	201	0.00550627	0.0392127	-0.435499	-1.41933	408	201
GO_NEGATIVE_REGULATION_OF_WOUND_HEALING	0.175449	0.627031	0.358417	1.17558	8519	72	0.185737	0.3731	0.367162	1.15278	6544	72
GO_NEPHRON_DEVELOPMENT	0.547072	0.871273	-0.267789	-0.96041	28502	140	0.196665	0.3857	0.320395	1.1093	5789	140
GO_NEPHRON_EPITHELIUM_DEVELOPMENT	0.674976	0.921068	-0.261957	-0.906703	34900	108	0.164562	0.348642	0.341885	1.14313	5250	108
GO_NEPHRON_MORPHOGENESIS	0.390162	0.789807	-0.313549	-1.0295	20074	76	0.770275	0.848811	-0.291058	-0.844115	50137	76
GO_NERVE_DEVELOPMENT	0.374967	0.778917	0.315767	1.03812	18210	73	0.295875	0.498758	0.341082	1.07308	10399	73
GO_NEURAL_CREST_CELL_DIFFERENTIATION	0.386836	0.785521	-0.309511	-1.02996	19916	83	0.430564	0.618676	0.312224	1.00389	14695	83
GO_NEURAL_CREST_CELL_MIGRATION	0.0701662	0.47896	-0.436375	-1.34179	3580	52	0.738613	0.829549	0.290471	0.8618	27810	52
GO_NEURAL_NUCLEUS_DEVELOPMENT	0.37293	0.778482	-0.332487	-1.04284	19096	58	0.0789874	0.228055	-0.473443	-1.3179	4982	58
GO_NEURAL_PRECURSOR_CELL_PROLIFERATION	0.193962	0.650669	-0.314318	-1.12914	10112	142	0.325063	0.526409	-0.337789	-1.0625	22993	142
GO_NEURAL_RETINA_DEVELOPMENT	0.0501315	0.414793	-0.424048	-1.36267	2573	67	0.225521	0.423893	-0.403075	-1.14746	14477	67
GO_NEURAL_TUBE_DEVELOPMENT	0.292307	0.735204	0.290217	1.06583	13978	156	0.0182465	0.0889642	0.377792	1.32595	517	156
GO_NEURAL_TUBE_FORMATION	0.122169	0.564478	0.347537	1.20459	5901	102	0.0169187	0.0851708	0.420527	1.39447	546	102
GO_NEURAL_TUBE_PATTERNING	0.793931	0.959602	-0.277976	-0.80611	40503	38	0.174349	0.36212	-0.471868	-1.22277	10529	38
GO_NEUROBLAST_PROLIFERATION	0.535563	0.867875	-0.30602	-0.953462	27370	56	0.790274	0.863196	-0.296301	-0.8204	49663	56
GO_NEUROEPITHELIAL_CELL_DIFFERENTIATION	0.823159	0.969606	-0.261227	-0.80609	41990	53	0.45995	0.6417	0.33294	0.990895	17260	53
GO_NEUROINFLAMMATORY_RESPONSE	0.996238	0.998044	-0.19115	-0.609724	51115	64	0.943041	0.964378	0.244899	0.754476	34122	64
GO_NEUROMUSCULAR_JUNCTION_DEVELOPMENT	0.619249	0.900659	0.298461	0.909904	30297	48	0.394537	0.587518	-0.384906	-1.0384	24368	48
GO_NEUROMUSCULAR_PROCESS	0.158902	0.617144	-0.340846	-1.17343	8226	104	1.47538e-05	0.000725964	-0.617575	-1.87115	0	104
GO_NEUROMUSCULAR_PROCESS_CONTROLLING_BALANCE	0.852133	0.978428	0.256766	0.785995	41745	49	0.0978101	0.259811	-0.479851	-1.29897	6051	49
GO_NEUROMUSCULAR_SYNAPTIC_TRANSMISSION	0.950233	0.986272	-0.238195	-0.662735	48306	31	0.0627841	0.198658	-0.560497	-1.39959	3728	31
GO_NEURONAL_ACTION_POTENTIAL	0.123594	0.564594	0.450652	1.28559	6074	34	0.402546	0.593865	-0.408109	-1.03641	24062	34
GO_NEURON_APOPTOTIC_PROCESS	0.339921	0.760015	0.269545	1.03652	16081	233	0.327733	0.527395	-0.31911	-1.05394	24851	233
GO_NEURON_CELLULAR_HOMEOSTASIS	0.334041	0.760015	-0.383086	-1.07987	16987	33	0.0389041	0.146714	-0.575883	-1.45528	2322	33
GO_NEURON_DEATH	0.33717	0.760015	0.259221	1.03367	15819	337	0.226107	0.423906	-0.321123	-1.09276	18140	337
GO_NEURON_DEATH_IN_RESPONSE_TO_OXIDATIVE_STRESS	0.319333	0.752313	0.403878	1.09658	15775	27	0.90247	0.937023	0.278447	0.722332	37382	27
GO_NEURON_FATE_COMMITMENT	0.279013	0.721853	0.342429	1.1004	13585	64	0.0352642	0.137149	0.448864	1.38285	1275	64
GO_NEURON_FATE_SPECIFICATION	0.630238	0.906815	-0.319121	-0.893926	32034	32	0.381597	0.576941	0.385907	1.03905	15435	32
GO_NEURON_MATURATION	0.065629	0.459557	-0.448801	-1.36149	3351	48	0.0320727	0.129113	-0.534864	-1.44295	1980	48
GO_NEURON_MIGRATION	0.636878	0.909892	-0.256514	-0.930216	33237	153	0.0649247	0.200684	-0.398721	-1.26338	4633	153
GO_NEURON_PROJECTION_EXTENSION	0.176583	0.627031	-0.311019	-1.13572	9235	162	0.000444469	0.00691332	-0.498653	-1.59063	31	162
GO_NEURON_PROJECTION_EXTENSION_INVOLVED_IN_NEURON_PROJECTION_GUIDANCE	0.10132	0.53815	-0.465213	-1.31931	5151	34	0.330478	0.529739	-0.428489	-1.08816	19754	34
GO_NEURON_PROJECTION_GUIDANCE	0.159458	0.617144	0.286619	1.11841	7513	268	0.109403	0.274244	-0.351282	-1.17428	8469	268
GO_NEURON_PROJECTION_ORGANIZATION	0.921287	0.982721	-0.231354	-0.772759	47507	85	0.0876805	0.240839	-0.432606	-1.2748	5786	85
GO_NEURON_PROJECTION_REGENERATION	0.475188	0.834463	0.315064	0.98469	23230	55	0.577672	0.727393	-0.337892	-0.933078	36245	55
GO_NEURON_RECOGNITION	0.244499	0.693626	0.37121	1.13632	11977	49	0.130036	0.303046	-0.464137	-1.25644	8045	49
GO_NEUROPEPTIDE_SIGNALING_PATHWAY	0.616043	0.898609	0.272335	0.926617	29874	90	0.29424	0.497856	-0.366522	-1.08912	19586	90
GO_NEUROTRANSMITTER_BIOSYNTHETIC_PROCESS	0.040007	0.399025	-0.399808	-1.35337	2060	93	0.00198733	0.0191851	-0.532373	-1.58991	132	93
GO_NEUROTRANSMITTER_METABOLIC_PROCESS	0.0152212	0.280277	-0.390833	-1.39834	793	137	0.0107852	0.0610481	-0.454142	-1.42254	758	137
GO_NEUROTRANSMITTER_RECEPTOR_INTERNALIZATION	0.344604	0.760015	-0.406435	-1.07986	17458	25	0.106165	0.271139	-0.55784	-1.3354	6169	25
GO_NEUROTRANSMITTER_RECEPTOR_TRANSPORT	0.400348	0.796436	0.339234	1.03017	19584	47	0.0750539	0.220795	-0.498565	-1.34078	4629	47
GO_NEUROTRANSMITTER_REUPTAKE	0.00312247	0.127593	-0.641495	-1.74466	157	28	0.00668538	0.0445145	-0.668984	-1.63778	392	28
GO_NEUROTRANSMITTER_SECRETION	0.121947	0.564478	-0.32264	-1.1791	6381	163	1.38773e-05	0.000725964	-0.647883	-2.06785	0	163
GO_NEUROTRANSMITTER_TRANSPORT	0.000946092	0.0792883	-0.384924	-1.48185	49	261	1.29554e-05	0.000725964	-0.619125	-2.06546	0	261
GO_NEUROTRANSMITTER_UPTAKE	0.00121362	0.0859991	-0.590731	-1.7781	61	46	0.00112082	0.0127868	-0.642151	-1.72129	68	46
GO_NEUROTROPHIN_SIGNALING_PATHWAY	0.0908313	0.515351	0.457337	1.32732	4458	37	0.419769	0.608145	0.364945	1.01304	16689	37
GO_NEUROTROPHIN_TRK_RECEPTOR_SIGNALING_PATHWAY	0.165382	0.626059	0.442281	1.23698	8130	31	0.61153	0.751756	0.338195	0.904631	24832	31
GO_NEUTRAL_AMINO_ACID_TRANSPORT	0.15951	0.617144	0.430712	1.23656	7848	35	0.320881	0.522728	-0.42881	-1.09516	19239	35
GO_NEUTRAL_LIPID_BIOSYNTHETIC_PROCESS	0.106095	0.545657	0.45254	1.30604	5216	36	0.359175	0.555139	0.380888	1.05185	14343	36
GO_NEUTRAL_LIPID_CATABOLIC_PROCESS	0.196587	0.652302	-0.408297	-1.18965	10022	39	0.416006	0.604749	-0.394183	-1.02634	25184	39
GO_NEUTRAL_LIPID_METABOLIC_PROCESS	0.347189	0.763085	-0.299006	-1.04549	17990	116	0.728601	0.825767	-0.286025	-0.878783	50153	116
GO_NEUTROPHIL_MIGRATION	0.946551	0.986158	0.221438	0.772615	45707	107	0.285621	0.488816	0.319072	1.06585	9152	107
GO_NIK_NF_KAPPAB_SIGNALING	0.0466686	0.411125	-0.351341	-1.28017	2433	159	0.0526191	0.17736	-0.401957	-1.27959	3780	159
GO_NITRIC_OXIDE_MEDIATED_SIGNAL_TRANSDUCTION	0.984127	0.995211	0.212329	0.585493	48482	29	0.685617	0.800279	-0.347886	-0.857274	40436	29
GO_NON_CANONICAL_WNT_SIGNALING_PATHWAY	0.168145	0.62697	-0.31853	-1.14666	8777	144	0.000395581	0.00631025	-0.515788	-1.62448	27	144
GO_NON_MOTILE_CILIUM_ASSEMBLY	0.402755	0.796436	-0.333742	-1.0262	20554	52	0.71783	0.818535	-0.313213	-0.856983	44755	52
GO_NON_RECOMBINATIONAL_REPAIR	0.927679	0.982895	0.228184	0.775021	44997	89	0.73348	0.826951	-0.292507	-0.867652	48771	89
GO_NOTCH_SIGNALING_PATHWAY	0.00169572	0.0954404	-0.405899	-1.50413	88	183	0.641264	0.770395	-0.287282	-0.92785	47046	183
GO_NUCLEAR_CHROMOSOME_SEGREGATION	0.751048	0.946949	0.235364	0.911836	35462	249	0.435995	0.621095	-0.303773	-1.00914	33408	249
GO_NUCLEAR_ENVELOPE_ORGANIZATION	0.323344	0.755922	0.34917	1.07655	15817	51	0.576773	0.727164	-0.341918	-0.93234	35872	51
GO_NUCLEAR_EXPORT	0.931878	0.982895	0.219857	0.825024	44184	188	0.890037	0.928639	-0.255149	-0.826156	65463	188
GO_NUCLEAR_TRANSCRIBED_MRNA_CATABOLIC_PROCESS	0.343375	0.760015	0.27544	1.03779	16310	194	0.00106748	0.0124818	0.409662	1.47597	27	194
GO_NUCLEAR_TRANSCRIBED_MRNA_CATABOLIC_PROCESS_DEADENYLATION_DEPENDENT_DECAY	0.478857	0.836589	-0.301519	-0.983552	24629	73	0.278492	0.481311	0.34468	1.08439	9788	73
GO_NUCLEAR_TRANSCRIBED_MRNA_CATABOLIC_PROCESS_EXONUCLEOLYTIC	0.0668767	0.463254	-0.485579	-1.38425	3396	35	0.150284	0.328904	-0.491251	-1.25464	9010	35
GO_NUCLEAR_TRANSCRIBED_MRNA_CATABOLIC_PROCESS_NONSENSE_MEDIATED_DECAY	0.0464938	0.411125	0.374238	1.31138	2244	110	6.30994e-05	0.00192067	0.553504	1.85441	1	110
GO_NUCLEAR_TRANSCRIBED_MRNA_POLY_A_TAIL_SHORTENING	0.0829366	0.504789	0.477863	1.35462	4075	33	0.000148917	0.00320903	0.703741	1.90753	5	33
GO_NUCLEAR_TRANSPORT	0.289717	0.732811	0.264053	1.05047	13618	328	0.177974	0.364968	0.284222	1.0776	3564	328
GO_NUCLEIC_ACID_PHOSPHODIESTER_BOND_HYDROLYSIS	0.602106	0.893129	0.243649	0.954904	28360	280	0.108885	0.273404	0.300455	1.12355	2401	280
GO_NUCLEOBASE_CONTAINING_COMPOUND_TRANSPORT	0.897545	0.981506	-0.223943	-0.850387	47340	228	0.925935	0.952765	-0.248007	-0.817347	69946	228
GO_NUCLEOBASE_CONTAINING_SMALL_MOLECULE_BIOSYNTHETIC_PROCESS	0.145543	0.602247	-0.347946	-1.18896	7499	99	0.0155523	0.0799869	-0.476901	-1.4361	1048	99
GO_NUCLEOBASE_CONTAINING_SMALL_MOLECULE_CATABOLIC_PROCESS	0.146456	0.602247	-0.41067	-1.23612	7481	46	0.10755	0.273398	-0.482049	-1.29214	6620	46
GO_NUCLEOBASE_CONTAINING_SMALL_MOLECULE_INTERCONVERSION	0.612878	0.898179	0.331501	0.900065	30277	27	0.982229	0.98879	-0.240764	-0.58523	57537	27
GO_NUCLEOBASE_METABOLIC_PROCESS	0.211103	0.670682	-0.414197	-1.18076	10722	35	0.0299199	0.12305	-0.579698	-1.48053	1793	35
GO_NUCLEOSIDE_BISPHOSPHATE_BIOSYNTHETIC_PROCESS	0.0290583	0.370432	-0.443711	-1.42586	1491	67	0.00917474	0.0541946	-0.538128	-1.53192	588	67
GO_NUCLEOSIDE_BISPHOSPHATE_METABOLIC_PROCESS	0.000788174	0.0758426	-0.458482	-1.63098	40	131	0.000272109	0.0049194	-0.532506	-1.65881	18	131
GO_NUCLEOSIDE_CATABOLIC_PROCESS	0.0271946	0.358944	-0.551009	-1.52198	1381	30	0.179152	0.36555	-0.496286	-1.23219	10608	30
GO_NUCLEOSIDE_DIPHOSPHATE_METABOLIC_PROCESS	0.448785	0.820256	-0.276849	-0.99927	23444	147	0.0114107	0.0636227	-0.446271	-1.40846	809	147
GO_NUCLEOSIDE_METABOLIC_PROCESS	0.0692627	0.474395	-0.376882	-1.28391	3567	97	0.0197214	0.0923531	-0.471888	-1.41735	1327	97
GO_NUCLEOSIDE_MONOPHOSPHATE_BIOSYNTHETIC_PROCESS	0.642605	0.909892	-0.304671	-0.891982	32732	40	0.105785	0.271054	-0.49831	-1.30336	6419	40
GO_NUCLEOSIDE_MONOPHOSPHATE_METABOLIC_PROCESS	0.325331	0.756263	-0.333169	-1.06811	16707	66	0.178077	0.364968	-0.418438	-1.18867	11420	66
GO_NUCLEOSIDE_PHOSPHATE_BIOSYNTHETIC_PROCESS	0.0325412	0.383551	-0.32625	-1.25915	1723	267	1.29246e-05	0.000725964	-0.513471	-1.71593	0	267
GO_NUCLEOSIDE_PHOSPHATE_CATABOLIC_PROCESS	0.133945	0.57991	-0.380149	-1.2244	6874	68	0.00956662	0.0560197	-0.535194	-1.52701	614	68
GO_NUCLEOSIDE_TRIPHOSPHATE_BIOSYNTHETIC_PROCESS	0.699399	0.931453	-0.271471	-0.881554	35960	71	0.000526405	0.00763127	-0.590514	-1.69553	33	71
GO_NUCLEOSIDE_TRIPHOSPHATE_METABOLIC_PROCESS	0.30698	0.744737	-0.313477	-1.07118	15818	99	0.000118606	0.00287645	-0.583026	-1.75568	7	99
GO_NUCLEOSOME_ORGANIZATION	0.441106	0.815758	0.27282	1.00194	21094	156	0.101941	0.266045	0.33429	1.17327	2893	156
GO_NUCLEOTIDE_BINDING_DOMAIN_LEUCINE_RICH_REPEAT_CONTAINING_RECEPTOR_SIGNALING_PATHWAY	0.010803	0.249898	0.563038	1.6062	530	34	0.279553	0.482863	0.407812	1.11285	11244	34
GO_NUCLEOTIDE_EXCISION_REPAIR	0.0446168	0.411125	-0.383137	-1.32614	2306	108	0.196804	0.385721	-0.377657	-1.14986	13400	108
GO_NUCLEOTIDE_EXCISION_REPAIR_DNA_INCISION	0.472943	0.833307	-0.33827	-0.985614	24112	39	0.431732	0.619757	0.358861	1.00655	17036	39
GO_NUCLEOTIDE_EXCISION_REPAIR_PREINCISION_COMPLEX_ASSEMBLY	0.336199	0.760015	-0.397705	-1.08163	17011	28	0.575045	0.726231	-0.377747	-0.924786	33803	28
GO_NUCLEOTIDE_PHOSPHORYLATION	0.297558	0.737983	-0.30189	-1.07037	15461	128	0.00464696	0.0352682	-0.478261	-1.48654	323	128
GO_NUCLEOTIDE_SUGAR_METABOLIC_PROCESS	0.477338	0.836135	0.338794	0.983271	23432	37	0.148551	0.327928	-0.486185	-1.25355	8948	37
GO_NUCLEUS_LOCALIZATION	0.582597	0.88713	-0.33821	-0.919823	29479	28	0.0770435	0.223997	-0.56289	-1.37805	4528	28
GO_NUCLEUS_ORGANIZATION	0.404825	0.796436	0.285086	1.01762	19431	126	0.553921	0.709355	-0.308402	-0.956925	38589	126
GO_N_TERMINAL_PROTEIN_AMINO_ACID_MODIFICATION	0.682131	0.924844	0.318653	0.857865	33669	26	0.253706	0.455357	0.44596	1.14745	10560	26
GO_ODONTOGENESIS	0.796015	0.961342	-0.243559	-0.865522	41391	130	0.612281	0.752238	0.274989	0.943361	18466	130
GO_ODONTOGENESIS_OF_DENTIN_CONTAINING_TOOTH	0.405588	0.796436	0.299704	1.01974	19668	90	0.120057	0.288875	0.36755	1.19661	4013	90
GO_OLFACTORY_LOBE_DEVELOPMENT	0.586587	0.888132	0.334803	0.916381	28977	28	0.88526	0.925273	-0.29423	-0.720321	52039	28
GO_OLIGODENDROCYTE_DEVELOPMENT	0.358892	0.77037	0.355378	1.05721	17603	42	0.141008	0.317935	0.433273	1.23416	5501	42
GO_OLIGODENDROCYTE_DIFFERENTIATION	0.184692	0.636932	0.337758	1.15489	8954	93	0.0133624	0.0709251	0.436954	1.42915	441	93
GO_OLIGOSACCHARIDE_METABOLIC_PROCESS	0.666585	0.918016	0.292655	0.884881	32605	46	0.413486	0.603277	-0.383195	-1.02716	25454	46
GO_ONE_CARBON_METABOLIC_PROCESS	0.684442	0.924844	0.320794	0.855871	33768	25	0.626071	0.761822	0.349843	0.892427	26222	25
GO_OOCYTE_DIFFERENTIATION	0.104374	0.544317	0.424448	1.28894	5105	47	0.373007	0.569436	0.357047	1.03911	14290	47
GO_OOGENESIS	0.289882	0.732811	0.326582	1.08634	14080	78	0.284348	0.488039	0.33884	1.07814	9873	78
GO_ORGANELLE_DISASSEMBLY	0.640643	0.909892	-0.26847	-0.917385	33012	99	0.00567828	0.039694	-0.502256	-1.51245	382	99
GO_ORGANELLE_FISSION	0.378217	0.780149	0.250019	1.01761	17504	431	0.312461	0.514956	-0.303833	-1.05167	26037	431
GO_ORGANELLE_FUSION	0.0668747	0.463254	-0.360113	-1.26862	3471	122	0.00147148	0.0157327	-0.508075	-1.57098	101	122
GO_ORGANELLE_MEMBRANE_FUSION	0.36073	0.771084	-0.30542	-1.04197	18591	98	0.0808235	0.230494	-0.423784	-1.27454	5444	98
GO_ORGANELLE_TRANSPORT_ALONG_MICROTUBULE	0.505716	0.853231	-0.293191	-0.972191	26056	81	4.56489e-05	0.00157578	-0.631868	-1.85078	2	81
GO_ORGANIC_ACID_BIOSYNTHETIC_PROCESS	0.154469	0.614621	-0.284156	-1.1163	8186	324	0.295388	0.498384	-0.313214	-1.06292	23581	324
GO_ORGANIC_ACID_CATABOLIC_PROCESS	1.89065e-05	0.0115154	-0.478077	-1.84137	0	262	0.000116543	0.00287645	-0.468487	-1.56337	8	262
GO_ORGANIC_ACID_TRANSMEMBRANE_TRANSPORT	0.227781	0.688421	0.310629	1.10786	10953	125	0.482694	0.660521	0.288772	0.984528	14684	125
GO_ORGANIC_ACID_TRANSPORT	0.55948	0.874701	0.24495	0.968239	26341	305	0.108238	0.273398	-0.345868	-1.1683	8562	305
GO_ORGANIC_ANION_TRANSPORT	0.289135	0.732811	-0.258659	-1.04677	15564	458	0.063014	0.199048	-0.340995	-1.18452	5294	458
GO_ORGANIC_CATION_TRANSPORT	0.408349	0.796968	-0.364619	-1.02782	20766	33	0.160557	0.34259	0.45404	1.2307	6468	33
GO_ORGANIC_HYDROXY_COMPOUND_BIOSYNTHETIC_PROCESS	0.358972	0.77037	-0.268988	-1.03041	18947	249	0.00103097	0.0122055	-0.444524	-1.47671	78	249
GO_ORGANIC_HYDROXY_COMPOUND_CATABOLIC_PROCESS	0.0286481	0.370432	-0.437763	-1.42156	1472	71	0.0431652	0.156842	-0.479257	-1.37608	2787	71
GO_ORGANIC_HYDROXY_COMPOUND_TRANSPORT	0.0125394	0.265151	-0.35625	-1.34714	659	220	0.00419956	0.0326231	-0.434153	-1.42697	315	220
GO_ORGANOPHOSPHATE_CATABOLIC_PROCESS	0.166452	0.626223	-0.327471	-1.15621	8645	124	0.0109512	0.0618033	-0.463561	-1.43593	760	124
GO_ORGANOPHOSPHATE_ESTER_TRANSPORT	0.446767	0.819176	-0.288066	-0.999604	23104	110	0.470134	0.650242	-0.325495	-0.993463	32112	110
GO_ORGAN_GROWTH	0.966115	0.990691	0.212719	0.790539	45988	173	0.378033	0.573298	-0.322129	-1.03443	27516	173
GO_ORGAN_OR_TISSUE_SPECIFIC_IMMUNE_RESPONSE	0.0857323	0.509152	0.471928	1.34629	4213	34	0.000124301	0.00288145	0.702567	1.91718	4	34
GO_OSSIFICATION	0.263826	0.709169	0.263261	1.05762	12307	368	0.00937785	0.0551758	0.325361	1.24589	174	368
GO_OSTEOBLAST_DIFFERENTIATION	0.279837	0.722061	0.281947	1.06553	13249	200	0.0539366	0.180576	0.334306	1.20817	1389	200
GO_OSTEOCLAST_DIFFERENTIATION	0.192997	0.649787	0.333406	1.14579	9364	96	0.434673	0.620693	0.304705	1.00114	14258	96
GO_OUTFLOW_TRACT_MORPHOGENESIS	0.706611	0.934365	-0.267753	-0.880639	36328	77	0.0593801	0.19108	0.409406	1.30055	2070	77
GO_OUTFLOW_TRACT_SEPTUM_MORPHOGENESIS	0.748538	0.946949	0.301444	0.818457	36979	27	0.882142	0.922985	-0.296101	-0.71974	51674	27
GO_OVARIAN_FOLLICLE_DEVELOPMENT	0.753074	0.946949	0.273154	0.845224	36874	52	0.0124558	0.0672339	0.515989	1.53089	468	52
GO_OVULATION_CYCLE	0.167105	0.626223	-0.370261	-1.18983	8579	67	0.818873	0.882478	-0.28578	-0.813549	52569	67
GO_OVULATION_CYCLE_PROCESS	0.771692	0.952008	0.275569	0.830063	37727	45	0.426966	0.615583	0.349472	1.0084	16453	45
GO_OXIDATIVE_PHOSPHORYLATION	0.0604587	0.441439	-0.357589	-1.27207	3144	131	1.43215e-05	0.000725964	-0.655748	-2.04272	0	131
GO_OXIDOREDUCTION_COENZYME_METABOLIC_PROCESS	0.270084	0.715231	-0.362177	-1.11364	13783	52	0.0740188	0.219046	-0.488683	-1.33709	4614	52
GO_O_GLYCAN_PROCESSING	0.54879	0.872623	-0.303902	-0.946864	28046	56	0.505681	0.675524	-0.351192	-0.972384	31778	56
GO_P38MAPK_CASCADE	0.606249	0.896155	-0.308709	-0.912544	30888	42	0.102181	0.266206	0.452127	1.28787	3986	42
GO_PALLIUM_DEVELOPMENT	0.415912	0.802779	0.273294	1.01154	19880	166	0.223111	0.421228	-0.348851	-1.11534	16121	166
GO_PANCREAS_DEVELOPMENT	0.0478514	0.411125	0.411565	1.35307	2323	73	0.0179801	0.0883601	0.457595	1.43963	631	73
GO_PATHWAY_RESTRICTED_SMAD_PROTEIN_PHOSPHORYLATION	0.338833	0.760015	0.336734	1.06329	16532	58	0.475024	0.654145	0.324395	0.982167	17535	58
GO_PATTERN_RECOGNITION_RECEPTOR_SIGNALING_PATHWAY	0.122113	0.564478	0.310383	1.16473	5789	188	0.0057845	0.0401283	0.382881	1.37357	152	188
GO_PATTERN_SPECIFICATION_PROCESS	0.82339	0.969606	-0.225403	-0.905467	44108	418	0.0574531	0.186691	0.294108	1.13768	983	418
GO_PEPTIDE_CATABOLIC_PROCESS	0.453201	0.823083	-0.376525	-1.00039	22960	25	0.999036	0.99928	-0.18498	-0.442819	58060	25
GO_PEPTIDE_CROSS_LINKING	0.912274	0.982721	0.25059	0.714869	44840	34	0.598956	0.74393	0.334339	0.912353	24092	34
GO_PEPTIDE_HORMONE_PROCESSING	0.163208	0.621774	-0.445744	-1.2402	8296	31	0.112503	0.278453	-0.525319	-1.31175	6681	31
GO_PEPTIDE_HORMONE_SECRETION	0.38283	0.780574	-0.267245	-1.02175	20199	244	0.00079912	0.0100159	-0.450853	-1.49474	60	244
GO_PEPTIDYL_ARGININE_MODIFICATION	0.857881	0.978653	0.275895	0.742754	42344	26	0.247383	0.44751	-0.483602	-1.16678	14440	26
GO_PEPTIDYL_ASPARAGINE_MODIFICATION	0.547495	0.871273	0.330711	0.943433	26910	34	0.881326	0.92268	-0.289735	-0.735792	52682	34
GO_PEPTIDYL_CYSTEINE_MODIFICATION	0.921338	0.982721	0.241024	0.72308	45034	44	0.458162	0.640849	-0.375233	-0.9983	28077	44
GO_PEPTIDYL_GLUTAMIC_ACID_MODIFICATION	0.110121	0.554488	-0.489684	-1.3223	5571	27	0.965534	0.978989	-0.256255	-0.622885	56559	27
GO_PEPTIDYL_LYSINE_ACETYLATION	0.00201144	0.105265	0.405648	1.49899	95	164	0.000716872	0.00933811	0.437144	1.54315	19	164
GO_PEPTIDYL_LYSINE_METHYLATION	0.655295	0.913596	-0.259955	-0.917831	34037	124	0.0764945	0.223271	0.359249	1.22369	2333	124
GO_PEPTIDYL_LYSINE_MODIFICATION	0.0399106	0.399025	0.298131	1.20119	1857	381	0.00153324	0.0162763	0.347598	1.33481	27	381
GO_PEPTIDYL_LYSINE_TRIMETHYLATION	0.172151	0.627031	-0.402944	-1.20802	8798	45	0.10787	0.273398	0.441272	1.27328	4156	45
GO_PEPTIDYL_PROLINE_MODIFICATION	0.130407	0.576303	0.406023	1.2473	6378	50	0.664083	0.786095	-0.325416	-0.884166	41208	50
GO_PEPTIDYL_SERINE_MODIFICATION	0.411258	0.797991	0.255473	1.01055	19389	307	0.313696	0.516137	-0.312712	-1.05652	24808	307
GO_PEPTIDYL_THREONINE_MODIFICATION	0.891943	0.981506	0.231692	0.817173	43029	115	0.564319	0.718465	-0.309572	-0.950076	38792	115
GO_PEPTIDYL_TYROSINE_AUTOPHOSPHORYLATION	0.698925	0.931453	0.298962	0.858309	34391	35	0.00187303	0.0184398	0.636669	1.74807	74	35
GO_PEPTIDYL_TYROSINE_DEPHOSPHORYLATION	0.871968	0.981506	0.237551	0.817561	42279	97	0.606404	0.748098	-0.309151	-0.928558	40833	97
GO_PEPTIDYL_TYROSINE_MODIFICATION	0.0489795	0.413369	0.298858	1.19646	2286	354	0.0696388	0.210189	0.297967	1.13791	1333	354
GO_PERIPHERAL_NERVOUS_SYSTEM_DEVELOPMENT	0.263121	0.709024	0.336976	1.10785	12778	73	0.0143101	0.0751532	0.464922	1.46269	502	73
GO_PEROXISOMAL_TRANSPORT	0.0436476	0.409716	-0.424738	-1.3751	2240	70	0.156783	0.336415	-0.420756	-1.20562	10109	70
GO_PEROXISOME_ORGANIZATION	0.0134692	0.269655	-0.446803	-1.48155	693	81	0.143748	0.3212	-0.413485	-1.21113	9446	81
GO_PHAGOCYTOSIS	0.0458817	0.411125	0.318616	1.2335	2162	248	0.00685953	0.0453702	0.358099	1.32283	160	248
GO_PHAGOSOME_ACIDIFICATION	0.694124	0.928092	-0.315447	-0.851803	35121	27	0.000836477	0.0103492	-0.732183	-1.77973	48	27
GO_PHAGOSOME_MATURATION	0.405998	0.796436	-0.347231	-1.02641	20685	42	0.0032632	0.0280523	-0.629714	-1.66184	198	42
GO_PHENOL_CONTAINING_COMPOUND_BIOSYNTHETIC_PROCESS	0.00749931	0.201536	-0.5591	-1.63687	381	40	8.23873e-05	0.00227557	-0.708188	-1.85231	4	40
GO_PHENOL_CONTAINING_COMPOUND_METABOLIC_PROCESS	0.000562768	0.0645668	-0.493515	-1.68638	28	99	1.48258e-05	0.000725964	-0.626971	-1.88801	0	99
GO_PHOSPHATIDIC_ACID_METABOLIC_PROCESS	0.555617	0.872777	-0.320714	-0.93895	28301	40	0.767058	0.846713	-0.313233	-0.81928	46551	40
GO_PHOSPHATIDYLCHOLINE_BIOSYNTHETIC_PROCESS	0.754121	0.946949	-0.285881	-0.829033	38472	38	0.399596	0.590974	-0.400241	-1.03716	24133	38
GO_PHOSPHATIDYLCHOLINE_METABOLIC_PROCESS	0.914049	0.982721	0.233021	0.77816	44292	80	0.429057	0.617965	0.314266	1.00439	14774	80
GO_PHOSPHATIDYLGLYCEROL_METABOLIC_PROCESS	0.83172	0.972812	-0.280418	-0.768696	42198	29	0.309737	0.513019	-0.450519	-1.11019	18267	29
GO_PHOSPHATIDYLINOSITOL_3_KINASE_SIGNALING	0.122978	0.564478	0.325046	1.18116	5877	144	0.00499658	0.0367608	0.41089	1.42769	145	144
GO_PHOSPHATIDYLINOSITOL_BIOSYNTHETIC_PROCESS	0.514935	0.857929	-0.279275	-0.970411	26634	111	0.0769726	0.223997	-0.415851	-1.27026	5258	111
GO_PHOSPHATIDYLINOSITOL_METABOLIC_PROCESS	0.784669	0.955375	-0.240251	-0.880368	41027	167	0.239309	0.439567	-0.345554	-1.10557	17318	167
GO_PHOSPHATIDYLINOSITOL_PHOSPHORYLATION	0.0740559	0.485945	0.43677	1.33701	3627	49	0.358238	0.553979	-0.392151	-1.06157	22165	49
GO_PHOSPHATIDYLSERINE_METABOLIC_PROCESS	0.244284	0.693626	-0.425952	-1.15845	12360	28	0.577937	0.72742	-0.376986	-0.922921	33973	28
GO_PHOSPHOLIPASE_C_ACTIVATING_G_PROTEIN_COUPLED_RECEPTOR_SIGNALING_PATHWAY	0.724544	0.943394	-0.258767	-0.882808	37342	98	0.220858	0.419097	-0.377835	-1.13635	14878	98
GO_PHOSPHOLIPID_BIOSYNTHETIC_PROCESS	0.256153	0.703475	-0.280414	-1.07397	13539	248	0.0100613	0.0578281	-0.407288	-1.35238	769	248
GO_PHOSPHOLIPID_CATABOLIC_PROCESS	0.207329	0.666244	0.407255	1.18196	10177	37	0.296051	0.498758	0.394759	1.0958	11770	37
GO_PHOSPHOLIPID_DEPHOSPHORYLATION	0.70175	0.932647	0.29845	0.856837	34530	35	0.377035	0.572947	-0.412647	-1.05389	22606	35
GO_PHOSPHOLIPID_METABOLIC_PROCESS	0.484379	0.841077	-0.24665	-0.989094	25968	408	0.0120063	0.0652366	-0.373664	-1.2888	991	408
GO_PHOSPHOLIPID_TRANSPORT	0.479012	0.836589	-0.296318	-0.984149	24671	82	0.900958	0.936893	0.251687	0.807719	30837	82
GO_PHOTORECEPTOR_CELL_DEVELOPMENT	0.230098	0.690532	-0.382248	-1.15057	11754	46	0.290228	0.493736	-0.414613	-1.11137	17866	46
GO_PHOTORECEPTOR_CELL_DIFFERENTIATION	0.209404	0.670226	-0.365237	-1.15546	10728	61	0.512647	0.68117	-0.344972	-0.968232	32548	61
GO_PHOTORECEPTOR_CELL_MAINTENANCE	0.824143	0.969606	0.271501	0.78797	40457	37	0.785598	0.85942	-0.312495	-0.80572	47325	37
GO_PHOTOTRANSDUCTION	0.750758	0.946949	-0.272466	-0.848919	38368	56	0.91525	0.945685	-0.266991	-0.739245	57517	56
GO_PHOTOTRANSDUCTION_VISIBLE_LIGHT	0.391669	0.791565	-0.366295	-1.03879	19915	34	0.985034	0.990009	0.227217	0.620035	39622	34
GO_PHYSIOLOGICAL_CARDIAC_MUSCLE_HYPERTROPHY	0.0297437	0.372796	-0.562836	-1.51983	1504	27	0.046177	0.163983	-0.595737	-1.44807	2704	27
GO_PH_REDUCTION	0.899867	0.981506	-0.244596	-0.754771	45903	53	0.00156865	0.016436	-0.614344	-1.6861	97	53
GO_PIGMENTATION	0.0583903	0.435086	-0.384974	-1.30705	3004	95	0.000550784	0.00777346	-0.557615	-1.67055	36	95
GO_PIGMENT_BIOSYNTHETIC_PROCESS	0.0925665	0.519033	-0.421481	-1.3006	4721	53	0.00436982	0.0337699	-0.588762	-1.61589	272	53
GO_PIGMENT_CELL_DIFFERENTIATION	0.825878	0.969606	0.272999	0.783768	40638	35	0.710574	0.814307	-0.331844	-0.847515	42605	35
GO_PIGMENT_GRANULE_LOCALIZATION	0.245342	0.693626	-0.43847	-1.16497	12429	25	0.000447373	0.00691458	-0.75792	-1.81437	25	25
GO_PIGMENT_GRANULE_ORGANIZATION	0.720825	0.941491	-0.31111	-0.83376	36503	26	0.430989	0.618989	-0.423483	-1.02173	25158	26
GO_PIGMENT_METABOLIC_PROCESS	0.0478327	0.411125	-0.433764	-1.37623	2451	62	0.00127326	0.0141195	-0.594316	-1.67215	80	62
GO_PITUITARY_GLAND_DEVELOPMENT	0.338283	0.760015	-0.364155	-1.07129	17221	41	0.172	0.359297	-0.464286	-1.21995	10464	41
GO_PLACENTA_BLOOD_VESSEL_DEVELOPMENT	0.978208	0.992878	0.216684	0.61424	48074	33	0.105532	0.271054	0.481891	1.3062	4251	33
GO_PLACENTA_DEVELOPMENT	0.193461	0.64995	0.307343	1.12262	9235	150	0.00013885	0.00310865	0.467735	1.63364	3	150
GO_PLASMA_LIPOPROTEIN_PARTICLE_CLEARANCE	0.541383	0.869774	-0.308828	-0.949598	27629	52	0.956359	0.971999	-0.252763	-0.691587	59627	52
GO_PLASMA_MEMBRANE_ORGANIZATION	0.0736948	0.485945	0.371338	1.27414	3576	95	0.0127647	0.0686072	0.435503	1.42853	418	95
GO_PLATELET_ACTIVATION	0.457841	0.823761	-0.275426	-0.995704	23896	149	0.759908	0.842365	-0.277026	-0.875275	53995	149
GO_PLATELET_AGGREGATION	0.668099	0.919252	-0.283919	-0.890503	34211	58	0.601623	0.745249	-0.331173	-0.921872	37953	58
GO_PLATELET_DEGRANULATION	0.0189013	0.303255	0.391288	1.38922	908	121	0.622083	0.758656	-0.300126	-0.926773	43044	121
GO_PLATELET_DERIVED_GROWTH_FACTOR_RECEPTOR_SIGNALING_PATHWAY	0.360047	0.770917	0.336567	1.05189	17601	55	0.0567679	0.185017	0.447673	1.34164	2114	55
GO_POLYOL_BIOSYNTHETIC_PROCESS	0.367682	0.774573	0.317776	1.04228	17854	72	0.202304	0.392885	-0.4044	-1.16361	13101	72
GO_POLYOL_METABOLIC_PROCESS	0.183731	0.636551	0.320664	1.13848	8835	121	0.0701351	0.210688	-0.412785	-1.27466	4852	121
GO_POLYSACCHARIDE_BIOSYNTHETIC_PROCESS	0.123357	0.564478	-0.382847	-1.23596	6323	69	0.00309112	0.026727	-0.558833	-1.59773	198	69
GO_POLYSACCHARIDE_CATABOLIC_PROCESS	0.404015	0.796436	-0.38965	-1.03526	20468	25	0.243337	0.443417	-0.489906	-1.17277	14141	25
GO_POLYSACCHARIDE_METABOLIC_PROCESS	0.0850627	0.509152	-0.36754	-1.25824	4393	100	0.00362866	0.029494	-0.511231	-1.54129	244	100
GO_PORPHYRIN_CONTAINING_COMPOUND_METABOLIC_PROCESS	0.45786	0.823761	-0.348969	-0.994814	23256	35	0.00288526	0.0251659	-0.660709	-1.68742	172	35
GO_POSITIVE_CHEMOTAXIS	0.882046	0.981506	-0.247814	-0.77492	45188	57	0.780501	0.857115	-0.297822	-0.826857	49137	57
GO_POSITIVE_REGULATION_OF_ACTIN_FILAMENT_BUNDLE_ASSEMBLY	0.782049	0.955375	-0.264617	-0.834949	40115	60	0.411072	0.601923	0.332951	1.01374	15073	60
GO_POSITIVE_REGULATION_OF_ACTIN_FILAMENT_POLYMERIZATION	0.703351	0.933856	0.261811	0.890808	34108	90	0.696956	0.80676	-0.297963	-0.885393	46394	90
GO_POSITIVE_REGULATION_OF_ACUTE_INFLAMMATORY_RESPONSE	0.0834264	0.504789	0.495425	1.36612	4109	29	0.651342	0.777368	0.334182	0.881464	26719	29
GO_POSITIVE_REGULATION_OF_ADAPTIVE_IMMUNE_RESPONSE	0.0690062	0.474298	0.368491	1.27556	3334	101	0.0057009	0.0397332	0.449365	1.48845	184	101
GO_POSITIVE_REGULATION_OF_ALCOHOL_BIOSYNTHETIC_PROCESS	0.937569	0.983722	-0.248716	-0.660815	47500	25	0.264002	0.465987	-0.481989	-1.15382	15342	25
GO_POSITIVE_REGULATION_OF_ALPHA_BETA_T_CELL_ACTIVATION	0.00297705	0.125078	0.515152	1.63627	144	60	0.0194164	0.0919752	0.480307	1.46239	711	60
GO_POSITIVE_REGULATION_OF_ALPHA_BETA_T_CELL_DIFFERENTIATION	0.0131657	0.268995	0.512703	1.55022	643	46	0.048231	0.168076	0.479601	1.3898	1853	46
GO_POSITIVE_REGULATION_OF_AMINE_TRANSPORT	0.0187392	0.303255	-0.553258	-1.55957	952	33	0.0273316	0.115319	-0.592141	-1.49637	1631	33
GO_POSITIVE_REGULATION_OF_ANIMAL_ORGAN_MORPHOGENESIS	0.818383	0.969606	-0.251636	-0.829506	42086	78	0.624523	0.761299	-0.314779	-0.916209	40766	78
GO_POSITIVE_REGULATION_OF_ANION_TRANSPORT	0.673441	0.920888	-0.290552	-0.881426	34395	48	0.120082	0.288875	-0.471444	-1.27186	7416	48
GO_POSITIVE_REGULATION_OF_APOPTOTIC_SIGNALING_PATHWAY	0.621823	0.90175	0.253639	0.939962	29581	169	0.862413	0.911188	-0.260629	-0.834962	62580	169
GO_POSITIVE_REGULATION_OF_ATPASE_ACTIVITY	0.74351	0.946949	0.271008	0.852851	36260	57	0.736861	0.828517	0.287158	0.866755	27296	57
GO_POSITIVE_REGULATION_OF_ATP_METABOLIC_PROCESS	0.428451	0.806499	-0.337348	-1.01136	21898	45	0.140015	0.317332	-0.468436	-1.25102	8605	45
GO_POSITIVE_REGULATION_OF_AUTOPHAGY	0.296869	0.737983	0.302606	1.06998	14314	117	0.1027	0.267055	0.353557	1.19539	3198	117
GO_POSITIVE_REGULATION_OF_AXONOGENESIS	0.532763	0.867209	-0.286833	-0.959773	27472	86	0.0514118	0.174671	-0.452895	-1.33742	3402	86
GO_POSITIVE_REGULATION_OF_AXON_EXTENSION	0.715135	0.939757	-0.285956	-0.857289	36551	45	0.0555926	0.183038	-0.518542	-1.38483	3416	45
GO_POSITIVE_REGULATION_OF_BEHAVIOR	0.873993	0.981506	-0.273146	-0.725725	44279	25	0.173271	0.361193	-0.520776	-1.24667	10069	25
GO_POSITIVE_REGULATION_OF_BINDING	0.397562	0.795924	0.272878	1.0173	18913	177	0.598194	0.74393	0.268333	0.955539	16161	177
GO_POSITIVE_REGULATION_OF_BIOMINERALIZATION	0.0339742	0.383551	0.48059	1.44762	1660	45	0.0549861	0.182248	0.476291	1.37433	2118	45
GO_POSITIVE_REGULATION_OF_BLOOD_CIRCULATION	0.452535	0.822616	-0.306869	-0.996502	23267	71	0.0904024	0.245378	-0.447557	-1.28506	5838	71
GO_POSITIVE_REGULATION_OF_BLOOD_PRESSURE	0.0521705	0.41651	-0.49824	-1.42034	2649	35	0.983022	0.98899	-0.236926	-0.6051	58941	35
GO_POSITIVE_REGULATION_OF_BLOOD_VESSEL_DIAMETER	0.409637	0.796968	0.324464	1.02107	19977	57	0.130571	0.303373	0.405735	1.22467	4836	57
GO_POSITIVE_REGULATION_OF_BLOOD_VESSEL_ENDOTHELIAL_CELL_MIGRATION	0.781625	0.955375	-0.267676	-0.831566	39951	55	0.0767909	0.223917	0.434559	1.30234	2860	55
GO_POSITIVE_REGULATION_OF_BMP_SIGNALING_PATHWAY	0.898662	0.981506	0.256773	0.722982	44188	32	0.442535	0.62682	0.371594	1.00051	17900	32
GO_POSITIVE_REGULATION_OF_BONE_MINERALIZATION	0.155354	0.616236	0.423904	1.23599	7609	38	0.106979	0.272517	0.462722	1.29088	4236	38
GO_POSITIVE_REGULATION_OF_B_CELL_ACTIVATION	0.466716	0.831493	0.301187	0.990188	22666	73	0.3967	0.589614	0.324381	1.02053	13943	73
GO_POSITIVE_REGULATION_OF_B_CELL_MEDIATED_IMMUNITY	0.613835	0.898179	0.31593	0.907023	30204	35	0.355876	0.55233	0.384198	1.05487	14249	35
GO_POSITIVE_REGULATION_OF_B_CELL_PROLIFERATION	0.955102	0.987697	-0.23196	-0.679106	48650	40	0.917926	0.947465	-0.273263	-0.714737	55707	40
GO_POSITIVE_REGULATION_OF_CALCIUM_ION_TRANSMEMBRANE_TRANSPORT	0.286104	0.729012	-0.340604	-1.09453	14689	67	0.0496121	0.170388	-0.478967	-1.36351	3184	67
GO_POSITIVE_REGULATION_OF_CALCIUM_ION_TRANSMEMBRANE_TRANSPORTER_ACTIVITY	0.630543	0.906815	0.309533	0.898349	30953	37	0.0750307	0.220795	-0.527096	-1.35903	4519	37
GO_POSITIVE_REGULATION_OF_CALCIUM_ION_TRANSPORT	0.733154	0.944642	-0.252965	-0.886475	37983	118	0.101567	0.265535	-0.401014	-1.23434	7004	118
GO_POSITIVE_REGULATION_OF_CALCIUM_ION_TRANSPORT_INTO_CYTOSOL	0.521045	0.861066	-0.313231	-0.960019	26615	51	0.497379	0.670012	-0.358178	-0.976678	30934	51
GO_POSITIVE_REGULATION_OF_CALCIUM_MEDIATED_SIGNALING	0.939487	0.984366	0.236476	0.69668	46094	40	0.268879	0.471828	-0.432574	-1.13142	16317	40
GO_POSITIVE_REGULATION_OF_CANONICAL_WNT_SIGNALING_PATHWAY	0.0522208	0.41651	-0.358568	-1.28411	2722	138	0.0369125	0.141167	-0.423147	-1.32664	2600	138
GO_POSITIVE_REGULATION_OF_CARBOHYDRATE_METABOLIC_PROCESS	0.904426	0.982721	0.235843	0.780821	43908	76	0.155796	0.335224	0.370735	1.17482	5438	76
GO_POSITIVE_REGULATION_OF_CARDIAC_MUSCLE_CELL_PROLIFERATION	0.745523	0.946949	0.304566	0.81994	36798	26	0.921062	0.949459	-0.282303	-0.681109	53766	26
GO_POSITIVE_REGULATION_OF_CARDIAC_MUSCLE_TISSUE_DEVELOPMENT	0.3741	0.778646	0.349047	1.04715	18285	44	0.458733	0.640937	-0.37511	-0.997973	28112	44
GO_POSITIVE_REGULATION_OF_CARDIOCYTE_DIFFERENTIATION	0.37184	0.778086	0.388893	1.05589	18369	27	0.493641	0.666507	-0.402191	-0.977615	28916	27
GO_POSITIVE_REGULATION_OF_CARTILAGE_DEVELOPMENT	0.404123	0.796436	0.371763	1.03202	19875	30	0.180438	0.366904	0.457209	1.21457	7358	30
GO_POSITIVE_REGULATION_OF_CATABOLIC_PROCESS	0.867066	0.981506	-0.222168	-0.892234	46433	417	0.677196	0.79511	0.247655	0.957741	11619	417
GO_POSITIVE_REGULATION_OF_CATION_CHANNEL_ACTIVITY	0.175206	0.627031	0.364721	1.18159	8524	67	0.0838655	0.234902	-0.456301	-1.29898	5383	67
GO_POSITIVE_REGULATION_OF_CD4_POSITIVE_ALPHA_BETA_T_CELL_ACTIVATION	0.113602	0.560122	0.451669	1.29672	5589	35	0.513711	0.681369	0.34919	0.958752	20569	35
GO_POSITIVE_REGULATION_OF_CD4_POSITIVE_ALPHA_BETA_T_CELL_DIFFERENTIATION	0.108901	0.553409	0.478238	1.31873	5364	29	0.752456	0.838154	0.312993	0.825575	30867	29
GO_POSITIVE_REGULATION_OF_CELLULAR_AMIDE_METABOLIC_PROCESS	0.0217917	0.326657	-0.380509	-1.36347	1134	139	0.00611339	0.0416352	-0.465121	-1.45929	430	139
GO_POSITIVE_REGULATION_OF_CELLULAR_CARBOHYDRATE_METABOLIC_PROCESS	0.365182	0.772766	0.335606	1.04889	17852	55	0.269265	0.471925	0.367724	1.10204	10031	55
GO_POSITIVE_REGULATION_OF_CELLULAR_CATABOLIC_PROCESS	0.873878	0.981506	0.221662	0.887409	40803	354	0.246711	0.44738	0.274989	1.05015	4725	354
GO_POSITIVE_REGULATION_OF_CELLULAR_PROTEIN_CATABOLIC_PROCESS	0.690558	0.927325	-0.253348	-0.907815	35966	139	0.318166	0.520333	-0.339919	-1.06647	22430	139
GO_POSITIVE_REGULATION_OF_CELLULAR_PROTEIN_LOCALIZATION	0.0334396	0.383551	0.310186	1.2307	1573	318	0.778901	0.856417	-0.263729	-0.893686	61966	318
GO_POSITIVE_REGULATION_OF_CELLULAR_RESPONSE_TO_TRANSFORMING_GROWTH_FACTOR_BETA_STIMULUS	0.0170442	0.28942	0.577302	1.58012	841	28	0.111071	0.27696	0.501654	1.31224	4577	28
GO_POSITIVE_REGULATION_OF_CELL_ACTIVATION	0.0356892	0.383551	0.310096	1.22828	1677	313	0.0481695	0.168076	0.309772	1.17016	995	313
GO_POSITIVE_REGULATION_OF_CELL_ADHESION	0.0158993	0.284624	0.311455	1.25681	739	388	0.00748835	0.0481314	0.325765	1.25299	134	388
GO_POSITIVE_REGULATION_OF_CELL_CELL_ADHESION	0.0207666	0.320968	0.334109	1.29348	978	248	0.0981211	0.260174	0.308821	1.1408	2302	248
GO_POSITIVE_REGULATION_OF_CELL_CYCLE	0.370165	0.778086	0.254896	1.02203	17262	360	0.227716	0.424975	0.2765	1.0566	4296	360
GO_POSITIVE_REGULATION_OF_CELL_CYCLE_ARREST	0.60419	0.893555	0.27886	0.925544	29356	77	0.0545345	0.181696	0.412512	1.31041	1901	77
GO_POSITIVE_REGULATION_OF_CELL_CYCLE_G1_S_PHASE_TRANSITION	0.0116793	0.258704	0.520028	1.56641	570	45	0.0889016	0.242629	0.451546	1.30293	3425	45
GO_POSITIVE_REGULATION_OF_CELL_CYCLE_G2_M_PHASE_TRANSITION	0.888191	0.981506	-0.262996	-0.726442	45136	30	0.397903	0.590072	-0.419526	-1.04161	23562	30
GO_POSITIVE_REGULATION_OF_CELL_CYCLE_PHASE_TRANSITION	0.128838	0.574884	0.355426	1.20934	6247	90	0.839472	0.897543	-0.274755	-0.816429	55881	90
GO_POSITIVE_REGULATION_OF_CELL_CYCLE_PROCESS	0.188448	0.641713	0.282011	1.10108	8893	269	0.198883	0.388773	0.288738	1.07559	4486	269
GO_POSITIVE_REGULATION_OF_CELL_DIVISION	0.153642	0.613025	0.357417	1.19117	7456	79	0.133088	0.307277	0.374328	1.19324	4592	79
GO_POSITIVE_REGULATION_OF_CELL_GROWTH	0.376104	0.780149	-0.282636	-1.02859	19635	157	0.00568198	0.039694	-0.456312	-1.45026	406	157
GO_POSITIVE_REGULATION_OF_CELL_JUNCTION_ASSEMBLY	0.923535	0.982721	0.245243	0.707774	45412	36	0.0428686	0.156138	0.518994	1.43324	1711	36
GO_POSITIVE_REGULATION_OF_CELL_KILLING	0.439453	0.814896	0.316356	1.00484	21403	60	0.0280611	0.117896	0.46655	1.42051	1028	60
GO_POSITIVE_REGULATION_OF_CELL_MATRIX_ADHESION	0.924428	0.982721	0.237797	0.733165	45222	51	0.0585886	0.189145	0.456486	1.34937	2214	51
GO_POSITIVE_REGULATION_OF_CELL_MORPHOGENESIS_INVOLVED_IN_DIFFERENTIATION	0.604173	0.893555	-0.259396	-0.941436	31529	154	0.0553736	0.182721	-0.403128	-1.27847	3956	154
GO_POSITIVE_REGULATION_OF_CELL_PROJECTION_ORGANIZATION	0.121878	0.564478	0.27955	1.12514	5688	375	0.0127463	0.0686072	-0.37809	-1.29635	1038	375
GO_POSITIVE_REGULATION_OF_CELL_SUBSTRATE_ADHESION	0.761723	0.947394	-0.250471	-0.874623	39425	115	0.234269	0.433782	0.324037	1.09276	7322	115
GO_POSITIVE_REGULATION_OF_CELL_SUBSTRATE_JUNCTION_ORGANIZATION	0.872002	0.981506	0.271553	0.731064	43041	26	0.0799721	0.228941	0.534595	1.37551	3328	26
GO_POSITIVE_REGULATION_OF_CHEMOKINE_PRODUCTION	0.876105	0.981506	0.249076	0.778453	42830	55	0.33701	0.536161	0.352866	1.05751	12555	55
GO_POSITIVE_REGULATION_OF_CHEMOTAXIS	0.454826	0.823761	0.277861	0.996056	21832	130	0.0464839	0.164486	0.369648	1.26809	1401	130
GO_POSITIVE_REGULATION_OF_CHROMATIN_ORGANIZATION	0.81514	0.966824	0.244618	0.848792	39367	103	0.817563	0.881703	-0.275482	-0.833714	55366	103
GO_POSITIVE_REGULATION_OF_CHROMOSOME_ORGANIZATION	0.791562	0.958165	0.238127	0.882478	37656	169	0.893006	0.931086	-0.255795	-0.819475	64800	169
GO_POSITIVE_REGULATION_OF_CHROMOSOME_SEGREGATION	0.170253	0.627031	0.456441	1.23929	8410	27	0.148106	0.327419	0.485846	1.26036	6134	27
GO_POSITIVE_REGULATION_OF_COAGULATION	0.358649	0.77037	-0.391472	-1.06468	18147	28	0.152624	0.331236	-0.516948	-1.26557	8971	28
GO_POSITIVE_REGULATION_OF_COLD_INDUCED_THERMOGENESIS	0.651018	0.911916	-0.268842	-0.912765	33503	95	0.750282	0.837205	0.270409	0.886994	24627	95
GO_POSITIVE_REGULATION_OF_COLLAGEN_METABOLIC_PROCESS	0.0148364	0.279969	0.601707	1.60534	731	25	0.0056106	0.039694	0.6617	1.68795	234	25
GO_POSITIVE_REGULATION_OF_CYCLIN_DEPENDENT_PROTEIN_KINASE_ACTIVITY	0.855024	0.978653	0.266988	0.761648	42026	34	0.314605	0.517062	0.397989	1.08604	12654	34
GO_POSITIVE_REGULATION_OF_CYSTEINE_TYPE_ENDOPEPTIDASE_ACTIVITY	0.890731	0.981506	-0.229873	-0.826588	46480	143	0.59699	0.743247	0.274003	0.950994	17452	143
GO_POSITIVE_REGULATION_OF_CYTOKINESIS	0.147113	0.602247	0.435991	1.25171	7238	35	0.513985	0.68143	0.349159	0.958665	20580	35
GO_POSITIVE_REGULATION_OF_CYTOKINE_BIOSYNTHETIC_PROCESS	0.908502	0.982721	0.236881	0.767423	44204	67	0.383477	0.578902	0.331089	1.02756	13729	67
GO_POSITIVE_REGULATION_OF_CYTOKINE_PRODUCTION	0.0901584	0.515351	0.279487	1.13848	4170	436	0.00211685	0.0199828	0.336957	1.30691	34	436
GO_POSITIVE_REGULATION_OF_CYTOKINE_PRODUCTION_INVOLVED_IN_IMMUNE_RESPONSE	0.00114503	0.0859991	0.555096	1.72956	55	54	0.276466	0.480033	0.367651	1.09801	10346	54
GO_POSITIVE_REGULATION_OF_CYTOKINE_SECRETION	0.337975	0.760015	0.292964	1.04835	16235	128	0.19568	0.384832	0.325017	1.11256	5924	128
GO_POSITIVE_REGULATION_OF_CYTOSKELETON_ORGANIZATION	0.729967	0.944439	0.239689	0.912173	34606	212	0.384296	0.579232	0.27942	1.0158	9631	212
GO_POSITIVE_REGULATION_OF_CYTOSOLIC_CALCIUM_ION_CONCENTRATION_INVOLVED_IN_PHOSPHOLIPASE_C_ACTIVATING_G_PROTEIN_COUPLED_SIGNALING_PATHWAY	0.194943	0.650669	-0.425941	-1.20068	9913	33	0.165882	0.350444	-0.490574	-1.2397	9904	33
GO_POSITIVE_REGULATION_OF_DEFENSE_RESPONSE	0.685938	0.925076	0.230759	0.946162	31677	473	0.526434	0.691219	-0.282268	-0.98231	44419	473
GO_POSITIVE_REGULATION_OF_DEFENSE_RESPONSE_TO_VIRUS_BY_HOST	0.639667	0.909892	-0.32943	-0.882858	32393	26	0.183823	0.371004	0.47436	1.22052	7651	26
GO_POSITIVE_REGULATION_OF_DENDRITE_DEVELOPMENT	0.0634251	0.453728	0.398546	1.31691	3080	75	0.184048	0.371207	0.364292	1.15097	6430	75
GO_POSITIVE_REGULATION_OF_DENDRITE_MORPHOGENESIS	0.527128	0.864334	0.324474	0.955931	25862	40	0.174859	0.362225	-0.465835	-1.21842	10611	40
GO_POSITIVE_REGULATION_OF_DENDRITIC_SPINE_DEVELOPMENT	0.540704	0.869774	0.315294	0.949721	26434	45	0.174327	0.36212	-0.453981	-1.21242	10714	45
GO_POSITIVE_REGULATION_OF_DEPHOSPHORYLATION	0.927251	0.982895	-0.236606	-0.73719	47388	56	0.504694	0.674859	-0.351418	-0.97301	31716	56
GO_POSITIVE_REGULATION_OF_DEVELOPMENTAL_GROWTH	0.215254	0.673771	-0.302357	-1.10794	11254	167	0.000594161	0.00820547	-0.48967	-1.56666	42	167
GO_POSITIVE_REGULATION_OF_DNA_BINDING	0.404347	0.796436	0.325409	1.02405	19719	57	0.173222	0.361193	0.390391	1.17835	6416	57
GO_POSITIVE_REGULATION_OF_DNA_BINDING_TRANSCRIPTION_FACTOR_ACTIVITY	0.154919	0.615345	0.289751	1.1237	7307	252	0.03171	0.128234	0.330097	1.22192	740	252
GO_POSITIVE_REGULATION_OF_DNA_BIOSYNTHETIC_PROCESS	0.0708143	0.480963	0.408545	1.31707	3449	65	0.800278	0.869981	0.27356	0.844752	28833	65
GO_POSITIVE_REGULATION_OF_DNA_METABOLIC_PROCESS	0.792102	0.958165	0.236623	0.8863	37566	185	0.952286	0.970713	-0.243409	-0.787002	69952	185
GO_POSITIVE_REGULATION_OF_DNA_RECOMBINATION	0.720874	0.941491	0.291575	0.850157	35311	38	0.314473	0.517062	0.387791	1.08184	12454	38
GO_POSITIVE_REGULATION_OF_DNA_REPAIR	0.673581	0.920888	0.277948	0.890784	32830	63	0.640884	0.770248	0.296623	0.911103	23265	63
GO_POSITIVE_REGULATION_OF_DNA_REPLICATION	0.950757	0.986473	-0.234887	-0.676993	48403	37	0.0731715	0.217401	-0.528609	-1.36294	4407	37
GO_POSITIVE_REGULATION_OF_DNA_TEMPLATED_TRANSCRIPTION_ELONGATION	0.158998	0.617144	-0.447687	-1.24561	8082	31	0.375257	0.571563	-0.423439	-1.05735	22287	31
GO_POSITIVE_REGULATION_OF_DNA_TEMPLATED_TRANSCRIPTION_INITIATION	0.264089	0.709169	-0.42739	-1.14539	13373	26	0.131546	0.304897	-0.5377	-1.2973	7678	26
GO_POSITIVE_REGULATION_OF_DOUBLE_STRAND_BREAK_REPAIR	0.0427078	0.408325	0.530754	1.46354	2103	29	0.00792239	0.049544	0.622797	1.64274	324	29
GO_POSITIVE_REGULATION_OF_EMBRYONIC_DEVELOPMENT	0.749496	0.946949	0.290634	0.829104	36839	34	0.523278	0.688852	-0.377761	-0.959337	31279	34
GO_POSITIVE_REGULATION_OF_ENDOCYTOSIS	0.46067	0.826823	0.288235	0.993583	22324	98	0.364841	0.560991	-0.348278	-1.04746	24578	98
GO_POSITIVE_REGULATION_OF_ENDOTHELIAL_CELL_MIGRATION	0.978899	0.992878	-0.210607	-0.717468	50426	97	0.0934668	0.250504	0.371345	1.22179	3052	97
GO_POSITIVE_REGULATION_OF_ENDOTHELIAL_CELL_PROLIFERATION	0.0443889	0.411125	-0.397371	-1.3432	2288	92	0.553351	0.70904	-0.319623	-0.952897	36949	92
GO_POSITIVE_REGULATION_OF_EPIDERMIS_DEVELOPMENT	0.0637999	0.453728	0.476532	1.38303	3131	37	0.116474	0.285034	0.460483	1.27824	4630	37
GO_POSITIVE_REGULATION_OF_EPITHELIAL_CELL_APOPTOTIC_PROCESS	0.0382182	0.394863	0.526091	1.47138	1878	31	0.000517139	0.00759681	0.688969	1.84291	20	31
GO_POSITIVE_REGULATION_OF_EPITHELIAL_CELL_DIFFERENTIATION	0.611342	0.898179	0.290155	0.918488	29753	59	0.0102499	0.0585734	0.506137	1.53663	376	59
GO_POSITIVE_REGULATION_OF_EPITHELIAL_CELL_MIGRATION	0.947809	0.986158	0.218609	0.791458	45400	140	0.148738	0.327928	0.329474	1.14073	4378	140
GO_POSITIVE_REGULATION_OF_EPITHELIAL_CELL_PROLIFERATION	0.22289	0.684033	-0.297742	-1.10161	11684	181	0.392672	0.58655	-0.318501	-1.0277	28785	181
GO_POSITIVE_REGULATION_OF_EPITHELIAL_TO_MESENCHYMAL_TRANSITION	0.312047	0.749711	-0.359136	-1.08517	15939	47	0.224885	0.423504	0.392532	1.14238	8615	47
GO_POSITIVE_REGULATION_OF_ERBB_SIGNALING_PATHWAY	0.496868	0.850009	0.345401	0.972528	24431	32	0.0926059	0.248744	0.494439	1.33127	3745	32
GO_POSITIVE_REGULATION_OF_ERK1_AND_ERK2_CASCADE	0.46013	0.826477	0.265838	0.994723	21863	183	0.873715	0.917063	-0.258006	-0.833293	64100	183
GO_POSITIVE_REGULATION_OF_ERYTHROCYTE_DIFFERENTIATION	0.389756	0.789807	-0.389795	-1.04463	19737	26	0.809282	0.87467	0.305266	0.785446	33687	26
GO_POSITIVE_REGULATION_OF_ESTABLISHMENT_OF_PROTEIN_LOCALIZATION	0.44992	0.820256	0.245006	0.998557	20824	438	0.308674	0.511826	-0.303898	-1.05279	25760	438
GO_POSITIVE_REGULATION_OF_ESTABLISHMENT_OF_PROTEIN_LOCALIZATION_TO_MITOCHONDRION	0.620937	0.90175	0.28932	0.913571	30297	58	0.679913	0.796302	-0.316498	-0.881021	42892	58
GO_POSITIVE_REGULATION_OF_EXCITATORY_POSTSYNAPTIC_POTENTIAL	0.825827	0.969606	-0.28504	-0.769695	41785	27	0.0240188	0.105676	-0.625633	-1.52074	1406	27
GO_POSITIVE_REGULATION_OF_EXOCYTOSIS	0.0659336	0.460269	-0.389287	-1.30259	3399	86	1.51078e-05	0.000725964	-0.654174	-1.93181	0	86
GO_POSITIVE_REGULATION_OF_EXTRINSIC_APOPTOTIC_SIGNALING_PATHWAY	0.677885	0.922927	-0.289732	-0.878939	34622	48	0.897714	0.934688	0.262823	0.768502	34324	48
GO_POSITIVE_REGULATION_OF_FATTY_ACID_METABOLIC_PROCESS	0.813989	0.966462	0.276911	0.789954	40009	34	0.581653	0.730774	0.337835	0.921891	23396	34
GO_POSITIVE_REGULATION_OF_FAT_CELL_DIFFERENTIATION	0.271419	0.715231	0.347613	1.10754	13235	61	0.401424	0.59309	0.334088	1.01973	14655	61
GO_POSITIVE_REGULATION_OF_FIBROBLAST_PROLIFERATION	0.156615	0.617144	0.396314	1.21747	7660	50	0.0956572	0.255229	0.435139	1.28146	3629	50
GO_POSITIVE_REGULATION_OF_FILOPODIUM_ASSEMBLY	0.779844	0.955375	0.290792	0.801854	38418	29	0.530986	0.692277	-0.386803	-0.953175	31316	29
GO_POSITIVE_REGULATION_OF_G1_S_TRANSITION_OF_MITOTIC_CELL_CYCLE	0.00547048	0.171773	0.577791	1.66751	268	36	0.0942508	0.252153	0.476082	1.31473	3763	36
GO_POSITIVE_REGULATION_OF_GENE_EXPRESSION_EPIGENETIC	0.0732048	0.485945	0.412566	1.31859	3567	62	0.0541142	0.180665	0.436647	1.337	1968	62
GO_POSITIVE_REGULATION_OF_GLIAL_CELL_DIFFERENTIATION	0.637536	0.909892	0.300572	0.897817	31186	43	0.151599	0.330569	0.426783	1.22115	5893	43
GO_POSITIVE_REGULATION_OF_GLIOGENESIS	0.262283	0.709024	0.338922	1.10919	12742	71	0.0103352	0.0589481	0.477703	1.49652	365	71
GO_POSITIVE_REGULATION_OF_GLUCOSE_METABOLIC_PROCESS	0.27236	0.716445	0.39192	1.12519	13401	35	0.0404825	0.150761	0.525479	1.44278	1620	35
GO_POSITIVE_REGULATION_OF_GLUCOSE_TRANSMEMBRANE_TRANSPORT	0.73987	0.946949	0.285341	0.840642	36300	40	0.678351	0.795657	0.31124	0.877404	26667	40
GO_POSITIVE_REGULATION_OF_GRANULOCYTE_CHEMOTAXIS	0.587615	0.888132	-0.341033	-0.913953	29757	26	0.821342	0.88418	0.302386	0.778037	34189	26
GO_POSITIVE_REGULATION_OF_GROWTH	0.251726	0.697862	-0.280989	-1.07617	13305	248	0.00202532	0.0194262	-0.434596	-1.44306	154	248
GO_POSITIVE_REGULATION_OF_GTPASE_ACTIVITY	0.296978	0.737983	0.260994	1.04606	13864	358	0.140192	0.317332	0.285739	1.09196	2659	358
GO_POSITIVE_REGULATION_OF_G_PROTEIN_COUPLED_RECEPTOR_SIGNALING_PATHWAY	0.781671	0.955375	0.290423	0.800834	38508	29	0.0910833	0.246553	-0.547782	-1.34986	5371	29
GO_POSITIVE_REGULATION_OF_HEART_CONTRACTION	0.898459	0.981506	0.25212	0.735117	44010	38	0.0351182	0.136938	-0.561474	-1.45497	2120	38
GO_POSITIVE_REGULATION_OF_HEART_GROWTH	0.867319	0.981506	-0.261746	-0.759043	44247	38	0.0351182	0.136938	-0.561392	-1.45476	2120	38
GO_POSITIVE_REGULATION_OF_HEMOPOIESIS	0.00254635	0.11337	0.394161	1.47194	120	180	0.000223998	0.0043267	0.439274	1.56695	5	180
GO_POSITIVE_REGULATION_OF_HISTONE_METHYLATION	0.144101	0.600355	-0.428525	-1.24859	7346	39	0.330571	0.529739	0.381645	1.07046	13044	39
GO_POSITIVE_REGULATION_OF_HORMONE_SECRETION	0.0549777	0.420665	-0.364017	-1.28645	2853	125	0.0527171	0.177489	-0.419529	-1.30062	3667	125
GO_POSITIVE_REGULATION_OF_IMMUNE_EFFECTOR_PROCESS	0.126192	0.56612	0.306024	1.157	5965	201	0.0922132	0.248036	0.321599	1.1629	2371	201
GO_POSITIVE_REGULATION_OF_IMMUNOGLOBULIN_PRODUCTION	0.875142	0.981506	-0.258476	-0.756735	44577	40	0.972579	0.984126	0.237743	0.670211	38234	40
GO_POSITIVE_REGULATION_OF_INFLAMMATORY_RESPONSE	0.385813	0.785049	0.284937	1.02467	18530	133	0.51315	0.681369	0.28325	0.974438	15374	133
GO_POSITIVE_REGULATION_OF_INSULIN_SECRETION	0.133788	0.57991	-0.376285	-1.22192	6878	71	0.204447	0.395314	-0.404595	-1.16171	13204	71
GO_POSITIVE_REGULATION_OF_INSULIN_SECRETION_INVOLVED_IN_CELLULAR_RESPONSE_TO_GLUCOSE_STIMULUS	0.577906	0.884488	-0.331835	-0.923269	29378	31	0.386958	0.582213	-0.419998	-1.04876	22982	31
GO_POSITIVE_REGULATION_OF_INTERFERON_BETA_PRODUCTION	0.806883	0.965624	-0.284828	-0.786744	41004	30	0.728546	0.825767	0.316637	0.841147	29712	30
GO_POSITIVE_REGULATION_OF_INTERFERON_GAMMA_PRODUCTION	0.197699	0.65381	0.365694	1.16514	9640	61	0.121884	0.290215	0.402485	1.2285	4449	61
GO_POSITIVE_REGULATION_OF_INTERLEUKIN_10_PRODUCTION	0.0481558	0.411601	0.50237	1.43313	2366	34	0.832578	0.892732	-0.303918	-0.77181	49768	34
GO_POSITIVE_REGULATION_OF_INTERLEUKIN_12_PRODUCTION	0.172089	0.627031	0.425826	1.22253	8467	35	0.0645822	0.200051	0.500663	1.37464	2585	35
GO_POSITIVE_REGULATION_OF_INTERLEUKIN_1_PRODUCTION	0.181439	0.630807	0.386136	1.19052	8875	51	0.452071	0.635798	0.336371	0.994314	17090	51
GO_POSITIVE_REGULATION_OF_INTERLEUKIN_1_SECRETION	0.339428	0.760015	0.384917	1.07654	16687	31	0.779305	0.856546	0.304505	0.814512	31645	31
GO_POSITIVE_REGULATION_OF_INTERLEUKIN_2_PRODUCTION	0.410373	0.796968	0.367206	1.02701	20175	31	0.0887264	0.242595	0.501335	1.34101	3602	31
GO_POSITIVE_REGULATION_OF_INTERLEUKIN_6_PRODUCTION	0.183945	0.636553	0.339176	1.15562	8906	91	0.0168755	0.0851708	0.432581	1.41082	562	91
GO_POSITIVE_REGULATION_OF_INTERLEUKIN_6_SECRETION	0.974274	0.992878	0.220336	0.620388	47906	32	0.330301	0.529739	0.399434	1.07547	13360	32
GO_POSITIVE_REGULATION_OF_INTERLEUKIN_8_PRODUCTION	0.07639	0.489567	0.439552	1.33481	3736	47	0.0762143	0.222671	0.454052	1.32142	2919	47
GO_POSITIVE_REGULATION_OF_INTRACELLULAR_PROTEIN_TRANSPORT	0.232645	0.690602	0.300261	1.09868	11112	152	0.484889	0.661788	-0.311982	-0.988004	34606	152
GO_POSITIVE_REGULATION_OF_INTRACELLULAR_TRANSPORT	0.891343	0.981506	-0.225729	-0.847416	46938	205	0.121904	0.290215	-0.361284	-1.17974	9084	205
GO_POSITIVE_REGULATION_OF_INTRINSIC_APOPTOTIC_SIGNALING_PATHWAY	0.0164855	0.287357	0.478415	1.50555	803	57	0.00345526	0.0288296	0.539516	1.62847	127	57
GO_POSITIVE_REGULATION_OF_ION_TRANSMEMBRANE_TRANSPORT	0.264159	0.709169	0.296581	1.08162	12620	148	0.459211	0.641005	-0.316204	-0.998728	32631	148
GO_POSITIVE_REGULATION_OF_ION_TRANSPORT	0.303668	0.742339	0.269135	1.04855	14296	264	0.0465926	0.164675	-0.373307	-1.24638	3598	264
GO_POSITIVE_REGULATION_OF_I_KAPPAB_KINASE_NF_KAPPAB_SIGNALING	0.86939	0.981506	0.229161	0.853728	41355	176	0.0855326	0.237783	0.331056	1.17792	2313	176
GO_POSITIVE_REGULATION_OF_JNK_CASCADE	0.891718	0.981506	0.22936	0.827634	42657	137	0.239976	0.43998	0.314019	1.08439	7109	137
GO_POSITIVE_REGULATION_OF_JUN_KINASE_ACTIVITY	0.901551	0.981506	0.237565	0.773964	43937	69	0.168342	0.353636	0.375607	1.17132	5996	69
GO_POSITIVE_REGULATION_OF_KIDNEY_DEVELOPMENT	0.324561	0.756263	0.369523	1.08303	15908	39	0.140899	0.317928	-0.483594	-1.25914	8529	39
GO_POSITIVE_REGULATION_OF_LAMELLIPODIUM_ORGANIZATION	0.844074	0.976677	-0.278689	-0.757944	42710	28	0.316271	0.518209	-0.451699	-1.10583	18591	28
GO_POSITIVE_REGULATION_OF_LEUKOCYTE_APOPTOTIC_PROCESS	0.0424028	0.408024	0.549197	1.47852	2092	26	0.162947	0.345958	0.483614	1.24433	6782	26
GO_POSITIVE_REGULATION_OF_LEUKOCYTE_CELL_CELL_ADHESION	0.00253159	0.11337	0.379212	1.44156	119	210	0.00349012	0.028975	0.379711	1.37912	87	210
GO_POSITIVE_REGULATION_OF_LEUKOCYTE_CHEMOTAXIS	0.911145	0.982721	0.232837	0.783794	44185	84	0.195594	0.384832	0.351806	1.13389	6667	84
GO_POSITIVE_REGULATION_OF_LEUKOCYTE_DIFFERENTIATION	0.000167469	0.0448416	0.459296	1.67036	7	145	6.8573e-05	0.00202528	0.495222	1.72183	1	145
GO_POSITIVE_REGULATION_OF_LEUKOCYTE_MEDIATED_CYTOTOXICITY	0.419481	0.802779	0.335383	1.01847	20520	47	0.00827395	0.0511015	0.54501	1.58614	316	47
GO_POSITIVE_REGULATION_OF_LEUKOCYTE_MEDIATED_IMMUNITY	0.705109	0.934365	0.25343	0.901698	33883	123	0.0875829	0.240792	0.355486	1.20952	2680	123
GO_POSITIVE_REGULATION_OF_LEUKOCYTE_MIGRATION	0.991387	0.998044	0.200737	0.717536	47651	127	0.262011	0.464121	0.314611	1.07578	7950	127
GO_POSITIVE_REGULATION_OF_LEUKOCYTE_PROLIFERATION	0.801221	0.964505	0.241699	0.867243	38444	131	0.556815	0.711645	0.27967	0.960699	16802	131
GO_POSITIVE_REGULATION_OF_LIPASE_ACTIVITY	0.38494	0.783807	-0.318874	-1.03236	19763	70	0.338223	0.536945	-0.372538	-1.06746	21809	70
GO_POSITIVE_REGULATION_OF_LIPID_BIOSYNTHETIC_PROCESS	0.469072	0.833307	0.298572	0.988502	22772	76	0.709576	0.813476	0.281369	0.891629	24771	76
GO_POSITIVE_REGULATION_OF_LIPID_CATABOLIC_PROCESS	0.185655	0.636932	-0.461795	-1.22695	9405	25	0.527625	0.691219	-0.399013	-0.955187	30663	25
GO_POSITIVE_REGULATION_OF_LIPID_KINASE_ACTIVITY	0.0889919	0.515351	0.462537	1.33489	4375	36	0.516648	0.682232	-0.375649	-0.963697	31032	36
GO_POSITIVE_REGULATION_OF_LIPID_LOCALIZATION	0.544279	0.870975	-0.289959	-0.953676	27982	77	0.921121	0.949459	-0.259604	-0.754194	59987	77
GO_POSITIVE_REGULATION_OF_LIPID_METABOLIC_PROCESS	0.488503	0.844194	0.272401	0.982947	23368	137	0.407977	0.59921	-0.326367	-1.0223	28710	137
GO_POSITIVE_REGULATION_OF_LIPID_TRANSPORT	0.712739	0.937929	0.27483	0.869977	34688	59	0.673985	0.793614	-0.316875	-0.884567	42609	59
GO_POSITIVE_REGULATION_OF_LYMPHOCYTE_DIFFERENTIATION	0.000268014	0.0448416	0.506068	1.73347	12	94	0.000121499	0.00288145	0.53581	1.75509	3	94
GO_POSITIVE_REGULATION_OF_LYMPHOCYTE_MEDIATED_IMMUNITY	0.207176	0.666244	0.330363	1.13533	10052	96	0.0136569	0.0723596	0.43242	1.42076	447	96
GO_POSITIVE_REGULATION_OF_LYMPHOCYTE_MIGRATION	0.825067	0.969606	0.272363	0.786041	40570	36	0.169246	0.355035	0.439837	1.21464	6758	36
GO_POSITIVE_REGULATION_OF_MACROAUTOPHAGY	0.404461	0.796436	0.316489	1.02268	19674	66	0.247247	0.44751	0.358756	1.11045	8867	66
GO_POSITIVE_REGULATION_OF_MAP_KINASE_ACTIVITY	0.164105	0.623599	0.289157	1.11907	7740	247	0.0621464	0.197216	0.319001	1.17782	1460	247
GO_POSITIVE_REGULATION_OF_MEMBRANE_PERMEABILITY	0.843127	0.976551	0.251876	0.805012	41093	62	0.164157	0.348279	-0.428126	-1.20456	10442	62
GO_POSITIVE_REGULATION_OF_MESENCHYMAL_CELL_PROLIFERATION	0.550975	0.872777	0.351329	0.937338	27183	25	0.836124	0.894284	-0.314333	-0.752474	48592	25
GO_POSITIVE_REGULATION_OF_MICROTUBULE_POLYMERIZATION_OR_DEPOLYMERIZATION	0.641737	0.909892	0.31753	0.888072	31550	31	0.688756	0.802876	0.322865	0.863622	27968	31
GO_POSITIVE_REGULATION_OF_MITOCHONDRIAL_OUTER_MEMBRANE_PERMEABILIZATION_INVOLVED_IN_APOPTOTIC_SIGNALING_PATHWAY	0.900726	0.981506	0.253468	0.727696	44321	35	0.618579	0.75748	-0.35305	-0.901676	37089	35
GO_POSITIVE_REGULATION_OF_MITOCHONDRION_ORGANIZATION	0.540497	0.869774	-0.274452	-0.960597	27987	117	0.0784715	0.227263	-0.410999	-1.26367	5402	117
GO_POSITIVE_REGULATION_OF_MITOTIC_CELL_CYCLE	0.181005	0.63077	0.310636	1.13173	8644	147	0.654481	0.779057	-0.290817	-0.917834	46458	147
GO_POSITIVE_REGULATION_OF_MITOTIC_NUCLEAR_DIVISION	0.399698	0.796436	0.337606	1.02924	19555	48	0.195339	0.384832	0.398992	1.16666	7468	48
GO_POSITIVE_REGULATION_OF_MONOOXYGENASE_ACTIVITY	0.732232	0.944439	0.303349	0.830291	36172	28	0.734082	0.826951	-0.337516	-0.826295	43152	28
GO_POSITIVE_REGULATION_OF_MORPHOGENESIS_OF_AN_EPITHELIUM	0.640571	0.909892	0.312198	0.890619	31485	34	0.701106	0.810494	-0.335813	-0.852807	41909	34
GO_POSITIVE_REGULATION_OF_MRNA_CATABOLIC_PROCESS	0.85901	0.979147	0.257639	0.776052	41996	45	0.0393129	0.148069	0.4913	1.41764	1514	45
GO_POSITIVE_REGULATION_OF_MRNA_METABOLIC_PROCESS	0.960475	0.988885	0.220385	0.728212	46656	75	0.100481	0.264449	0.391082	1.23561	3510	75
GO_POSITIVE_REGULATION_OF_MRNA_PROCESSING	0.741625	0.946949	-0.297858	-0.828735	37701	31	0.713355	0.815493	-0.337285	-0.842221	42368	31
GO_POSITIVE_REGULATION_OF_MULTICELLULAR_ORGANISM_GROWTH	0.010075	0.236643	-0.592216	-1.6358	511	30	0.0434159	0.157216	-0.584036	-1.45006	2570	30
GO_POSITIVE_REGULATION_OF_MUSCLE_CELL_APOPTOTIC_PROCESS	0.231554	0.690532	0.428139	1.17185	11438	28	0.845573	0.900945	0.293858	0.76868	34851	28
GO_POSITIVE_REGULATION_OF_MUSCLE_CELL_DIFFERENTIATION	0.728523	0.944439	0.260368	0.877914	35285	85	0.52731	0.691219	-0.327524	-0.965145	34802	85
GO_POSITIVE_REGULATION_OF_MUSCLE_CONTRACTION	0.486031	0.842434	-0.32635	-0.978386	24841	45	0.617815	0.756855	-0.339487	-0.906645	37973	45
GO_POSITIVE_REGULATION_OF_MUSCLE_HYPERTROPHY	0.891756	0.981506	-0.263408	-0.722066	45244	29	0.254769	0.456423	-0.469522	-1.15701	15025	29
GO_POSITIVE_REGULATION_OF_MUSCLE_TISSUE_DEVELOPMENT	0.444374	0.818251	0.307606	1.00215	21656	69	0.585215	0.733604	-0.325917	-0.931813	37674	69
GO_POSITIVE_REGULATION_OF_MYELOID_CELL_DIFFERENTIATION	0.578098	0.884488	0.278269	0.941895	28057	87	0.28291	0.48613	0.331941	1.07541	9541	87
GO_POSITIVE_REGULATION_OF_MYELOID_LEUKOCYTE_DIFFERENTIATION	0.261659	0.708285	0.358032	1.11898	12791	55	0.138793	0.316286	0.405848	1.2163	5170	55
GO_POSITIVE_REGULATION_OF_MYELOID_LEUKOCYTE_MEDIATED_IMMUNITY	0.683681	0.924844	-0.311729	-0.861052	34743	30	0.621686	0.758652	-0.361461	-0.897444	36814	30
GO_POSITIVE_REGULATION_OF_MYOTUBE_DIFFERENTIATION	0.351817	0.766596	-0.378483	-1.0669	17891	33	0.62136	0.758652	-0.355505	-0.898376	37101	33
GO_POSITIVE_REGULATION_OF_NATURAL_KILLER_CELL_MEDIATED_IMMUNITY	0.0974502	0.530464	0.50476	1.34669	4807	25	0.0305599	0.12522	0.592717	1.51198	1279	25
GO_POSITIVE_REGULATION_OF_NERVOUS_SYSTEM_PROCESS	0.314837	0.751328	-0.340746	-1.07798	16130	61	0.0190575	0.0908124	-0.526192	-1.47686	1209	61
GO_POSITIVE_REGULATION_OF_NEURAL_PRECURSOR_CELL_PROLIFERATION	0.403136	0.796436	-0.334703	-1.02583	20592	51	0.501045	0.671738	-0.357303	-0.974292	31162	51
GO_POSITIVE_REGULATION_OF_NEURON_APOPTOTIC_PROCESS	0.142448	0.595606	0.392648	1.22717	6963	55	0.536537	0.695865	-0.346179	-0.955962	33664	55
GO_POSITIVE_REGULATION_OF_NEURON_DEATH	0.17541	0.627031	0.340972	1.16375	8495	92	0.394369	0.587518	-0.346207	-1.03215	26333	92
GO_POSITIVE_REGULATION_OF_NEURON_DIFFERENTIATION	0.557971	0.874701	0.242162	0.970581	26049	358	0.00549193	0.0392127	-0.39319	-1.34383	444	358
GO_POSITIVE_REGULATION_OF_NEURON_PROJECTION_DEVELOPMENT	0.355183	0.769993	0.262714	1.02839	16710	277	0.00209495	0.0199021	-0.424665	-1.42337	162	277
GO_POSITIVE_REGULATION_OF_NEUROTRANSMITTER_TRANSPORT	0.073933	0.485945	-0.463621	-1.35734	3765	40	0.00301537	0.0262241	-0.63959	-1.67289	182	40
GO_POSITIVE_REGULATION_OF_NEUTROPHIL_MIGRATION	0.725999	0.943503	-0.304824	-0.835598	36834	29	0.549472	0.706464	0.355427	0.937501	22540	29
GO_POSITIVE_REGULATION_OF_NF_KAPPAB_TRANSCRIPTION_FACTOR_ACTIVITY	0.224052	0.685483	0.304245	1.10557	10708	144	0.0657426	0.202384	0.352253	1.22395	1920	144
GO_POSITIVE_REGULATION_OF_NIK_NF_KAPPAB_SIGNALING	0.924244	0.982721	0.231327	0.764367	44896	75	0.0752676	0.221141	0.403135	1.27369	2629	75
GO_POSITIVE_REGULATION_OF_NITRIC_OXIDE_METABOLIC_PROCESS	0.292694	0.735254	-0.379371	-1.10537	14922	39	0.397093	0.589904	-0.398823	-1.03842	24039	39
GO_POSITIVE_REGULATION_OF_NOTCH_SIGNALING_PATHWAY	0.732628	0.944439	-0.280566	-0.851132	37418	48	0.123078	0.291845	0.426605	1.24741	4705	48
GO_POSITIVE_REGULATION_OF_NUCLEAR_DIVISION	0.744207	0.946949	0.268607	0.855813	36291	61	0.150781	0.329508	0.391957	1.19636	5504	61
GO_POSITIVE_REGULATION_OF_NUCLEOCYTOPLASMIC_TRANSPORT	0.0280057	0.366408	0.44908	1.43529	1364	62	0.0185786	0.089468	0.477969	1.46352	675	62
GO_POSITIVE_REGULATION_OF_NUCLEOTIDE_METABOLIC_PROCESS	0.304977	0.742699	-0.364193	-1.09184	15587	45	0.174067	0.362092	-0.454072	-1.21266	10698	45
GO_POSITIVE_REGULATION_OF_ORGANELLE_ASSEMBLY	0.310373	0.748994	0.328423	1.0772	15071	72	0.228588	0.425908	0.35657	1.11953	8054	72
GO_POSITIVE_REGULATION_OF_ORGANIC_ACID_TRANSPORT	0.131497	0.578961	-0.456278	-1.27813	6683	32	0.0884956	0.242388	-0.53665	-1.34803	5269	32
GO_POSITIVE_REGULATION_OF_ORGAN_GROWTH	0.993519	0.998044	-0.196641	-0.596534	50743	48	0.0184406	0.08901	-0.55667	-1.50178	1138	48
GO_POSITIVE_REGULATION_OF_OSSIFICATION	0.0636797	0.453728	0.391055	1.30898	3086	81	0.0194557	0.0919752	0.443365	1.41929	666	81
GO_POSITIVE_REGULATION_OF_OSTEOBLAST_DIFFERENTIATION	0.230596	0.690532	0.3642	1.14254	11274	56	0.222186	0.42028	0.377608	1.13626	8255	56
GO_POSITIVE_REGULATION_OF_OSTEOCLAST_DIFFERENTIATION	0.0052269	0.167654	0.633041	1.70425	257	26	0.178058	0.364968	0.477029	1.22739	7411	26
GO_POSITIVE_REGULATION_OF_OXIDOREDUCTASE_ACTIVITY	0.174116	0.627031	-0.387297	-1.19511	8881	53	0.0564395	0.184807	-0.499337	-1.37046	3525	53
GO_POSITIVE_REGULATION_OF_P38MAPK_CASCADE	0.153719	0.613025	-0.476567	-1.2662	7787	25	0.639193	0.769146	-0.368834	-0.882943	37147	25
GO_POSITIVE_REGULATION_OF_PATHWAY_RESTRICTED_SMAD_PROTEIN_PHOSPHORYLATION	0.0725655	0.485818	0.449769	1.34932	3546	44	0.0324655	0.130136	0.502705	1.44475	1256	44
GO_POSITIVE_REGULATION_OF_PEPTIDASE_ACTIVITY	0.738241	0.946876	-0.242786	-0.901156	38812	185	0.930858	0.955523	-0.248331	-0.802916	68378	185
GO_POSITIVE_REGULATION_OF_PEPTIDE_HORMONE_SECRETION	0.0583709	0.435086	-0.384984	-1.30709	3003	95	0.044018	0.158582	-0.448986	-1.34511	2956	95
GO_POSITIVE_REGULATION_OF_PEPTIDE_SECRETION	0.900941	0.981506	-0.22217	-0.859608	47675	275	0.712532	0.815277	-0.272306	-0.912152	55387	275
GO_POSITIVE_REGULATION_OF_PEPTIDYL_LYSINE_ACETYLATION	0.382554	0.780574	0.36841	1.04435	18800	33	0.875584	0.918419	-0.291954	-0.737779	52281	33
GO_POSITIVE_REGULATION_OF_PEPTIDYL_SERINE_PHOSPHORYLATION	0.0605258	0.441439	0.372443	1.29091	2923	102	0.53633	0.695865	-0.318289	-0.962271	36293	102
GO_POSITIVE_REGULATION_OF_PEPTIDYL_THREONINE_PHOSPHORYLATION	0.810477	0.966428	0.287109	0.779536	40039	27	0.670308	0.790213	-0.355821	-0.864901	39265	27
GO_POSITIVE_REGULATION_OF_PEPTIDYL_TYROSINE_PHOSPHORYLATION	0.0947174	0.524196	0.319116	1.19335	4503	182	0.0173802	0.0869886	0.366308	1.30863	463	182
GO_POSITIVE_REGULATION_OF_PHAGOCYTOSIS	0.713922	0.938576	0.271768	0.873328	34762	64	0.352974	0.549924	0.339296	1.04529	12771	64
GO_POSITIVE_REGULATION_OF_PHOSPHATASE_ACTIVITY	0.928704	0.982895	-0.246916	-0.691664	47205	32	0.726117	0.82389	-0.332491	-0.835197	43240	32
GO_POSITIVE_REGULATION_OF_PHOSPHATIDYLINOSITOL_3_KINASE_SIGNALING	0.00743793	0.201536	0.447027	1.51311	360	87	5.92979e-05	0.00184256	0.619802	2.00802	1	87
GO_POSITIVE_REGULATION_OF_PHOSPHOLIPASE_ACTIVITY	0.682854	0.924844	-0.282003	-0.88183	34983	57	0.291516	0.494649	-0.397522	-1.10366	18352	57
GO_POSITIVE_REGULATION_OF_PHOSPHOLIPID_METABOLIC_PROCESS	0.261079	0.707357	0.370397	1.1248	12771	47	0.275462	0.479043	-0.417064	-1.1216	16992	47
GO_POSITIVE_REGULATION_OF_PLASMA_MEMBRANE_BOUNDED_CELL_PROJECTION_ASSEMBLY	0.186294	0.637666	0.334225	1.15027	9032	97	0.322679	0.523696	0.319469	1.05111	10539	97
GO_POSITIVE_REGULATION_OF_POTASSIUM_ION_TRANSPORT	0.177591	0.627031	0.405194	1.20541	8710	42	0.513263	0.681369	0.337361	0.960962	20026	42
GO_POSITIVE_REGULATION_OF_PRI_MIRNA_TRANSCRIPTION_BY_RNA_POLYMERASE_II	0.53539	0.867875	-0.34327	-0.948173	27207	30	0.797519	0.868247	0.302128	0.802602	32525	30
GO_POSITIVE_REGULATION_OF_PRODUCTION_OF_MOLECULAR_MEDIATOR_OF_IMMUNE_RESPONSE	0.0724333	0.485818	0.373933	1.27858	3511	93	0.41378	0.603277	0.308715	1.00971	13686	93
GO_POSITIVE_REGULATION_OF_PROTEIN_ACETYLATION	0.257129	0.703475	0.382629	1.13304	12622	41	0.912513	0.944265	-0.274656	-0.721681	55519	41
GO_POSITIVE_REGULATION_OF_PROTEIN_BINDING	0.934596	0.982895	0.226334	0.771156	45254	91	0.730897	0.826798	-0.292352	-0.870103	48706	91
GO_POSITIVE_REGULATION_OF_PROTEIN_CATABOLIC_PROCESS	0.474036	0.833756	-0.262939	-0.990298	24930	212	0.190878	0.380099	-0.344199	-1.12771	14303	212
GO_POSITIVE_REGULATION_OF_PROTEIN_CONTAINING_COMPLEX_ASSEMBLY	0.868001	0.981506	0.226287	0.868959	41078	230	0.791278	0.863976	-0.266098	-0.877773	59879	230
GO_POSITIVE_REGULATION_OF_PROTEIN_CONTAINING_COMPLEX_DISASSEMBLY	0.633062	0.909645	-0.31667	-0.892657	32194	33	0.458241	0.640849	-0.39547	-0.999369	27361	33
GO_POSITIVE_REGULATION_OF_PROTEIN_DEPHOSPHORYLATION	0.807972	0.965624	-0.271829	-0.803526	41166	42	0.516111	0.68214	-0.365475	-0.964502	31473	42
GO_POSITIVE_REGULATION_OF_PROTEIN_IMPORT	0.0392569	0.397923	0.497231	1.4498	1922	38	0.0313841	0.127965	0.525203	1.46519	1242	38
GO_POSITIVE_REGULATION_OF_PROTEIN_KINASE_B_SIGNALING	0.00687939	0.189004	0.38816	1.42746	328	158	0.0204111	0.0946145	0.373856	1.31388	576	158
GO_POSITIVE_REGULATION_OF_PROTEIN_LOCALIZATION_TO_CELL_PERIPHERY	0.81513	0.966824	-0.258555	-0.817961	41763	61	0.27776	0.480407	0.357397	1.09088	10140	61
GO_POSITIVE_REGULATION_OF_PROTEIN_LOCALIZATION_TO_MEMBRANE	0.471595	0.833307	0.279132	0.989164	22736	119	0.517964	0.683062	-0.315183	-0.971387	35811	119
GO_POSITIVE_REGULATION_OF_PROTEIN_LOCALIZATION_TO_NUCLEUS	0.00129734	0.0859991	0.508185	1.6668	62	72	0.0403258	0.150553	0.431265	1.35405	1420	72
GO_POSITIVE_REGULATION_OF_PROTEIN_MODIFICATION_BY_SMALL_PROTEIN_CONJUGATION_OR_REMOVAL	0.981872	0.994499	-0.207707	-0.738887	51075	131	0.302385	0.504764	-0.34554	-1.07639	21113	131
GO_POSITIVE_REGULATION_OF_PROTEIN_POLYMERIZATION	0.559421	0.874701	0.26843	0.955068	26882	123	0.629578	0.763117	0.275039	0.935804	19271	123
GO_POSITIVE_REGULATION_OF_PROTEIN_SERINE_THREONINE_KINASE_ACTIVITY	0.0726365	0.485818	0.296496	1.17639	3418	318	0.0119345	0.0652366	0.331803	1.25479	243	318
GO_POSITIVE_REGULATION_OF_PROTEIN_TARGETING_TO_MEMBRANE	0.796513	0.961468	-0.28732	-0.79363	40477	30	0.0906819	0.245689	-0.543328	-1.34899	5369	30
GO_POSITIVE_REGULATION_OF_PROTEIN_TARGETING_TO_MITOCHONDRION	0.676259	0.922289	0.308825	0.869542	33252	32	0.909321	0.942824	-0.28078	-0.705301	54150	32
GO_POSITIVE_REGULATION_OF_PROTEIN_TYROSINE_KINASE_ACTIVITY	0.349447	0.764783	0.342389	1.05946	17110	52	0.145407	0.323893	0.408916	1.21321	5474	52
GO_POSITIVE_REGULATION_OF_PROTEOLYSIS	0.39027	0.789807	-0.25759	-1.01729	20736	344	0.733388	0.826951	-0.267501	-0.911694	59058	344
GO_POSITIVE_REGULATION_OF_PROTEOLYSIS_INVOLVED_IN_CELLULAR_PROTEIN_CATABOLIC_PROCESS	0.482966	0.840052	-0.28072	-0.983737	25021	118	0.29767	0.49969	-0.351267	-1.08122	20529	118
GO_POSITIVE_REGULATION_OF_REACTIVE_OXYGEN_SPECIES_BIOSYNTHETIC_PROCESS	0.589525	0.8887	-0.304473	-0.923658	30109	48	0.591928	0.739608	-0.341674	-0.921763	36560	48
GO_POSITIVE_REGULATION_OF_REACTIVE_OXYGEN_SPECIES_METABOLIC_PROCESS	0.0756852	0.488386	-0.377425	-1.2776	3898	93	0.0322156	0.129514	-0.461258	-1.37753	2155	93
GO_POSITIVE_REGULATION_OF_RECEPTOR_MEDIATED_ENDOCYTOSIS	0.685977	0.925076	0.28673	0.877719	33605	49	0.783723	0.85942	0.285699	0.838485	29880	49
GO_POSITIVE_REGULATION_OF_RECEPTOR_SIGNALING_PATHWAY_VIA_STAT	0.584627	0.887353	0.276916	0.93883	28347	88	0.0482193	0.168076	0.403557	1.30943	1621	88
GO_POSITIVE_REGULATION_OF_REGULATED_SECRETORY_PATHWAY	0.329177	0.759409	-0.350132	-1.07312	16814	51	0.00644736	0.043219	-0.583802	-1.59191	400	51
GO_POSITIVE_REGULATION_OF_RELEASE_OF_CYTOCHROME_C_FROM_MITOCHONDRIA	0.878116	0.981506	-0.266239	-0.7354	44624	30	0.214344	0.409601	-0.481002	-1.19424	12692	30
GO_POSITIVE_REGULATION_OF_RELEASE_OF_SEQUESTERED_CALCIUM_ION_INTO_CYTOSOL	0.0961482	0.526257	-0.459059	-1.3231	4894	37	0.225474	0.423893	-0.454796	-1.17262	13582	37
GO_POSITIVE_REGULATION_OF_REPRODUCTIVE_PROCESS	0.11482	0.561663	-0.379841	-1.24167	5898	74	0.363374	0.559311	0.328631	1.03609	12712	74
GO_POSITIVE_REGULATION_OF_RESPONSE_TO_BIOTIC_STIMULUS	0.86574	0.981506	0.221849	0.892254	40352	373	0.538338	0.696989	-0.284925	-0.976515	43838	373
GO_POSITIVE_REGULATION_OF_RESPONSE_TO_CYTOKINE_STIMULUS	0.130009	0.576303	0.402211	1.24456	6365	52	0.202215	0.392885	0.389926	1.15687	7613	52
GO_POSITIVE_REGULATION_OF_RESPONSE_TO_DNA_DAMAGE_STIMULUS	0.451405	0.821063	0.290102	0.996967	21903	96	0.227106	0.424739	0.336299	1.10495	7449	96
GO_POSITIVE_REGULATION_OF_RESPONSE_TO_DRUG	0.750361	0.946949	-0.301143	-0.819012	37968	28	0.417062	0.605694	-0.420816	-1.03022	24516	28
GO_POSITIVE_REGULATION_OF_RESPONSE_TO_ENDOPLASMIC_RETICULUM_STRESS	0.626539	0.90463	0.309475	0.90235	30690	38	0.259733	0.460633	0.403556	1.12582	10286	38
GO_POSITIVE_REGULATION_OF_RESPONSE_TO_WOUNDING	0.6476	0.911916	-0.281201	-0.903635	33250	67	0.0411228	0.152384	-0.486636	-1.38534	2639	67
GO_POSITIVE_REGULATION_OF_RHO_PROTEIN_SIGNAL_TRANSDUCTION	0.822232	0.969606	-0.281312	-0.777034	41784	30	0.0205473	0.0947313	0.580602	1.54237	837	30
GO_POSITIVE_REGULATION_OF_RNA_SPLICING	0.396531	0.795463	-0.367492	-1.03592	20165	33	0.818124	0.881989	-0.308622	-0.7799	48850	33
GO_POSITIVE_REGULATION_OF_SECRETION	0.119698	0.564478	-0.280956	-1.12716	6411	411	0.000725435	0.00936785	-0.409031	-1.41142	59	411
GO_POSITIVE_REGULATION_OF_SIGNALING_RECEPTOR_ACTIVITY	0.660237	0.914264	0.310044	0.878893	32447	33	0.425827	0.614534	0.372922	1.01083	17156	33
GO_POSITIVE_REGULATION_OF_SMALL_GTPASE_MEDIATED_SIGNAL_TRANSDUCTION	0.887331	0.981506	0.240469	0.78698	43110	71	0.0371333	0.141467	0.436065	1.36607	1314	71
GO_POSITIVE_REGULATION_OF_SMALL_MOLECULE_METABOLIC_PROCESS	0.892755	0.981506	0.229257	0.825275	42878	134	0.227802	0.424975	0.3173	1.09234	6803	134
GO_POSITIVE_REGULATION_OF_SMOOTHENED_SIGNALING_PATHWAY	0.591483	0.8887	0.31857	0.919396	29084	36	0.607247	0.748519	0.329484	0.909892	24250	36
GO_POSITIVE_REGULATION_OF_SMOOTH_MUSCLE_CELL_MIGRATION	0.173616	0.627031	0.419036	1.21616	8522	37	0.00407445	0.0321536	0.604234	1.67728	161	37
GO_POSITIVE_REGULATION_OF_SMOOTH_MUSCLE_CELL_PROLIFERATION	0.849283	0.977774	-0.244759	-0.818989	43794	86	0.770739	0.849009	-0.287413	-0.848747	51015	86
GO_POSITIVE_REGULATION_OF_SMOOTH_MUSCLE_CONTRACTION	0.487381	0.843712	-0.351374	-0.977633	24776	31	0.722862	0.822363	0.315956	0.845143	29353	31
GO_POSITIVE_REGULATION_OF_SODIUM_ION_TRANSPORT	0.650906	0.911916	0.310139	0.884745	31993	34	0.336852	0.536161	-0.4265	-1.08311	20135	34
GO_POSITIVE_REGULATION_OF_SPROUTING_ANGIOGENESIS	0.120919	0.564478	-0.434226	-1.27743	6155	41	0.481984	0.660127	0.345302	0.978564	18873	41
GO_POSITIVE_REGULATION_OF_STEM_CELL_PROLIFERATION	0.613628	0.898179	-0.309984	-0.907535	31256	40	0.44209	0.626784	-0.385835	-1.00917	26829	40
GO_POSITIVE_REGULATION_OF_STEROID_METABOLIC_PROCESS	0.0571948	0.430839	-0.528922	-1.42825	2893	27	0.27556	0.479043	-0.469589	-1.14144	16141	27
GO_POSITIVE_REGULATION_OF_STRESS_ACTIVATED_PROTEIN_KINASE_SIGNALING_CASCADE	0.840153	0.97519	-0.234668	-0.858035	43918	164	0.304993	0.508265	0.296829	1.04783	8508	164
GO_POSITIVE_REGULATION_OF_STRESS_FIBER_ASSEMBLY	0.81063	0.966428	0.263948	0.813793	39655	51	0.434905	0.620727	0.339326	1.00305	16441	51
GO_POSITIVE_REGULATION_OF_STRIATED_MUSCLE_CELL_DIFFERENTIATION	0.626287	0.90463	0.289215	0.910146	30543	57	0.705609	0.812049	-0.312467	-0.867515	44422	57
GO_POSITIVE_REGULATION_OF_SUBSTRATE_ADHESION_DEPENDENT_CELL_SPREADING	0.640255	0.909892	-0.309282	-0.891414	32595	37	0.347787	0.544878	0.381709	1.05958	13827	37
GO_POSITIVE_REGULATION_OF_SUPRAMOLECULAR_FIBER_ORGANIZATION	0.505007	0.853021	0.26085	0.979521	23955	189	0.152319	0.331139	0.311609	1.11877	4028	189
GO_POSITIVE_REGULATION_OF_SYNAPSE_ASSEMBLY	0.048652	0.413369	-0.433073	-1.37404	2493	62	0.000282948	0.00505409	-0.631233	-1.77602	17	62
GO_POSITIVE_REGULATION_OF_SYNAPTIC_TRANSMISSION	0.855741	0.978653	-0.233004	-0.849489	44649	160	9.73913e-05	0.00252625	-0.528105	-1.68214	6	160
GO_POSITIVE_REGULATION_OF_SYNAPTIC_TRANSMISSION_GLUTAMATERGIC	0.674044	0.920888	0.323236	0.862386	33255	25	0.7934	0.865183	-0.326625	-0.7819	46109	25
GO_POSITIVE_REGULATION_OF_TELOMERASE_ACTIVITY	0.101388	0.53815	0.458508	1.31636	4988	35	0.872384	0.916633	0.278627	0.765009	34931	35
GO_POSITIVE_REGULATION_OF_TELOMERE_MAINTENANCE	0.257854	0.703475	0.369359	1.12605	12615	48	0.712787	0.815277	-0.317656	-0.856969	44025	48
GO_POSITIVE_REGULATION_OF_TELOMERE_MAINTENANCE_VIA_TELOMERE_LENGTHENING	0.173085	0.627031	0.425377	1.22124	8516	35	0.685724	0.800279	-0.337633	-0.862302	41115	35
GO_POSITIVE_REGULATION_OF_TISSUE_REMODELING	0.207598	0.666244	0.421374	1.18644	10207	32	0.489308	0.664061	0.361167	0.972436	19792	32
GO_POSITIVE_REGULATION_OF_TOR_SIGNALING	0.0230185	0.335848	0.523255	1.51863	1129	37	0.250905	0.451963	0.408285	1.13335	9975	37
GO_POSITIVE_REGULATION_OF_TRANSCRIPTION_FROM_RNA_POLYMERASE_II_PROMOTER_IN_RESPONSE_TO_STRESS	0.773167	0.952381	-0.2959	-0.804754	39122	28	0.252129	0.452802	0.437976	1.14566	10391	28
GO_POSITIVE_REGULATION_OF_TRANSLATION	0.0299697	0.373114	-0.388754	-1.3593	1552	116	0.00414028	0.0324347	-0.490445	-1.50685	284	116
GO_POSITIVE_REGULATION_OF_TRANSLATIONAL_INITIATION	0.0709885	0.480963	-0.522049	-1.39907	3594	26	0.0159315	0.0815156	-0.648656	-1.565	929	26
GO_POSITIVE_REGULATION_OF_TRANSMEMBRANE_RECEPTOR_PROTEIN_SERINE_THREONINE_KINASE_SIGNALING_PATHWAY	0.0343155	0.383551	0.393569	1.35668	1662	98	0.0563846	0.184807	0.388775	1.2813	1839	98
GO_POSITIVE_REGULATION_OF_TRANSMEMBRANE_TRANSPORT	0.241582	0.693626	0.288532	1.08558	11457	192	0.650575	0.777319	-0.285358	-0.925593	47949	192
GO_POSITIVE_REGULATION_OF_TRANSPORTER_ACTIVITY	0.149496	0.60539	0.336712	1.17481	7218	107	0.175511	0.362715	-0.383998	-1.16748	11926	107
GO_POSITIVE_REGULATION_OF_TUMOR_NECROSIS_FACTOR_SUPERFAMILY_CYTOKINE_PRODUCTION	0.393393	0.7934	0.305989	1.02636	19077	82	0.346529	0.543795	0.324944	1.04282	11860	82
GO_POSITIVE_REGULATION_OF_TYPE_I_INTERFERON_PRODUCTION	0.762776	0.947394	0.259155	0.858002	37031	76	0.300765	0.502785	0.337531	1.0696	10499	76
GO_POSITIVE_REGULATION_OF_TYROSINE_PHOSPHORYLATION_OF_STAT_PROTEIN	0.636578	0.909892	0.28085	0.909869	30973	67	0.108731	0.273404	0.397892	1.23489	3892	67
GO_POSITIVE_REGULATION_OF_T_CELL_MEDIATED_CYTOTOXICITY	0.884177	0.981506	0.267913	0.721265	43642	26	0.112187	0.278182	0.511207	1.31533	4669	26
GO_POSITIVE_REGULATION_OF_T_CELL_MEDIATED_IMMUNITY	0.297877	0.737983	0.357497	1.09434	14592	49	0.0367456	0.140865	0.482401	1.41578	1400	49
GO_POSITIVE_REGULATION_OF_T_CELL_MIGRATION	0.418417	0.802779	0.368387	1.02265	20578	30	0.0996224	0.262753	0.498421	1.32406	4062	30
GO_POSITIVE_REGULATION_OF_T_CELL_PROLIFERATION	0.64956	0.911916	0.267931	0.912881	31452	91	0.083688	0.234846	0.380906	1.24229	2791	91
GO_POSITIVE_REGULATION_OF_UBIQUITIN_DEPENDENT_PROTEIN_CATABOLIC_PROCESS	0.600268	0.892622	-0.275224	-0.933163	30911	94	0.691607	0.804941	-0.297225	-0.889037	46392	94
GO_POSITIVE_REGULATION_OF_UBIQUITIN_PROTEIN_TRANSFERASE_ACTIVITY	0.622204	0.901864	-0.322617	-0.897623	31630	31	0.227683	0.424975	-0.472148	-1.17898	13522	31
GO_POSITIVE_REGULATION_OF_VASCULAR_ENDOTHELIAL_GROWTH_FACTOR_PRODUCTION	0.623894	0.902997	0.32665	0.894065	30820	28	0.0797729	0.228941	0.523061	1.36823	3287	28
GO_POSITIVE_REGULATION_OF_VASCULAR_SMOOTH_MUSCLE_CELL_PROLIFERATION	0.92211	0.982721	0.247811	0.702478	45317	33	0.392371	0.586484	0.380794	1.03217	15808	33
GO_POSITIVE_REGULATION_OF_VASCULATURE_DEVELOPMENT	0.729176	0.944439	0.242243	0.906892	34621	184	0.000150608	0.00320903	0.438847	1.56985	3	184
GO_POSITIVE_REGULATION_OF_VASOCONSTRICTION	0.148849	0.604928	-0.447905	-1.25468	7565	32	0.955232	0.97199	-0.259734	-0.652435	56884	32
GO_POSITIVE_REGULATION_OF_VIRAL_GENOME_REPLICATION	0.154531	0.614621	0.432933	1.24293	7603	35	0.793417	0.865183	0.296743	0.814752	31769	35
GO_POSITIVE_REGULATION_OF_VIRAL_LIFE_CYCLE	0.399147	0.796436	0.325367	1.02739	19475	58	0.929895	0.955521	0.250764	0.759235	34327	58
GO_POSITIVE_REGULATION_OF_VIRAL_PROCESS	0.875663	0.981506	0.2359	0.818544	42290	103	0.691295	0.804892	0.274164	0.910654	22314	103
GO_POSITIVE_REGULATION_OF_VIRAL_TRANSCRIPTION	0.995897	0.998044	-0.189108	-0.553649	50728	40	0.802991	0.871332	0.289058	0.814871	31567	40
GO_POSITIVE_REGULATION_OF_WNT_SIGNALING_PATHWAY	0.0474418	0.411125	-0.345952	-1.27167	2485	171	0.0205786	0.0947313	-0.420726	-1.34947	1495	171
GO_POSITIVE_REGULATION_OF_WOUND_HEALING	0.661715	0.914264	-0.285315	-0.892186	33900	57	0.184459	0.37131	-0.428279	-1.18905	11612	57
GO_POSITIVE_T_CELL_SELECTION	0.399064	0.796436	-0.364372	-1.03333	20291	34	0.856015	0.90657	-0.297476	-0.755449	51169	34
GO_POSTREPLICATION_REPAIR	0.758467	0.946949	-0.2741	-0.840086	38743	51	0.390459	0.585278	-0.381328	-1.0398	24284	51
GO_POSTSYNAPSE_ASSEMBLY	0.538112	0.869774	-0.340447	-0.947231	27355	31	0.180927	0.367397	-0.491601	-1.22756	10745	31
GO_POSTSYNAPSE_ORGANIZATION	0.914462	0.982721	-0.224891	-0.821214	47829	162	0.0227929	0.10148	-0.422308	-1.3471	1640	162
GO_POSTSYNAPTIC_MEMBRANE_ORGANIZATION	0.111691	0.55808	0.437385	1.28858	5479	40	0.0349503	0.13664	0.513808	1.44846	1373	40
GO_POSTSYNAPTIC_SIGNAL_TRANSDUCTION	0.957107	0.98785	0.232329	0.658591	47037	33	0.853159	0.904954	-0.298898	-0.755329	50942	33
GO_POSTSYNAPTIC_SPECIALIZATION_ORGANIZATION	0.449698	0.820256	0.350615	1.00021	22103	34	0.511995	0.680607	0.351767	0.95991	20594	34
GO_POST_EMBRYONIC_DEVELOPMENT	0.524958	0.86421	-0.287547	-0.963672	27017	87	0.435958	0.621095	0.30904	1.00122	14703	87
GO_POST_GOLGI_VESICLE_MEDIATED_TRANSPORT	0.43619	0.81383	0.291768	1.00415	21149	97	0.922614	0.950418	-0.255736	-0.768122	62126	97
GO_POST_TRANSLATIONAL_PROTEIN_MODIFICATION	0.0955288	0.524545	-0.292229	-1.15508	5069	348	0.000706512	0.00928426	-0.423716	-1.44543	56	348
GO_POTASSIUM_ION_HOMEOSTASIS	0.000607251	0.0670899	0.682234	1.85235	29	27	0.137774	0.314926	0.491078	1.27393	5706	27
GO_POTASSIUM_ION_IMPORT_ACROSS_PLASMA_MEMBRANE	0.0599816	0.441439	0.453401	1.37092	2933	46	0.326821	0.526914	0.36872	1.06849	12562	46
GO_POTASSIUM_ION_TRANSPORT	0.105262	0.544534	0.306194	1.16865	4984	218	0.0235521	0.104237	-0.399909	-1.31339	1770	218
GO_PRESYNAPSE_ORGANIZATION	0.783182	0.955375	-0.273652	-0.820401	40029	45	0.00515741	0.0375233	-0.607654	-1.62282	316	45
GO_PRIMARY_ALCOHOL_METABOLIC_PROCESS	0.248801	0.696141	-0.334466	-1.113	12809	83	0.332655	0.531498	-0.363416	-1.06778	21911	83
GO_PRI_MIRNA_TRANSCRIPTION_BY_RNA_POLYMERASE_II	0.498293	0.850009	0.321797	0.972995	24373	46	0.0822581	0.233015	0.452594	1.31154	3161	46
GO_PROCESS_UTILIZING_AUTOPHAGIC_MECHANISM	0.0581337	0.435086	0.283061	1.16197	2681	481	0.244645	0.444443	-0.308712	-1.07529	20683	481
GO_PRODUCTION_OF_MOLECULAR_MEDIATOR_INVOLVED_IN_INFLAMMATORY_RESPONSE	0.76862	0.950183	-0.264053	-0.846526	39473	66	0.985363	0.990009	0.223656	0.692275	35341	66
GO_PRODUCTION_OF_MOLECULAR_MEDIATOR_OF_IMMUNE_RESPONSE	0.00592102	0.178408	0.372071	1.40486	280	198	0.0493951	0.170145	0.336894	1.21608	1277	198
GO_PRODUCTION_OF_SMALL_RNA_INVOLVED_IN_GENE_SILENCING_BY_RNA	0.561278	0.87618	0.306786	0.939111	27496	49	0.130328	0.303251	0.420898	1.23527	4968	49
GO_PROGRAMMED_NECROTIC_CELL_DEATH	0.879736	0.981506	0.256453	0.751633	43121	39	0.348132	0.545133	0.377424	1.05862	13737	39
GO_PROSTANOID_BIOSYNTHETIC_PROCESS	0.670555	0.920888	-0.324871	-0.863152	33972	25	0.544144	0.702068	-0.39443	-0.944218	31623	25
GO_PROSTANOID_METABOLIC_PROCESS	0.337724	0.760015	-0.366325	-1.07248	17202	40	0.15586	0.335224	-0.473923	-1.23957	9458	40
GO_PROSTATE_GLAND_DEVELOPMENT	0.809996	0.966428	0.266343	0.808814	39624	47	0.703808	0.811229	0.300175	0.873597	26964	47
GO_PROSTATE_GLAND_MORPHOGENESIS	0.525959	0.864334	-0.352836	-0.952765	26612	27	0.644053	0.772501	-0.362469	-0.881062	37727	27
GO_PROTEASOMAL_PROTEIN_CATABOLIC_PROCESS	0.342185	0.760015	-0.254212	-1.02912	18413	460	0.00354467	0.0291531	-0.383984	-1.33416	297	460
GO_PROTEIN_ACETYLATION	0.000926277	0.0792883	0.400137	1.50761	43	194	0.000228746	0.00437403	0.428207	1.54278	5	194
GO_PROTEIN_ACTIVATION_CASCADE	0.707273	0.934365	0.313071	0.842837	34910	26	0.74436	0.83318	-0.338166	-0.815888	43451	26
GO_PROTEIN_ACYLATION	0.00310861	0.127593	0.368479	1.41887	146	236	0.000705014	0.00928426	0.397337	1.46172	16	236
GO_PROTEIN_ADP_RIBOSYLATION	0.445465	0.819099	0.349384	1.00307	21919	35	0.152415	0.331139	0.450512	1.23695	6102	35
GO_PROTEIN_AUTOPHOSPHORYLATION	0.821313	0.969606	0.230822	0.885974	38843	229	0.65308	0.778321	0.258483	0.947683	15925	229
GO_PROTEIN_AUTOUBIQUITINATION	0.0051378	0.167654	0.481253	1.57101	249	70	0.212934	0.40743	0.362081	1.13136	7562	70
GO_PROTEIN_COMPLEX_OLIGOMERIZATION	0.0925477	0.519033	0.276366	1.13272	4271	471	0.162874	0.345958	-0.319904	-1.11301	13735	471
GO_PROTEIN_CONTAINING_COMPLEX_DISASSEMBLY	0.551306	0.872777	-0.247411	-0.969797	29200	316	0.00093097	0.0111083	-0.426696	-1.44526	73	316
GO_PROTEIN_CONTAINING_COMPLEX_LOCALIZATION	0.239423	0.693626	0.274726	1.07486	11272	275	0.447912	0.631736	-0.300213	-1.00563	34817	275
GO_PROTEIN_CONTAINING_COMPLEX_REMODELING	0.000847508	0.0790036	-0.669888	-1.83633	42	29	0.0793503	0.228339	-0.556507	-1.37137	4679	29
GO_PROTEIN_DEGLYCOSYLATION	0.610799	0.898179	0.327354	0.902673	30090	29	0.184409	0.37131	0.459085	1.21092	7564	29
GO_PROTEIN_DEMETHYLATION	0.357388	0.77037	0.380514	1.06423	17570	31	0.108599	0.273404	0.488783	1.30743	4409	31
GO_PROTEIN_DEPHOSPHORYLATION	0.892742	0.981506	-0.222279	-0.868331	47242	305	0.545486	0.702488	-0.287625	-0.971563	43154	305
GO_PROTEIN_DEPOLYMERIZATION	0.801714	0.964598	-0.247214	-0.852393	41543	105	0.02963	0.122661	-0.452498	-1.37263	2008	105
GO_PROTEIN_DESTABILIZATION	0.257854	0.703475	0.369356	1.12604	12615	48	0.488911	0.664061	0.333337	0.974687	18693	48
GO_PROTEIN_DNA_COMPLEX_SUBUNIT_ORGANIZATION	0.494063	0.847981	0.253668	0.984484	23301	254	0.0729798	0.217048	0.313922	1.16296	1696	254
GO_PROTEIN_EXIT_FROM_ENDOPLASMIC_RETICULUM	0.746332	0.946949	-0.281293	-0.839855	38153	44	0.656387	0.780391	-0.332829	-0.885485	40225	44
GO_PROTEIN_FOLDING	0.00297142	0.125078	0.385945	1.45303	140	193	0.166707	0.351689	-0.3535	-1.14732	12291	193
GO_PROTEIN_HETEROOLIGOMERIZATION	0.689278	0.926595	0.259948	0.900998	33298	102	0.7076	0.812994	-0.292466	-0.884201	47883	102
GO_PROTEIN_HETEROTETRAMERIZATION	0.554101	0.872777	0.312952	0.942665	27089	45	0.229286	0.426866	0.395884	1.14232	8835	45
GO_PROTEIN_HOMOOLIGOMERIZATION	0.247983	0.694584	0.270378	1.06844	11677	304	0.11357	0.279983	-0.344826	-1.16438	8975	304
GO_PROTEIN_HOMOTETRAMERIZATION	0.132895	0.57957	-0.36143	-1.20938	6852	86	0.128703	0.300644	-0.414217	-1.22321	8518	86
GO_PROTEIN_HOMOTRIMERIZATION	0.266088	0.710965	0.416329	1.13952	13144	28	0.620254	0.758101	0.342935	0.897055	25564	28
GO_PROTEIN_IMPORT	0.564743	0.879242	0.256749	0.958789	26835	180	0.730083	0.826798	0.257914	0.920015	19555	180
GO_PROTEIN_INSERTION_INTO_MEMBRANE	0.11609	0.562171	-0.396157	-1.25328	5947	61	0.0011655	0.0131193	-0.6007	-1.68598	73	61
GO_PROTEIN_INSERTION_INTO_MITOCHONDRIAL_MEMBRANE	0.348367	0.764101	-0.352698	-1.06162	17796	46	0.00256652	0.02306	-0.621813	-1.66677	157	46
GO_PROTEIN_INSERTION_INTO_MITOCHONDRIAL_MEMBRANE_INVOLVED_IN_APOPTOTIC_SIGNALING_PATHWAY	0.955249	0.987697	0.235178	0.652857	46981	30	0.171603	0.358971	-0.499708	-1.24069	10161	30
GO_PROTEIN_K11_LINKED_UBIQUITINATION	0.31531	0.751854	-0.403907	-1.0985	15954	28	0.0777069	0.225486	-0.562407	-1.37686	4567	28
GO_PROTEIN_K48_LINKED_DEUBIQUITINATION	0.568535	0.881181	0.332371	0.929579	27951	31	0.583629	0.732421	0.343738	0.919456	23699	31
GO_PROTEIN_K48_LINKED_UBIQUITINATION	0.5411	0.869774	-0.30509	-0.950563	27653	56	0.711221	0.814595	-0.312075	-0.864076	44695	56
GO_PROTEIN_K63_LINKED_DEUBIQUITINATION	0.601967	0.893129	-0.324696	-0.909542	30597	32	0.448288	0.631967	-0.400824	-1.00684	26695	32
GO_PROTEIN_K63_LINKED_UBIQUITINATION	0.915098	0.982721	0.242035	0.73788	44772	48	0.235664	0.435554	-0.427408	-1.15306	14555	48
GO_PROTEIN_KINASE_A_SIGNALING	0.470842	0.833307	0.348556	0.988063	23139	33	0.631358	0.764343	-0.353317	-0.892847	37698	33
GO_PROTEIN_KINASE_B_SIGNALING	0.0600952	0.441439	0.314763	1.21374	2840	239	0.0273053	0.115319	0.336293	1.23823	654	239
GO_PROTEIN_KINASE_C_ACTIVATING_G_PROTEIN_COUPLED_RECEPTOR_SIGNALING_PATHWAY	0.187889	0.641235	-0.451366	-1.21883	9506	27	0.233275	0.432479	-0.485585	-1.18032	13664	27
GO_PROTEIN_KINASE_C_SIGNALING	0.933461	0.982895	-0.248197	-0.680371	47360	29	0.0154801	0.0799869	-0.634127	-1.56264	912	29
GO_PROTEIN_LIPID_COMPLEX_ASSEMBLY	0.300431	0.740489	-0.397973	-1.10729	15272	31	0.795287	0.86645	0.301238	0.805775	32294	31
GO_PROTEIN_LIPID_COMPLEX_SUBUNIT_ORGANIZATION	0.0414684	0.401624	-0.468504	-1.42127	2117	48	0.47782	0.656982	-0.365909	-0.987145	29512	48
GO_PROTEIN_LOCALIZATION_TO_CELL_PERIPHERY	0.516699	0.857929	0.247002	0.980015	24320	318	0.0807597	0.230494	-0.351428	-1.19087	6424	318
GO_PROTEIN_LOCALIZATION_TO_CELL_SURFACE	0.45514	0.823761	0.310636	0.995547	22183	63	0.484639	0.661788	-0.348747	-0.983549	30870	63
GO_PROTEIN_LOCALIZATION_TO_CHROMATIN	0.310115	0.748994	0.402832	1.10258	15319	28	0.42924	0.617965	0.385806	1.0092	17691	28
GO_PROTEIN_LOCALIZATION_TO_CHROMOSOME	0.0158281	0.284624	0.436991	1.45931	766	80	0.841155	0.898698	0.262484	0.838894	28965	80
GO_PROTEIN_LOCALIZATION_TO_CHROMOSOME_TELOMERIC_REGION	0.0517782	0.416319	0.532799	1.44661	2557	27	0.270182	0.472461	-0.471469	-1.14601	15826	27
GO_PROTEIN_LOCALIZATION_TO_CILIUM	0.653733	0.913389	-0.291341	-0.892929	33393	51	0.298653	0.500495	-0.404105	-1.10191	18574	51
GO_PROTEIN_LOCALIZATION_TO_CYTOSKELETON	0.579784	0.885106	0.295693	0.933693	28289	58	0.212012	0.406186	-0.417857	-1.16317	13374	58
GO_PROTEIN_LOCALIZATION_TO_ENDOPLASMIC_RETICULUM	0.911738	0.982721	0.226797	0.811574	43798	128	0.0534694	0.179414	0.366895	1.25591	1618	128
GO_PROTEIN_LOCALIZATION_TO_GOLGI_APPARATUS	0.526243	0.864334	0.350978	0.952948	25997	27	0.886768	0.92562	-0.29452	-0.715896	51945	27
GO_PROTEIN_LOCALIZATION_TO_LYSOSOME	0.89447	0.981506	-0.256346	-0.734682	45464	36	0.725002	0.823565	-0.327425	-0.839981	43547	36
GO_PROTEIN_LOCALIZATION_TO_MICROTUBULE_ORGANIZING_CENTER	0.852701	0.978428	0.269903	0.759952	41928	32	0.0637269	0.199331	-0.555556	-1.39552	3794	32
GO_PROTEIN_LOCALIZATION_TO_MITOCHONDRION	0.257058	0.703475	-0.303816	-1.08962	13392	140	2.83443e-05	0.00114258	-0.560172	-1.75881	1	140
GO_PROTEIN_LOCALIZATION_TO_NUCLEUS	0.0167617	0.287357	0.337192	1.30728	790	251	0.251177	0.452108	0.285784	1.0571	5866	251
GO_PROTEIN_LOCALIZATION_TO_PLASMA_MEMBRANE	0.365788	0.772766	0.263487	1.02544	17247	261	0.134827	0.309927	-0.346511	-1.15599	10406	261
GO_PROTEIN_LOCALIZATION_TO_POSTSYNAPTIC_MEMBRANE	0.231551	0.690532	0.385818	1.15245	11326	43	0.0867758	0.239593	-0.501021	-1.3279	5303	43
GO_PROTEIN_LOCALIZATION_TO_SYNAPSE	0.0122945	0.26196	0.442291	1.48048	595	81	0.0216224	0.0984725	-0.487816	-1.42885	1420	81
GO_PROTEIN_LOCALIZATION_TO_VACUOLE	0.907075	0.982721	0.239523	0.760795	44179	60	0.723616	0.822617	0.287476	0.875278	26534	60
GO_PROTEIN_MATURATION	0.676587	0.922289	-0.241213	-0.931814	35737	271	0.340456	0.538696	-0.313178	-1.04777	26401	271
GO_PROTEIN_METHYLATION	0.826159	0.969606	0.234262	0.86947	39325	171	0.432815	0.620416	0.282634	1.00205	11817	171
GO_PROTEIN_MODIFICATION_BY_SMALL_PROTEIN_REMOVAL	0.504464	0.853021	-0.254167	-0.980946	26725	267	0.00342501	0.0287797	-0.420383	-1.40484	264	267
GO_PROTEIN_MONOUBIQUITINATION	0.0512968	0.416319	0.415271	1.35291	2499	69	0.876107	0.918603	-0.273199	-0.781088	56401	69
GO_PROTEIN_N_LINKED_GLYCOSYLATION	0.333265	0.760015	0.319706	1.06111	16192	77	0.128461	0.300312	-0.423466	-1.23024	8365	77
GO_PROTEIN_O_LINKED_GLYCOSYLATION	0.977334	0.992878	-0.210698	-0.730233	50535	109	0.988611	0.9927	0.220824	0.739043	31421	109
GO_PROTEIN_PALMITOYLATION	0.871098	0.981506	0.263585	0.747193	42810	33	0.534834	0.694865	0.349379	0.947014	21548	33
GO_PROTEIN_PEPTIDYL_PROLYL_ISOMERIZATION	0.613284	0.898179	0.314546	0.907782	30156	36	0.218926	0.416224	-0.459952	-1.17997	13149	36
GO_PROTEIN_POLYMERIZATION	0.258973	0.703566	0.274534	1.06757	12215	259	0.0604814	0.193372	-0.368009	-1.22666	4660	259
GO_PROTEIN_POLYUBIQUITINATION	0.0868784	0.509152	-0.300298	-1.17124	4592	300	0.00224574	0.0209345	-0.418401	-1.41126	176	300
GO_PROTEIN_PROCESSING	0.620195	0.90158	-0.250989	-0.941873	32687	204	0.475204	0.654145	-0.304545	-0.993857	35367	204
GO_PROTEIN_QUALITY_CONTROL_FOR_MISFOLDED_OR_INCOMPLETELY_SYNTHESIZED_PROTEINS	0.986834	0.995511	-0.209576	-0.5745	50068	29	0.636803	0.767265	-0.359853	-0.886763	37557	29
GO_PROTEIN_REFOLDING	0.17783	0.627031	0.448999	1.22895	8784	28	0.66978	0.790213	-0.353718	-0.865959	39372	28
GO_PROTEIN_STABILIZATION	0.427547	0.806272	-0.273598	-1.0064	22408	172	0.490612	0.664331	0.277514	0.984786	13377	172
GO_PROTEIN_SUMOYLATION	0.850874	0.978428	-0.246938	-0.812179	43745	77	0.785658	0.85942	-0.288295	-0.837545	51165	77
GO_PROTEIN_TARGETING	0.367263	0.774237	-0.254632	-1.0218	19663	413	0.0636041	0.199297	-0.34508	-1.19106	5263	413
GO_PROTEIN_TARGETING_TO_MEMBRANE	0.928492	0.982895	0.220652	0.823992	44120	180	0.439334	0.624584	0.280434	1.00035	11767	180
GO_PROTEIN_TARGETING_TO_MITOCHONDRION	0.195441	0.650669	-0.333927	-1.14476	10098	101	0.000547734	0.00777346	-0.548973	-1.65712	36	101
GO_PROTEIN_TARGETING_TO_VACUOLE	0.554521	0.872777	0.323927	0.940122	27221	37	0.263154	0.464765	0.404695	1.12338	10462	37
GO_PROTEIN_TETRAMERIZATION	0.399686	0.796436	-0.28156	-1.01892	20887	150	0.14077	0.317928	-0.372984	-1.17949	10021	150
GO_PROTEIN_TRANSMEMBRANE_IMPORT_INTO_INTRACELLULAR_ORGANELLE	0.0647407	0.456489	-0.490742	-1.39171	3291	34	0.101444	0.265444	-0.520331	-1.3214	6063	34
GO_PROTEIN_TRANSMEMBRANE_TRANSPORT	0.102358	0.540413	-0.408652	-1.27787	5243	57	0.0596598	0.191773	-0.488056	-1.35501	3755	57
GO_PROTEIN_TRANSPORT_ALONG_MICROTUBULE	0.888194	0.981506	-0.243364	-0.780201	45614	66	0.320293	0.522381	-0.380136	-1.07986	20541	66
GO_PROTEIN_TRIMERIZATION	0.27509	0.719476	0.38008	1.11975	13496	40	0.64831	0.775424	0.316455	0.892104	25486	40
GO_PROTEOGLYCAN_BIOSYNTHETIC_PROCESS	0.231181	0.690532	0.35442	1.13587	11267	63	0.147371	0.326789	0.390299	1.19884	5349	63
GO_PROTEOGLYCAN_METABOLIC_PROCESS	0.904315	0.982721	-0.2344	-0.787015	46583	88	0.781327	0.85719	-0.285319	-0.845083	51851	88
GO_PROTON_TRANSMEMBRANE_TRANSPORT	0.916895	0.982721	-0.2259	-0.811507	47805	142	1.41369e-05	0.000725964	-0.581264	-1.82834	0	142
GO_PROXIMAL_DISTAL_PATTERN_FORMATION	0.297743	0.737983	-0.402133	-1.11076	15130	30	0.40204	0.593412	-0.418407	-1.03883	23807	30
GO_PTERIDINE_CONTAINING_COMPOUND_METABOLIC_PROCESS	0.735097	0.94517	-0.297619	-0.833692	37364	32	0.36792	0.56427	-0.42307	-1.06273	21909	32
GO_PURINERGIC_RECEPTOR_SIGNALING_PATHWAY	0.118336	0.564478	0.46473	1.29976	5817	31	0.303044	0.505581	0.410688	1.09854	12305	31
GO_PURINE_CONTAINING_COMPOUND_BIOSYNTHETIC_PROCESS	0.121481	0.564478	-0.312624	-1.16815	6385	197	2.69964e-05	0.00111488	-0.526049	-1.71104	1	197
GO_PURINE_CONTAINING_COMPOUND_CATABOLIC_PROCESS	0.112736	0.559133	-0.421396	-1.27836	5757	48	0.0375611	0.142732	-0.52893	-1.42694	2319	48
GO_PURINE_CONTAINING_COMPOUND_METABOLIC_PROCESS	0.00240049	0.111885	-0.334935	-1.35148	128	442	1.19649e-05	0.000725964	-0.499932	-1.7329	0	442
GO_PURINE_NUCLEOSIDE_METABOLIC_PROCESS	0.11133	0.55808	-0.402704	-1.26307	5700	58	0.017595	0.0874762	-0.535239	-1.48992	1109	58
GO_PURINE_NUCLEOSIDE_MONOPHOSPHATE_METABOLIC_PROCESS	0.784408	0.955375	-0.281568	-0.811538	39934	37	0.490605	0.664331	-0.379671	-0.978923	29554	37
GO_PURINE_NUCLEOSIDE_TRIPHOSPHATE_METABOLIC_PROCESS	0.405604	0.796436	-0.309844	-1.02139	20858	78	0.000199151	0.00401398	-0.602877	-1.75476	12	78
[truncated: 985 more rows]

## Sheet: canonical
Supplementary Table S5: GSEA of the genes ordered by the signed p-values from the two LMMs: Canonical pathways collection.
Category	CellAware_pval	CellAware_BHp	CellAware_ES	CellAware_NES	CellAware_nMoreExtreme	CellAware_size	CellUnaware_pval	CellUnaware_BHp	CellUnaware_ES	CellUnaware_NES	CellUnaware_nMoreExtreme	CellUnaware_size
BIOCARTA_AGR_PATHWAY	0.244015	0.650917	0.406864	1.15343	11956	33	0.931061	0.959809	-0.272137	-0.686608	55885	33
REACTOME_CROSS_PRESENTATION_OF_SOLUBLE_EXOGENOUS_ANTIGENS_ENDOSOMES	9.7502e-05	0.0201829	-0.65309	-1.96773	4	46	1.60971e-05	0.000367131	-0.771769	-2.07018	0	46
BIOCARTA_AT1R_PATHWAY	0.433997	0.783922	-0.381243	-1.0128	21984	25	0.264759	0.437741	-0.482611	-1.1536	15462	25
BIOCARTA_BAD_PATHWAY	0.612512	0.879727	-0.337761	-0.897285	31027	25	0.258373	0.430621	-0.485238	-1.15988	15089	25
BIOCARTA_BCR_PATHWAY	0.937668	0.999959	0.242269	0.678071	46016	31	0.997152	0.99995	-0.202644	-0.505303	59524	31
BIOCARTA_BIOPEPTIDES_PATHWAY	0.441957	0.787307	0.37093	1.00712	21772	27	0.751082	0.842452	-0.335158	-0.813167	44240	27
BIOCARTA_CARM_ER_PATHWAY	0.923031	0.998665	-0.255224	-0.678018	46757	25	0.509976	0.666446	0.375207	0.95913	21213	25
REACTOME_RESPIRATORY_ELECTRON_TRANSPORT_ATP_SYNTHESIS_BY_CHEMIOSMOTIC_COUPLING_AND_HEAT_PRODUCTION_BY_UNCOUPLING_PROTEINS	0.00633692	0.113081	-0.423713	-1.48429	328	116	1.45176e-05	0.000367131	-0.722265	-2.21714	0	116
BIOCARTA_EGF_PATHWAY	0.981549	0.999959	0.215551	0.585244	48355	27	0.975474	0.987882	0.239333	0.622586	40090	27
BIOCARTA_ERK_PATHWAY	0.100416	0.442629	0.492137	1.3362	4946	27	0.476703	0.648341	0.376716	0.979967	19591	27
BIOCARTA_FAS_PATHWAY	0.200843	0.602529	0.431413	1.19957	9863	30	0.105457	0.24255	0.493015	1.31293	4274	30
BIOCARTA_FCER1_PATHWAY	0.286094	0.689596	0.383566	1.11334	14001	37	0.973414	0.986762	0.237409	0.660275	38261	37
BIOCARTA_FMLP_PATHWAY	0.0491075	0.309916	0.51317	1.43628	2409	31	0.754063	0.842824	0.308934	0.8286	30393	31
BIOCARTA_G1_PATHWAY	0.998961	0.999959	0.169282	0.463282	49051	28	0.298307	0.476462	0.421625	1.10589	12209	28
BIOCARTA_GH_PATHWAY	0.342089	0.725536	0.397404	1.07899	16852	27	0.602083	0.737163	0.348869	0.907526	24744	27
BIOCARTA_GPCR_PATHWAY	0.571897	0.851299	-0.339742	-0.925145	29108	28	0.189111	0.355227	-0.500915	-1.22399	11170	28
REACTOME_RESPIRATORY_ELECTRON_TRANSPORT	0.00411841	0.1039	-0.457951	-1.55367	212	93	1.49361e-05	0.000367131	-0.729506	-2.17684	0	93
KEGG_PARKINSONS_DISEASE	0.0191952	0.200677	-0.397501	-1.39412	996	117	1.45052e-05	0.000367131	-0.689844	-2.11993	0	117
BIOCARTA_IL2RB_PATHWAY	0.907523	0.998665	0.250319	0.726579	44415	37	0.706185	0.812112	0.309865	0.861785	27757	37
BIOCARTA_INFLAM_PATHWAY	0.889136	0.994614	-0.263471	-0.722408	45264	29	0.634818	0.763109	0.337227	0.89135	25838	29
BIOCARTA_INTEGRIN_PATHWAY	0.793535	0.956298	0.282596	0.801138	38883	33	0.633373	0.762257	0.329522	0.89574	25320	33
BIOCARTA_KERATINOCYTE_PATHWAY	0.458723	0.793943	0.329366	0.993478	22392	45	0.163731	0.31794	0.416522	1.20438	6246	45
BIOCARTA_MAPK_PATHWAY	0.309091	0.707764	0.320819	1.07152	14972	80	0.0953776	0.227456	0.38845	1.24036	3255	80
BIOCARTA_MET_PATHWAY	0.0834473	0.399078	0.476815	1.35173	4088	33	0.0487268	0.137044	0.523551	1.42317	1947	33
BIOCARTA_NFAT_PATHWAY	0.766309	0.943182	0.272206	0.834855	37460	49	0.415751	0.593667	-0.378013	-1.02418	25983	49
KEGG_OXIDATIVE_PHOSPHORYLATION	0.55235	0.8465	-0.272294	-0.956973	28682	119	1.44818e-05	0.000367131	-0.679774	-2.09266	0	119
BIOCARTA_NO1_PATHWAY	0.324796	0.719415	-0.408459	-1.09423	16473	26	0.478422	0.648973	-0.410737	-0.989564	28057	26
KEGG_VALINE_LEUCINE_AND_ISOLEUCINE_DEGRADATION	9.7502e-05	0.0201829	-0.650917	-1.94475	4	44	0.00325237	0.0182946	-0.624063	-1.66098	200	44
BIOCARTA_P38MAPK_PATHWAY	0.242179	0.649442	0.398513	1.15004	11851	36	0.828193	0.884603	-0.302642	-0.776567	50055	36
BIOCARTA_PDGF_PATHWAY	0.108934	0.451743	0.482998	1.32185	5348	28	0.440888	0.618319	0.382069	1.00214	18045	28
BIOCARTA_PPARA_PATHWAY	0.208791	0.610448	-0.379124	-1.16376	10706	51	0.570566	0.715801	-0.343035	-0.935499	35818	51
BIOCARTA_RACCYCD_PATHWAY	0.303099	0.703379	0.412359	1.10999	14936	26	0.128376	0.27006	0.500772	1.2914	5308	26
BIOCARTA_TCR_PATHWAY	0.124341	0.485625	0.426782	1.26938	6060	42	0.307331	0.484889	0.379811	1.08304	11826	42
BIOCARTA_TNFR1_PATHWAY	0.189335	0.588596	0.439885	1.21367	9294	29	0.400093	0.580786	0.388737	1.0275	16284	29
BIOCARTA_VEGF_PATHWAY	0.717839	0.926513	-0.30932	-0.83521	36420	27	0.525585	0.676356	0.365307	0.950287	21600	27
KEGG_ABC_TRANSPORTERS	0.923564	0.998665	-0.242816	-0.715668	47364	41	0.563643	0.710838	0.329622	0.935796	21821	41
KEGG_ACUTE_MYELOID_LEUKEMIA	0.101435	0.444853	0.405514	1.27881	4940	57	0.06147	0.164822	0.441628	1.33071	2237	57
KEGG_ADHERENS_JUNCTION	0.484282	0.803927	0.298859	0.981043	23477	72	0.0461103	0.131471	0.426976	1.34092	1610	72
KEGG_ADIPOCYTOKINE_SIGNALING_PATHWAY	0.982267	0.999959	-0.209956	-0.672597	50571	65	0.26984	0.444014	0.354721	1.09493	9635	65
REACTOME_COPI_MEDIATED_ANTEROGRADE_TRANSPORT	0.152113	0.536325	-0.346171	-1.18148	7869	97	1.48498e-05	0.000367131	-0.68276	-2.04891	0	97
KEGG_ALDOSTERONE_REGULATED_SODIUM_REABSORPTION	0.437053	0.785525	0.341994	1.00827	21332	40	0.844839	0.899597	0.28022	0.791666	32821	40
KEGG_ALLOGRAFT_REJECTION	0.0527563	0.321193	0.485723	1.40986	2581	37	0.0593024	0.159839	0.497549	1.38377	2330	37
REACTOME_THE_ROLE_OF_GTSE1_IN_G2_M_PROGRESSION_AFTER_G2_CHECKPOINT	0.0247266	0.222539	-0.441206	-1.43403	1272	71	1.53984e-05	0.000367131	-0.713017	-2.04867	0	71
KEGG_AMINOACYL_TRNA_BIOSYNTHESIS	0.478499	0.803927	0.333469	0.983136	23355	40	0.0515764	0.142731	-0.536619	-1.40468	3153	40
KEGG_TYROSINE_METABOLISM	0.000253624	0.0375001	-0.641371	-1.89875	12	42	0.00056893	0.00429812	-0.67065	-1.77107	34	42
KEGG_AMYOTROPHIC_LATERAL_SCLEROSIS_ALS	0.9805	0.999959	-0.212649	-0.652749	50280	51	0.10432	0.241546	-0.472153	-1.28762	6548	51
KEGG_ANTIGEN_PROCESSING_AND_PRESENTATION	0.00424698	0.1039	0.477014	1.58691	205	78	0.0267468	0.0913045	0.436891	1.3905	920	78
KEGG_APOPTOSIS	0.5704	0.850669	0.278825	0.944138	27579	87	0.0798899	0.199725	0.388129	1.25482	2669	87
KEGG_ARACHIDONIC_ACID_METABOLISM	0.801778	0.956298	-0.266381	-0.817686	41115	51	0.892446	0.933012	-0.275521	-0.751381	56025	51
KEGG_ARGININE_AND_PROLINE_METABOLISM	0.210701	0.611683	-0.376924	-1.16102	10793	52	0.14308	0.290954	-0.452622	-1.2382	8998	52
KEGG_ARRHYTHMOGENIC_RIGHT_VENTRICULAR_CARDIOMYOPATHY_ARVC	0.916574	0.998665	-0.235195	-0.764442	47187	71	0.88365	0.928946	-0.270622	-0.777565	57385	71
KEGG_ASTHMA	0.965142	0.999959	0.228701	0.635913	47400	30	0.99995	0.99995	-0.155525	-0.385271	59460	30
REACTOME_COPI_INDEPENDENT_GOLGI_TO_ER_RETROGRADE_TRAFFIC	0.250151	0.651376	-0.373069	-1.1321	12802	48	1.60475e-05	0.000367131	-0.757742	-2.04577	0	48
KEGG_AXON_GUIDANCE	0.449137	0.7913	-0.281333	-0.998341	23351	128	0.132944	0.277761	-0.384666	-1.19485	9272	128
KEGG_BASAL_CELL_CARCINOMA	0.231132	0.640988	0.369193	1.14488	11272	52	0.0133129	0.0527923	0.513367	1.52327	493	52
KEGG_BASAL_TRANSCRIPTION_FACTORS	0.927532	0.999959	0.245975	0.697321	45449	33	0.529621	0.678414	-0.378205	-0.954219	31789	33
KEGG_BASE_EXCISION_REPAIR	0.802965	0.956298	-0.281506	-0.793296	40951	33	0.212992	0.383968	0.431523	1.17301	8514	33
KEGG_BLADDER_CANCER	0.883085	0.994614	-0.254483	-0.750054	45288	41	0.858069	0.906105	0.276479	0.784925	33220	41
REACTOME_NEGATIVE_REGULATION_OF_NOTCH4_SIGNALING	0.00136641	0.0723762	-0.563755	-1.7365	69	52	1.58995e-05	0.000367131	-0.741647	-2.02885	0	52
KEGG_B_CELL_RECEPTOR_SIGNALING_PATHWAY	0.153892	0.536325	0.360527	1.19173	7458	75	0.0376098	0.114489	0.429276	1.3581	1305	75
REACTOME_METABOLISM_OF_AMINO_ACIDS_AND_DERIVATIVES	1.88012e-05	0.0194593	-0.476749	-1.88864	0	351	8.65255e-05	0.00104132	-0.445994	-1.52246	6	351
REACTOME_GLUCOSE_METABOLISM	0.333436	0.719415	-0.312436	-1.05692	17260	91	1.49721e-05	0.000367131	-0.675513	-2.00941	0	91
KEGG_CELL_ADHESION_MOLECULES_CAMS	0.212878	0.615444	0.310598	1.1161	10198	132	0.0483198	0.136642	0.368407	1.26614	1447	132
KEGG_CELL_CYCLE	0.477357	0.803927	0.277166	0.98648	22873	123	0.291941	0.471387	-0.350182	-1.08248	20239	123
KEGG_CHEMOKINE_SIGNALING_PATHWAY	0.333165	0.719415	0.279588	1.04331	15872	179	0.191145	0.357092	0.30875	1.10043	5141	179
KEGG_PROTEASOME	0.00035098	0.045408	-0.639004	-1.88337	17	41	1.63169e-05	0.000367131	-0.77857	-2.04661	0	41
REACTOME_DEGRADATION_OF_GLI1_BY_THE_PROTEASOME	0.00471818	0.1039	-0.519311	-1.62597	241	57	1.57248e-05	0.000367131	-0.718681	-1.99726	0	57
KEGG_COLORECTAL_CANCER	0.393127	0.750949	0.321594	1.02879	19114	62	0.308256	0.485609	0.350135	1.07151	11107	62
KEGG_COMPLEMENT_AND_COAGULATION_CASCADES	0.820166	0.966825	0.253724	0.82275	39823	67	0.248219	0.420615	0.35709	1.10816	8815	67
KEGG_CYSTEINE_AND_METHIONINE_METABOLISM	0.334111	0.719415	-0.380863	-1.07938	17038	34	0.460866	0.635995	-0.393246	-0.997954	27727	34
REACTOME_METABOLISM_OF_POLYAMINES	0.000507555	0.0477563	-0.577773	-1.80322	25	56	1.57729e-05	0.000367131	-0.727426	-2.01484	0	56
KEGG_CYTOSOLIC_DNA_SENSING_PATHWAY	0.100178	0.442629	0.415271	1.28777	4885	52	0.0496133	0.138783	0.462804	1.37324	1840	52
KEGG_DILATED_CARDIOMYOPATHY	0.676883	0.910633	-0.267722	-0.899208	34960	87	0.36548	0.549113	-0.354562	-1.04872	24333	87
KEGG_DNA_REPLICATION	0.400682	0.752685	0.357334	1.03121	19608	36	0.194581	0.361564	0.428766	1.18649	7697	36
KEGG_DRUG_METABOLISM_CYTOCHROME_P450	0.286544	0.689596	-0.350009	-1.09918	14697	58	0.776728	0.85068	-0.29786	-0.830179	49503	58
KEGG_DRUG_METABOLISM_OTHER_ENZYMES	0.0372481	0.273417	-0.50947	-1.46196	1901	36	0.163104	0.317317	-0.482244	-1.23742	9857	36
KEGG_ECM_RECEPTOR_INTERACTION	0.607507	0.876273	0.277185	0.927751	29440	81	0.462742	0.636885	-0.340265	-0.996559	30558	81
KEGG_ENDOCYTOSIS	0.560258	0.8465	0.257655	0.959569	26716	176	0.27877	0.455808	-0.336597	-1.08247	20316	176
KEGG_ENDOMETRIAL_CANCER	0.163718	0.553751	0.390062	1.20959	7984	52	0.0474574	0.134571	0.464745	1.379	1760	52
KEGG_EPITHELIAL_CELL_SIGNALING_IN_HELICOBACTER_PYLORI_INFECTION	0.48857	0.803927	0.301968	0.97919	23722	67	0.052803	0.145349	-0.474821	-1.35211	3404	67
KEGG_ERBB_SIGNALING_PATHWAY	0.454004	0.7913	0.293894	0.995164	21951	87	0.602196	0.737163	0.289828	0.937012	20125	87
KEGG_ETHER_LIPID_METABOLISM	0.37761	0.738802	0.380599	1.0501	18537	29	0.577795	0.72076	0.349078	0.922674	23517	29
KEGG_FATTY_ACID_METABOLISM	0.00107244	0.0723762	-0.604735	-1.78237	54	41	0.304099	0.481994	-0.419987	-1.10401	18636	41
KEGG_FC_EPSILON_RI_SIGNALING_PATHWAY	0.646034	0.903492	0.275615	0.909022	31300	74	0.89208	0.933012	-0.268229	-0.775144	58168	74
KEGG_FC_GAMMA_R_MEDIATED_PHAGOCYTOSIS	0.684977	0.910633	-0.264933	-0.89765	35463	92	0.538624	0.687487	-0.322063	-0.95956	36013	92
REACTOME_CYCLIN_A_CDK2_ASSOCIATED_EVENTS_AT_S_PHASE_ENTRY	0.00112316	0.0723762	-0.499348	-1.6651	57	83	1.51101e-05	0.000367131	-0.672847	-1.9768	0	83
KEGG_HUNTINGTONS_DISEASE	0.162873	0.553751	-0.310744	-1.14254	8500	170	1.37777e-05	0.000367131	-0.616703	-1.97619	0	170
KEGG_GAP_JUNCTION	0.456431	0.7913	0.295337	0.99401	22072	84	0.0562666	0.154063	-0.45178	-1.32977	3727	84
KEGG_GLIOMA	0.473418	0.801944	0.308212	0.985982	23018	62	0.371333	0.556194	0.338256	1.03516	13380	62
REACTOME_TRANSMISSION_ACROSS_CHEMICAL_SYNAPSES	0.302896	0.703379	-0.273252	-1.05145	15978	259	1.29473e-05	0.000367131	-0.592036	-1.97443	0	259
KEGG_GLYCEROLIPID_METABOLISM	0.797111	0.956298	-0.269154	-0.814258	40886	47	0.673921	0.78993	-0.326032	-0.877504	41958	47
KEGG_GLYCEROPHOSPHOLIPID_METABOLISM	0.551279	0.8465	-0.291583	-0.949807	28402	72	0.17615	0.336996	-0.411682	-1.18536	11460	72
KEGG_GLYCINE_SERINE_AND_THREONINE_METABOLISM	0.0301221	0.242053	-0.539626	-1.50024	1533	31	0.107195	0.243379	-0.528679	-1.31829	6398	31
REACTOME_COMPLEX_I_BIOGENESIS	0.00803441	0.134123	-0.521305	-1.5934	410	50	1.59579e-05	0.000367131	-0.721787	-1.96196	0	50
KEGG_GLYCOSAMINOGLYCAN_BIOSYNTHESIS_HEPARAN_SULFATE	0.147765	0.527368	0.471315	1.26869	7281	26	0.867717	0.913619	-0.303007	-0.730016	50888	26
KEGG_GLYCOSPHINGOLIPID_BIOSYNTHESIS_LACTO_AND_NEOLACTO_SERIES	0.943629	0.999959	0.244382	0.657828	46502	26	0.184272	0.348032	-0.511469	-1.23225	10806	26
KEGG_GLYCOSYLPHOSPHATIDYLINOSITOL_GPI_ANCHOR_BIOSYNTHESIS	0.0449494	0.302971	-0.553236	-1.46971	2276	25	0.127389	0.269076	-0.545888	-1.30485	7439	25
KEGG_GNRH_SIGNALING_PATHWAY	0.966676	0.999959	0.215448	0.737195	46673	93	0.452264	0.629158	-0.335675	-1.00165	30279	93
KEGG_GRAFT_VERSUS_HOST_DISEASE	0.0754895	0.375633	0.462159	1.35562	3685	39	0.154566	0.307056	0.436521	1.22685	6024	39
KEGG_HEDGEHOG_SIGNALING_PATHWAY	0.786305	0.954075	-0.267768	-0.827854	40305	53	0.522522	0.676356	0.322279	0.95936	19290	53
REACTOME_PHASE_0_RAPID_DEPOLARISATION	0.614585	0.880549	-0.308084	-0.908034	31518	41	3.26339e-05	0.000539845	-0.745532	-1.95976	1	41
KEGG_HISTIDINE_METABOLISM	0.0176393	0.199918	-0.575017	-1.57664	897	29	0.0748411	0.19126	-0.560046	-1.37857	4437	29
KEGG_HOMOLOGOUS_RECOMBINATION	0.411136	0.765334	0.375294	1.02709	20187	28	0.286604	0.464218	0.425242	1.11537	11730	28
REACTOME_MITOCHONDRIAL_TRANSLATION	0.0585155	0.32737	-0.383921	-1.30481	3027	94	1.49027e-05	0.000367131	-0.654334	-1.95583	0	94
KEGG_HYPERTROPHIC_CARDIOMYOPATHY_HCM	0.735434	0.932812	-0.263	-0.871702	37918	80	0.405563	0.584174	-0.351133	-1.02635	26711	80
KEGG_INOSITOL_PHOSPHATE_METABOLISM	0.201818	0.603703	0.375884	1.16975	9836	53	0.0897231	0.216465	-0.47561	-1.3056	5659	53
KEGG_INSULIN_SIGNALING_PATHWAY	0.638467	0.901857	-0.259732	-0.926075	33258	132	0.692468	0.802581	-0.288277	-0.898552	48496	132
KEGG_INTESTINAL_IMMUNE_NETWORK_FOR_IGA_PRODUCTION	0.404744	0.757155	0.335758	1.02536	19759	48	0.0847242	0.207795	0.446951	1.30651	3192	48
REACTOME_REGULATION_OF_PTEN_STABILITY_AND_ACTIVITY	0.00139857	0.0723762	-0.526758	-1.69141	71	66	1.55198e-05	0.000367131	-0.686845	-1.95197	0	66
KEGG_LEISHMANIA_INFECTION	0.101878	0.444909	0.385318	1.25929	4947	70	0.0371063	0.113289	0.437338	1.36793	1308	70
KEGG_LEUKOCYTE_TRANSENDOTHELIAL_MIGRATION	0.49098	0.80661	0.278566	0.981263	23596	114	0.12575	0.268114	0.348925	1.17483	3937	114
KEGG_LONG_TERM_DEPRESSION	0.898106	0.998634	0.2392	0.773346	43576	66	0.295713	0.474587	-0.386236	-1.09766	19053	66
KEGG_LONG_TERM_POTENTIATION	0.627873	0.891425	0.281776	0.913713	30486	67	0.480577	0.649343	-0.346119	-0.985617	30989	67
KEGG_LYSINE_DEGRADATION	0.139815	0.516818	-0.419806	-1.24875	7163	43	0.318087	0.495068	0.375139	1.07469	12183	43
KEGG_LYSOSOME	0.371204	0.732207	0.290784	1.03187	17845	120	0.126242	0.268114	-0.391568	-1.20672	8727	120
KEGG_MAPK_SIGNALING_PATHWAY	0.77575	0.951304	0.233076	0.905427	36633	257	0.681558	0.797978	-0.276585	-0.92174	52573	257
KEGG_MELANOGENESIS	0.880676	0.994614	0.236207	0.810706	42474	95	0.525543	0.676356	0.294547	0.966311	17251	95
KEGG_MELANOMA	0.448422	0.7913	0.304928	0.998587	21756	71	0.411067	0.590908	0.323228	1.01296	14411	71
KEGG_METABOLISM_OF_XENOBIOTICS_BY_CYTOCHROME_P450	0.953098	0.999959	-0.227056	-0.706609	48891	55	0.596758	0.734417	-0.334084	-0.922821	37809	55
KEGG_MTOR_SIGNALING_PATHWAY	0.454794	0.7913	-0.325941	-0.996255	23264	50	0.697967	0.806969	0.298436	0.878587	26059	50
KEGG_NATURAL_KILLER_CELL_MEDIATED_CYTOTOXICITY	0.0183911	0.199918	0.388685	1.38958	881	127	0.0411437	0.121501	0.375456	1.28326	1248	127
KEGG_NEUROACTIVE_LIGAND_RECEPTOR_INTERACTION	0.865148	0.992714	0.224875	0.876137	40866	264	0.0918241	0.220506	-0.35643	-1.19038	7106	264
KEGG_NEUROTROPHIN_SIGNALING_PATHWAY	0.0553665	0.325593	0.361881	1.28658	2651	122	0.256276	0.428508	0.317608	1.07975	7859	122
KEGG_NOD_LIKE_RECEPTOR_SIGNALING_PATHWAY	0.371594	0.732207	0.325491	1.04126	18067	62	0.464021	0.637584	0.323571	0.990222	16720	62
KEGG_NON_SMALL_CELL_LUNG_CANCER	0.710211	0.923084	0.277765	0.867244	34609	54	0.196929	0.363771	0.388174	1.15934	7245	54
REACTOME_SCF_SKP2_MEDIATED_DEGRADATION_OF_P27_P21	0.00382111	0.1039	-0.522786	-1.64178	195	58	1.56902e-05	0.000367131	-0.698518	-1.94687	0	58
KEGG_NUCLEOTIDE_EXCISION_REPAIR	0.00552314	0.109932	-0.555354	-1.65195	282	43	0.0993225	0.232986	-0.493401	-1.3079	6127	43
KEGG_N_GLYCAN_BIOSYNTHESIS	0.0307481	0.242934	0.484226	1.46059	1500	45	0.567804	0.714067	0.323441	0.935233	21663	45
KEGG_OLFACTORY_TRANSDUCTION	0.13509	0.510153	0.346624	1.19385	6519	97	0.959799	0.977748	0.234729	0.772316	31347	97
KEGG_OOCYTE_MEIOSIS	0.981718	0.999959	-0.20846	-0.721931	50960	107	0.0159914	0.0610839	-0.469089	-1.42557	1088	107
REACTOME_HEDGEHOG_LIGAND_BIOGENESIS	0.000564433	0.0486823	-0.558545	-1.77417	28	62	1.56331e-05	0.000367131	-0.703532	-1.97964	0	62
KEGG_O_GLYCAN_BIOSYNTHESIS	0.862241	0.990477	0.27052	0.746384	42329	29	0.501442	0.659107	-0.395412	-0.973315	29734	29
KEGG_P53_SIGNALING_PATHWAY	0.14466	0.519872	0.371984	1.20912	7014	68	0.0335688	0.105533	0.444398	1.38261	1187	68
KEGG_PANCREATIC_CANCER	0.754694	0.942806	-0.264627	-0.855807	38788	69	0.343506	0.527491	0.336182	1.04829	12099	69
REACTOME_DECTIN_1_MEDIATED_NONCANONICAL_NF_KB_SIGNALING	0.00465352	0.1039	-0.514014	-1.6196	238	59	1.56639e-05	0.000367131	-0.693098	-1.93673	0	59
KEGG_PATHOGENIC_ESCHERICHIA_COLI_INFECTION	0.53469	0.835958	0.309869	0.953789	26117	50	0.109024	0.24559	-0.471783	-1.2824	6831	50
REACTOME_GOLGI_TO_ER_RETROGRADE_TRANSPORT	0.227269	0.637476	-0.313292	-1.11077	11827	127	1.43585e-05	0.000367131	-0.621156	-1.92749	0	127
REACTOME_AUF1_HNRNP_D0_BINDS_AND_DESTABILIZES_MRNA	0.00433975	0.1039	-0.539316	-1.64845	221	50	1.59579e-05	0.000367131	-0.704453	-1.91485	0	50
KEGG_PEROXISOME	0.0027186	0.1039	-0.489555	-1.61547	139	78	0.0446407	0.129099	-0.466904	-1.35967	2926	78
KEGG_PHOSPHATIDYLINOSITOL_SIGNALING_SYSTEM	0.354373	0.729177	0.319345	1.04829	17179	72	0.0796447	0.199594	-0.450926	-1.29836	5181	72
KEGG_PORPHYRIN_AND_CHLOROPHYLL_METABOLISM	0.0981752	0.440867	-0.488317	-1.33891	4997	29	0.0632388	0.168495	-0.569743	-1.40243	3749	29
KEGG_PPAR_SIGNALING_PATHWAY	0.0630175	0.341482	-0.413711	-1.3311	3241	67	0.353059	0.5358	-0.372401	-1.06046	22766	67
KEGG_PRIMARY_IMMUNODEFICIENCY	0.105644	0.450058	0.455939	1.30792	5173	35	0.0358089	0.110304	0.530027	1.45673	1418	35
KEGG_PRION_DISEASES	0.0781977	0.383576	0.476861	1.35995	3831	34	0.126415	0.268114	0.465288	1.27187	5035	34
KEGG_PROGESTERONE_MEDIATED_OOCYTE_MATURATION	0.639578	0.901857	0.27192	0.915196	30929	84	0.214743	0.385197	-0.389708	-1.14707	14227	84
KEGG_PROPANOATE_METABOLISM	0.0106936	0.167695	-0.579222	-1.62174	544	32	0.208523	0.378634	-0.477285	-1.19736	12486	32
KEGG_PROSTATE_CANCER	0.321192	0.717999	0.312789	1.0621	15492	89	0.0309192	0.100166	0.418796	1.35946	1030	89
REACTOME_ER_TO_GOLGI_ANTEROGRADE_TRANSPORT	0.071419	0.363666	-0.343797	-1.24442	3721	149	1.40453e-05	0.000367131	-0.605723	-1.91371	0	149
KEGG_PURINE_METABOLISM	0.439221	0.786494	-0.276196	-1.00258	22860	153	0.0245832	0.0865428	-0.425408	-1.34774	1755	153
KEGG_PYRIMIDINE_METABOLISM	0.604656	0.875922	-0.275557	-0.93044	31299	90	0.229616	0.401439	-0.381359	-1.13291	15324	90
REACTOME_GLYCOLYSIS	0.396743	0.752068	-0.315222	-1.02681	20440	72	1.53695e-05	0.000367131	-0.66432	-1.91278	0	72
KEGG_REGULATION_OF_ACTIN_CYTOSKELETON	0.718409	0.926513	0.240957	0.914957	34145	208	0.758938	0.845182	-0.271229	-0.886732	56675	208
KEGG_REGULATION_OF_AUTOPHAGY	0.0147032	0.185583	0.562566	1.58451	720	32	0.405818	0.584174	0.378637	1.02268	16280	32
KEGG_RENAL_CELL_CARCINOMA	0.538854	0.838668	0.293029	0.955429	26190	69	0.4844	0.650543	0.314305	0.980079	17062	69
KEGG_RETINOL_METABOLISM	0.0272157	0.232293	-0.488104	-1.47663	1395	47	0.191484	0.357092	-0.443329	-1.19321	11921	47
REACTOME_HOST_INTERACTIONS_OF_HIV_FACTORS	0.0416018	0.294917	-0.36954	-1.31136	2162	128	1.43367e-05	0.000367131	-0.614114	-1.90756	0	128
KEGG_RIG_I_LIKE_RECEPTOR_SIGNALING_PATHWAY	0.119576	0.479695	0.379704	1.23804	5811	69	0.214194	0.384881	0.363218	1.1326	7544	69
KEGG_RNA_DEGRADATION	0.29714	0.700965	0.345638	1.08999	14473	57	0.278675	0.455808	0.362902	1.09349	10145	57
KEGG_RNA_POLYMERASE	0.756203	0.942977	-0.299329	-0.815098	38489	28	0.312184	0.489561	-0.453738	-1.10871	18440	28
KEGG_SELENOAMINO_ACID_METABOLISM	0.0920132	0.42515	-0.507447	-1.35942	4666	26	0.25529	0.428242	-0.481951	-1.16113	14971	26
REACTOME_DEGRADATION_OF_DVL	0.0029647	0.1039	-0.539312	-1.67283	151	54	3.16421e-05	0.000536878	-0.691772	-1.90456	1	54
KEGG_SNARE_INTERACTIONS_IN_VESICULAR_TRANSPORT	0.311516	0.710733	-0.379185	-1.09396	15905	37	0.227482	0.398836	-0.454262	-1.17222	13806	37
KEGG_SPHINGOLIPID_METABOLISM	0.688659	0.910633	-0.301369	-0.864796	35164	36	0.192108	0.357611	-0.470295	-1.20676	11610	36
KEGG_SPLICEOSOME	0.703782	0.917398	0.254014	0.901387	33834	120	0.263956	0.437111	0.317085	1.0757	8146	120
REACTOME_NEUROTRANSMITTER_RELEASE_CYCLE	0.283472	0.688858	-0.361216	-1.10408	14500	50	4.78736e-05	0.000707846	-0.700434	-1.90392	2	50
KEGG_STEROID_HORMONE_BIOSYNTHESIS	0.203604	0.607293	0.39827	1.17941	9918	41	0.690207	0.800856	-0.328498	-0.863515	42299	41
KEGG_ALZHEIMERS_DISEASE	0.240764	0.649442	-0.301483	-1.09532	12538	154	1.39864e-05	0.000367131	-0.599369	-1.90023	0	154
KEGG_TASTE_TRANSDUCTION	0.416728	0.769727	0.33731	1.01744	20342	45	0.433304	0.611828	-0.379999	-1.01502	26798	45
KEGG_TGF_BETA_SIGNALING_PATHWAY	0.413314	0.76663	0.303262	1.01503	20029	81	0.140506	0.290267	0.370731	1.18574	4771	81
KEGG_THYROID_CANCER	0.885934	0.994614	-0.26451	-0.725258	45101	29	0.527361	0.676356	-0.38855	-0.956425	31271	29
KEGG_TIGHT_JUNCTION	0.985024	0.999959	-0.205882	-0.732684	51367	130	0.471369	0.646181	0.288454	0.988825	14174	130
KEGG_TOLL_LIKE_RECEPTOR_SIGNALING_PATHWAY	0.0012846	0.0723762	0.475924	1.63919	61	97	0.032026	0.10199	0.409354	1.34687	1045	97
KEGG_TRYPTOPHAN_METABOLISM	0.027768	0.232293	-0.511405	-1.49169	1420	39	0.0380846	0.115256	-0.554118	-1.44384	2323	39
KEGG_TYPE_II_DIABETES_MELLITUS	0.761803	0.943182	-0.276609	-0.833409	39065	46	0.113984	0.254252	-0.4779	-1.28191	7080	46
KEGG_TYPE_I_DIABETES_MELLITUS	0.0289564	0.235983	0.492009	1.47067	1411	43	0.685484	0.800856	-0.327418	-0.867915	42292	43
REACTOME_CRISTAE_FORMATION	0.128083	0.493769	-0.466813	-1.28882	6517	30	6.72676e-05	0.000870274	-0.76429	-1.89332	3	30
KEGG_T_CELL_RECEPTOR_SIGNALING_PATHWAY	0.245496	0.651376	0.314629	1.10025	11812	108	0.76927	0.848822	-0.282253	-0.8588	52494	108
KEGG_UBIQUITIN_MEDIATED_PROTEOLYSIS	0.846629	0.980158	0.235996	0.848026	40561	132	0.182494	0.345505	-0.369692	-1.15232	12780	132
REACTOME_DEFECTIVE_CFTR_CAUSES_CYSTIC_FIBROSIS	0.00421102	0.1039	-0.519097	-1.6302	215	58	1.56902e-05	0.000367131	-0.678483	-1.89103	0	58
KEGG_VASCULAR_SMOOTH_MUSCLE_CONTRACTION	0.568668	0.84931	-0.274152	-0.948234	29518	106	0.573337	0.717683	0.285462	0.950659	18285	106
KEGG_VASOPRESSIN_REGULATED_WATER_REABSORPTION	0.128332	0.493769	-0.423068	-1.26401	6580	44	0.046763	0.132966	-0.529136	-1.40832	2889	44
KEGG_VEGF_SIGNALING_PATHWAY	0.876965	0.994614	-0.243488	-0.79314	45182	72	0.953907	0.973662	-0.249878	-0.719475	62064	72
KEGG_VIBRIO_CHOLERAE_INFECTION	0.49431	0.808392	0.314103	0.974043	24108	52	0.0171556	0.064803	-0.547117	-1.49669	1078	52
KEGG_VIRAL_MYOCARDITIS	0.144286	0.519872	0.370977	1.20958	7012	69	0.0220866	0.0790999	0.458194	1.42876	777	69
KEGG_WNT_SIGNALING_PATHWAY	0.844481	0.978766	0.234627	0.854332	40502	146	0.956355	0.9752	-0.243706	-0.768366	67927	146
NABA_BASEMENT_MEMBRANES	0.269202	0.676271	0.381439	1.12456	13139	40	0.338224	0.521362	0.376022	1.06232	13139	40
NABA_COLLAGENS	0.461197	0.794242	0.330315	0.991285	22469	44	0.0346588	0.107401	0.499244	1.4369	1323	44
NABA_CORE_MATRISOME	0.00448573	0.1039	0.354658	1.38349	211	267	0.103764	0.24134	0.304088	1.13107	2331	267
NABA_ECM_AFFILIATED	0.921585	0.998665	-0.224421	-0.80892	47997	144	0.976755	0.988213	-0.235809	-0.742257	69207	144
NABA_ECM_GLYCOPROTEINS	0.0800989	0.39047	0.321547	1.20738	3821	188	0.944417	0.969714	-0.244905	-0.792813	69510	188
NABA_ECM_REGULATORS	0.907116	0.998665	0.221681	0.850648	42931	229	0.122392	0.26336	0.307684	1.12688	2962	229
NABA_PROTEOGLYCANS	0.0161303	0.194127	0.543869	1.56016	789	35	0.0169329	0.0641962	0.563704	1.54928	670	35
NABA_SECRETED_FACTORS	0.785868	0.954075	-0.231218	-0.906098	41683	312	0.999032	0.99995	-0.215379	-0.729175	79450	312
PID_A6B1_A6B4_INTEGRIN_PATHWAY	0.484781	0.803927	0.323379	0.978826	23618	46	0.136012	0.282676	0.425329	1.23316	5151	46
PID_AJDISS_2PATHWAY	0.420985	0.772282	-0.335967	-1.01638	21593	47	0.337017	0.520618	-0.40005	-1.07672	20982	47
PID_ALK1_PATHWAY	0.523001	0.830363	0.354834	0.955144	25773	26	0.143368	0.290954	0.492144	1.26915	5928	26
REACTOME_DEGRADATION_OF_AXIN	0.0118878	0.172219	-0.503699	-1.55151	608	52	4.76985e-05	0.000707846	-0.689954	-1.88744	2	52
PID_AMB2_NEUTROPHILS_PATHWAY	0.917637	0.998665	-0.244535	-0.720734	47060	41	0.315322	0.493172	0.379729	1.07805	12207	41
PID_ANGIOPOIETIN_RECEPTOR_PATHWAY	0.794452	0.956298	-0.269015	-0.819032	40609	49	0.249393	0.421057	0.381748	1.11981	9352	49
PID_AP1_PATHWAY	0.800774	0.956298	0.255635	0.835463	38891	70	0.0809593	0.20191	0.406748	1.27225	2855	70
PID_ARF6_PATHWAY	0.580008	0.85636	-0.327684	-0.923431	29580	33	0.560726	0.708609	-0.370892	-0.935769	33656	33
PID_ARF6_TRAFFICKING_PATHWAY	0.271143	0.677658	-0.366199	-1.11491	13859	49	0.423655	0.602311	-0.376251	-1.01941	26477	49
PID_AR_NONGENOMIC_PATHWAY	0.96449	0.999959	0.22911	0.637052	47368	30	0.752102	0.842452	-0.329794	-0.816976	44722	30
PID_AR_PATHWAY	0.0435461	0.302971	0.436633	1.38881	2119	60	0.0189349	0.0698035	0.47994	1.45922	682	60
REACTOME_REGULATION_OF_RUNX2_EXPRESSION_AND_ACTIVITY	0.00392736	0.1039	-0.495058	-1.60495	201	70	1.545e-05	0.000367131	-0.655965	-1.87965	0	70
PID_ATF2_PATHWAY	0.732529	0.930957	0.271733	0.859247	35679	58	0.656039	0.777601	-0.320421	-0.89306	41811	58
PID_ATM_PATHWAY	0.108971	0.451743	0.457658	1.30519	5339	34	0.405477	0.584174	0.374729	1.02433	16152	34
PID_ATR_PATHWAY	0.53637	0.836759	0.327014	0.949195	26250	37	0.219606	0.389199	-0.457059	-1.17944	13328	37
PID_AURORA_A_PATHWAY	0.325516	0.719415	0.388891	1.08844	15974	31	0.516844	0.672872	-0.385861	-0.962166	30852	31
PID_AURORA_B_PATHWAY	0.833006	0.971435	0.267429	0.784434	40673	39	0.896434	0.93435	0.26844	0.754458	34942	39
PID_AVB3_INTEGRIN_PATHWAY	0.618759	0.883332	-0.28178	-0.919893	31875	73	0.852553	0.902241	0.262634	0.82708	29742	73
PID_AVB3_OPN_PATHWAY	0.758512	0.943182	-0.294314	-0.818235	38627	31	0.39876	0.580474	-0.417362	-1.04071	23803	31
PID_BARD1_PATHWAY	0.996435	0.999959	0.18749	0.517298	48917	29	0.72717	0.824338	0.318161	0.840954	29597	29
REACTOME_NEURONAL_SYSTEM	0.498877	0.814413	0.244016	0.986522	23319	395	1.21321e-05	0.000367131	-0.545289	-1.87659	0	395
PID_BETA_CATENIN_NUC_PATHWAY	0.0701226	0.359291	0.38967	1.2989	3397	79	0.148865	0.298846	0.369909	1.17963	5107	79
PID_BMP_PATHWAY	0.777347	0.952135	0.277269	0.821087	37869	41	0.0437287	0.127491	0.499206	1.41725	1692	41
PID_CASPASE_PATHWAY	0.0355494	0.264702	0.463244	1.43088	1731	51	0.0158769	0.0610839	0.509884	1.50742	590	51
PID_CD40_PATHWAY	0.68288	0.910633	0.30863	0.863804	33512	31	0.800581	0.867726	0.299114	0.802262	32268	31
PID_CD8_TCR_DOWNSTREAM_PATHWAY	0.0577768	0.32737	0.418583	1.34596	2801	64	0.710997	0.813129	0.286758	0.883111	25479	64
PID_CD8_TCR_PATHWAY	0.0561938	0.326745	0.43975	1.3685	2738	53	0.191094	0.357092	0.39167	1.16592	7054	53
PID_CDC42_PATHWAY	0.521773	0.830363	-0.298073	-0.961867	26875	68	0.701752	0.808812	0.286279	0.890669	24834	68
PID_CDC42_REG_PATHWAY	0.0450797	0.302971	0.522335	1.45238	2213	30	0.351406	0.534075	-0.434753	-1.07698	20895	30
PID_CERAMIDE_PATHWAY	0.561475	0.8465	-0.313687	-0.937206	28792	44	0.577677	0.72076	-0.349227	-0.929487	35700	44
PID_CMYB_PATHWAY	0.482011	0.803927	0.292511	0.982599	23310	83	0.0875196	0.212636	0.388601	1.24762	2959	83
[truncated: 811 more rows]
