# Supplementary material for: Correcting Differential Gene Expression Analysis for Cyto—Architectural Alterations in Substantia Nigra of Parkinson’s Disease Patients Reveals Known and Potential Novel Disease—Associated Genes and Pathways
Source: Cells. 2022 Jan 7;11(2):198. doi: 10.3390/cells11020198 (PMC8774027; doi:10.3390/cells11020198)
Supplement: Supplementary file 1 [file cells-11-00198-s001.zip › cells-1543109-SI sent to xml/CorrectingForCellPropPDsn_SuppTableS6.xlsx]

## Sheet: centrality_measures
Supplementary Table S6: Network metrics.
Node	Degree	Betweenness	Rank_by_degree	Rank_by_betweenness					Hubs	Bottlenecks	Central
PLEKHA4	1403	663066	1	2					ACAD9	ACTB	ACTB
VIRMA	1150	651629	2	3					ACTB	ADRB2	ADRB2
ESR2	1071	468267	3	4					ADRB2	AGR2	AGR2
APP	945	765023	4	1					AGR2	AIFM1	AIFM1
LRRK2	909	206306	5	12					AIFM1	AKAP9	ANLN
ESR1	880	263830	6	9					ANLN	ANLN	APEX1
TRIM25	868	395498	7	6					APEX1	AP2M1	APP
NTRK1	860	204380	8	13					APP	APEX1	ATP5F1B
MYC	840	250985	9	10					ATP5F1A	APP	AURKB
KIF14	839	217043	10	11					ATP5F1B	ARRB2	BAG2
ELAVL1	740	400922	11	5					ATP5F1C	ATP5F1B	BAG3
CIT	710	140772	12	20					AURKB	ATXN1	BAG6
BIRC3	668	96799.3	13	36					BAG2	AURKB	BCAR1
NR2C2	666	117265	14	27					BAG3	BAG2	BIRC3
RECQL4	665	86927	15	40					BAG6	BAG3	BRCA1
BRD4	664	117956	16	26					BCAR1	BAG6	BRD4
EFTUD2	627	74847.3	17	47					BIRC3	BANP	C1QBP
H4C9	622	127448	18	23					BMI1	BCAR1	CAND1
CUL3	613	107625	19	30					BRCA1	BIRC3	CANX
CFTR	612	177972	20	14					BRD4	BRCA1	CAV1
HNRNPL	611	329737	21	7					BRD7	BRD4	CCDC8
PHB	609	65526.4	22	50					C1QBP	BSG	CCT2
JUN	574	76410.4	23	46					CAND1	BTRC	CCT7
EGLN3	570	108956	24	29					CANX	C1QBP	CD81
RNF4	537	157497	25	17					CAV1	CALM1	CDC37
RPS27A	532	168370	26	16					CCDC8	CAND1	CDC5L
AGR2	522	104893	27	33					CCT2	CANX	CDH1
MOV10	513	128021	28	21					CCT3	CAV1	CDK2
KIF20A	509	78752.8	29	44					CCT5	CCDC8	CDK9
NXF1	477	99649	30	34					CCT6A	CCR1	CFTR
TRIM28	475	90211.2	31	38					CCT7	CCT2	CHMP4A
RBM27	474	42684.5	32	90					CCT8	CCT7	CHMP4C
XPO1	471	92745.3	33	37					CD81	CD81	CIC
LARP7	468	48844.6	34	75					CDC37	CDC37	CIT
ANLN	464	50211.1	35	71					CDC42	CDC5L	COPS5
MCM2	463	58758.8	36	59					CDC5L	CDH1	CSNK2A1
EGFR	462	168975	37	15					CDC73	CDK2	CTNNB1
RBM39	460	45401.1	38	82					CDH1	CDK9	CUL1
OBSL1	458	52617.4	39	65					CDK2	CFTR	CUL3
VCP	457	77928.8	40	45					CDK9	CHMP4A	CUL4B
HEXIM1	456	51173.6	41	66					CFTR	CHMP4C	CYLD
PRC1	455	60279.3	42	56					CHMP4A	CIC	CYSRT1
HTT	445	123686	43	25					CHMP4C	CIT	DISC1
STAU1	440	46811.7	44	79					CIC	COPS5	ECT2
TNIP2	439	84674.1	45	42					CIT	CRY2	EEF1A1
COPS5	437	70286.7	46	48					CLTC	CSNK2A1	EFTUD2
KIF23	432	37436.5	47	109					COPS5	CSNK2B	EGFR
HSPD1	431	113921	48	28					COX4I1	CTNNB1	EGLN3
HSPA8	430	124241	49	24					CS	CUL1	ELAVL1
LMBR1L	417	66438.1	50	49					CSNK2A1	CUL3	ENO1
LMNA	416	128000	51	22					CTNNB1	CUL4B	ESR1
HNRNPH1	415	149872	52	18					CUL1	CXCR4	ESR2
MEPCE	410	27885.4	53	153					CUL2	CYLD	EZH2
WWP2	410	37232.1	54	112					CUL3	CYSRT1	FANCD2
CAND1	400	28109.2	55	151					CUL4A	DDX39A	FBXO6
ECT2	400	38232.5	56	106					CUL4B	DISC1	FBXO7
PIH1D1	393	24694.9	57	178					CUL5	DNM2	FN1
FN1	391	37772.1	58	108					CXCR4	DRD2	FUS
HSPB1	391	62456.3	59	55					CYLD	ECT2	FXR1
SNRNP70	389	28384.1	60	148					CYSRT1	EEF1A1	GABARAPL1
CYLD	382	30827.9	61	134					DDB1	EFTUD2	GABARAPL2
BRCA1	380	33701	62	121					DDX3X	EGFR	GAPDH
CDC5L	379	43189.6	63	88					DHX30	EGLN3	GOLGA2
APEX1	378	107148	64	31					DISC1	ELAVL1	GRB2
CANX	376	104951	65	32					DLD	ENO1	GSK3B
HSP90AB1	376	88228.7	66	39					DLST	EP300	H3C1
PINK1	373	58357.4	67	60					ECT2	ERBB2	H4C9
HSPA5	372	142891	68	19					EEF1A1	ESR1	HADHA
KRAS	371	82945.5	69	43					EEF2	ESR2	HADHB
VCAM1	369	23365.5	70	193					EFTUD2	EZH2	HEXIM1
HSP90AA1	367	85413.1	71	41					EGFR	FANCD2	HLA-B
PSMD2	361	64327.3	72	52					EGLN3	FBXO6	HNRNPA1
CHMP4C	359	28716.7	73	146					ELAVL1	FBXO7	HNRNPC
HSCB	356	57663.5	74	62					EMC2	FLNA	HNRNPD
CHMP4A	355	33717.8	75	119					ENO1	FMR1	HNRNPH1
YAP1	343	31091.7	76	132					ESR1	FN1	HNRNPK
CCDC8	342	20631	77	225					ESR2	FUS	HNRNPL
SIRT7	339	13440.8	78	380					EZH2	FXR1	HNRNPM
FBXO6	337	43642.7	79	85					FANCD2	FYN	HNRNPU
CUL1	336	43328.6	80	87					FBXO6	GABARAPL1	HRAS
RNF2	336	30085.5	81	138					FBXO7	GABARAPL2	HSCB
TP53	336	55531.8	82	63					FBXW11	GAPDH	HSP90AA1
SNW1	335	31313.1	83	131					FN1	GARS1	HSP90AB1
LRPPRC	331	17964.3	84	266					FUS	GNB2	HSP90B1
WWOX	330	41026.2	85	96					FXR1	GOLGA2	HSPA1A
NUPR1	329	21316.7	86	212					G3BP1	GPR182	HSPA4
SHMT2	324	48029.8	87	77					GABARAP	GRB2	HSPA5
EZH2	323	43334	88	86					GABARAPL1	GRN	HSPA8
LGALS9	323	27349.9	89	161					GABARAPL2	GSK3B	HSPB1
PLEKHA7	320	30172.9	90	137					GAPDH	H2BC8	HSPD1
RC3H1	317	13601.8	91	373					GOLGA2	H3C1	HTT
RC3H2	317	14480.2	92	349					GRB2	H4C9	HUWE1
TUFM	315	21265	93	214					GRSF1	HADHA	IFI16
ATP5F1B	314	37311	94	110					GSK3B	HADHB	ILF3
CXCR4	312	271044	95	8					H2AC8	HAX1	IMMT
NDUFS1	312	40319.1	96	99					H3C1	HDAC1	INS
NPM1	310	42234	97	91					H4C9	HEXIM1	ITGA4
UBE2M	310	17648.4	98	271					HADHA	HGS	JUN
H3C1	307	30487.8	99	135					HADHB	HLA-B	KIF14
PDHA1	307	13613.4	100	372					HEXIM1	HMGB1	KIF20A
ILF3	306	17582.6	101	273					HLA-B	HNRNPA1	KIF23
CDK2	305	25976.9	102	171					HNRNPA1	HNRNPC	KRAS
HNRNPA1	304	23722.4	103	183					HNRNPC	HNRNPD	LAMP1
CUL4B	302	32996.8	104	124					HNRNPD	HNRNPH1	LARP7
CTNNB1	301	42784	105	89					HNRNPF	HNRNPK	LGALS9
DISC1	301	63279.9	106	53					HNRNPH1	HNRNPL	LMBR1L
C1QBP	300	23557.3	107	189					HNRNPK	HNRNPM	LMNA
HUWE1	300	21852.7	108	207					HNRNPL	HNRNPU	LNX1
CIC	299	41935	109	92					HNRNPM	HOXA1	LRPPRC
GRB2	299	63038.4	110	54					HNRNPU	HRAS	LRRC59
PCBP1	299	21672.5	111	210					HRAS	HSCB	LRRK2
MATR3	298	23507.9	112	191					HSCB	HSP90AA1	MAP1LC3B
FUS	297	20349.2	113	231					HSD17B10	HSP90AB1	MAPK6
RPL3	297	28755	114	145					HSP90AA1	HSP90B1	MAPT
XRCC6	297	31679.3	115	129					HSP90AB1	HSPA1A	MATR3
HNRNPC	295	49578.7	116	72					HSP90B1	HSPA4	MCM2
RPS2	294	28075.3	117	152					HSPA1A	HSPA5	MED4
SUZ12	294	24536.5	118	179					HSPA4	HSPA8	MEOX2
PRPF8	293	12140.1	119	431					HSPA5	HSPB1	MEPCE
GABARAPL2	290	19090.3	120	249					HSPA8	HSPD1	MOV10
ITGA4	289	19899.8	121	237					HSPA9	HTT	MYC
NDUFS3	288	17245.4	122	278					HSPB1	HUWE1	MYH9
TMPO	288	12246	123	428					HSPD1	IFI16	NCL
GABARAPL1	285	18078.2	124	264					HTT	ILF3	NDUFS3
RPL4	285	25364.8	125	174					HUWE1	IMMT	NDUFS7
VHL	285	48739.7	126	76					IFI16	INS	NEDD4
ACTB	284	32144.2	127	127					ILF2	ITGA4	NEK4
IFI16	282	17627.2	128	272					ILF3	JUN	NPM1
AURKB	281	17955.7	129	267					IMMT	KDM1A	NR2C2
MAP1LC3B	280	21727.7	130	209					INS	KIF14	NRAS
ITFG1	279	12911.8	131	398					ITFG1	KIF20A	NTRK1
RPLP0	279	25164.9	132	176					ITGA4	KIF23	NUPR1
RPS3	279	33709.3	133	120					JUN	KRAS	NXF1
CDH1	278	36630.9	134	113					KIF14	KRT31	OBSL1
PRKN	278	23631.8	135	188					KIF20A	LAMP1	P4HB
EEF1A1	277	34183	136	116					KIF23	LARP7	PCBP1
YWHAQ	276	41568.1	137	94					KRAS	LASP1	PCNA
HNRNPK	275	31736.8	138	128					KSR1	LGALS3	PHB
FANCD2	273	34383.5	139	115					L1TD1	LGALS9	PIH1D1
HADHA	273	21752	140	208					LAMP1	LMBR1L	PINK1
RNF123	273	97156.2	141	35					LARP7	LMNA	PKM
BRD7	272	9841.93	142	531					LGALS9	LNX1	PLEKHA4
PTEN	271	24220.2	143	180					LMBR1L	LPAR1	PLEKHA7
RIOK1	269	8589.41	144	597					LMNA	LRPPRC	PPP1CA
PHB2	267	14627.7	145	344					LNX1	LRRC59	PPP1CC
SSBP1	267	12567.2	146	413					LRPPRC	LRRK2	PRC1
TUBA1A	267	53164.9	147	64					LRRC59	MAP1LC3B	PRKDC
HSPA1A	265	50753.8	148	70					LRRK2	MAPK6	PRKN
G3BP1	264	13504.7	149	378					MAP1LC3A	MAPT	PRNP
UBB	264	64978.7	150	51					MAP1LC3B	MATR3	PSMD2
CDK9	261	17425	151	275					MAPK6	MCM2	PTEN
TARDBP	259	20912.6	152	218					MAPT	MDFI	RBM27
HNRNPU	258	28228.6	153	150					MATR3	MDM2	RBM39
YWHAZ	258	38257	154	105					MCM2	MED29	RECQL4
OTUB1	257	15739.9	155	326					MCM5	MED4	RIN3
HSP90B1	256	33988.2	156	118					MDH2	MEOX2	RNF123
PKM	256	39177.7	157	102					MED4	MEPCE	RNF2
PCNA	251	40601.4	158	98					MEOX2	MOV10	RNF4
LNX1	250	59119.9	159	58					MEPCE	MYC	RPL10
UBQLN2	250	51076.3	160	67					METTL14	MYH9	RPL3
FBXO7	248	46083.8	161	81					MGST3	NCL	RPL4
SYNCRIP	248	20173.1	162	234					MOV10	NDUFS1	RPLP0
ENO1	247	20343.8	163	232					MRPS26	NDUFS3	RPS2
MAP1LC3A	247	12348.7	164	422					MTCH2	NDUFS7	RPS27A
HRAS	246	49044.5	165	74					MYBBP1A	NEDD4	RPS3
ILF2	246	14301.7	166	351					MYC	NEDD4L	SHMT2
DHX30	245	10708.9	167	492					MYH9	NEK4	SMN1
NEK4	245	38519.9	168	103					NCL	NHLRC2	SMURF1
U2AF2	245	14664.6	169	343					NDN	NOTCH2	SNRNP70
YWHAG	245	32612	170	125					NDUFA9	NOTCH2NLA	SNW1
GOLGA2	244	41727.9	171	93					NDUFS1	NOTCH2NLC	SQSTM1
LRRC59	244	18482.6	172	257					NDUFS2	NPM1	STAU1
VDAC1	244	17142.5	173	283					NDUFS3	NR2C2	STUB1
MAPT	242	18236.7	174	262					NDUFS7	NRAS	SUMO2
PRNP	242	41481.8	175	95					NDUFS8	NTRK1	SUZ12
CCT2	241	22663.1	176	200					NDUFV1	NUPR1	SYNCRIP
RPA1	241	11667.3	177	452					NEDD4	NXF1	TARDBP
RPS3A	241	13542	178	377					NEK4	OBSL1	TNIP2
CD81	240	37934.2	179	107					NPM1	P4HA1	TP53
NRAS	240	47527.6	180	78					NR2C2	P4HB	TRIM25
PPP1CC	237	31606.4	181	130					NRAS	PCBP1	TRIM28
SUMO2	237	18239.5	182	261					NTRK1	PCNA	TUBA1A
BCAR1	236	37307.2	183	111					NUPR1	PHB	TUBB3
CUL2	236	15965.6	184	317					NXF1	PIH1D1	TUFM
MAPK6	234	22783.2	185	198					OBSL1	PINK1	UBB
GABARAP	233	9725.33	186	537					OTUB1	PKM	UBE2I
VDAC2	233	12872.8	187	401					P4HA1	PLEKHA4	UBE2M
HSD17B10	232	9030.9	188	569					P4HB	PLEKHA7	UBQLN2
DLST	231	12828.9	189	403					PCBP1	POLR2A	VCAM1
NDUFV1	231	9310.28	190	553					PCNA	POU5F1	VCP
HNRNPD	230	19034.4	191	250					PDHA1	PPP1CA	VDAC1
NDUFA9	230	16554.6	192	295					PHB	PPP1CC	VHL
WDR61	230	49050.7	193	73					PHB2	PRC1	VIM
BAG6	228	44266.4	194	84					PIH1D1	PRKACA	VIRMA
INS	228	20594	195	227					PINK1	PRKAR2B	WWOX
RBM4B	228	22740	196	199					PKM	PRKCA	WWP2
AIFM1	227	18038.9	197	265					PLEKHA4	PRKDC	XPO1
PPP1CA	227	22785.9	198	197					PLEKHA7	PRKN	XRCC6
RIN3	227	18323.9	199	260					PPP1CA	PRNP	YAP1
UQCRC2	227	10032.9	200	523					PPP1CC	PSMD14	YWHAG
CSNK2A1	226	45215.1	201	83					PRC1	PSMD2	YWHAQ
HNRNPM	226	19519.3	202	240					PRKDC	PTCH1	YWHAZ
HSPA4	226	32521.6	203	126					PRKN	PTEN
DLD	225	8428.41	204	603					PRKRA	PTPN1
ZNF598	224	7372.06	205	684					PRNP	PTRH2
BAG3	223	35832.6	206	114					PRPF8	RBM27
EEF2	223	7985.16	207	642					PSMD2	RBM39
RAD18	223	10390.9	208	506					PTEN	RBM4B
NCL	221	19816.3	209	238					RAD18	RECQL4
MTCH2	220	15666.5	210	328					RBM27	REL
RPL18	220	11909.1	211	439					RBM39	RIN3
EMC2	219	10952.1	212	480					RBM4B	RNF123
CLTC	218	15432	213	330					RC3H1	RNF2
CUL5	218	15998.3	214	315					RC3H2	RNF4
MDH2	218	4895.35	215	967					RECQL4	RPL10
MGST3	218	16829.6	216	288					RIN3	RPL3
SDHA	218	15745.9	217	325					RIOK1	RPL4
SOX2	218	16869.2	218	287					RNF123	RPLP0
ACAD9	217	10880.1	219	484					RNF2	RPS2
METTL14	217	6347.42	220	780					RNF4	RPS27A
RPL15	217	14488.2	221	348					RPA1	RPS3
CAV1	216	59491.8	222	57					RPL10	SDCBP
NDUFS7	216	23083	223	196					RPL10A	SEL1L3
CCT6A	214	15065.1	224	338					RPL15	SHMT2
CDC73	214	14203.9	225	354					RPL18	SKP1
RPS6	214	6107.34	226	807					RPL3	SLC18A2
MYH9	213	18142.7	227	263					RPL4	SLC38A2
RPS14	213	15719.6	228	327					RPL5	SMAD4
CCT3	212	12940.1	229	396					RPLP0	SMN1
MYBBP1A	212	14107.8	230	356					RPS14	SMURF1
NDN	212	6215.59	231	794					RPS2	SNCA
P4HB	212	27799.1	232	155					RPS27A	SNRNP70
MRPS26	211	4718.33	233	997					RPS3	SNW1
ATP5F1A	210	9434.91	234	547					RPS3A	SPRED1
MEOX2	210	51047	235	68					RPS6	SQSTM1
PRKDC	210	20837.8	236	222					SDHA	SRC
CDC42	209	12932.2	237	397					SHMT2	SRPK2
HLA-B	209	27347.9	238	162					SIRT7	STAT3
IMMT	209	20239.8	239	233					SLC25A3	STAU1
RPL10	209	17207.1	240	279					SMN1	STUB1
GSK3B	208	19115.3	241	248					SMURF1	SUMO2
HSPA9	208	12612.2	242	411					SNRNP70	SUZ12
P4HA1	207	40241.8	243	100					SNW1	SYNCRIP
GAPDH	206	26151.4	244	170					SOX2	TARDBP
HADHB	206	19010.5	245	251					SQSTM1	TBRG4
SQSTM1	206	21084.8	246	216					SSBP1	TCF4
CCT7	205	21312.7	247	213					STAU1	TERF1
GRSF1	205	5193.03	248	920					STUB1	TLE5
H2AC8	205	8294.14	249	609					SUMO2	TNIP2
NDUFS8	205	3981.92	250	1121					SUZ12	TP53
SLC25A3	205	6972.34	251	720					SYNCRIP	TRAF2
ATP5F1C	204	11621.9	252	453					TARDBP	TRIM25
MED4	204	23701.6	253	186					TMPO	TRIM28
FXR1	203	21888.1	254	206					TNIP2	TUBA1A
TUBB3	203	27408.1	255	160					TP53	TUBB3
CCT8	202	8202.61	256	615					TP53BP1	TUBB8
COX4I1	202	8136.94	257	626					TRIM25	TUFM
ADRB2	201	29087.4	258	143					TRIM28	UBB
SMURF1	201	23131.7	259	195					TUBA1A	UBE2I
STUB1	201	23510.3	260	190					TUBA1C	UBE2M
TP53BP1	201	16465.7	261	298					TUBB3	UBQLN1
RPL5	199	8403.59	262	605					TUFM	UBQLN2
UBE2I	199	30412.3	263	136					U2AF2	UNC93B1
VIM	199	20859.6	264	220					UBB	VCAM1
CS	198	8231.57	265	614					UBE2I	VCP
CDC37	197	25845.5	266	172					UBE2M	VDAC1
CUL4A	197	13967.2	267	361					UBQLN2	VHL
MCM5	197	7556.03	268	668					UQCRC2	VIM
RPL10A	197	10156.1	269	519					VAPA	VIPR2
HNRNPF	196	13654.7	270	368					VCAM1	VIRMA
LAMP1	196	22327.3	271	202					VCP	WDR61
BMI1	195	11030.1	272	475					VDAC1	WFS1
PRKRA	195	16331.7	273	304					VDAC2	WWOX
BAG2	194	28238.1	274	149					VHL	WWP2
DDB1	194	15932.5	275	319					VIM	XPO1
NEDD4	194	28667.7	276	147					VIRMA	XRCC6
TUBA1C	194	5434.66	277	893					WDR61	YAP1
VAPA	194	15355.5	278	335					WWOX	YARS2
FBXW11	193	13561.6	279	376					WWP2	YIPF3
L1TD1	193	4165.59	280	1084					XPO1	YWHAE
NDUFS2	193	4569.09	281	1015					XRCC6	YWHAG
CYSRT1	192	33676.3	282	122					YAP1	YWHAH
DDX3X	192	7418.05	283	678					YWHAG	YWHAQ
CCT5	191	10303.5	284	511					YWHAQ	YWHAZ
KSR1	191	11124.5	285	468					YWHAZ	ZIC1
SMN1	191	20843	286	221					ZNF598	ZNRD2
LONP1	190	4941.05	287	957
CCT4	189	7720.5	288	659
MRPL58	189	4323.85	289	1053
NDUFV2	189	9494.59	290	545
P2RY6	189	10260.5	291	514
TLE5	189	29568.9	292	141
TUBB2A	189	11518.3	293	456
USP14	189	7313.94	294	690
CRY2	188	20689	295	224
PDHB	188	5802.11	296	845
SOD1	188	12207.1	297	429
TBRG4	188	23693.7	298	187
EMC1	187	7390.04	299	681
PMPCA	187	6568.99	300	760
UBL4A	187	8048.99	301	635
UPF1	187	12378.9	302	421
FMR1	186	27213.2	303	163
PTPN1	186	18569.8	304	255
ZNRD2	186	21998.8	305	205
FXR2	185	12120.8	306	433
DHX9	184	7891.96	307	650
FLNA	184	27574.4	308	158
UNC93B1	184	27443.9	309	159
FBP1	183	5142.05	310	926
PABPC1	183	9266.16	311	554
RIPK4	183	8091.04	312	631
TGOLN2	183	16829.3	313	289
HAX1	182	30860.5	314	133
HDAC6	182	10523	315	497
HMGB1	182	26397	316	167
MRPS9	182	5672.61	317	862
TFAM	182	5427.59	318	894
EP300	181	26456.2	319	166
PSMD14	181	24130.4	320	181
HDAC1	180	26395.1	321	168
HNRNPR	180	6304.3	322	785
POLR2A	180	20755.8	323	223
RBX1	179	10579.3	324	495
TCP1	179	10819.3	325	487
VDAC3	179	7853.42	326	651
ATP5PB	178	9782.63	327	533
FYN	178	34119.8	328	117
GATD3A	178	5492.28	329	883
RBMX	178	10175.2	330	517
SLIRP	178	4819.68	331	981
WFS1	178	26765.5	332	165
DDX5	177	8187.39	333	618
PPP2R1A	177	10735.2	334	491
RPL26L1	177	10431.9	335	503
SLC25A5	177	5994.06	336	819
SRPK2	177	27171.8	337	164
AGO2	176	11679	338	451
FASN	176	5249.62	339	913
GARS1	176	22363.9	340	201
USP7	176	12910.4	341	399
ATP5PO	175	6805.98	342	742
NCBP3	175	3734.48	343	1180
TERF1	175	18572.3	344	254
ATP1A1	174	7757.82	345	656
MMGT1	174	10345	346	507
STIP1	174	13389.4	347	384
TOMM22	174	8196.86	348	616
TSFM	174	5572.8	349	877
FKBP8	173	12609.5	350	412
NHLRC2	173	17882	351	268
PRMT5	173	13591.7	352	375
RNF31	173	11287.1	353	462
UBR5	173	7088.01	354	711
ATXN1	172	29947.9	355	139
COX15	172	3004.79	356	1375
EXD2	172	6393.33	357	773
GATD3B	172	5109.33	358	932
HINT2	172	2929.19	359	1404
METTL17	172	4433.41	360	1035
RBM14	172	10209	361	516
SMARCB1	172	16403.7	362	302
HERC2	171	14699.6	363	342
RRS1	171	6648.5	364	754
SERBP1	171	4644.57	365	1007
WDR77	171	6736.91	366	748
DYRK1A	170	11911.1	367	438
RAB5A	170	15576.4	368	329
CALR	169	15953.5	369	318
CORO1C	169	6179.3	370	800
HNRNPA2B1	169	6217.87	371	793
PABPC4	169	3420.23	372	1254
YWHAB	169	16277.9	373	308
AFG3L2	168	5172.03	374	921
NINL	168	8181.81	375	619
OCIAD1	168	13061.6	376	395
RAB7A	168	8775.7	377	584
BSG	167	57863.4	378	61
CLPP	167	10441.1	379	502
H1-2	167	12827.7	380	404
CALM1	166	27740.1	381	156
CRY1	166	7960.79	382	648
EEF1D	166	13167.4	383	390
HNRNPDL	166	3722.2	384	1185
IQGAP1	166	11001.8	385	477
PMPCB	166	7536.8	386	669
TACO1	166	2972.65	387	1386
TRAF6	166	8008.11	388	639
FTSJ3	165	5937.39	389	830
RUVBL2	165	6462.77	390	771
SNCA	165	17319.4	391	276
TES	165	11093.8	392	471
ZNF346	165	7272.83	393	694
DNAJA1	164	6512.83	394	766
EEF1G	164	16493.3	395	297
ETFA	164	4929.5	396	959
GTPBP4	164	5683.98	397	859
H2BC8	164	22213.2	398	204
IGF2BP3	164	8089.79	399	632
IMMP2L	164	6352.27	400	777
JUP	164	16230.4	401	311
MCC	164	13671	402	367
MDM2	164	17279	403	277
NONO	164	11086.4	404	473
TUBA1B	164	9982.3	405	527
DDX17	163	7438.38	406	675
HNRNPUL1	163	5991.84	407	820
NIPSNAP1	163	3480.47	408	1239
SRSF3	163	4268.25	409	1065
WDR5	163	16461.5	410	299
DNM2	162	22270.4	411	203
HNRNPAB	162	10588.1	412	494
OGDH	162	2860.25	413	1439
PDK1	162	15264.2	414	337
VWA8	162	9731.87	415	536
HNRNPA3	161	2715.25	416	1481
KHDRBS1	161	13862.4	417	366
RACK1	161	13461.1	418	379
RUVBL1	161	5592.31	419	875
THRAP3	161	7113.24	420	708
TRUB2	161	3205.73	421	1310
YWHAE	161	27846.4	422	154
KDM1A	160	24759.9	423	177
PYHIN1	160	15375.4	424	333
SF3B1	160	5332.88	425	906
TUBB4B	160	6090.34	426	811
ALYREF	159	5812.02	427	844
CSNK2B	159	17166.7	428	280
DDRGK1	159	7372.91	429	683
FAF2	159	8094.17	430	630
MTERF3	159	2498	431	1563
NDUFA5	159	3595.19	432	1212
OPTN	159	16433.6	433	301
SFXN1	159	5548.14	434	880
TEX101	159	15399.2	435	332
YWHAH	159	29324.9	436	142
BTRC	158	19767	437	239
DAP3	158	4150.53	438	1089
H2BC3	158	3866.8	439	1154
NDUFA4	158	5735.05	440	856
NFKB1	158	13259.6	441	387
SPRED1	158	25630.8	442	173
TMEM17	158	10856.5	443	486
ABCE1	157	6301.16	444	786
ATP6V1A	157	7020.81	445	717
H2AX	157	10016.4	446	524
LDHA	157	6893.21	447	729
MCM7	157	12290.6	448	426
MRPS18B	157	7113.95	449	707
NF2	157	11824.9	450	443
PPIA	157	7794.35	451	652
UQCRC1	157	7264.11	452	695
GPR182	156	50821.5	453	69
GRN	156	23135	454	194
HGS	156	23418.6	455	192
METTL3	156	5781.41	456	849
MRM1	156	8651.35	457	592
SRC	156	38270.9	458	104
TRAF2	156	26202.6	459	169
DHX15	155	3026.93	460	1361
FZR1	155	6849.66	461	735
MRPL11	155	2971.78	462	1387
NDUFS6	155	11213	463	466
PPP2CA	155	15421.5	464	331
PSMA1	155	14082.4	465	357
RPL23A	155	2264.81	466	1683
SEC16A	155	7507.42	467	671
TUBA4A	155	16308.7	468	306
DKC1	154	7423.63	469	676
ECHS1	154	5870.93	470	837
NR5A1	154	7494.1	471	672
TUBG1	154	6948.36	472	723
MTIF2	153	2499.13	473	1562
RAN	153	11990.1	474	437
UBQLN1	153	39549.2	475	101
ABT1	152	13962.9	476	362
CKAP4	152	15922.3	477	320
DCTN1	152	11805.1	478	446
PARK7	152	14271.7	479	352
RPS4X	152	2866.14	480	1434
UBA52	152	15307.9	481	336
AP2M1	151	21263.4	482	215
MRPS22	151	4527.55	483	1021
MRPS31	151	3142.67	484	1323
PSMC5	151	14172.7	485	355
PPP1CB	150	12888.7	486	400
ZIC1	150	28945.9	487	144
EPRS1	149	3943.45	488	1129
PPT1	149	5194.11	489	918
RPL7	149	3091.74	490	1334
SFPQ	149	4741.15	491	992
ATP2A2	148	7100.15	492	709
BCAP31	148	8409.1	493	604
DYNC1H1	148	7375.05	494	682
EZR	148	11790.6	495	448
MRPL12	148	4583.74	496	1013
SDCBP	148	29620.9	497	140
NAP1L1	147	6060.28	498	814
PRMT1	147	7352.43	499	686
SF3B3	147	3281.15	500	1288
SNRNP200	147	4266.39	501	1067
AURKA	146	12016.3	502	436
FASTKD2	146	3436.51	503	1252
HIF1A	146	15356.1	504	334
KIF1B	146	16541.9	505	296
NCBP1	146	3106.17	506	1329
NPC1	146	16567.8	507	294
PHGDH	146	3103.47	508	1331
PLEC	146	14502.3	509	347
POU5F1	146	19333.9	510	243
PTBP3	146	8672.38	511	591
TOMM40	146	9757.31	512	534
STOM	145	15796.3	513	322
CYC1	144	2096.75	514	1747
ERBB2	144	19268.8	515	245
GFM1	144	882.769	516	2551
NCBP2	144	2320.42	517	1654
RNF11	144	16046.8	518	313
RPS15	144	6275.82	519	788
DUX4L1	143	1381.29	520	2119
ECSIT	143	16241.5	521	309
FASTKD5	143	3547.46	522	1225
MTG2	143	6349.43	523	779
OTULINL	143	11265.1	524	465
PRKACA	143	25224.5	525	175
SPDL1	143	6181.45	526	799
SPTAN1	143	9366.81	527	549
ANXA2	142	8443.83	528	602
PSMC3	142	6856.56	529	734
USP9X	142	10010.6	530	525
DDR2	141	8114.38	531	627
IARS2	141	6340.93	532	782
PTBP1	141	5124.14	533	929
RBM4	141	8771.81	534	585
HOXA1	140	19285.7	535	244
METTL15	140	10943.2	536	482
RBM3	140	13422.7	537	382
BET1	139	11135.4	538	467
H2BC21	139	13943.9	539	363
KRT31	139	20609.9	540	226
PSMD1	139	6558.37	541	763
SMAD2	139	14036.9	542	358
SURF6	139	4344.45	543	1050
TCTN3	139	9322.85	544	550
CAD	138	2943.23	545	1395
FAM120A	138	8829.58	546	579
GNB2	138	20037.9	547	235
H1-1	138	11411	548	460
HDAC4	138	10114	549	522
RCN2	138	4021.14	550	1111
REST	138	5841.58	551	841
RPL7A	138	2532.51	552	1550
XRN2	138	3207.97	553	1308
FBXW7	137	8277.32	554	610
HMOX2	137	14942.5	555	340
IGF2BP1	137	3217.05	556	1306
MRRF	137	3290.41	557	1284
PRPF31	137	11817.9	558	444
RAB5C	137	7942.63	559	649
IL7R	136	5594.57	560	873
TXN	136	6737.5	561	747
AHNAK	135	6362.48	562	774
ASPH	135	16577.5	563	293
BRIX1	135	4997.96	564	951
OGT	135	12337.1	565	423
PICK1	135	14584.7	566	345
TERF2	135	9380.43	567	548
TFRC	135	16707.9	568	290
UBA1	135	9182.74	569	560
UBE3A	135	9882.37	570	528
DCUN1D1	134	3686.51	571	1193
NDUFA12	134	2303.97	572	1664
NDUFA2	134	7761.64	573	655
NECTIN3	134	13345.5	574	385
PDCD6	134	12629.5	575	410
SND1	134	3895.37	576	1144
AKT1	133	11415.6	577	459
EIF4A1	133	2469.76	578	1575
MRPS28	133	2150.06	579	1728
NDUFS4	133	1836.87	580	1861
NOTCH2NLA	133	20564.7	581	228
RPS20	133	2161.95	582	1721
SF3B2	133	5469.72	583	887
SLC25A1	133	2404.29	584	1615
TGFB1	133	7423.45	585	677
DDX6	132	8640.42	586	593
MECOM	132	2338	587	1644
MTRES1	132	1316.95	588	2154
NOTCH2NLC	132	20489.1	589	230
RPL17	132	11503.7	590	457
SOAT1	132	5072.56	591	937
TRMT61B	132	1363.59	592	2128
YARS2	132	23923.9	593	182
CSNK1A1	131	7775.05	594	653
GCN1	131	5985.35	595	822
PSMB1	131	12302.9	596	425
RAC1	131	11702.6	597	450
AHSA1	130	2661.1	598	1505
DSP	130	3469.41	599	1241
GNL2	130	4206.12	600	1075
H3-4	130	8815.51	601	580
KAT5	130	15052.8	602	339
MED29	130	20891.5	603	219
POLR2B	130	4719.78	604	996
RPL22	130	2985.27	605	1378
SERPINH1	130	6567.38	606	761
AUH	129	834.499	607	2603
COPA	129	4040.27	608	1106
MAGED1	129	8703.27	609	589
SMC1A	129	13636.7	610	370
SRSF7	129	4228.72	611	1073
TRIP6	129	11806.4	612	445
BECN1	128	10742	613	490
CHCHD3	128	10146.9	614	520
DBN1	128	6345.78	615	781
HTRA2	128	5265.82	616	912
KRTAP10-8	128	9170.31	617	561
SKP1	128	17155.3	618	282
SRSF1	128	3793.32	619	1164
COX5A	127	3926.29	620	1135
GOLT1B	127	7986.94	621	641
HP1BP3	127	4055.34	622	1102
NNT	127	3923.71	623	1136
RHOT2	127	5744	624	854
C15orf48	126	2414	625	1610
ILK	126	4912.18	626	963
LASP1	126	19188.8	627	247
RPS7	126	1695.79	628	1938
EIF6	125	3984.12	629	1120
FGFR3	125	15978.3	630	316
ICAM1	125	5781.46	631	848
MDFI	125	16920.4	632	286
NOP53	125	8503.56	633	600
RPL27	125	1980.45	634	1799
EED	124	5473.17	635	885
KRT40	124	9504.84	636	544
MBD1	124	11104.1	637	470
PCMT1	124	5461.65	638	890
PSMC2	124	5196.61	639	917
RBM45	124	3593.09	640	1215
DYNLL1	123	12461.1	641	416
ECH1	123	5065.7	642	939
GFAP	123	10245.6	643	515
IARS1	123	1931.54	644	1820
MTIF3	123	8176.69	645	620
NIFK	123	2708.83	646	1484
RAB11A	123	9072.09	647	567
SLC3A2	123	7144.6	648	702
VAPB	123	8024.66	649	637
FLOT1	122	9023.52	650	570
GBF1	122	4261.57	651	1069
GSN	122	13266.1	652	386
OFD1	122	5477.78	653	884
PRKAR2B	122	33653.7	654	123
RBBP4	122	6662.1	655	753
CDK1	121	5559.24	656	878
FGF13	121	16395.3	657	303
KHSRP	121	3871.91	658	1152
MTUS2	121	10128	659	521
NDUFA8	121	3495.34	660	1236
RAB1A	121	4822.14	661	980
AGO1	120	2221.92	662	1701
AKR1B1	120	11848.6	663	442
ATP6V1B2	120	3905.45	664	1142
CCNC	120	9655.8	665	539
IGSF8	120	5632.87	666	868
LYN	120	16241.2	667	310
MED9	120	6168	668	802
POLR2E	120	6089.42	669	812
RANBP2	120	4669.64	670	1005
RTCB	120	2520.83	671	1554
SF3A1	120	3732.26	672	1181
LGALS3	119	17155.6	673	281
NDUFA7	119	2541.09	674	1545
NGRN	119	2138.48	675	1731
PRPF19	119	2229.3	676	1696
RPS19	119	2310.24	677	1662
AMBRA1	118	2267.97	678	1679
CALCOCO2	118	6725.44	679	749
CSE1L	118	3856.26	680	1155
HK1	118	3933.88	681	1131
HSPA1B	118	6255.1	682	790
MTCO2P12	118	2316.95	683	1658
MYH10	118	2890.56	684	1416
NUDT21	118	3671.32	685	1196
RPL24	118	1244.43	686	2215
SEC22B	118	13597.9	687	374
CCDC90B	117	2177.39	688	1715
DLAT	117	2323.54	689	1652
EMC4	117	3021.39	690	1363
H3C14	117	8531.17	691	599
INSL6	117	9131.57	692	564
RPS17	117	2814.32	693	1459
ARRB2	116	19382.4	694	242
BARD1	116	4826.43	695	979
CGAS	116	6489.98	696	769
HNRNPH3	116	3021.3	697	1364
HSF2BP	116	11270.5	698	464
IGF2BP2	116	1824.96	699	1865
IKBKG	116	13617.4	700	371
MED19	116	4377.02	701	1047
NMRAL1	116	2598.67	702	1526
PURG	116	2659.9	703	1506
SET	116	8715.42	704	588
TCF4	116	23718.7	705	184
TFG	116	10499.5	706	499
ZNF668	116	2164.52	707	1719
CDK8	115	6003.07	708	817
NUDC	115	7312.49	709	691
PLK1	115	9784.28	710	532
PRDX6	115	5045.52	711	942
PUF60	115	2575.38	712	1533
RPLP2	115	4193.76	713	1077
S100A9	115	13916.4	714	364
SHC1	115	5365.8	715	901
TPI1	115	6214.52	716	795
AKAP8L	114	4768	717	989
AURKAIP1	114	1147.59	718	2288
NR3C1	114	12256.6	719	427
PRKAR1A	114	6134.82	720	806
SUCLA2	114	2983.19	721	1379
ZC3H10	114	4866.28	722	972
ALDOA	113	4966.95	723	955
ATP6AP2	113	7359.84	724	685
H2BC9	113	10945.9	725	481
HSPA1L	113	5967.6	726	826
NUMA1	113	4691.87	727	1003
PPARG	113	6947.29	728	724
RPN2	113	6816.03	729	739
STAT1	113	6717.33	730	750
AARS2	112	8929.07	731	576
ARF6	112	10162	732	518
CEP170	112	7238.44	733	697
MRPS25	112	2136.77	734	1732
NDUFS5	112	7618.87	735	666
NDUFV3	112	3355.86	736	1269
PSMD3	112	2258.36	737	1686
RAB2A	112	4492	738	1027
RMDN3	112	6496.23	739	768
SLC25A12	112	3008.22	740	1372
ACTN1	111	5775.6	741	851
ATP5PD	111	2906.94	742	1412
CCND1	111	5880.21	743	834
CHCHD1	111	1594.5	744	2000
GRPEL1	111	2502.47	745	1561
LARS1	111	2563.91	746	1536
MRPS6	111	1561.22	747	2017
MTRF1L	111	321.815	748	3471
NKX2-1	111	3574.51	749	1219
OCRL	111	5235.95	750	914
PIK3R1	111	14827.1	751	341
RNPS1	111	4896.56	752	966
RPL8	111	1702.54	753	1934
SMAD4	111	21576.9	754	211
SUPT5H	111	4245.11	755	1070
USP11	111	4368.83	756	1048
DRD2	110	40673.6	757	97
LACTB	110	1986.52	758	1798
MED20	110	3218.9	759	1305
NME2	110	5550.17	760	879
PFDN5	110	14004.8	761	359
POP1	110	3400.56	762	1258
PRKCB	110	9740.09	763	535
RPL28	110	2331.72	764	1647
SART1	110	2086.78	765	1753
SRSF5	110	2267.54	766	1680
WDR76	110	1676.86	767	1948
ETFB	109	1614.05	768	1984
GNB1	109	14210	769	353
HNRNPA0	109	3150.39	770	1320
PDS5A	109	12385	771	420
PRKCA	109	18490.7	772	256
PSMC4	109	3578.72	773	1217
PTCH1	109	17007.7	774	284
REL	109	18918.5	775	252
RHOA	109	11361	776	461
RPL36	109	1634.22	777	1975
RPS27	109	6831.17	778	738
SMAD3	109	13109.7	779	393
CACYBP	108	5472.15	780	886
COQ9	108	5027.73	781	947
DNAJC7	108	3078.24	782	1339
MYO6	108	2986.14	783	1377
RPUSD4	108	803.836	784	2650
TRA2A	108	2027.31	785	1781
UBE2A	108	3172.55	786	1318
ZFR	108	6690.37	787	751
APBB1	107	7619.3	788	665
ATG16L1	107	6945.5	789	725
DDX28	107	1335.68	790	2145
DMWD	107	6903.75	791	728
IMMP1L	107	2637.25	792	1509
NOS2	107	2487.33	793	1569
PSMC1	107	6535.37	794	765
TMEM216	107	5325.55	795	907
IPO5	106	3103.39	796	1332
JMJD6	106	7094.29	797	710
PTRH2	106	16984.4	798	285
SDHB	106	2285.29	799	1671
ATN1	105	9573.86	800	540
CSNK2A2	105	7195.71	801	699
DDX39A	105	20564.3	802	229
IRS4	105	1937.59	803	1817
MCUR1	105	714.709	804	2752
MRPL50	105	1128.1	805	2309
MTHFD1	105	2251.32	806	1689
OPA1	105	8151.31	807	625
PPM1G	105	5672.53	808	863
SNRPD1	105	1772.06	809	1904
SNU13	105	1529.85	810	2035
TMEM70	105	1227.19	811	2226
TPM3	105	3204.97	812	1311
DICER1	104	4419.23	813	1040
KANK2	104	8369.16	814	607
NDUFA6	104	525.705	815	3046
PAICS	104	5388.28	816	897
PDLIM7	104	5646.21	817	867
RALY	104	2218.45	818	1702
U2SURP	104	4880.99	819	970
BCKDHA	103	1140.61	820	2302
CRK	103	9199.26	821	559
DCAF15	103	4582.72	822	1014
GNAS	103	16226.1	823	312
MAPRE1	103	6488.87	824	770
MRPL39	103	3294.31	825	1282
MTCH1	103	2961.13	826	1391
RBPMS	103	6875.06	827	731
SLC18A2	103	46236.7	828	80
STAT3	103	18655.1	829	253
TCTN2	103	9015.89	830	572
ACLY	102	3055.83	831	1343
CBX6	102	3663.34	832	1198
CSNK1E	102	13130.7	833	392
FGFR1	102	8618.05	834	594
H2BC5	102	10309.1	835	510
MAPK1	102	10791	836	489
MED12	102	4036.39	837	1107
MED23	102	7175.58	838	700
RELA	102	11271.4	839	463
SETDB1	102	8257.4	840	612
TSC1	102	7700.96	841	661
TSG101	102	8063.98	842	633
ZC3HAV1	102	1992.91	843	1793
AGTR1	101	16668.2	844	291
ARRB1	101	10871	845	485
CAVIN1	101	5494.48	846	882
DIABLO	101	3645.47	847	1204
EEF1A2	101	16452.5	848	300
KPRP	101	13178.8	849	389
LEO1	101	8890.52	850	578
MACROH2A1	101	2051.79	851	1769
MAVS	101	5728.67	852	857
MLF2	101	5899.56	853	832
NOP58	101	1562.18	854	2016
PFKP	101	3345.72	855	1271
PSMD11	101	2363.74	856	1635
SLC38A2	101	18446.9	857	259
SUCLG2	101	3963.52	858	1124
TOMM20	101	3463.88	859	1245
A2M	100	11902.2	860	440
ADAMTSL4	100	9016.23	861	571
APC	100	6594.45	862	758
COPB1	100	5976.86	863	824
EIF4B	100	2974.86	864	1383
FASTKD3	100	4294.28	865	1059
HNRNPH2	100	1225.1	866	2230
MAGOH	100	1869.28	867	1840
NOTCH1	100	7342.39	868	687
POR	100	3247.02	869	1297
RPS8	100	1155.05	870	2280
ST7	100	5005.95	871	950
TECR	100	3148.81	872	1321
TUBB6	100	2276.65	873	1674
OAT	99	2432.12	874	1596
PRPF6	99	3268.38	875	1293
SLC25A46	99	2874.96	876	1425
TRIP13	99	16327	877	305
YES1	99	6862.68	878	733
MAP2K1	98	5028.82	879	945
MRPL13	98	2198.63	880	1712
MTRF1	98	377.525	881	3339
POLR2C	98	5310.52	882	909
PPIE	98	4645.22	883	1006
SEC23A	98	6135.42	884	805
ACTN4	97	3867.46	885	1153
APOE	97	3624.97	886	1207
DLK1	97	15762.5	887	324
FLNB	97	1948.22	888	1815
GSK3A	97	3813.67	889	1161
HECW2	97	4295.69	890	1058
OCLN	97	12643.3	891	409
PML	97	9254.99	892	555
PPP2CB	97	5442.37	893	892
RPL38	97	3406.98	894	1257
RTN4	97	12129.1	895	432
TRIM29	97	11563.7	896	455
UCHL3	97	2009.26	897	1786
USP2	97	5231.34	898	915
VTN	97	12197.1	899	430
CLPB	96	8036.13	900	636
GRK5	96	6618.99	901	755
H2AC20	96	12415.5	902	418
NANOG	96	5611.85	903	870
NCSTN	96	4703.45	904	1001
NUP93	96	3908.23	905	1141
PDIA4	96	4606.55	906	1011
POT1	96	5598.84	907	871
PSEN1	96	7041.21	908	715
SNRPA	96	4502.66	909	1026
SSR4	96	2894.63	910	1413
TRIM23	96	6241.85	911	791
UBR4	96	7969.82	912	646
BCAS2	95	3300.46	913	1281
DCAF7	95	3038.08	914	1353
GNAI2	95	13871	915	365
MARS1	95	1978.37	916	1802
MYL12A	95	948.312	917	2480
PDCD6IP	95	4714.51	918	998
SMARCD1	95	7334.44	919	688
ACO2	94	3138.82	920	1324
ATP5PF	94	2234.25	921	1693
ATP6V0D1	94	2669.04	922	1500
DDX58	94	12417.2	923	417
EPB41	94	3361.96	924	1268
FLCN	94	12867.5	925	402
IQCB1	94	8060.1	926	634
KRT34	94	7126.48	927	703
MTOR	94	13637.5	928	369
NFS1	94	1608.13	929	1987
NOLC1	94	2371.85	930	1633
RAB9A	94	3995.06	931	1117
SNRPD2	94	2321.41	932	1653
SON	94	1763.23	933	1907
STK4	94	3197.96	934	1314
TTN	94	3010.64	935	1369
ABI2	93	10472.6	936	501
AKAP9	93	20935.7	937	217
ELOB	93	5795.87	938	847
LATS2	93	4913.46	939	962
MAPK3	93	8745.79	940	586
MLH1	93	5759.02	941	852
NEDD4L	93	18471.4	942	258
RARS1	93	1542.5	943	2026
RRP8	93	1807.43	944	1875
SRSF2	93	2543.94	945	1544
SVIL	93	2877.17	946	1423
TAGLN2	93	2205.31	947	1710
UBE2N	93	6292.04	948	787
UBE2O	93	5897.5	949	833
ACADM	92	915.125	950	2511
ATP1B3	92	8610.33	951	595
CTTN	92	2871.69	952	1429
FHL3	92	8396.2	953	606
LPAR1	92	17484.1	954	274
MCM4	92	3824.41	955	1159
NSD2	92	3883.49	956	1148
PARL	92	1732.41	957	1922
PEBP1	92	3559.07	958	1223
SAFB	92	1452.91	959	2068
SAMM50	92	1878.95	960	1836
STRAP	92	1745.37	961	1918
TRAF1	92	10497.2	962	500
ZNF638	92	4513.47	963	1024
CD44	91	7327.3	964	689
EIF3E	91	1259.54	965	2205
HDGF	91	1150.92	966	2285
KPNA1	91	2390.43	967	1624
MAPK14	91	9566.17	968	541
NDUFAF1	91	2714.68	969	1482
RAF1	91	3927.68	970	1133
SRP14	91	908.409	971	2521
UQCRQ	91	1030.45	972	2396
ANXA7	90	9093.21	973	565
BANP	90	17833	974	269
DARS1	90	978.424	975	2448
DDX21	90	856.919	976	2577
ECPAS	90	13421.9	977	383
INCA1	90	6105.07	978	809
KTN1	90	5140.09	979	928
MIB1	90	6105.76	980	808
MRPS12	90	559.885	981	2983
MSN	90	2816.93	982	1454
OIP5	90	7972.24	983	644
PTPN11	90	10553.6	984	496
SH3GLB1	90	11107.5	985	469
SH3KBP1	90	3632.11	986	1206
STK11	90	10422.2	987	505
TADA2A	90	2397.29	988	1619
TRIM21	90	3773.64	989	1169
UBQLN4	90	9545.1	990	542
UBXN1	90	3028.03	991	1359
ABL1	89	8317.64	992	608
DDX31	89	8815.09	993	581
FLNC	89	4921.09	994	961
NBPF19	89	4591.7	995	1012
U2AF1	89	909.943	996	2517
ZNF326	89	1257.16	997	2206
ALDH3A2	88	2490.08	998	1567
CAMK2D	88	4489.54	999	1028
CDK4	88	5828.93	1000	842
DVL2	88	3886.06	1001	1147
DYNC1I2	88	5865.19	1002	838
EEF1B2	88	1546	1003	2025
ERBB3	88	5057.61	1004	940
FHL2	88	15998.5	1005	314
INO80B	88	4018.54	1006	1112
KNOP1	88	2287.56	1007	1669
MED1	88	3039.2	1008	1350
MED14	88	3661.3	1009	1199
NDUFAB1	88	1881.64	1010	1835
NME1	88	2908.21	1011	1411
PRKCZ	88	7215.52	1012	698
PTGES3	88	3271.28	1013	1292
STAU2	88	1417.28	1014	2088
SURF1	88	646.165	1015	2843
TEFM	88	639.335	1016	2854
TRA2B	88	1419.53	1017	2086
TUBB8	88	20023.1	1018	236
ZDHHC17	88	7668.17	1019	663
ZYX	88	5362.37	1020	902
ARNT	87	3769.3	1021	1171
CA9	87	4266.92	1022	1066
KHDRBS2	87	5078.48	1023	936
MRPL1	87	953.354	1024	2476
MRPL9	87	994.494	1025	2429
NACA	87	1748.83	1026	1916
NDUFB10	87	1920.11	1027	1822
PPP2R2B	87	2823.01	1028	1450
PPP5C	87	4156.19	1029	1087
PRKAR2A	87	5667.48	1030	866
RMND1	87	5971.36	1031	825
RPL36AL	87	4108.65	1032	1095
SMC2	87	9509.29	1033	543
TGFBR2	87	4707.93	1034	999
TOP2A	87	1596.26	1035	1998
CEP70	86	7678.19	1036	662
COPG1	86	5376.57	1037	898
LARP4B	86	2396.81	1038	1621
MCUB	86	438.857	1039	3202
MED22	86	3743.04	1040	1177
MFAP1	86	3855.2	1041	1156
NEURL4	86	3086.75	1042	1336
NOTCH2	86	19267.6	1043	246
PAK1	86	2414.11	1044	1608
RBBP7	86	3545.8	1045	1226
RBM34	86	1092.89	1046	2340
SART3	86	1669.6	1047	1953
TCOF1	86	8010.19	1048	638
YIPF3	86	23707.7	1049	185
AHCY	85	1110.02	1050	2327
ARF4	85	3527.05	1051	1231
COX2	85	416.099	1052	3245
EIF3B	85	822.074	1053	2625
ENG	85	7665.22	1054	664
FKBP5	85	4431.33	1055	1037
MED21	85	4199.64	1056	1076
PFDN2	85	3926.7	1057	1134
PRDM16	85	1121.63	1058	2318
PSMA7	85	3441.54	1059	1250
RBM10	85	1864.42	1060	1843
AMOT	84	4159.65	1061	1086
CCDC120	84	5198.11	1062	916
CHTOP	84	1646.67	1063	1968
CPT1A	84	1797.95	1064	1880
DCTN2	84	1782.3	1065	1895
FOS	84	4676.9	1066	1004
KRTAP10-7	84	6015.76	1067	816
LARS2	84	4185.29	1068	1079
MAP4	84	2505.49	1069	1560
MED17	84	2417.92	1070	1605
PPP2R2A	84	4433.58	1071	1034
PUM3	84	982.014	1072	2441
TBK1	84	3685.82	1073	1194
TNIK	84	2111.31	1074	1739
ANG	83	1592.98	1075	2002
CCR1	83	17815.3	1076	270
FH	83	1899.23	1077	1826
KHDRBS3	83	7396.45	1078	680
MCU	83	5319.34	1079	908
OXCT1	83	1629.58	1080	1978
PGR	83	1777.65	1081	1901
RANBP9	83	4011.64	1082	1114
SEPTIN2	83	1598.41	1083	1996
SLC25A24	83	5153.66	1084	924
TANK	83	3819.1	1085	1160
TPM1	83	3278.95	1086	1289
YY1	83	8784.78	1087	583
ZCCHC10	83	8998.12	1088	573
ADAR	82	1700.32	1089	1935
CD2BP2	82	2435.32	1090	1593
CTBP1	82	7742.37	1091	657
EPAS1	82	2930.72	1092	1402
FIP1L1	82	2103.64	1093	1743
GOT1	82	8166.49	1094	624
GPATCH4	82	1167.24	1095	2269
GPI	82	5013.18	1096	949
JPH3	82	5744.93	1097	853
PRKAA1	82	7597.14	1098	667
PRKAA2	82	11804.6	1099	447
RPUSD3	82	826.851	1100	2614
SUGT1	82	4402.39	1101	1044
TSR1	82	990.605	1102	2433
ATXN2	81	2328.12	1103	1648
CASP6	81	5369.06	1104	900
DDX20	81	2094.52	1105	1749
ELOC	81	3030.89	1106	1358
ERG	81	3377.36	1107	1263
FLII	81	806.474	1108	2647
LGALS1	81	9138.12	1109	562
PDE4DIP	81	6512.05	1110	767
SAR1A	81	12821.7	1111	405
SCLT1	81	2720.07	1112	1479
SEC31A	81	6740.34	1113	746
SYVN1	81	8594.82	1114	596
AKAP1	80	6868.16	1115	732
ATG9A	80	7972.61	1116	643
ATM	80	10511.3	1117	498
CNGB1	80	2420.84	1118	1604
CRYZ	80	1422.57	1119	2083
CSNK1D	80	9851.92	1120	530
CTDP1	80	2313.69	1121	1660
MVP	80	3992.93	1122	1118
PTPN6	80	4852.02	1123	975
RAB5IF	80	770.956	1124	2676
SRSF10	80	723.616	1125	2743
TDRD3	80	1763.57	1126	1906
TRAF4	80	6001.33	1127	818
UBE2V1	80	6206.88	1128	796
USP39	80	1088.68	1129	2344
ALDH2	79	3089.18	1130	1335
ANXA5	79	2914.66	1131	1409
CIAO1	79	3290.41	1132	1285
COX14	79	661.018	1133	2820
DCD	79	1883.03	1134	1834
DIMT1	79	901.834	1135	2527
KCTD10	79	4773.83	1136	988
KRT1	79	1806	1137	1876
PDCD11	79	2404.9	1138	1614
PMP22	79	10262.5	1139	513
PRPF3	79	1987.76	1140	1796
PRPF4B	79	2217.3	1141	1703
RBM19	79	612.966	1142	2896
REXO4	79	599.936	1143	2915
SEPTIN7	79	1580.95	1144	2008
SF3B4	79	2274.9	1145	1675
SIAH1	79	8699.8	1146	590
TCF7L2	79	3892.7	1147	1145
TNPO1	79	5101.76	1148	933
TUBB4A	79	2381.02	1149	1627
UNK	79	2933.08	1150	1401
VIPR2	79	27601.4	1151	157
ZFP36	79	3276.25	1152	1290
ALDH1B1	78	1723.2	1153	1925
CELF1	78	2609.32	1154	1518
CIRBP	78	2493.14	1155	1565
E2F3	78	10628	1156	493
ELAVL2	78	1954.66	1157	1812
FIS1	78	7730.56	1158	658
H3-3A	78	1899.1	1159	1827
KLK6	78	6313.8	1160	783
KRTAP5-9	78	4162.23	1161	1085
LCK	78	4643.14	1162	1008
MKRN2	78	3667.88	1163	1197
MTNR1A	78	5598.24	1164	872
PEX2	78	1764.65	1165	1905
SMU1	78	1209.18	1166	2244
SPAG8	78	4172.87	1167	1082
TLN1	78	4410.79	1168	1042
TRIM66	78	2883.78	1169	1418
VASN	78	4720.67	1170	995
AATF	77	2039.08	1171	1775
AGPS	77	1316.03	1172	2155
AKAP8	77	1865.01	1173	1842
CARM1	77	2435.93	1174	1591
CTR9	77	2572.26	1175	1534
GSTK1	77	1856.72	1176	1847
HDAC11	77	2677.28	1177	1496
KRTAP6-2	77	5028.01	1178	946
KRTAP9-2	77	5340.08	1179	905
MCRS1	77	7050.89	1180	714
NOC4L	77	2838.03	1181	1444
PATZ1	77	6753.37	1182	745
RBM8A	77	2430.06	1183	1598
RPS16	77	2012.22	1184	1785
SEC23B	77	4175.9	1185	1081
SKI	77	1821.08	1186	1870
SRSF9	77	609.61	1187	2901
TJP1	77	2760.36	1188	1468
TOMM5	77	588.407	1189	2932
TXNIP	77	7125.09	1190	704
UQCRH	77	2485.3	1191	1570
ALAS1	76	1956.94	1192	1811
CAMK2A	76	8242	1193	613
CCDC137	76	876.823	1194	2559
COMT	76	12467	1195	414
COPS3	76	3898.67	1196	1143
CTNND1	76	2000.11	1197	1787
EIF3L	76	526.422	1198	3044
EPHA2	76	4362.13	1199	1049
H2AC21	76	2764.98	1200	1467
KIF5B	76	4078.29	1201	1099
NEDD1	76	2142.29	1202	1730
NSF	76	3010.09	1203	1370
POLR2H	76	1182.2	1204	2262
SCO1	76	923.641	1205	2504
SHANK3	76	6166.19	1206	803
SMC4	76	1391.3	1207	2103
SUCLG1	76	1525.56	1208	2038
AMH	75	2338.11	1209	1643
ATP1B1	75	3653.33	1210	1201
CD79A	75	11033.5	1211	474
GOPC	75	13076.7	1212	394
H4C1	75	2750.63	1213	1470
HELZ	75	3516.98	1214	1233
KCNJ6	75	9319.34	1215	551
KRTAP6-3	75	4432.63	1216	1036
MED31	75	4835.24	1217	978
MED8	75	3039.05	1218	1351
MYCBP2	75	9315.43	1219	552
NDUFA13	75	2381.85	1220	1626
NDUFB9	75	918.611	1221	2508
PGD	75	2062.05	1222	1765
SEC13	75	3369.41	1223	1265
ATP5F1D	74	1317.05	1224	2153
CALM3	74	5671.36	1225	864
CCDC33	74	3414.52	1226	1255
COA3	74	1500.52	1227	2052
GFM2	74	306.477	1228	3523
ITGB1	74	4967.09	1229	954
MAPK7	74	2249.02	1230	1691
MCCC2	74	1300	1231	2177
MED10	74	1300.57	1232	2176
MORF4L1	74	4777.18	1233	987
MRPL19	74	800.875	1234	2654
NIP7	74	1185.9	1235	2258
PELO	74	2099.56	1236	1745
PFDN1	74	10996.4	1237	478
PRKCI	74	3394.53	1238	1259
RAB10	74	2975.09	1239	1382
TXLNA	74	3950.6	1240	1127
UCHL5	74	2614.28	1241	1514
VPS29	74	5141.91	1242	927
ZNF574	74	1715.46	1243	1930
CAPN1	73	3791.96	1244	1165
CBX5	73	3746.44	1245	1176
COMMD4	73	10984.6	1246	479
DDX56	73	911.602	1247	2515
EMC8	73	2723.56	1248	1478
ESYT1	73	2028.39	1249	1780
ITCH	73	4766.1	1250	990
MAP7D1	73	5302.98	1251	910
MED26	73	1440.76	1252	2072
MFN2	73	1599.63	1253	1994
MME	73	13182.1	1254	388
MTG1	73	882.131	1255	2553
PRDX5	73	2017.25	1256	1783
PSMD12	73	5112.07	1257	931
RPS6KA2	73	3329.68	1258	1274
SF3A2	73	1633.08	1259	1976
STX7	73	3303.45	1260	1280
SUN2	73	4858.52	1261	973
TYK2	73	6146.02	1262	804
UTP4	73	2384.26	1263	1625
VAC14	73	8811.44	1264	582
ADSL	72	2333.84	1265	1646
COX6C	72	732.373	1266	2731
CREBBP	72	7970.04	1267	645
EIF3H	72	3450.17	1268	1248
EXOC7	72	12034.1	1269	434
HMGN2	72	5673.48	1270	861
LUC7L3	72	979.545	1271	2445
MOGS	72	6805.63	1272	743
RPS6KA3	72	2449.36	1273	1582
SMARCA4	72	7289.19	1274	693
SUPV3L1	72	835.514	1275	2601
TMEM33	72	979.058	1276	2447
TSNAX	72	4273.01	1277	1064
VBP1	72	2377.88	1278	1628
CDC20	71	2879.41	1279	1421
CLTA	71	1937.2	1280	1818
HCK	71	7034.76	1281	716
KPNA4	71	3254.83	1282	1295
MAGI1	71	3569.3	1283	1221
MED28	71	2680.46	1284	1495
NAP1L4	71	1224.57	1285	2231
PLEKHF2	71	9219.17	1286	557
POLDIP3	71	2755.29	1287	1469
SEPTIN9	71	897.676	1288	2530
SLC25A4	71	1189.05	1289	2257
SMARCE1	71	3554.05	1290	1224
STRBP	71	1285.88	1291	2186
UBE2D1	71	3531.97	1292	1229
VAV1	71	2358.54	1293	1637
VCL	71	2233.26	1294	1695
ZRANB2	71	1738.76	1295	1920
ANP32B	70	1424.72	1296	2082
ARMCX3	70	1351.32	1297	2134
COX5B	70	1752.19	1298	1914
GNAI1	70	15834.5	1299	321
KRTAP1-1	70	3100.15	1300	1333
MPHOSPH10	70	820.116	1301	2627
NUFIP1	70	8175.03	1302	621
POLR2G	70	2455.78	1303	1578
PPA1	70	1395.58	1304	2101
RAB35	70	2814.63	1305	1458
RPS24	70	562.714	1306	2977
ZNF512	70	598.44	1307	2921
APOO	69	678.572	1308	2809
ARID5A	69	3880.09	1309	1149
CD177	69	3075.12	1310	1341
CD247	69	5461.94	1311	889
CNTRL	69	1310.43	1312	2161
CSTF2	69	3237.66	1313	1300
DUSP22	69	2045.38	1314	1771
ECI2	69	1565.24	1315	2014
GNAI3	69	8112.22	1316	628
GRB10	69	3779.96	1317	1167
MISP	69	4724.37	1318	993
MRPS36	69	546.902	1319	3005
PDPK1	69	3043.57	1320	1346
SERPINB3	69	10279.8	1321	512
TPP1	69	891.519	1322	2538
ARF1	68	3033.3	1323	1356
ATL3	68	8945.48	1324	575
CALM2	68	2939.92	1325	1397
CBS	68	4191.13	1326	1078
CCND2	68	1108.78	1327	2329
CD74	68	5985	1328	823
CEP55	68	2433.38	1329	1595
CISD3	68	562.984	1330	2976
COX7C	68	184.977	1331	3931
DNAJC5	68	11573.6	1332	454
EPB41L5	68	12653.8	1333	408
GMPS	68	1691.77	1334	1941
H2AC13	68	978.065	1335	2449
HECTD1	68	3719.21	1336	1187
IL16	68	4513.65	1337	1023
LAMTOR1	68	8950.99	1338	574
MED6	68	694.152	1339	2780
NCK1	68	4562.11	1340	1017
OTX1	68	2941.27	1341	1396
PDPR	68	1477.01	1342	2060
PPM1B	68	2286.61	1343	1670
PSMD13	68	786.023	1344	2666
PSMD6	68	3752.29	1345	1174
RARA	68	4177.44	1346	1080
RPSAP58	68	462.411	1347	3162
SRSF11	68	1123.94	1348	2315
SRSF6	68	459.972	1349	3166
TMEM237	68	8174.48	1350	622
UBASH3B	68	3723.37	1351	1184
VPS35	68	2339.67	1352	1641
VRK3	68	888.384	1353	2540
WWP1	68	3245.72	1354	1298
ACTL6A	67	814.719	1355	2634
AGO3	67	827.884	1356	2611
AP3B1	67	3456.67	1357	1246
ARHGDIA	67	1532.27	1358	2033
CCDC106	67	2894.57	1359	1414
CSK	67	9712.44	1360	538
CTSD	67	4622.64	1361	1010
CYCS	67	3917.91	1362	1137
DDX24	67	393.796	1363	3287
DTX2	67	5988.57	1364	821
ESRRB	67	3776.3	1365	1168
FSCN1	67	1353.95	1366	2131
MED16	67	1964.19	1367	1807
MED30	67	2552.34	1368	1539
NCOR1	67	3780.09	1369	1166
NOP16	67	1399.19	1370	2096
PNMA1	67	2916.79	1371	1408
PRKCSH	67	3329.26	1372	1275
SEC24A	67	2707.47	1373	1485
SEC24B	67	3955.75	1374	1125
SH2D3C	67	1479.45	1375	2059
SLC25A51	67	745.942	1376	2705
TAB1	67	2575.45	1377	1532
TLE1	67	12787.9	1378	406
BMPR1A	66	6613.77	1379	756
CBX4	66	4475.39	1380	1029
CDK5RAP2	66	6845.01	1381	737
COX7A2	66	486.27	1382	3114
DNMT1	66	7155.33	1383	701
ELK4	66	2969.39	1384	1388
EPB41L3	66	2116.89	1385	1736
F2RL1	66	13425.4	1386	381
GJA1	66	3931.37	1387	1132
GLE1	66	4030.84	1388	1108
HMG20A	66	4332.18	1389	1051
IPO9	66	2661.75	1390	1504
NUP98	66	3041.48	1391	1349
PAK6	66	3018.57	1392	1365
PIAS1	66	2556.53	1393	1537
RPGRIP1L	66	1663.6	1394	1956
SEC24C	66	948.209	1395	2481
SPG21	66	4302.31	1396	1057
SPRTN	66	558.289	1397	2986
SPRY2	66	3771.78	1398	1170
TGM1	66	8478.11	1399	601
TOP3B	66	763.065	1400	2686
TP63	66	3013.8	1401	1368
WDR1	66	1399.24	1402	2095
ZRANB1	66	3659.61	1403	1200
ACAA2	65	1220.94	1404	2234
ATXN10	65	2695.41	1405	1491
BAIAP2	65	6274.62	1406	789
CBL	65	4318.15	1407	1055
CEP131	65	1517.11	1408	2041
EFNB1	65	12318.4	1409	424
EIF4A2	65	1096.35	1410	2335
KLHL20	65	3229.62	1411	1301
LAMP3	65	12026.8	1412	435
NAGK	65	6309.83	1413	784
NUP50	65	1023.42	1414	2407
PLEKHG4	65	6808.81	1415	741
POLG	65	1311.82	1416	2160
PRKACB	65	5852.33	1417	840
PSIP1	65	4891.26	1418	969
RAB14	65	2126.53	1419	1734
RFC3	65	591.684	1420	2929
SOCS1	65	2104.05	1421	1742
SRPRA	65	1445.44	1422	2069
TCEA2	65	5374.21	1423	899
TTC1	65	3593.48	1424	1214
UBE2D2	65	3886.61	1425	1146
USP19	65	1707.55	1426	1933
WDR33	65	4044.29	1427	1105
WDR46	65	1045.98	1428	2387
WRAP73	65	1211.99	1429	2240
YTHDC1	65	5390.8	1430	896
BASP1	64	2453.2	1431	1579
BCL2L1	64	1398.21	1432	2098
CCAR1	64	911.657	1433	2514
CNNM3	64	3411.17	1434	1256
DOCK8	64	1986.87	1435	1797
DSG1	64	877.481	1436	2558
FTH1	64	5878.02	1437	836
GEM	64	3196.29	1438	1315
H2AZ1	64	1109.41	1439	2328
KRTAP1-3	64	2086.56	1440	1754
MED15	64	1466.3	1441	2062
MRPL52	64	324.17	1442	3464
NCK2	64	3948.37	1443	1128
NOC2L	64	1308.24	1444	2166
PABPN1	64	956.616	1445	2472
PARD3	64	6814.49	1446	740
PCCB	64	3447.46	1447	1249
PON2	64	3950.88	1448	1126
PTCD1	64	1273.96	1449	2192
PXN	64	2609.93	1450	1517
RAD23B	64	1815.38	1451	1873
RDX	64	3085.5	1452	1337
SCN3B	64	4933.5	1453	958
SIRT4	64	508.615	1454	3073
SURF4	64	1466.53	1455	2061
WDR26	64	2578.13	1456	1531
ABI1	63	2375.85	1457	1629
ARHGEF2	63	2259.2	1458	1685
BLK	63	4169.67	1459	1083
C1orf35	63	1601.37	1460	1993
CCT6B	63	2653.14	1461	1507
CENPJ	63	1305.62	1462	2170
CMTM5	63	11778.5	1463	449
CPS1	63	2431.69	1464	1597
GATA1	63	2080.18	1465	1756
HOXC8	63	4814.32	1466	984
HSP90AB3P	63	1463.47	1467	2063
IVD	63	6966.74	1468	721
KMT2A	63	3273.7	1469	1291
NUP133	63	1224.13	1470	2232
PHF6	63	255.665	1471	3679
PLCG1	63	4533.5	1472	1020
PPP6R1	63	5065.81	1473	938
SNRPB2	63	622.254	1474	2883
STX11	63	4563.1	1475	1016
SUMO1	63	3585.3	1476	1216
YBX1	63	778.699	1477	2673
ACADVL	62	2059.76	1478	1767
AGTRAP	62	5161.56	1479	922
AQP1	62	4893.66	1480	968
BCL2L14	62	762.937	1481	2687
COPS4	62	2492.92	1482	1566
GOLGA5	62	7403.52	1483	679
IRAK1	62	709.624	1484	2757
KCTD17	62	2956.51	1485	1392
L3MBTL3	62	5452.41	1486	891
LNX2	62	2405.2	1487	1613
MED7	62	3604.42	1488	1209
NUP107	62	750.904	1489	2700
PPM1A	62	7446.96	1490	673
RAB8A	62	1185.5	1491	2259
RAP1GDS1	62	6067.96	1492	813
RBMS1	62	972.967	1493	2456
RFC2	62	717.805	1494	2750
SLC16A1	62	1350	1495	2135
SLC22A4	62	12692.4	1496	407
SNX2	62	10319.6	1497	508
TIMM29	62	713.462	1498	2754
TLE3	62	10317.8	1499	509
UQCRB	62	957.162	1500	2471
USE1	62	4006.95	1501	1115
XIAP	62	2396.44	1502	1622
ZBTB16	62	4322.55	1503	1054
BLZF1	61	2593.56	1504	1529
CASK	61	5043.06	1505	943
CHEK2	61	3005.61	1506	1374
DDR1	61	5879.29	1507	835
HDAC9	61	2228.26	1508	1697
KRT17	61	998.926	1509	2421
MED27	61	1007.22	1510	2416
PAG1	61	4811.31	1511	985
PFDN4	61	1302.75	1512	2172
PFKM	61	2041.53	1513	1773
PPFIA1	61	3697.8	1514	1190
RALBP1	61	1539.74	1515	2030
SH3GL3	61	3132.1	1516	1326
ZC3H13	61	890.144	1517	2539
ZNF408	61	2478.71	1518	1571
CCL14	60	1632.26	1519	1977
CDK19	60	1352.69	1520	2132
DHX36	60	1819.87	1521	1871
EIF3G	60	1650.84	1522	1965
GOLM1	60	11497.1	1523	458
IBTK	60	956.538	1524	2473
IDH3A	60	656.324	1525	2831
KPNA6	60	588.143	1526	2934
KRTAP12-2	60	1619.07	1527	1982
MAN2A1	60	9034.96	1528	568
MED13	60	908.065	1529	2524
MGAT5B	60	2715.94	1530	1480
MYEF2	60	2880.31	1531	1420
NSA2	60	182.748	1532	3939
P4HA2	60	2817.46	1533	1453
PSMB2	60	1531.13	1534	2034
RAB1B	60	531.155	1535	3032
S100A7	60	5741.63	1536	855
SERPINB4	60	8191.48	1537	617
SF3B6	60	944.728	1538	2483
SLC7A1	60	15768.2	1539	323
STK38L	60	1604.08	1540	1989
TGFBR1	60	3573.67	1541	1220
ZCCHC3	60	626.197	1542	2874
ZFC3H1	60	2098.03	1543	1746
ARHGAP36	59	793.538	1544	2660
CASP14	59	3652.11	1545	1202
CASP3	59	2604.37	1546	1525
CDK6	59	7070.21	1547	713
COX7A2L	59	332.011	1548	3438
DDIT4L	59	2911.95	1549	1410
EYA2	59	2525.38	1550	1552
FYTTD1	59	2815.79	1551	1457
LRRK1	59	2369.49	1552	1634
NR2F2	59	14319	1553	350
OLA1	59	585.622	1554	2936
PAX6	59	3576.68	1555	1218
PPP2R2D	59	4284.64	1556	1061
PRMT6	59	3698.34	1557	1189
RBBP6	59	974.788	1558	2454
RBFOX2	59	2676.12	1559	1497
TBL2	59	1182.39	1560	2261
USP4	59	2270.47	1561	1677
ZNF281	59	7771.82	1562	654
ACP3	58	5082.44	1563	935
APOD	58	7705.57	1564	660
ATP2B4	58	11093.4	1565	472
CLK3	58	3103.88	1566	1330
COQ8A	58	3077.15	1567	1340
CPSF3	58	1064.5	1568	2365
CRKL	58	1762.63	1569	1908
EPS15	58	1417.61	1570	2087
FAU	58	289.132	1571	3577
GEMIN5	58	4147.11	1572	1091
HAT1	58	2073.91	1573	1757
MAGOHB	58	1843.74	1574	1854
ME2	58	1046.94	1575	2385
NCOA2	58	5777.49	1576	850
NDUFB11	58	1384.56	1577	2114
NOMO1	58	12392.1	1578	419
PLEKHA5	58	1713.69	1579	1931
POLR2I	58	555.281	1580	2992
PSG1	58	2167.55	1581	1718
PTPRF	58	7968.15	1582	647
PTPRO	58	2825.22	1583	1448
RBM15	58	1144.05	1584	2294
RBM28	58	96.2859	1585	4375
TINF2	58	3541.91	1586	1227
UQCRFS1	58	845.002	1587	2589
ARF5	57	7115.11	1588	706
ATP1A3	57	10802.9	1589	488
BIRC5	57	4011.7	1590	1113
CCDC22	57	4790.85	1591	986
CD4	57	4274.38	1592	1063
CERS2	57	8723.2	1593	587
CFL2	57	1528.02	1594	2036
COPS2	57	4945.9	1595	956
CYFIP1	57	1599.33	1596	1995
DDIT3	57	1792.59	1597	1884
DDX27	57	167.607	1598	4014
ERC1	57	3127.35	1599	1327
ERG28	57	3353.14	1600	1270
EXOC4	57	6664.37	1601	752
FANCI	57	1323.55	1602	2149
H1-3	57	1150.34	1603	2286
H2BC1	57	811.719	1604	2638
H2BC13	57	1389.17	1605	2105
HDAC3	57	2174.95	1606	1717
HNRNPLL	57	2279.97	1607	1673
HSPA7	57	543.113	1608	3012
KLHL12	57	4048.14	1609	1103
KRTAP9-3	57	1388.44	1610	2106
LENG8	57	1568.38	1611	2012
MCCC1	57	3464.33	1612	1244
MDH1	57	1783.09	1613	1894
NAT10	57	724.893	1614	2740
OTC	57	290.949	1615	3572
PASK	57	4701.15	1616	1002
PDLIM5	57	1591.32	1617	2003
PHF5A	57	1389.52	1618	2104
POLR2M	57	2610.15	1619	1516
RAVER1	57	720.689	1620	2746
RBM17	57	722.06	1621	2745
RPF2	57	311.576	1622	3505
RPL6	57	203.759	1623	3853
SARNP	57	2158.46	1624	1723
SREK1	57	1584.77	1625	2006
TAF1	57	2253.97	1626	1687
TMEM63B	57	3678.4	1627	1195
TUBB1	57	2668.89	1628	1501
UBE4B	57	1649.97	1629	1966
ADSS2	56	1045.82	1630	2389
COX6B1	56	1143.62	1631	2295
DGCR8	56	1142.29	1632	2297
DNAAF2	56	3742.53	1633	1178
E2F6	56	5193.11	1634	919
HK2	56	1294.1	1635	2182
HOOK2	56	6579.86	1636	759
HSF1	56	1302.63	1637	2173
IDE	56	4384.24	1638	1046
ITPR3	56	3253.42	1639	1296
ITSN1	56	2704.06	1640	1488
MACROH2A2	56	603.892	1641	2912
MAP3K7	56	2968.48	1642	1389
NUDT19	56	537.627	1643	3019
PAK2	56	2830.84	1644	1445
PER1	56	5957.12	1645	829
PLIN3	56	3228.29	1646	1302
POLR2D	56	1362.91	1647	2129
PRKAR1B	56	6357.28	1648	776
PTPRA	56	2212.12	1649	1707
SKIV2L	56	2982.06	1650	1380
STX12	56	2747.95	1651	1472
ACSM5	55	2714.5	1652	1483
AMFR	55	6223.07	1653	792
ASS1	55	1297.05	1654	2179
ATP6V1E1	55	896.32	1655	2531
CDK15	55	3453.27	1656	1247
DDX52	55	593.927	1657	2926
DLG1	55	11002.1	1658	476
EFEMP1	55	9467.41	1659	546
GLI1	55	1677.02	1660	1947
HOXB5	55	2533.82	1661	1549
HSPBP1	55	1593.93	1662	2001
MAK16	55	274.462	1663	3620
MARK2	55	2303.41	1664	1665
NR1D2	55	2414.69	1665	1607
PCK1	55	754.427	1666	2697
PEF1	55	1781.93	1667	1897
POLR2L	55	944.428	1668	2484
PPP2R1B	55	2252.88	1669	1688
PSME1	55	1130.61	1670	2308
PTPN12	55	1989.51	1671	1795
PTPRK	55	7015.01	1672	718
RCOR3	55	3311.3	1673	1276
RPL7L1	55	497.439	1674	3096
SEC61B	55	1486.91	1675	2056
SEC62	55	13984.6	1676	360
SPAG9	55	2870.2	1677	1432
TSGA10IP	55	2063.65	1678	1763
UBXN7	55	3512.14	1679	1234
UFD1	55	4503.53	1680	1025
USO1	55	1519.35	1681	2040
VMP1	55	1795.85	1682	1882
ACTN2	54	4818.72	1683	982
ARL6IP5	54	6038.97	1684	815
CHCHD4	54	2634.05	1685	1512
CSTA	54	2375.76	1686	1630
DAPK1	54	2266.44	1687	1682
FABP5	54	644.085	1688	2847
GCDH	54	545.414	1689	3008
HINT1	54	1095.47	1690	2336
JAK1	54	7076.39	1691	712
KRTAP19-5	54	3108.48	1692	1328
MUC1	54	11900.1	1693	441
NMNAT1	54	1900.12	1694	1825
PFAS	54	1439.9	1695	2073
POLR2J	54	995.243	1696	2428
PTK6	54	745.043	1697	2707
QKI	54	1994.67	1698	1791
RAB11B	54	4292.91	1699	1060
RACGAP1	54	1125.88	1700	2313
RPAP2	54	923.617	1701	2505
SIPA1L1	54	1568.08	1702	2013
SNX1	54	14577.1	1703	346
SRSF4	54	559.041	1704	2985
STXBP1	54	1432.97	1705	2081
TEKT4	54	2158.81	1706	1722
TEPSIN	54	4148.05	1707	1090
TSC22D4	54	2462.94	1708	1576
TTC37	54	1381.97	1709	2117
TXN2	54	2062.7	1710	1764
USP34	54	1511.9	1711	2046
WDR82	54	509.088	1712	3072
YEATS4	54	4103.44	1713	1096
YKT6	54	967.432	1714	2465
ZBTB10	54	7301.08	1715	692
ZC3H3	54	533.732	1716	3028
ALDH4A1	53	2304.83	1717	1663
ANXA6	53	1513.47	1718	2045
ARNTL	53	1516.48	1719	2042
ATOH1	53	2216.61	1720	1704
CAMK2G	53	2683.79	1721	1494
CHD3	53	529.574	1722	3037
CUX1	53	7991.81	1723	640
DDX54	53	2453.12	1724	1580
F3	53	3600.03	1725	1210
GNAQ	53	6351.93	1726	778
GRHPR	53	2016.93	1727	1784
GRIPAP1	53	1842.76	1728	1858
H2AZ2	53	388.315	1729	3300
HMBOX1	53	1836.9	1730	1860
KRTAP12-3	53	968.738	1731	2464
KRTAP19-7	53	1692.33	1732	1940
KRTAP8-1	53	3874.32	1733	1151
LIN28A	53	384.823	1734	3312
MAB21L2	53	1254.7	1735	2207
MTNR1B	53	1774.01	1736	1903
NCAPH2	53	6609.29	1737	757
PAK1IP1	53	888.298	1738	2541
PALM2AKAP2	53	1553.66	1739	2021
PLAUR	53	6185.99	1740	798
RET	53	2876.27	1741	1424
RNF40	53	962.757	1742	2468
RPS6KA1	53	2028.86	1743	1779
SLC7A5	53	655.028	1744	2834
STMN1	53	1290.73	1745	2184
TMED9	53	765.558	1746	2681
UBE2K	53	1338.93	1747	2140
UFL1	53	8170.3	1748	623
XPO7	53	2293.18	1749	1668
YARS1	53	880.263	1750	2554
ATG5	52	1376.36	1751	2124
AZGP1	52	3490.8	1752	1237
CATSPER1	52	2324.07	1753	1651
CCDC85B	52	1338.86	1754	2141
CGN	52	864.732	1755	2564
COMMD1	52	6398.46	1756	772
DDA1	52	1198.59	1757	2250
FAHD1	52	3050.01	1758	1345
GDI1	52	954.018	1759	2475
HMGB2	52	1105.86	1760	2332
IGF1R	52	2704.2	1761	1487
INPPL1	52	713.939	1762	2753
L3MBTL2	52	1911.92	1763	1823
LARP1	52	771.015	1764	2675
LMAN1	52	1712.52	1765	1932
LRP1	52	2435.33	1766	1592
MSRB3	52	1843.03	1767	1856
NDUFB8	52	857.447	1768	2576
PIK3R3	52	3720.01	1769	1186
PITX1	52	2435.28	1770	1594
POLR1A	52	813.932	1771	2636
RNF41	52	2701.27	1772	1490
RPS13	52	159.295	1773	4038
RRP12	52	238.109	1774	3740
SLC25A41	52	2180.5	1775	1714
TBC1D15	52	1072.58	1776	2359
TCTN1	52	1247.08	1777	2212
ZCCHC8	52	316.158	1778	3489
AKAP10	51	990.054	1779	2434
ANAPC7	51	1115.6	1780	2324
AP3D1	51	1140.72	1781	2301
BRK1	51	4232.05	1782	1072
CAMSAP2	51	1116.25	1783	2323
CBR1	51	1532.55	1784	2032
CCDC93	51	4898.29	1785	965
CNP	51	451.379	1786	3177
DMRT3	51	863.333	1787	2567
EDC4	51	507.233	1788	3077
FAM83H	51	2728.18	1789	1475
FFAR2	51	2634.25	1790	1511
FUT8	51	6777.63	1791	744
GAPVD1	51	1022.37	1792	2409
HBP1	51	596.865	1793	2922
KRTAP4-2	51	695.842	1794	2777
MAPK9	51	2069.22	1795	1761
MBL2	51	2425.68	1796	1601
MED18	51	289.114	1797	3578
NOA1	51	384.711	1798	3313
NOC3L	51	209.955	1799	3841
NSFL1C	51	1749.41	1800	1915
PCK2	51	1306.23	1801	2169
PTPRR	51	1118.23	1802	2321
RHBDD2	51	2974.44	1803	1385
SDF4	51	1789.82	1804	1888
SEL1L3	51	19501.3	1805	241
SENP3	51	6361.37	1806	775
SIAH2	51	2233.8	1807	1694
TARBP2	51	1951.74	1808	1813
VASP	51	1453.97	1809	2065
CALD1	50	581.986	1810	2943
CASP8	50	1721.99	1811	1927
CEP63	50	3038.52	1812	1352
E2F1	50	1859.52	1813	1845
ERCC8	50	655.729	1814	2832
GSTO1	50	844.19	1815	2590
H2BC12	50	292.766	1816	3565
H2BC18	50	3305.4	1817	1277
HTR2C	50	2545.27	1818	1541
HTR7	50	389.525	1819	3295
IVL	50	3565.81	1820	1222
LUZP4	50	387.355	1821	3302
NF1	50	1314.11	1822	2157
PDCD4	50	759.223	1823	2690
PDGFRA	50	9206.89	1824	558
PRKCD	50	3766.14	1825	1173
RUSC1	50	2072.67	1826	1759
SERPINB5	50	3727.56	1827	1183
SH3PXD2A	50	2050.65	1828	1770
STK38	50	1143.27	1829	2296
TIAM1	50	1313.99	1830	2158
TNFRSF1A	50	3199.03	1831	1312
UTP18	50	1241.7	1832	2217
YLPM1	50	1239.86	1833	2220
ZG16B	50	13131.6	1834	391
ZNF785	50	960.092	1835	2470
ATP5MF	49	697.159	1836	2776
CDK16	49	970.597	1837	2460
CHAF1A	49	830.582	1838	2608
DGUOK	49	3712.02	1839	1188
EPB41L1	49	2073.26	1840	1758
ERRFI1	49	2475.12	1841	1573
GAK	49	1239.97	1842	2219
GH1	49	400.211	1843	3275
GTF2B	49	2448.96	1844	1583
HNRNPA1L2	49	979.517	1845	2446
IDH1	49	1842.89	1846	1857
ITGAV	49	3016.09	1847	1367
ITPRID2	49	2393.06	1848	1623
MAPK8	49	1434.88	1849	2080
MAST3	49	727.577	1850	2736
MED13L	49	527.134	1851	3042
MTX1	49	3281.69	1852	1287
NDUFB5	49	651.497	1853	2836
NELL1	49	10431.5	1854	504
OMA1	49	382.203	1855	3323
PIAS2	49	4225.04	1856	1074
PPP1R13B	49	2884.45	1857	1417
PRKCE	49	3305.17	1858	1278
PTGER3	49	2741.91	1859	1474
RABGEF1	49	1826.71	1860	1864
RAP1B	49	2240.35	1861	1692
SARS1	49	991.095	1862	2430
SPTLC1	49	1228.51	1863	2223
SRCAP	49	4060.47	1864	1101
TTC23	49	1726.39	1865	1924
USP47	49	2400.84	1866	1617
VPS37C	49	2092.45	1867	1750
ZBTB21	49	740.455	1868	2717
AGK	48	989.489	1869	2435
BOP1	48	403.476	1870	3267
CACNA1A	48	2571.43	1871	1535
CAMK2B	48	3006.56	1872	1373
CCNA2	48	1345.66	1873	2139
EPN1	48	2871.37	1874	1430
H2BS1	48	3811.75	1875	1162
IKZF1	48	2071.51	1876	1760
ITGB4	48	3383.61	1877	1260
ITSN2	48	2354.55	1878	1639
L3MBTL1	48	815.848	1879	2632
LAMTOR3	48	928.619	1880	2499
MED11	48	741.915	1881	2713
NFKBIA	48	1810.7	1882	1874
NFKBID	48	2226.97	1883	1698
NR4A1	48	1675.55	1884	1950
PHC2	48	897.906	1885	2529
POC1A	48	882.256	1886	2552
POU6F2	48	2607.51	1887	1520
PYGL	48	744.231	1888	2710
RAB5B	48	883.495	1889	2549
RASA1	48	1957.45	1890	1810
RBM42	48	471.203	1891	3143
S100P	48	9252.15	1892	556
SLC38A1	48	3143.93	1893	1322
STX1A	48	4723.65	1894	994
TCERG1	48	1063.32	1895	2367
TMEM109	48	5616.45	1896	869
TNFAIP1	48	599.725	1897	2917
TNK2	48	1304.14	1898	2171
TP73	48	1348.36	1899	2137
VPS26A	48	1115.43	1900	2325
ZC3H14	48	1088.39	1901	2345
ZNF24	48	1790.3	1902	1887
AMD1	47	12461.3	1903	415
ANGEL2	47	293.084	1904	3563
ARG1	47	3292.54	1905	1283
BAHD1	47	1141.28	1906	2300
BUB1B	47	1747.79	1907	1917
COIL	47	391.748	1908	3292
CTSB	47	5854.2	1909	839
CUL9	47	2872.15	1910	1428
DAZL	47	310.424	1911	3511
EDEM3	47	3730.51	1912	1182
EEF1AKMT3	47	666.864	1913	2815
EXOC2	47	5960.37	1914	828
EXOSC4	47	585	1915	2940
FOXH1	47	1718.28	1916	1929
GNAO1	47	8585.95	1917	598
GYS1	47	2605.33	1918	1523
H2BC11	47	477.293	1919	3132
IL32	47	2033.96	1920	1776
IQSEC1	47	1210.89	1921	2241
KIFAP3	47	1967.98	1922	1806
KRTAP11-1	47	1312.74	1923	2159
KRTAP6-1	47	1420.98	1924	2084
LLGL1	47	1548.1	1925	2024
LLGL2	47	1245.53	1926	2213
MAGEA11	47	1908.52	1927	1824
MBOAT7	47	2935.07	1928	1400
MPP1	47	1610.97	1929	1985
MTMR14	47	1696.13	1930	1937
MYO1D	47	583.658	1931	2942
NCF1	47	1209.98	1932	2242
NIF3L1	47	2791.43	1933	1463
NUP54	47	1634.69	1934	1974
PCBP3	47	2939.75	1935	1398
PTK2	47	5156.87	1936	923
RHOXF2	47	1338.62	1937	2142
SARS2	47	417.539	1938	3241
SETX	47	1753.31	1939	1913
SPRY1	47	2156.51	1940	1724
STX17	47	2427.33	1941	1600
TERT	47	899.457	1942	2528
TLX3	47	2597.05	1943	1527
TRMT112	47	298.576	1944	3545
TTR	47	1975.3	1945	1805
UBASH3A	47	1758.07	1946	1911
ULK1	47	728.563	1947	2735
VENTX	47	1641.16	1948	1969
WNK1	47	1337.68	1949	2143
ACD	46	1026.34	1950	2399
AKAP12	46	681.375	1951	2801
ATP12A	46	9876.83	1952	529
AXIN1	46	1254.48	1953	2208
BAX	46	745.48	1954	2706
BRAF	46	2054.77	1955	1768
CCP110	46	2358.5	1956	1638
CDK11B	46	822.356	1957	2624
CDK18	46	943.589	1958	2485
CHAT	46	1857.07	1959	1846
CRX	46	1889.48	1960	1832
DROSHA	46	1824.93	1961	1866
GET3	46	3172.9	1962	1317
GLYR1	46	411.317	1963	3257
GPR37	46	4542.23	1964	1019
HOXB9	46	1817.51	1965	1872
LRRC25	46	4084.79	1966	1098
MCPH1	46	1034.13	1967	2393
MRPS30	46	2723.94	1968	1476
NCLN	46	1898.76	1969	1828
NCOA5	46	540.888	1970	3016
NT5E	46	5033.14	1971	944
NUP188	46	742.229	1972	2712
NUP88	46	391.767	1973	3291
P2RY10	46	5814.56	1974	843
PDCL	46	2033.89	1975	1777
PKN1	46	1950.27	1976	1814
RAP1A	46	1533.53	1977	2031
SMAD9	46	1437.5	1978	2078
TMEM214	46	4544.03	1979	1018
TMEM9	46	5466.94	1980	888
TNFAIP3	46	2136.34	1981	1733
TNFRSF1B	46	1782.15	1982	1896
TRRAP	46	853.811	1983	2579
TTLL12	46	694.007	1984	2781
USF1	46	4417.51	1985	1041
WDFY3	46	4817.25	1986	983
YTHDC2	46	153.307	1987	4062
ZFPL1	46	4280.65	1988	1062
AGL	45	1184.86	1989	2260
CD79B	45	4045.86	1990	1104
CDK5	45	1515.37	1991	2043
CEP72	45	919.721	1992	2506
COMMD2	45	4858.5	1993	974
EXOC8	45	2608.16	1994	1519
FAS	45	1302.01	1995	2174
FBXO2	45	10937.6	1996	483
GTF2F2	45	1238.81	1997	2221
INHBE	45	16279.5	1998	307
[truncated: 3,707 more rows]
