# Supplementary material for: Correcting Differential Gene Expression Analysis for Cyto—Architectural Alterations in Substantia Nigra of Parkinson’s Disease Patients Reveals Known and Potential Novel Disease—Associated Genes and Pathways
Source: Cells. 2022 Jan 7;11(2):198. doi: 10.3390/cells11020198 (PMC8774027; doi:10.3390/cells11020198)
Supplement: Supplementary file 1 [file cells-11-00198-s001.zip › cells-1543109-SI sent to xml/CorrectingForCellPropPDsn_SuppTableS7.xlsx]

## Sheet: Sheet 1
Supplementary Table S7: Results of EWCE for the nodes in the network and the central proteins.
Category	CellType	p.value	fold_change	sd_from_mean	BH_adjusted_p
Central Proteins	ODCs	0.9999	0.739072	-3.76203	1
Central Proteins	Astrocytes	0.9933	0.858411	-2.35999	1
Central Proteins	Microglia	0.7282	0.954324	-0.62359	1
Central Proteins	OPCs	0.6653	0.970366	-0.451813	1
Central Proteins	Neurons	0.8264	0.928873	-0.936487	1
Central Proteins	Endothelial Cells	0	1.85353	7.90329	0
Entire Network	ODCs	1	0.79303	-16.6845	1
Entire Network	Astrocytes	1	0.907374	-8.57553	1
Entire Network	Microglia	0.9356	0.979914	-1.53717	1
Entire Network	OPCs	0.9986	0.964706	-2.95962	1
Entire Network	Neurons	0	1.13067	9.63639	0
Entire Network	Endothelial Cells	0	1.35766	18.4372	0
