# Supplementary material for: Correcting Differential Gene Expression Analysis for Cyto—Architectural Alterations in Substantia Nigra of Parkinson’s Disease Patients Reveals Known and Potential Novel Disease—Associated Genes and Pathways
Source: Cells. 2022 Jan 7;11(2):198. doi: 10.3390/cells11020198 (PMC8774027; doi:10.3390/cells11020198)
Supplement: Supplementary file 1 [file cells-11-00198-s001.zip › cells-1543109-SI sent to xml/CorrectingForCellPropPDsn_SuppTableS8.xlsx]

## Sheet: GOCC
Extended Data Table S8: PPI GSEA results: GOCC.
Category	p.value	BH_adjusted_p	ES	NES	nMoreExtreme	size	leadingEdge
GO_TRANSPORTER_COMPLEX	9.9999e-06	0.00264997	0.42256	1.53809	0	159	6330, 169522, 54102, 10368, 170850, 3780, 27012, 54714, 2897, 2900, 3755, 610, 8001, 3736, 3746, 2555, 9312, 3775, 3754, 3742, 3745, 3761, 1138, 3788, 1142, 2562, 782, 6334, 487, 1143, 785, 2898, 3737, 2559, 93107, 55879, 3767, 1136, 22871, 3764, 2903, 10242, 3785, 2561, 3739, 9132, 3744, 2901, 2557, 50944, 1137, 56479, 57554, 774, 2554, 2556, 1139, 7224, 6262, 2743, 2569, 7223, 3756, 1261, 30819…
GO_POTASSIUM_CHANNEL_COMPLEX	7.99992e-05	0.0105999	0.49207	1.66687	7	59	169522, 170850, 3780, 27012, 2897, 2900, 3755, 610, 3736, 3746, 9312, 3775, 3754, 3742, 3745, 3761, 3788, 2898, 3737, 93107, 3767, 3764, 10242, 3785, 3739, 9132, 3744, 2901, 56479, 3756, 30819, 3784, 3749, 3738, 3778, 3762, 3790, 3751, 6616, 3748, 26047
GO_CATION_CHANNEL_COMPLEX	0.000179998	0.0158998	0.417383	1.48713	17	112	6330, 169522, 10368, 170850, 3780, 27012, 2897, 2900, 3755, 610, 3736, 3746, 9312, 3775, 3754, 3742, 3745, 3761, 3788, 782, 6334, 487, 785, 2898, 3737, 93107, 3767, 22871, 3764, 2903, 10242, 3785, 3739, 9132, 3744, 2901, 50944, 56479, 774, 7224, 6262, 7223, 3756, 30819, 6261, 2906, 3784, 4842, 6329, 2891, 2904, 3749, 3738, 10369, 3778, 3762, 10367, 117155, 3790, 3751, 6616, 3748, 2902, 26047, 289…
GO_SYNAPTIC_MEMBRANE	0.000539995	0.0286197	0.352977	1.31177	53	245	80059, 10368, 2897, 2900, 27286, 8001, 440279, 81832, 3361, 4897, 794, 3736, 3746, 2693, 9162, 2555, 5028, 1007, 6900, 1006, 5100, 1128, 53942, 3745, 3761, 2913, 1138, 107, 320, 1142, 22895, 2917, 2562, 6530, 22854, 23362, 2894, 1143, 2898, 3737, 2559, 55879, 9229, 22866, 2915, 1136, 22871, 6546, 2903, 64130, 11141, 2561, 2901, 23025, 1268, 2557, 50944, 1137, 399694, 3765, 57554, 79870, 1814, 851…
GO_INTRINSIC_COMPONENT_OF_SYNAPTIC_MEMBRANE	0.000449996	0.0286197	0.422158	1.48356	44	92	10368, 2900, 81832, 3361, 4897, 3736, 3746, 2693, 5028, 1007, 6900, 5100, 1128, 53942, 2913, 107, 22854, 2894, 3737, 22871, 6546, 2903, 2561, 2901, 1268, 2557, 1137, 3765, 1814, 2554, 2556, 23208, 6529, 64101, 134, 6536, 3351, 152, 3356, 5818, 9378, 6532, 4985, 3738, 1129, 10369, 3751, 2912, 1144, 1630, 9746, 2902, 9066, 55584, 2890, 2048
GO_POSTSYNAPTIC_MEMBRANE	0.00144999	0.064041	0.359351	1.31819	144	184	80059, 10368, 2897, 2900, 8001, 81832, 3361, 4897, 3736, 3746, 9162, 2555, 5028, 1007, 6900, 5100, 1128, 3745, 3761, 2913, 1138, 107, 1142, 22895, 2917, 2562, 23362, 2894, 1143, 2898, 2559, 55879, 9229, 22866, 2915, 1136, 22871, 6546, 2903, 64130, 11141, 2561, 2901, 2557, 50944, 1137, 399694, 57554, 79870, 1814, 2554, 2556, 93664, 80852, 23229, 9148, 6529, 64101, 1139, 134, 6536, 2743, 2569, 3756…
GO_PERIKARYON	0.00238998	0.0709604	0.415306	1.43672	238	75	8001, 3361, 6515, 3736, 9312, 246213, 3775, 3672, 3745, 113451, 6607, 6606, 89848, 6543, 60482, 2898, 3737, 4923, 9362, 2901, 1393, 1392, 85442, 8516, 57699, 9148, 146713, 7432, 3756, 1261
GO_PLASMA_MEMBRANE_PROTEIN_COMPLEX	0.00240998	0.0709604	0.334736	1.25257	240	289	6330, 169522, 8515, 10368, 170850, 3780, 27012, 2897, 2900, 3755, 610, 8001, 1002, 926, 8910, 3736, 3681, 3746, 10203, 9312, 1007, 3775, 3754, 1006, 3570, 3694, 3742, 925, 3672, 3745, 3761, 1138, 2791, 3788, 50852, 130399, 1142, 782, 6334, 634, 54518, 1143, 785, 3695, 3645, 650, 2898, 3737, 125111, 93107, 3767, 2780, 1136, 22871, 10804, 3764, 3683, 2903, 10242, 3785, 64130, 3739, 9132, 2788, 916,…
GO_INTRINSIC_COMPONENT_OF_POSTSYNAPTIC_MEMBRANE	0.00226998	0.0709604	0.424242	1.45556	226	68	10368, 2900, 81832, 3361, 4897, 3736, 3746, 1007, 6900, 5100, 1128, 2913, 107, 2894, 22871, 6546, 2903, 2561, 2901, 2557, 1814, 2554, 2556, 6529, 64101, 134, 6536, 152, 3356, 6532, 4985, 3738, 1129, 10369, 3751, 2912, 1144, 1630, 9746, 2902, 55584, 2890, 2048, 2563, 1949, 27020, 51104, 2045, 1272, 53826
GO_NEURON_PROJECTION_TERMINUS	0.00504995	0.133603	0.396273	1.38053	504	82	4983, 7399, 440279, 793, 140679, 3736, 3746, 9162, 246213, 1006, 3742, 1128, 2898, 3737, 4923, 1395, 2901, 23025, 10272, 1393, 23208, 134, 10497, 8867, 3351, 6860, 152, 284697, 5020, 4842, 846, 4915, 3749, 4985, 3738, 1129, 2571, 22848, 6717, 2902, 8927, 9066
GO_PRESYNAPTIC_MEMBRANE	0.00604994	0.133603	0.383267	1.34991	604	95	2897, 2900, 440279, 3736, 3746, 9162, 5028, 1007, 5100, 1128, 53942, 2913, 320, 6530, 22854, 2898, 3737, 2903, 2901, 23025, 1268, 1137, 3765, 93664, 23208, 6529, 134, 6536, 3756, 10497, 3351, 9892, 6810, 284697, 200933, 3356, 5818, 22999, 9378, 6532, 4985, 3738, 1129, 133396, 2572, 2912, 6616, 22859, 3748
GO_PHOTORECEPTOR_OUTER_SEGMENT	0.00575994	0.133603	0.502615	1.56029	575	27	54714, 131890, 5956, 375298, 5148, 3000, 5132, 2780, 6010, 10083, 2779, 94233, 407, 2792, 5149
GO_INTRINSIC_COMPONENT_OF_POSTSYNAPTIC_SPECIALIZATION_MEMBRANE	0.00755992	0.154106	0.457128	1.47952	755	38	10368, 81832, 3361, 4897, 1128, 107, 2894, 22871, 2903, 2561, 2901, 2557, 1814, 2554, 2556, 64101, 152, 4985, 10369, 3751, 1144, 1630, 9746, 2902, 55584, 2890, 1949, 27020, 51104, 2045
GO_INTRINSIC_COMPONENT_OF_PRESYNAPTIC_MEMBRANE	0.00903991	0.171113	0.422869	1.41451	903	52	2900, 3736, 3746, 5028, 1007, 1128, 53942, 2913, 22854, 3737, 2901, 1268, 1137, 3765, 23208, 6529, 134, 6536, 3351, 3356, 5818, 9378, 6532, 4985, 3738, 1129
GO_POSTSYNAPTIC_SPECIALIZATION_MEMBRANE	0.0098799	0.174545	0.408918	1.38926	987	61	10368, 2897, 2900, 81832, 3361, 4897, 9162, 1128, 107, 2894, 2898, 22866, 2915, 22871, 2903, 2561, 2901, 2557, 1814, 2554, 2556, 64101, 152, 2906, 2891, 2904, 4985, 10369, 3751, 1144, 1630, 9746, 2902, 55584, 2890, 1740, 8787, 2892, 23513, 1949, 27020, 51104, 2045, 1742
GO_COLLAGEN_TRIMER	0.0112599	0.186492	0.445349	1.44554	1125	39	1301, 50509, 1303, 1307, 169044, 1306, 1293, 84034, 1290, 1286, 114905, 114897, 147372, 1294, 8292, 1289, 1300, 1295, 10584, 1288, 1896, 1292, 1281, 338872, 1296, 387911, 1282
GO_CELL_SURFACE	0.0119899	0.186676	0.315663	1.18756	1198	336	117, 4063, 27286, 8321, 8326, 3596, 2829, 1002, 25960, 926, 4897, 9170, 3736, 3681, 3746, 1524, 2693, 959, 3781, 84189, 259249, 1236, 5028, 1007, 27133, 965, 83546, 6469, 6900, 7976, 1006, 3570, 3694, 2266, 925, 1441, 3672, 1839, 153579, 930, 914, 728, 6693, 5328, 8633, 7471, 6402, 2255, 6530, 2208, 634, 7043, 4855, 51554, 3695, 650, 696, 80381, 125111, 4923, 2056, 58494, 53340, 6517, 22871, 3683…
GO_PRESYNAPTIC_ACTIVE_ZONE	0.0126799	0.186676	0.426739	1.40982	1267	46	440279, 140679, 9162, 5028, 7976, 84446, 320, 2917, 22854, 23025, 23208, 8497, 8499, 134, 10497, 9900, 6810, 5818, 22999, 9378, 2571, 8541, 27445, 8927
GO_PRESYNAPSE	0.0155398	0.21674	0.317896	1.18985	1553	291	2914, 4983, 2897, 7399, 2900, 440279, 8448, 793, 140679, 794, 3736, 3746, 9162, 534, 2555, 51305, 5028, 1007, 246213, 7976, 84446, 1006, 5874, 3742, 5100, 1128, 53942, 142684, 2913, 6512, 320, 22895, 2917, 6530, 11255, 22854, 60482, 2898, 3737, 4923, 115827, 8224, 282808, 3382, 6517, 22871, 1395, 2903, 64130, 6861, 1609, 8871, 2901, 23025, 1268, 1137, 3765, 1814, 6856, 9545, 1393, 774, 93664, 232…
GO_RECEPTOR_COMPLEX	0.0183798	0.243533	0.327543	1.2093	1837	211	8515, 10368, 117, 2897, 139760, 2900, 926, 3681, 2555, 10203, 3570, 3694, 925, 1441, 3672, 1138, 50852, 130399, 1142, 2917, 2562, 634, 54518, 1143, 3695, 23643, 3645, 650, 2898, 2321, 2559, 2047, 55879, 155, 1136, 22871, 3683, 2903, 2561, 26050, 916, 2049, 2901, 2044, 2557, 50944, 1137, 57554, 3594, 3679, 2690, 94, 163702, 8516, 2554, 2556, 4881, 4811, 1139, 4306, 3696, 92, 3815, 150, 7436, 2906,…
GO_PLASMA_MEMBRANE_SIGNALING_RECEPTOR_COMPLEX	0.0194898	0.245943	0.357349	1.27175	1948	110	8515, 10368, 2897, 2900, 926, 3681, 10203, 3570, 3694, 925, 3672, 1138, 50852, 130399, 1142, 634, 54518, 1143, 3695, 3645, 650, 2898, 1136, 22871, 3683, 2903, 916, 2901, 50944, 1137, 57554, 3594, 3679, 94, 163702, 8516, 1139, 3696, 92, 2906, 2891, 2904, 3674, 567, 10369, 1146, 3687, 9180, 1144, 2902, 9568, 55584, 2890, 1740, 2185, 375567, 3675
GO_NEURON_PROJECTION_MEMBRANE	0.0223598	0.257624	0.440636	1.4079	2235	34	7399, 6870, 8910, 3746, 2555, 3745, 2559, 3767, 2557, 8516, 6092, 2554, 2556, 134, 3749, 4985, 2566, 3748, 26047, 55591, 2890
GO_INTRINSIC_COMPONENT_OF_POSTSYNAPTIC_DENSITY_MEMBRANE	0.0221098	0.257624	0.464532	1.44207	2210	27	10368, 81832, 4897, 1128, 107, 2894, 2903, 2901, 1814, 64101, 152, 4985, 10369, 1630, 9746, 2902, 2890, 1949, 27020, 51104, 2045
GO_ENDOPLASMIC_RETICULUM_LUMEN	0.0262297	0.278035	0.350891	1.25091	2622	113	1301, 50509, 1303, 1307, 169044, 1306, 1293, 1290, 51246, 6469, 2266, 51156, 4221, 1471, 7471, 9210, 3371, 51752, 1286, 5959, 2695, 2157, 5611, 11001, 8635, 10272, 9403, 3487, 255738, 1294, 1289, 54587, 56975, 1300, 813, 1295, 4148, 7474, 567, 1288, 11173, 652, 1292, 336, 54431, 54361, 143888, 2882, 1281, 410, 1296, 338, 30001, 4043, 7476, 2098, 10345, 1282
GO_POSTSYNAPTIC_DENSITY_MEMBRANE	0.0261097	0.278035	0.402932	1.34256	2610	50	10368, 2897, 2900, 81832, 4897, 9162, 1128, 107, 2894, 2898, 22866, 2915, 2903, 2901, 1814, 64101, 152, 2906, 2891, 2904, 4985, 10369, 1630, 9746, 2902, 2890, 1740, 8787, 2892, 23513, 1949, 27020, 51104, 2045, 1742
GO_9PLUS0_NON_MOTILE_CILIUM	0.0295497	0.30118	0.429714	1.37783	2954	35	54714, 7399, 131890, 5956, 375298, 5148, 3000, 5132, 2780, 6010, 56121, 10083, 2779, 94233, 407, 2792, 5149
GO_SCF_UBIQUITIN_LIGASE_COMPLEX	0.0313097	0.307299	0.453754	1.40861	3130	27	26233, 25820, 254170, 26272, 26224, 200933, 84727, 114907, 6468
GO_EXCITATORY_SYNAPSE	0.0410796	0.388789	0.44112	1.37581	4107	28	10368, 27286, 440279, 81832, 794, 9162, 246213, 22871, 50944, 3765, 93664, 23208, 64101, 6536, 2891, 2902, 8927, 2890, 3675, 6712, 2892
GO_EXTERNAL_SIDE_OF_PLASMA_MEMBRANE	0.0468495	0.428108	0.336584	1.20793	4684	125	3596, 2829, 4897, 1524, 959, 1236, 83546, 3570, 3694, 2266, 925, 1441, 3672, 153579, 930, 914, 6402, 2208, 51554, 696, 80381, 53340, 6517, 22871, 166647, 921, 931, 916, 2044, 1137, 3594, 2690, 643, 79054, 1237, 2213, 942, 255738, 3135, 3815, 9034, 1232, 2253, 5618, 3627, 3577, 2891, 3674, 3762, 133396, 9180, 3605, 9308, 909, 3949, 30835, 118429, 6387, 4162, 64805, 3675, 1234, 1012, 7049, 4684, 28…
GO_INTRINSIC_COMPONENT_OF_SYNAPTIC_VESICLE_MEMBRANE	0.0506095	0.447051	0.419425	1.33538	5060	33	140679, 534, 2555, 246213, 5874, 115827, 6856, 23208, 6536, 22987, 9900, 6860, 7781, 10228, 4985, 25837
GO_ANCHORED_COMPONENT_OF_MEMBRANE	0.0571894	0.4736	0.378221	1.26993	5718	54	1043, 683, 962, 1944, 83546, 56341, 6900, 5874, 53942, 914, 152330, 22854, 2619, 257194, 27293, 115827, 171169, 63827
GO_NEUROTRANSMITTER_RECEPTOR_COMPLEX	0.0565594	0.4736	0.426591	1.33638	5655	29	10368, 2897, 2900, 2898, 22871, 2903, 2901, 50944, 57554, 2906, 2891, 2904, 10369, 2902, 2890, 1740, 2185, 375567, 2892, 23513, 26090, 1742
GO_TERMINAL_BOUTON	0.0722593	0.580264	0.409609	1.29915	7225	32	4983, 7399, 440279, 2898, 4923, 2901, 23025, 23208, 134, 10497, 8867, 5020, 4915, 22848, 2902, 10815, 6570
GO_CALCIUM_CHANNEL_COMPLEX	0.0852991	0.664832	0.408974	1.28683	8529	30	10368, 782, 487, 785, 774, 7224, 6262, 7223, 6261, 4842, 10369, 10367, 117155, 5310, 783, 221154, 55013, 8911, 5144, 784, 781, 3306
GO_EXOCYTIC_VESICLE	0.105029	0.795219	0.322882	1.15695	10502	122	440279, 8448, 140679, 9162, 534, 2555, 51305, 246213, 84446, 5874, 142684, 57586, 320, 22895, 115827, 8224, 282808, 3382, 2903, 6861, 3479, 23025, 1814, 6856, 9545, 23208, 6536, 201475, 376267, 10966, 10497, 22987, 9900, 6860, 9892, 6810, 284697, 7781, 10228, 273, 4985, 25837, 11311, 94121, 84258, 2572, 5413, 6616, 2902, 321, 8927, 9143, 9066, 2890, 23335, 51762, 6570
GO_EXTRACELLULAR_MATRIX	0.113039	0.832092	0.309199	1.1306	11303	173	80059, 1301, 2254, 81621, 7399, 165, 9423, 50509, 27286, 1303, 4917, 7044, 1307, 9508, 4016, 169044, 1306, 7042, 1293, 84034, 1290, 55914, 7980, 80760, 83546, 340706, 6469, 116135, 22798, 2662, 2266, 3697, 3371, 4185, 2255, 7043, 25878, 1286, 2246, 63827, 145864, 1490, 84894, 10417, 5196, 4811, 147372, 60506, 3909, 4318, 284297, 1294, 7123, 8292, 1289, 5803, 7450, 2162, 710, 5176, 3918, 1300, 129…
GO_GABA_ERGIC_SYNAPSE	0.118859	0.851286	0.372651	1.21933	11885	42	793, 140679, 53942, 2562, 2561, 1268, 2557, 1814, 2554, 2556, 6529, 2743, 2569, 9900, 9378, 23236, 3751, 2566, 9746, 8927, 9066, 3084, 2563, 1012, 27020, 10675, 2596
GO_SYNAPTIC_VESICLE_MEMBRANE	0.136329	0.950713	0.344134	1.17439	13632	64	440279, 8448, 140679, 534, 2555, 246213, 5874, 22895, 115827, 8224, 3382, 6861, 23025, 1814, 6856, 23208, 6536, 10497, 22987, 9900, 6860, 7781, 10228, 273, 4985, 25837, 2572, 8927, 9143, 9066, 6570, 6843, 8677, 6854, 148281
GO_PLATELET_ALPHA_GRANULE	0.146699	0.996798	0.368163	1.19822	14669	40	26276, 7044, 7042, 2266, 7043, 7423, 2157, 3479, 5196, 139322, 7450, 2162, 710, 3674, 94121, 51571, 83706, 5099
GO_FILOPODIUM	0.97302	1	0.206235	0.700661	97302	61	8326, 25960, 7976, 8633, 2047, 22871, 26230, 26031, 10411, 3936, 3135, 57348, 25983
GO_NUCLEAR_CHROMOSOME_TELOMERIC_REGION	0.99998	1	0.118392	0.398995	99998	56	79991, 80119, 4221, 5514, 221613, 5001, 80145, 80335, 55506, 80351, 9894, 8658, 55226, 255626, 8563, 7015, 65057
GO_I_BAND	0.97451	1	0.204216	0.688229	97451	56	8852, 3781, 9172, 6607, 6606, 6334, 6546, 6262, 6261, 4842, 114907, 57158, 4660, 6717, 56704, 27302, 6331, 84033, 29964, 23022, 3741, 8850, 9722, 10529, 288, 9456, 5530, 5664, 8557, 1073, 10611
GO_MULTIVESICULAR_BODY	0.875161	1	0.243482	0.752099	87516	26	246213, 5874, 6517, 1393, 25978, 51652, 27243, 5873, 1512
GO_PHAGOCYTIC_VESICLE	0.925681	1	0.227437	0.77824	92568	66	55647, 2889, 51715, 51209, 57403, 338382, 339122, 23208, 23682, 201475, 3135, 10497, 6810, 5880, 4353, 10228, 567, 83871, 4057, 11031, 9066, 80223, 51762, 7405, 752
GO_CONDENSED_NUCLEAR_CHROMOSOME	0.776522	1	0.263997	0.851838	77652	37	11243, 23063, 1059, 3364, 64105, 1060, 3619, 9918, 23310, 6795, 151648, 55320, 3306, 120, 1058, 1111, 192669, 5119, 8468, 6853
GO_NUCLEAR_ENVELOPE	0.99996	1	0.172571	0.633366	99996	186	3204, 55914, 3839, 51246, 3000, 2644, 3767, 84074, 26031, 26049, 57110, 64215, 2627, 25972, 3756, 10885, 10966, 171389, 79004, 53343, 161176, 51649, 5880, 348995, 9378, 55706, 147, 26092, 23236, 83862, 57097, 29890, 4710, 23223, 27000, 9798, 3249, 11342, 1910, 51530, 1760, 169714, 23636, 9587, 27243, 2643, 25909, 4927, 240, 91782, 6277, 6049, 151188, 596, 3708, 5730, 54884, 1844, 23633, 5048, 109…
GO_CENTRIOLE	0.99554	1	0.168205	0.548936	99554	41	11158, 3310, 80178, 146057, 9814, 822, 6093, 10806, 5116, 54806, 84131, 585, 115948, 22933, 25886, 90410, 10769, 4218, 49856, 55835, 10733, 7153
GO_MICROTUBULE_CYTOSKELETON	1	1	0.154521	0.58725	100000	461	80185, 8723, 7399, 84084, 9024, 4296, 51164, 8444, 84446, 11158, 3694, 55582, 3310, 56271, 140609, 51715, 79101, 80178, 113457, 643246, 9793, 51808, 54899, 64792, 6546, 60436, 35, 54839, 3174, 283431, 79969, 146057, 9702, 256364, 57554, 8999, 9545, 27285, 1393, 27229, 92104, 10783, 7029, 11020, 30848, 285025, 143, 161582, 3619, 8558, 1263, 84318, 10464, 23533, 8881, 9727, 81930, 9814, 22809, 393,…
GO_LYSOSOMAL_LUMEN	0.889921	1	0.237935	0.757545	88992	33	63827, 8635, 4125, 2720, 427, 4126, 2992, 3073, 410, 338, 2548, 3339, 10675, 5549, 196463, 1200, 1462, 6382, 3920, 5159, 2760, 356, 5275, 27163, 6385, 23400
GO_CELL_CELL_CONTACT_ZONE	0.893121	1	0.236373	0.773426	89312	42	6330, 5101, 3767, 58494, 6546, 57826, 4301, 1824, 5912, 5818
GO_NUCLEOID	0.99915	1	0.130588	0.409091	99915	29	6472, 506, 3030, 7284, 3032, 55379, 10128, 7416, 7417, 3313, 6742, 22907, 292, 7019, 2926, 9361, 60493, 22868, 1373, 37, 55794, 5428, 5442, 7015, 6832, 9692, 79736
GO_BASOLATERAL_PLASMA_MEMBRANE	0.861561	1	0.241956	0.8522	86156	95	5871, 362, 55914, 5028, 3570, 3761, 64284, 728, 634, 6543, 64130, 9132, 1014, 57554, 25778, 23705, 134, 7223, 3766, 150, 2030, 26504, 6810, 3784, 846, 9057, 23209, 1364, 368, 3949, 1740, 5310, 55327, 64805, 3675, 7253, 1525, 23513, 659, 84876, 359, 4642, 27202, 8140, 7809, 149461, 1000, 338328, 7039, 288, 4070
GO_CYTOPLASMIC_STRESS_GRANULE	0.99256	1	0.174289	0.565718	99256	39	55239, 140886, 8444, 80336, 7072, 6093, 79727, 2886, 1511, 5042, 23367, 4904, 22794, 4154, 170506, 11269, 6311, 23185, 1153, 10642, 7538, 8761, 8570, 1965
GO_SECRETORY_GRANULE	0.98501	1	0.220917	0.834631	98501	379	26276, 683, 23105, 11057, 7044, 4016, 7042, 2800, 2444, 6515, 2357, 965, 7033, 5874, 51411, 2266, 3310, 3672, 1471, 56, 728, 5328, 6402, 22895, 634, 7043, 1143, 8153, 53916, 7423, 6793, 79888, 3767, 51209, 566, 124912, 2695, 3382, 6517, 3683, 57826, 2157, 6861, 171169, 431705, 3479, 5611, 11001, 11314, 8635, 23526, 10272, 57554, 6856, 9545, 1393, 346562, 54509, 53917, 9501, 5196, 3817, 5650, 4125…
GO_OXIDOREDUCTASE_COMPLEX	0.99993	1	0.137165	0.469349	99993	66	4694, 4708, 6391, 4712, 2820, 10295, 29796, 126328, 4710, 4696, 4707, 4713, 594, 4700, 92259, 4705, 4711, 7386, 4714, 10811, 4715, 7381, 4718, 27089, 593, 653361, 54539, 4709, 4724, 4706, 4716, 6240, 1537, 6390, 55967, 1737, 51079, 7388, 4701, 51103, 4967
GO_VESICLE_MEMBRANE	0.531195	1	0.262948	0.993345	53119	378	6721, 9856, 10368, 683, 493829, 55647, 440279, 2889, 8448, 362, 23166, 140679, 6515, 2357, 534, 2555, 7299, 965, 246213, 5874, 1839, 3761, 51715, 4935, 728, 5328, 7471, 6402, 2841, 22895, 2562, 634, 1143, 29907, 8153, 53916, 6793, 79888, 115827, 8224, 7306, 51209, 566, 124912, 27131, 3382, 6517, 25956, 3683, 2903, 57826, 2561, 6861, 1609, 23025, 11001, 11314, 57403, 1814, 6856, 9545, 338382, 5450…
GO_AUTOPHAGOSOME	0.701733	1	0.271304	0.907522	70173	52	51715, 643246, 5178, 79735, 29982, 55062, 53917, 201475, 148022, 64601, 65082
GO_LARGE_RIBOSOMAL_SUBUNIT	0.99916	1	0.153132	0.513215	99916	53	64979, 9553, 6159, 11224, 78988, 26589, 55168, 6128, 6157, 124995, 122704, 6170, 285855, 29093, 387338, 51187, 9801, 65008, 65005, 54534, 6152, 25873, 6132, 4706, 6155, 28998, 6147, 6158, 6130, 10884, 65003, 6146, 6129, 54148, 6169
GO_INTERCALATED_DISC	0.98765	1	0.177616	0.553969	98765	28	6330, 3767, 6546, 1824, 5318, 6331, 3741, 29109, 3759, 1000, 288
GO_LATE_ENDOSOME_MEMBRANE	0.511645	1	0.293258	0.991677	51164	58	26276, 5874, 389541, 57231, 338382, 84946, 64601, 65082, 7781, 3123, 28956, 25978, 137492, 11342, 79720, 51028, 79643, 3122, 127829, 51652, 27243, 27183, 9525, 5873, 5337, 9741, 11267, 93343
GO_TRANSFERASE_COMPLEX_TRANSFERRING_PHOSPHORUS_CONTAINING_GROUPS	0.99816	1	0.181093	0.643672	99816	108	55703, 130399, 3645, 84174, 5291, 29982, 56655, 8464, 54107, 51728, 92, 23533, 79724, 9519, 54108, 6883, 167153, 6878, 5261, 2068, 6882, 898, 2960, 10629, 5426, 140775, 7405, 5427, 2965, 896, 902, 5435, 5438, 6874, 6917, 4217, 8408, 8851, 25885, 6873, 10621, 8295, 7015, 5422, 79871, 5441, 1147, 5294, 5439, 5442, 894, 3551, 5296, 5437, 2963, 23168, 5925, 5428, 890, 5433, 3643, 1020
GO_CHROMOSOME_CENTROMERIC_REGION	0.694573	1	0.266973	0.921371	69457	73	51164, 11243, 23063, 9793, 1059, 64105, 1060, 3619, 23047, 79019, 81930, 10664, 25983, 348995, 9918, 90417, 23310, 6795, 84295, 151648, 134492, 7272, 9735, 259282, 1788, 7405, 25909, 7290, 55355
GO_INTRINSIC_COMPONENT_OF_ORGANELLE_MEMBRANE	0.706053	1	0.25791	0.938775	70605	159	6721, 92960, 83850, 10559, 140679, 534, 2555, 57222, 246213, 5874, 51310, 440574, 401494, 55711, 10170, 79139, 22845, 115827, 56851, 6861, 10478, 347734, 11001, 60481, 1268, 7993, 6856, 79594, 2538, 201562, 23208, 139322, 25972, 6536, 3135, 55288, 2542, 22987, 9900, 6261, 6860, 5018, 25874, 7781, 54872, 10228, 3123, 4985, 567, 6687, 25837, 10367, 2110
GO_U2_TYPE_SPLICEOSOMAL_COMPLEX	0.99969	1	0.132024	0.430859	99969	41	9343, 988, 22938, 6625, 11338, 10594, 26121, 10992, 23451, 10450, 23020, 1659, 4236, 10291, 10286, 23450, 24148, 1665, 8896, 9939, 6633, 10262, 27339, 9092, 9129, 55110, 6632, 8175, 4809, 84844, 57703, 55234, 51503, 22794, 51747
GO_CYTOPLASMIC_SIDE_OF_MEMBRANE	0.96648	1	0.216391	0.768159	96648	106	83850, 6234, 6725, 2444, 56341, 146206, 2791, 914, 785, 4923, 2780, 27131, 2788, 6503, 2785, 346562, 2779, 2786, 9630
GO_CYTOPLASMIC_REGION	0.99889	1	0.170678	0.599326	99889	91	160762, 440279, 5874, 89876, 127933, 2898, 23025, 346562, 92104, 2736, 10497, 22999, 6687, 23011, 8541, 27445, 2737, 3798, 8927, 1740, 127829, 9026, 51473, 26090, 6416, 1742, 158798, 5048, 55207, 115948, 4133, 93233, 26059, 10801, 1176, 10564, 79882, 8943, 10533, 9474, 23557, 989, 4735, 23322, 2735, 7802, 1211, 22920, 1500
GO_RIBOSOME	1	1	0.096887	0.345588	100000	114	64979, 6234, 9553, 6159, 11224, 78988, 6193, 26589, 54460, 55168, 440275, 51649, 6222, 6207, 6128, 140032, 64963, 689, 6157, 10891, 124995, 122704, 6170, 285855, 92259, 6183, 6229, 29093, 387338, 51187, 23367, 9801, 92170, 65008, 65005, 64969, 54534, 54998, 6202, 6152, 64968, 118487, 25873, 6201, 6132, 4706, 6155, 6217, 64432, 28957, 6224, 28998, 6147, 6223, 6158, 23185, 6130, 4701, 10884, 6218, …
GO_ACTIN_CYTOSKELETON	1	1	0.168737	0.619625	100000	188	25802, 9480, 4983, 793, 395, 794, 51164, 51411, 2533, 146206, 51168, 54857, 23433, 9172, 2998, 89848, 2321, 27289, 10804, 283431, 1268, 57403, 10411, 9788, 3936, 8997, 6339, 1266, 91663, 4638, 23406, 5880, 822, 23026, 4542, 273, 558, 55706, 83660, 119, 50807, 4482, 83706, 3059, 9735, 29767, 1613, 140735, 23301, 9026, 4046, 6712, 5881, 51473, 29964, 4082, 4629, 7454, 7402, 27, 23022, 8976, 11133, …
GO_RNA_POLYMERASE_COMPLEX	0.897771	1	0.235128	0.780126	89777	48	55703, 8464, 51728, 79724, 9519, 6883, 167153, 6878, 2068, 6882, 2960, 10629, 2965, 902, 5435, 5438, 6874, 6917, 25885, 6873, 10621, 8295, 7015, 5422, 79871, 5441, 5439, 5442, 5437, 2963, 23168, 5433
GO_PERINUCLEAR_REGION_OF_CYTOPLASM	1	1	0.179526	0.67664	100000	354	26276, 8326, 2889, 8852, 253190, 2800, 9024, 1524, 9162, 375298, 158158, 7299, 406996, 5922, 113451, 3788, 320, 5141, 53916, 115827, 55975, 6517, 51191, 6861, 25780, 8871, 2044, 186, 26031, 202333, 1490, 5298, 57467, 23208, 9148, 4953, 3936, 255738, 15, 171392, 8862, 3624, 2720, 376267, 10966, 65082, 57580, 8867, 9479, 6860, 57447, 6810, 79153, 23026, 5176, 4842, 3918, 5797, 10228, 4915, 9625, 51…
GO_RNA_POLYMERASE_II_TRANSCRIPTION_FACTOR_COMPLEX	0.9992	1	0.168419	0.592752	99920	94	429, 6929, 1870, 4760, 8464, 607, 5915, 7091, 7029, 1482, 9519, 6883, 51176, 5467, 9970, 6878, 2068, 5087, 6882, 2960, 54797, 10629, 2494, 79733, 10062, 2965, 5916, 9572, 4801, 902, 5451, 6874, 6917, 7068, 10001, 6873, 6257, 8295, 7067, 28996, 5465, 7027, 2963, 5925, 6256, 9441, 1385, 8856, 8928, 7376, 1649, 3219, 1869, 6872, 9975, 9440, 10498, 1051, 2959
GO_GOLGI_STACK	0.731733	1	0.271758	0.879558	73173	38	4247, 5874, 6480, 54947, 84750, 1263, 27314, 83871, 9527, 2650, 23011, 8675, 653519, 22856, 2589
GO_VACUOLE	0.9999	1	0.188348	0.707327	99990	319	26276, 128338, 23274, 8448, 2444, 2357, 534, 10203, 7299, 51310, 51715, 4935, 643246, 389541, 1185, 57016, 1358, 56848, 5178, 79888, 51209, 566, 124912, 79735, 29982, 55062, 63827, 5611, 57231, 8635, 51479, 23526, 9545, 338382, 1393, 53917, 4125, 23208, 56270, 123745, 23682, 84946, 255738, 201475, 148022, 2720, 64601, 57707, 65082, 3815, 7436, 6810, 3784, 4353, 7781, 427, 3123, 28956, 25801, 4759…
GO_SECRETORY_VESICLE	0.809482	1	0.246526	0.93691	80948	461	26276, 683, 23105, 11057, 440279, 7044, 4016, 8448, 7042, 2800, 140679, 2444, 6515, 2357, 9162, 534, 2555, 51305, 965, 246213, 7033, 84446, 5874, 51411, 2266, 3310, 3672, 142684, 1471, 57586, 56, 728, 5328, 320, 6402, 22895, 634, 7043, 1143, 8153, 53916, 7423, 6793, 79888, 115827, 8224, 3767, 51209, 566, 124912, 282808, 2695, 3382, 6517, 3683, 2903, 57826, 2157, 6861, 171169, 431705, 3479, 23025,…
GO_NUCLEAR_SPECK	1	1	0.127974	0.470866	100000	196	6736, 55914, 80712, 3651, 7490, 8444, 64332, 91647, 3212, 1609, 10346, 64852, 8988, 11052, 4301, 378951, 57713, 25766, 2057, 10783, 58517, 58509, 2736, 159163, 3203, 55051, 7737, 9907, 23236, 29890, 10929, 64318, 64397, 4707, 4929, 2737, 8178, 8525, 5940, 6944, 135295, 57634, 4488, 84164, 9158, 84656, 80145, 6915, 6431, 9879, 83932, 6429, 26959, 57109, 57178, 8683, 9904, 6629, 665, 27111, 11221, …
GO_SITE_OF_POLARIZED_GROWTH	0.99917	1	0.169339	0.598237	99917	99	25791, 8633, 5101, 26230, 1268, 7224, 58155, 393, 57580, 9479, 57447, 23406, 5818, 9266, 1996, 5015, 54536, 6616, 3059, 22859, 9585, 29767, 57679, 2185, 3675, 5881, 1525, 7402, 23022, 28988, 2596, 8882, 5048, 57698, 3897, 4133, 8851, 22933, 9344, 26059, 7070, 11336, 5664, 4644, 7074, 6624, 2043, 1020, 11075, 283, 23191, 23064, 10540
GO_ENDOCYTIC_VESICLE	0.98097	1	0.212425	0.770354	98097	149	10368, 55647, 2889, 23166, 9170, 1839, 51715, 64284, 7471, 7306, 51209, 9362, 57403, 1814, 338382, 9788, 339122, 23208, 23682, 2535, 201475, 3135, 9727, 10497, 6810, 284697, 5880, 4353, 2891, 10228, 3123, 7474, 567, 10369, 51735, 83871, 4057, 8578, 3949, 11031, 54361, 9066, 80223, 2890, 51762, 3122, 338, 1803, 8877, 7405, 7476, 752, 2892, 5337, 7454
GO_CHROMOSOMAL_REGION	0.99982	1	0.171325	0.618827	99982	139	79991, 80119, 51164, 4221, 11243, 23063, 9793, 1059, 55777, 5514, 64105, 1060, 3619, 23047, 79019, 81930, 221613, 10664, 25983, 348995, 9918, 5001, 6299, 90417, 23310, 6795, 84295, 151648, 51750, 134492, 7272, 9735, 259282, 1788, 7405, 25909, 7290, 55355, 80145, 80335, 5048, 55506, 55320, 80351, 9894, 8658, 55226, 1058, 57122, 255626, 1111, 22933, 8850, 8563, 7015
GO_INCLUSION_BODY	0.99989	1	0.128114	0.425068	99989	48	3232, 55586, 25820, 57713, 2876, 4591, 6620
GO_MITOTIC_SPINDLE	0.99999	1	0.0970453	0.323352	99999	50	8452, 2801, 1894, 9493, 6188, 3192, 9212, 1213, 8243, 8517, 998, 8655, 6790, 1639, 5594, 9657, 9859, 55755, 22919, 983, 126353, 4926, 57520, 9611, 2035, 2669, 84861, 2017, 4134, 8841, 51335, 79541, 10460, 3297, 3579, 29127, 22933, 8658, 259266, 51473, 23636, 134492, 9585, 90417, 822, 81930, 7029, 256364, 79969
GO_CELL_PROJECTION_MEMBRANE	0.195598	1	0.303694	1.09875	19559	143	116085, 11136, 7399, 23550, 8326, 6870, 1260, 8910, 84249, 3746, 2555, 5148, 3775, 3745, 5662, 634, 23362, 5141, 26751, 5341, 3737, 2559, 3767, 2780, 6010, 1816, 6584, 2557, 23526, 2779, 8516, 6092, 2554, 2556, 134, 59338, 3936, 3135, 54587, 57348, 6753, 5149, 3749, 4985, 51763, 9780, 50807, 50649, 2566, 3748, 57111, 26047, 55591, 2890, 5310, 1803, 64805, 9026, 3675
GO_APICAL_PART_OF_CELL	0.874141	1	0.23985	0.871145	87414	153	128338, 116085, 11136, 7399, 362, 3736, 5028, 3775, 7976, 3570, 5874, 23370, 64284, 4935, 728, 634, 4810, 10804, 221395, 28514, 6584, 63826, 10083, 84552, 1814, 25778, 346562, 3485, 2779, 8516, 8642, 2030, 6558, 8323, 846, 54566, 92840, 64924, 23209, 51735, 3778, 10768, 9180, 1364, 1896, 182, 368, 50855, 3949
GO_INTRINSIC_COMPONENT_OF_ENDOPLASMIC_RETICULUM_MEMBRANE	0.699883	1	0.268538	0.913662	69988	62	6721, 83850, 57222, 401494, 10170, 79139, 22845, 56851, 347734, 11001, 60481, 7993, 2538, 201562, 3135, 2542, 54872, 3123, 567, 10237, 284361, 3122, 23471, 8879, 6785
GO_SPINDLE_POLE	0.99758	1	0.172443	0.590857	99758	67	51164, 56271, 140609, 9793, 27229, 10783, 1263, 55171, 90417, 6795, 10844, 9585, 151648, 134492, 9735, 23636, 259282, 114791, 27183, 9525, 259266, 10636, 8658, 23331, 9113, 25886, 4739, 199953, 8409, 10769, 3297, 10733, 10460, 79541, 55968
GO_CAJAL_BODY	0.849922	1	0.249811	0.786027	84992	30	6607, 6606, 51808, 10346, 25820, 96764, 79664, 8178, 90806, 8161, 9879, 8882, 56899, 55505, 7307, 79607, 51602, 9733, 79618, 9129, 9092, 9221
GO_ROUGH_ENDOPLASMIC_RETICULUM	0.937651	1	0.220167	0.71041	93765	37	117, 6234, 3361, 79139, 2044, 5298, 255738, 161176, 6128, 4043, 23471, 79727
GO_TRANSFERASE_COMPLEX	1	1	0.134029	0.502917	100000	312	55703, 23590, 64410, 26233, 4221, 151050, 130399, 57107, 63925, 54876, 79139, 3645, 84174, 27043, 5291, 55975, 29982, 64422, 56655, 8464, 26269, 25820, 254170, 54107, 11108, 51728, 92, 23533, 79724, 54556, 94103, 8881, 9519, 26272, 79269, 26224, 54442, 9604, 200933, 54108, 23054, 6883, 93624, 84727, 114907, 18, 167153, 6878, 29890, 5261, 54881, 51412, 4591, 6468, 2068, 6882, 84231, 2342, 898, 869…
GO_APICAL_JUNCTION_COMPLEX	0.97821	1	0.203454	0.697112	97821	67	117, 90952, 4810, 58494, 57826, 64130, 84552, 26, 5912, 54587, 23616, 5818, 54566, 9266, 1364, 261734, 50855, 93643, 57662, 55327, 55870, 1525, 9267, 122786, 4867, 317762, 9693, 149461, 57530, 8777, 288
GO_MICROBODY	0.867561	1	0.242703	0.806881	86756	49	92960, 253190, 84129, 55711, 219743, 10478, 1962, 11001, 1384, 79594, 5827, 26, 4598, 4591, 5195, 55670, 9066, 51762, 215, 189, 945, 390916, 9409
GO_GOLGI_ASSOCIATED_VESICLE_MEMBRANE	0.99448	1	0.177883	0.596165	99448	53	6721, 1260, 23433, 6010, 25956, 84364, 3135, 3123, 567, 4900, 9871, 2890, 8906, 653519, 3122, 5310
GO_POSTSYNAPSE	0.251417	1	0.278813	1.05214	25141	367	80059, 10368, 3780, 4983, 2897, 2900, 8001, 8326, 81832, 3706, 3361, 115703, 793, 4897, 84249, 3736, 3746, 2693, 9162, 2555, 55914, 3781, 5028, 1007, 6900, 5100, 1128, 3745, 3761, 2913, 1138, 5662, 107, 320, 1142, 22895, 2917, 2562, 6543, 23362, 2894, 1143, 2898, 2559, 4923, 55879, 8224, 9229, 22866, 2915, 1136, 22871, 6546, 2903, 40, 64130, 11141, 2561, 1609, 3739, 916, 2901, 2557, 50944, 1137, …
GO_PRECATALYTIC_SPLICEOSOME	0.99834	1	0.134756	0.414005	99834	25	9343, 10594, 26121, 10992, 23451, 23020, 4236, 10291, 23450, 24148, 6633, 10262, 9092, 9129, 55110, 6632, 8175, 4809, 84844, 57703, 55234
GO_AXON	0.387756	1	0.271811	1.02251	38775	335	25791, 4983, 7399, 440279, 7042, 793, 4897, 140679, 9024, 128434, 3736, 10371, 3746, 9162, 246213, 6900, 7976, 84446, 1006, 5874, 3742, 1128, 3745, 2913, 57586, 113451, 8633, 2917, 6607, 6606, 152330, 6334, 60482, 127933, 3645, 5101, 2898, 3737, 4923, 2047, 3767, 1395, 9362, 3785, 11141, 6861, 3739, 26230, 8871, 2901, 23025, 2044, 1268, 79969, 64221, 57554, 1393, 79594, 1392, 6092, 23208, 6863, 6…
GO_NUCLEAR_BODY	1	1	0.154681	0.584342	100000	378	84300, 64979, 11189, 6736, 55914, 80712, 91975, 3651, 7490, 8444, 7181, 3232, 64332, 79833, 6693, 134353, 63977, 91647, 6607, 6606, 51808, 1059, 140690, 5514, 6493, 4810, 3212, 7546, 1609, 10346, 64852, 25820, 8988, 11052, 91801, 4301, 378951, 57713, 2672, 25766, 2057, 8553, 1060, 10783, 1840, 3217, 30848, 58517, 3619, 58509, 96764, 2736, 148523, 159163, 3203, 26224, 53343, 10420, 55051, 7936, 77…
GO_CLATHRIN_COATED_VESICLE	0.660743	1	0.269042	0.938198	66074	83	26276, 9856, 140679, 5874, 1839, 7306, 6517, 55062, 9362, 2535, 201475, 64601, 65082, 9892, 284697, 7450, 10228, 3123, 7474, 92840, 1129, 554, 2571, 4900, 22848, 2572, 3949, 10287, 8906, 51762, 3122, 6570, 338, 9026, 5873, 551, 7851, 28988, 112574
GO_PROTEIN_KINASE_COMPLEX	0.99841	1	0.151865	0.495608	99841	41	130399, 3645, 92, 5261, 2068, 898, 140775, 7405, 2965, 896, 902, 4217, 8408, 8851, 1147, 894, 3551, 5925, 890, 3643, 1020
GO_VESICLE_LUMEN	0.99906	1	0.184053	0.666948	99906	147	7044, 7042, 2444, 51411, 2266, 3310, 7043, 7423, 566, 2695, 2157, 3479, 5611, 8635, 23526, 57554, 5196, 4125, 139322, 26, 2720, 7123, 7450, 23406, 2162, 710, 4353, 25801, 567, 4057, 2992, 51571, 83706, 9798, 1621, 353, 410, 29952, 6093, 338, 5873, 240, 978, 5340, 56954, 5443, 28988, 1512, 6678, 29789, 1511, 2243, 2171, 1794, 55276, 5836, 5719, 5552, 6727, 3240, 29099
GO_TRANS_GOLGI_NETWORK	0.821452	1	0.248464	0.869549	82145	87	10244, 2800, 113451, 10139, 57614, 55062, 338382, 339122, 23208, 23682, 27314, 6810, 27032, 10228, 3123, 51763, 22836, 157769, 83696, 113178, 10466, 221079, 2650, 6293, 79090, 23011, 11031, 6616, 9382, 10067, 8675, 93643, 3122, 55300, 8677, 10565, 26960, 54432, 400, 27236, 26225, 54715, 22796, 9648, 5870, 3117, 10564, 3482, 84342, 8934, 4218, 5872, 2803
GO_CORTICAL_CYTOSKELETON	0.892791	1	0.236464	0.792496	89279	53	793, 794, 2998, 89848, 10411, 7223, 91663, 23406, 22999, 27445, 3059, 8927, 9026, 6712, 51473, 7454, 7402, 8976, 1742, 28988, 800, 84948, 11214, 1000, 6710
GO_UBIQUITIN_LIGASE_COMPLEX	1	1	0.101182	0.36235	100000	121	64410, 26233, 54876, 79139, 55975, 64422, 26269, 25820, 254170, 8881, 26272, 79269, 26224, 54442, 9604, 200933, 84727, 114907, 6468, 84231, 8697, 90268, 8816, 996, 55070, 1643, 11065, 255488, 7126, 7320, 1161, 23510, 400569, 64326, 54620, 4289, 25879, 1912, 9810, 9442, 51434, 253980, 79016, 84246, 130507, 10277, 701, 553115, 55031, 90390, 80232, 54800, 9354, 23113, 991, 84861, 79734, 57414, 10238…
GO_ACTIN_FILAMENT_BUNDLE	0.99983	1	0.107639	0.335715	99983	28	9531, 4627, 7205, 2275, 5590, 87, 9260, 7791, 5747, 3611, 81, 7168, 7170, 4628, 5829, 57216, 2317, 10611, 989, 6624, 10801, 10529, 29109, 4082, 29964
GO_ORGANELLE_INNER_MEMBRANE	1	1	0.157225	0.583843	100000	240	1584, 84300, 64979, 54675, 4694, 10975, 9553, 84129, 440574, 29103, 78988, 56848, 80303, 51805, 4708, 6391, 51537, 114971, 4712, 26049, 1384, 1376, 26589, 10166, 139322, 2820, 29078, 25972, 3756, 84233, 54460, 514, 11194, 55168, 51649, 5018, 114789, 25874, 26092, 6687, 29796, 126328, 83862, 1350, 10367, 2110, 9941, 4710, 64963, 4696, 4707, 4713, 11342, 2021, 5009, 84274, 116228, 124995, 91419, 12…
GO_GOLGI_CISTERNA	0.667733	1	0.291764	0.901239	66773	26	6480, 84750, 27314, 83871, 9527, 2650, 23011, 8675, 653519, 22856, 2589
GO_SMALL_RIBOSOMAL_SUBUNIT	0.99958	1	0.132144	0.428921	99958	39	6234, 6193, 54460, 55168, 6222, 6207, 140032, 64963, 92259, 6183, 6229, 64969, 6202, 64968, 6201, 6217, 28957, 6224, 6223, 6218, 6191, 10240, 7818, 56945, 64949, 64965, 6194, 6209, 6232, 28973, 1654
GO_CENTROSOME	0.99955	1	0.190133	0.706145	99955	241	80185, 84084, 9024, 4296, 51164, 8444, 84446, 11158, 3694, 51715, 79101, 9793, 51808, 54899, 64792, 60436, 35, 3174, 9702, 57554, 8999, 27229, 10783, 11020, 30848, 161582, 1263, 84318, 10464, 23533, 8881, 9727, 9814, 22809, 23177, 8636, 55171, 6623, 90417, 51735, 4092, 6795, 261734, 50855, 898, 137492, 5076, 10844, 9585, 9798, 1621, 23564, 229, 151648, 54970, 3214, 140735, 57679, 9261, 996, 23636…
GO_MOTILE_CILIUM	0.265877	1	0.347905	1.11899	26587	36	1043, 11057, 6870, 6865, 8852, 89876, 84074, 53340, 27285, 11020, 2736
GO_MICROVILLUS	0.840672	1	0.250688	0.806302	84067	36	362, 6693, 634, 83874, 10411, 10083
GO_PML_BODY	0.99976	1	0.133102	0.438696	99976	45	6047, 7157, 7329, 5728, 8878, 6613, 1025, 11315, 2475, 7874, 6117, 5371, 23001, 26993, 7704, 9063, 6934, 23468, 7341, 27252, 11200, 8554, 5598, 79618, 6497, 406, 3297, 5925, 3646, 28996, 7015, 23411, 10636, 4034, 2872, 6049, 58476, 7290, 10114, 6304, 1613, 10891
GO_NEURON_SPINE	0.637714	1	0.267238	0.953215	63771	114	3780, 4983, 3706, 115703, 793, 9162, 3781, 2913, 5662, 320, 22895, 6543, 4923, 22871, 6546, 2903, 40, 3739, 916, 50944, 23208, 9148, 64101, 2213, 134, 29, 1266, 6810, 4842, 2891, 4915, 4985, 4900, 55619, 50807, 3751, 6717, 575, 2902, 321, 2890, 57679, 2185, 9026
GO_ENDOCYTIC_VESICLE_MEMBRANE	0.418806	1	0.294553	1.02716	41880	83	10368, 55647, 2889, 23166, 1839, 51715, 7471, 7306, 51209, 57403, 338382, 339122, 23682, 2535, 3135, 6810, 284697, 5880, 2891, 3123, 7474, 567, 10369, 83871, 8578, 3949, 11031, 54361, 9066, 80223, 2890, 51762, 3122, 338, 7476
GO_BLOOD_MICROPARTICLE	0.939541	1	0.220007	0.717991	93954	41	2266, 3697, 3310, 116285, 84000, 2162, 710, 3674, 3250, 336, 183
GO_PRERIBOSOME	0.797452	1	0.25856	0.843807	79745	41	85395, 23076, 9790, 27042, 84946, 10885, 51018, 8780, 65095, 25983, 22884, 10412, 10813, 8568, 84549, 134430, 23246, 57050, 54663, 10199, 25879, 65008, 55720, 9277, 51388, 51096, 26155, 10607, 79954, 4809, 51602, 6201
GO_PROTEIN_DNA_COMPLEX	0.9956	1	0.185921	0.652849	99560	91	79991, 6910, 9837, 3207, 56848, 128312, 55766, 6654, 1482, 8369, 221613, 51176, 85235, 92815, 6655, 8348, 8337, 5076, 2960, 8334, 8330, 5814, 85236, 3013, 8341, 94239, 84656, 4801, 8342, 8970, 55506, 440093, 1058, 255626, 7015, 5422, 8329, 65057, 3015, 3007, 5437, 2963
GO_ACTOMYOSIN	0.99997	1	0.0934633	0.29968	99997	35	9531, 4627, 7205, 9759, 2275, 5590, 1627, 87, 9260, 7791, 5747, 3611, 6804, 10015, 81, 7168, 7170, 4628, 5829, 57216, 2317, 10611, 989, 9948, 6624, 4644, 10801, 10529, 8850, 9578, 29109
GO_ORGANELLAR_RIBOSOME	0.99828	1	0.149125	0.479639	99828	36	64979, 9553, 78988, 26589, 54460, 55168, 64963, 124995, 122704, 92259, 6183, 29093, 387338, 9801, 92170, 65005, 64969, 54534, 64968, 118487, 4706, 28957, 28998, 4701, 10884, 65003, 10240, 54148, 7818, 3396, 56945, 6182, 64949
GO_TRANSCRIPTIONAL_REPRESSOR_COMPLEX	0.99746	1	0.158716	0.516557	99746	40	9096, 2672, 195814, 283248, 2117, 5932, 5926, 2737, 5971, 1107, 23411, 22933, 1810, 1991, 63976, 22893, 3068, 23493, 9612, 23378, 6497, 2623, 11218, 8841
GO_BASEMENT_MEMBRANE	0.230448	1	0.343037	1.13063	23044	45	2254, 7399, 9423, 4917, 4016, 1306, 55914, 340706, 22798, 3371, 1286, 4811, 3909, 1294, 8292, 1289, 5176, 3918, 1295, 1288, 27283, 80144, 3911, 1296, 375567, 1282, 3915, 3339
GO_BRUSH_BORDER	0.340347	1	0.343529	1.08091	34034	30	116085, 11136, 3775, 1816, 27131, 6584, 10083
GO_MITOCHONDRIAL_MATRIX	1	1	0.164535	0.610988	100000	240	84300, 64979, 23590, 11019, 9553, 6296, 140886, 54802, 348158, 29103, 57107, 78988, 51805, 116285, 84971, 25902, 4285, 3735, 27034, 35, 6041, 64216, 26275, 4329, 55157, 33, 10667, 92935, 26589, 3421, 160428, 7923, 80222, 36, 27165, 10295, 10157, 124454, 54460, 57038, 53343, 54949, 514, 55168, 197322, 1757, 54704, 5018, 2744, 2876, 18, 4594, 51205, 2110, 128240, 7915, 64963, 25961, 594, 23424, 500…
GO_EARLY_ENDOSOME_MEMBRANE	0.95245	1	0.216677	0.731362	95245	57	26276, 8723, 9856, 23161, 926, 2047, 27131, 3135, 3756, 4915, 567, 81285, 23011, 11031, 2890, 64145, 8877
GO_TRANSCRIPTION_FACTOR_COMPLEX	0.844002	1	0.243832	0.895384	84400	188	11166, 127343, 8538, 6656, 2649, 429, 3975, 6736, 6496, 64321, 54345, 6617, 5454, 10002, 79101, 6929, 6665, 145258, 10660, 3207, 11243, 3238, 1870, 4760, 8521, 8464, 607, 55809, 10481, 5915, 6495, 7091, 6662, 283248, 7029, 1482, 2627, 30812, 10522, 9519, 22809, 60529, 3206, 23054, 6883, 3205, 51176, 5467, 9970, 6878, 4092, 2068, 5087, 6882, 7089, 3059, 4929, 2975, 2960, 25937, 54797, 10629, 2494,…
GO_MYELIN_SHEATH	0.99461	1	0.162509	0.511332	99461	30	4359, 6900, 3767, 6810, 23513, 1267, 596, 4642, 22933, 8777, 2664
GO_PLATELET_ALPHA_GRANULE_LUMEN	0.186378	1	0.371911	1.17958	18637	32	7044, 7042, 2266, 7043, 7423, 2157, 3479, 5196, 139322, 7450, 2162, 710, 51571, 83706
GO_RIBONUCLEOPROTEIN_GRANULE	0.99996	1	0.156817	0.561589	99996	121	677, 56165, 55239, 131405, 140886, 8444, 221400, 64332, 6607, 6606, 3236, 127933, 92312, 80336, 2690, 60489, 29760, 23318, 8653, 64848, 9271, 6461, 64506, 53339, 6128, 7072, 23424, 6093, 54464, 29986, 79727, 55629
GO_LEADING_EDGE_MEMBRANE	0.194198	1	0.319017	1.11929	19419	90	7399, 23550, 6870, 8910, 84249, 3746, 2555, 3745, 5662, 23362, 5141, 26751, 5341, 3737, 2559, 3767, 2557, 23526, 8516, 6092, 2554, 2556, 134, 59338, 3936, 3749, 273, 4985, 51763, 9780, 50649, 2566, 3748, 26047, 55591, 2890
GO_CONTRACTILE_FIBER	0.99562	1	0.18587	0.65267	99562	91	25802, 8852, 3781, 51164, 9172, 6607, 6606, 6334, 6546, 202333, 6262, 115557, 6261, 4607, 4842, 114907, 57158, 4604, 4660, 6717, 54545, 56704, 200845, 27302, 29767, 6331, 4077, 84033, 29964, 4629, 23022, 800, 4620, 3741, 8851, 8850, 9722, 10529, 288, 6341, 9456, 5530, 5175, 5664
GO_CYTOSOLIC_LARGE_RIBOSOMAL_SUBUNIT	0.99938	1	0.130505	0.412303	99938	31	6159, 11224, 6128, 6157, 6170, 285855, 51187, 6152, 25873, 6132, 6155, 6147, 6158, 6130, 6146, 6129, 6169, 6166, 6181
GO_CLUSTER_OF_ACTIN_BASED_CELL_PROJECTIONS	0.282667	1	0.337207	1.10336	28266	42	116085, 11136, 7399, 793, 794, 3775, 51168, 1816, 27131, 6584, 10083
GO_MICROTUBULE	0.99991	1	0.172217	0.627262	99991	161	4296, 55582, 56271, 140609, 113457, 643246, 9793, 6546, 54839, 283431, 79969, 9702, 256364, 9545, 27285, 1393, 27229, 92104, 10783, 143, 3619, 8881, 81930, 393, 8867, 90417, 127602, 11076, 6795, 6645, 347733, 1155, 10844, 9585, 3798, 9735, 140735, 996, 57662, 259282, 114791, 5116, 51473, 54617, 55698, 55559, 23303, 5048, 259266, 57698, 26052, 10636, 1759, 4133, 51807, 22933, 57606, 10801, 8631, 6…
GO_CORTICAL_ACTIN_CYTOSKELETON	0.774552	1	0.263615	0.85566	77455	39	793, 794, 2998, 89848, 10411, 91663, 23406, 3059, 9026, 6712, 51473, 7454, 7402, 8976, 28988, 800, 84948, 11214, 1000, 6710
GO_SPECIFIC_GRANULE	0.767812	1	0.258118	0.88441	76781	67	683, 2444, 6515, 5328, 634, 1143, 6793, 3683, 11001, 57554, 26, 158747, 94103, 5912, 6810, 8694, 28956, 567, 4057, 22918, 6616, 160364, 6843, 5873, 1088, 5337, 221, 51382, 945, 56954, 121260, 1794, 9725, 963, 3240, 8649, 3684, 311, 719, 1991, 3934, 2358
GO_LATERAL_PLASMA_MEMBRANE	0.99817	1	0.147785	0.472195	99817	34	7976, 3745, 634, 1364, 368, 6331, 5310, 1828, 288, 4070, 2706, 5872, 8312, 57216, 2011, 2768, 1756, 5800, 402
GO_CELL_SUBSTRATE_JUNCTION	1	1	0.075572	0.28008	100000	230	8321, 55914, 51164, 3694, 3672, 79798, 5328, 3371, 390, 54518, 3695, 2321, 83478, 4810, 6193, 79969, 8516, 57514, 3696, 2535, 3936, 1266, 8874, 5880, 2242, 23114, 6222, 6532, 3674, 391, 6207, 83660, 567, 6128, 6645, 23011, 575, 7089, 4179, 8675, 7041, 1803, 4162, 2185, 3675, 1012, 22800, 4082, 4323, 23022, 3339, 8496, 10298, 2886, 9590, 3897, 3673, 2314, 1000, 7070, 8649, 388, 5788, 3690, 6237, 4…
GO_CILIARY_TRANSITION_ZONE	0.785332	1	0.268238	0.824096	78533	25	7399, 8814, 56121, 146057, 10083, 2779, 261734, 54806, 4867, 585, 84314, 283232, 90410, 79600, 22994, 4735, 23322, 22920, 254187
GO_HISTONE_METHYLTRANSFERASE_COMPLEX	0.880421	1	0.240772	0.766576	88042	33	4221, 63925, 27043, 11108, 23054, 6878, 54881, 4591, 80335, 6874, 22847, 9757, 23411, 9070
GO_CELL_DIVISION_SITE	0.504955	1	0.303785	0.993999	50495	42	84249, 4221, 5662, 390, 8153, 27289, 27229, 54509, 9727, 4638, 29984, 3384, 23011, 10844, 389
GO_GOLGI_ASSOCIATED_VESICLE	0.98086	1	0.204202	0.710727	98086	81	6721, 1260, 7299, 57222, 5874, 23433, 6010, 6517, 25956, 2157, 84364, 255738, 1294, 201475, 3135, 3123, 567, 4900, 81555, 9871, 2890, 8906, 653519, 51762, 3122, 5310
GO_RUFFLE_MEMBRANE	0.652053	1	0.280625	0.9271	65205	46	23550, 84249, 5662, 23362, 5141, 26751, 5341, 23526, 59338, 3936
GO_METHYLTRANSFERASE_COMPLEX	0.99937	1	0.144605	0.477732	99937	46	4221, 63925, 27043, 11108, 23054, 6878, 29890, 54881, 4591, 115708, 80335, 6874, 22847, 9757, 23411, 9070, 23091
GO_GOLGI_MEMBRANE	0.99128	1	0.212725	0.792928	99128	262	6721, 10559, 3906, 4247, 10244, 1260, 5871, 2800, 57222, 9951, 9609, 57452, 64711, 390, 57172, 10139, 4855, 9245, 79888, 6010, 3382, 25956, 6480, 55062, 2157, 54947, 347734, 51304, 9363, 5298, 51196, 339122, 10494, 84750, 84364, 9166, 25972, 27314, 1294, 201475, 3135, 27087, 83452, 4122, 6860, 27032, 10228, 4915, 7110, 3123, 9266, 567, 22836, 83696, 25837, 11311, 113178, 9527, 10466, 2650, 4245, …
GO_COATED_VESICLE_MEMBRANE	0.96294	1	0.215369	0.750297	96294	82	6721, 9856, 140679, 1839, 7306, 25956, 84364, 2535, 3135, 284697, 3123, 7474, 92840, 567, 1129, 554, 2571, 4900, 2572, 3949, 9871, 2890, 8906, 3122, 6570, 338, 9026
GO_ATPASE_COMPLEX	0.9901	1	0.180579	0.589319	99010	41	2020, 55249, 54556, 11177, 54108, 283899, 51412, 10042, 57634, 54617, 10902, 93973, 1107, 10467, 8289, 86, 8295
GO_LATE_ENDOSOME	0.95494	1	0.221402	0.789285	95494	113	26276, 23274, 246213, 5874, 389541, 79139, 84174, 51209, 6517, 57231, 57403, 338382, 1393, 84946, 255738, 64601, 65082, 3784, 7781, 3123, 28956, 25978, 3949, 137492, 11342, 79720, 51028, 79643, 3122, 127829, 51652, 27243, 84079, 404636, 7405, 4077, 27183, 9525, 5873, 5337, 9741, 11267, 93343, 57498, 1512, 55207, 54432, 338692
GO_VACUOLAR_LUMEN	0.99859	1	0.165264	0.566257	99859	67	2444, 566, 63827, 5611, 8635, 23526, 4125, 2720, 4353, 427, 25801, 4126, 2992, 9798, 3073, 410, 29952, 338, 2548, 3339, 10675, 1511, 2171, 5549, 196463, 1200, 1462, 6382, 3920, 1991, 718, 5159, 2760, 8836, 356, 5275, 27163, 7276, 6385
GO_ER_TO_GOLGI_TRANSPORT_VESICLE_MEMBRANE	0.99763	1	0.147066	0.46274	99763	30	6721, 25956, 3135, 3123, 567, 9871, 2890, 3122, 7039, 9632, 3117, 8615, 3998, 553115, 10490, 55014, 10802, 6811, 6396, 10427, 59349, 10483, 6720
GO_INNER_MITOCHONDRIAL_MEMBRANE_PROTEIN_COMPLEX	0.99998	1	0.132923	0.46264	99998	81	4694, 440574, 29103, 4708, 6391, 4712, 139322, 514, 6687, 29796, 126328, 10367, 4710, 4696, 4707, 4713, 221154, 55013, 4700, 521, 4705, 4711, 79135, 9551, 90580, 7386, 4714, 4715, 7381, 4718, 55750, 27089, 513, 54539, 28958, 4709, 4724, 4706, 4716, 1537, 522, 6390, 55967, 51079, 84419, 7388, 80273, 4701, 196294, 51103
GO_KINETOCHORE	0.932111	1	0.224259	0.748709	93211	51	51164, 11243, 9793, 64105, 1060, 3619, 79019, 81930, 348995, 90417, 84295, 151648, 134492, 7272, 9735, 259282, 25909, 55355, 5048, 55320, 1058, 57122, 8850, 11130, 5664, 55746, 3297, 989, 4735, 51112, 701, 10540
GO_CATALYTIC_STEP_2_SPLICEOSOME	1	1	0.0727951	0.241031	100000	47	3187, 9343, 3183, 988, 3190, 22938, 3192, 3178, 10492, 4670, 3185, 10594, 27316, 26986, 1655, 10236, 3181, 10189, 10992, 23451, 10450, 23020, 1659, 6426, 10291, 10286, 23450, 24148, 8896, 220988, 9939, 6633, 27339, 22913, 8899, 9092, 4116, 55110, 6632, 8175, 57703, 51503, 7307
GO_CONDENSED_CHROMOSOME_CENTROMERIC_REGION	0.458365	1	0.31219	1.01605	45836	40	11243, 9793, 1059, 64105, 1060, 3619, 79019, 348995, 9918, 90417, 23310, 6795, 84295, 151648, 134492, 9735, 259282, 25909, 55355
GO_SECRETORY_GRANULE_MEMBRANE	0.520605	1	0.274034	0.992257	52060	145	683, 6515, 2357, 965, 5874, 728, 5328, 6402, 634, 1143, 8153, 53916, 6793, 79888, 51209, 566, 124912, 3382, 3683, 57826, 6861, 11001, 11314, 9545, 54509, 53917, 9501, 158747, 94103, 5912, 6860, 8694, 23114, 3577, 3674, 391, 8778, 28956, 64924, 25837, 1823, 2212, 94121, 4126, 3687, 22918, 6717, 11031, 5099, 6616, 4179, 1621, 127829, 160364, 6843, 2548, 5873, 1088, 5337, 221, 51382, 945, 3708, 1212…
GO_DNA_PACKAGING_COMPLEX	0.907691	1	0.232427	0.78041	90769	54	56848, 128312, 55766, 6654, 8369, 221613, 9918, 85235, 92815, 23310, 6655, 8348, 8337, 8334, 8330, 85236, 3013, 8341, 94239, 84656, 8342, 8970, 55506, 440093, 1058, 255626
GO_SIDE_OF_MEMBRANE	0.519185	1	0.267949	0.994013	51918	235	83850, 6234, 6725, 3596, 2829, 4897, 2444, 1524, 959, 1236, 83546, 56341, 3570, 3694, 2266, 925, 1441, 3672, 146206, 153579, 930, 2791, 914, 6402, 2208, 51554, 785, 696, 80381, 4923, 2780, 27131, 53340, 6517, 22871, 166647, 921, 931, 2788, 916, 2044, 6503, 1137, 2785, 3594, 346562, 2690, 643, 2779, 79054, 1237, 2786, 9630, 2213, 942, 255738, 3135, 3815, 9034, 1232, 64926, 2253, 5618, 2242, 3627, …
GO_CLATHRIN_COATED_VESICLE_MEMBRANE	0.626634	1	0.282456	0.941134	62663	50	9856, 140679, 1839, 7306, 2535, 284697, 3123, 7474, 92840, 1129, 554, 2571, 4900, 2572, 3949, 8906, 3122, 6570, 338, 9026
GO_NUCLEAR_OUTER_MEMBRANE_ENDOPLASMIC_RETICULUM_MEMBRANE_NETWORK	0.99891	1	0.202085	0.762324	99891	363	6721, 83850, 6234, 6746, 8326, 1588, 1555, 60561, 51246, 57222, 153830, 3000, 283820, 401494, 51714, 53345, 55146, 10170, 1592, 56052, 79139, 22845, 487, 4855, 91012, 3737, 51752, 79888, 5959, 145173, 25956, 3290, 56851, 5924, 54947, 57198, 347734, 11001, 60481, 56246, 26031, 7993, 3293, 195814, 2538, 5298, 137964, 51528, 2984, 79054, 201562, 51478, 94107, 64215, 57467, 4306, 85406, 56603, 6262, …
GO_LAMELLIPODIUM	0.99997	1	0.14712	0.519358	99997	98	89846, 146206, 8633, 54857, 54518, 3737, 4810, 26230, 10411, 57514, 2245, 8874, 6810, 4638, 5880, 822, 23616, 64411, 5797, 9780, 3059, 8525, 6093, 57679, 1803, 2185, 5881, 23513, 23022, 8976, 11133, 55785, 28988
GO_NUCLEAR_TRANSCRIPTION_FACTOR_COMPLEX	0.97519	1	0.212156	0.754549	97519	109	11166, 6656, 429, 6736, 64321, 54345, 6617, 79101, 6929, 6665, 1870, 4760, 8464, 607, 5915, 7091, 6662, 7029, 1482, 30812, 9519, 6883, 51176, 5467, 9970, 6878, 2068, 5087, 6882, 2975, 2960, 54797, 10629, 2494, 79733, 10062, 2965, 5916, 9572, 4801
GO_MIDBODY	0.99966	1	0.157746	0.551596	99966	86	116986, 127933, 55777, 5291, 1060, 3619, 9727, 822, 5899, 6795, 54536, 9585, 9798, 79720, 10640, 23636, 127829, 7405, 57787, 27183, 9525, 55207, 259266, 5911, 23170, 55226, 23331, 22933, 11336, 2664, 311, 29127, 9101, 4218, 11064, 989, 4735, 79541, 5898, 5585, 1500
GO_HETEROCHROMATIN	0.98263	1	0.190792	0.619284	98263	39	8932, 1059, 57167, 23076, 1060, 3619, 6299, 23272, 23310, 6304, 1788, 7320, 1058, 23411, 22933, 1912, 9810, 3015, 3297, 79968, 23378, 9555, 10320
GO_SPLICEOSOMAL_COMPLEX	1	1	0.11129	0.391097	100000	92	3187, 3312, 9343, 3183, 988, 3190, 22938, 6625, 3192, 3178, 10492, 4691, 4670, 3958, 11338, 3185, 5935, 5976, 10594, 26121, 27316, 26986, 1655, 10236, 3181, 10189, 10992, 23451, 10450, 6626, 23020, 1659, 4236, 6426, 10291, 10286, 23450, 24148, 1665, 3189, 50804, 8896, 220988, 1153, 9939, 6633, 10262, 27339, 22913, 8899, 9092, 29896, 9129, 4116, 55110, 6632, 103, 8175, 140890, 4809, 56259, 6434, 8…
GO_SARCOPLASM	0.752922	1	0.268011	0.86743	75292	38	487, 6517, 202333, 6262, 6261, 4842, 813, 57158, 6717, 54545, 56704, 100507537, 1760, 10345, 3708, 10523, 51655, 781
GO_CELL_CELL_JUNCTION	0.99971	1	0.183909	0.680824	99971	224	6330, 117, 1307, 1002, 90952, 794, 1007, 1006, 914, 51294, 634, 3702, 5101, 3737, 125111, 27289, 3767, 4810, 6010, 58494, 10804, 6546, 28514, 57826, 64130, 916, 10225, 4301, 27352, 84552, 57554, 1824, 23705, 26, 7223, 5097, 5912, 3815, 9900, 54587, 1266, 91663, 23114, 23616, 5818, 5797, 54566, 9266, 23209, 1823, 4092, 1364, 182, 261734, 50855, 575, 5318, 3249, 26047, 55591, 93643, 3937, 57662, 63…
GO_ANCHORING_JUNCTION	1	1	0.141442	0.535728	100000	410	6330, 117, 8321, 1307, 1002, 90952, 794, 55914, 51164, 1007, 1006, 3694, 3672, 79798, 914, 5328, 51294, 3371, 390, 634, 54518, 3695, 3702, 5101, 3737, 2321, 125111, 27289, 3767, 83478, 4810, 6010, 58494, 10804, 6546, 28514, 57826, 6193, 64130, 916, 10225, 79969, 4301, 27352, 84552, 57554, 8516, 1824, 57514, 23705, 26, 3696, 2535, 3936, 7223, 5097, 5912, 3815, 9900, 54587, 1266, 91663, 8874, 5880,…
GO_ENDOPLASMIC_RETICULUM_GOLGI_INTERMEDIATE_COMPARTMENT_MEMBRANE	0.896511	1	0.235931	0.739096	89651	29	57222, 113451, 53345, 2157, 1294, 9780, 6091, 2890, 81876, 54732, 51290, 340061, 7039, 10652, 10945, 1604, 6836, 3998, 81671
GO_EXTRINSIC_COMPONENT_OF_CYTOPLASMIC_SIDE_OF_PLASMA_MEMBRANE	0.510875	1	0.292472	0.992238	51087	60	83850, 6725, 2444, 146206, 2791, 2780, 27131, 2788, 6503, 2785, 346562, 2779, 2786, 9630
GO_POLYSOME	0.99999	1	0.086991	0.286717	99999	45	6188, 2332, 8087, 7431, 2521, 811, 5682, 9513, 6141, 27161, 4736, 55364, 1938, 1660, 10445, 190, 6194, 10985, 1965, 8667, 6169, 6129, 1975, 85451, 4628, 6191, 6130, 23185, 7411, 6311, 26523, 6132, 25873, 6152, 4440, 7458, 23367, 6170, 79727, 1618, 689, 6128, 51389, 440275
GO_RECYCLING_ENDOSOME_MEMBRANE	0.902141	1	0.233512	0.751058	90214	36	64284, 57826, 6861, 201475, 3135, 9727, 5912, 567, 113178, 10067, 2890, 22841, 51762, 9744, 51104
GO_ORGANELLE_ENVELOPE_LUMEN	0.99874	1	0.145018	0.467928	99874	37	84300, 57110, 7064, 10367, 2671, 4713, 57019, 221154, 240, 80025, 90580, 55750, 3482, 1340
GO_SPINDLE_MICROTUBULE	0.97396	1	0.195657	0.612933	97396	29	8452, 9055, 3192, 801, 9212, 1213, 6790, 1453, 5347, 8766, 7283, 22919, 808, 983, 126353, 4926, 332, 84861, 805, 91272, 22920, 5048, 259282, 996, 9735, 6795, 81930, 8881, 143
GO_OUTER_MEMBRANE	1	1	0.124236	0.435889	100000	90	120892, 6233, 7314, 65018, 5501, 10456, 3032, 10128, 6622, 7416, 7311, 11331, 2475, 7417, 51100, 10452, 56993, 4976, 7419, 51024, 1654, 5663, 8165, 55177, 55218, 89941, 57506, 79073, 10280, 65991, 3098, 2697, 5894, 9804, 383, 4580, 140707, 3710, 4830, 91137, 5521, 51001, 664, 55626, 25813, 79671, 1374, 5241, 841, 9927, 599, 598, 2043, 51566, 10981, 445, 3099, 706, 55333, 54332, 55750, 4925, 34006…
GO_RIBOSOMAL_SUBUNIT	1	1	0.11547	0.404811	100000	89	64979, 6234, 9553, 6159, 11224, 78988, 6193, 26589, 54460, 55168, 6222, 6207, 6128, 140032, 64963, 6157, 124995, 122704, 6170, 285855, 92259, 6183, 6229, 29093, 387338, 51187, 9801, 65008, 65005, 64969, 54534, 6202, 6152, 64968, 25873, 6201, 6132, 4706, 6155, 6217, 28957, 6224, 28998, 6147, 6223, 6158, 6130, 10884, 6218, 6191, 65003, 6146, 6129, 10240, 54148, 6169
GO_NUCLEAR_MATRIX	1	1	0.0858363	0.289277	100000	56	7157, 22938, 6310, 3192, 9782, 7431, 4670, 1460, 11331, 8243, 4152, 4841, 1822, 5371, 7528, 26747, 5590, 10856, 3181, 8607, 8573, 26993, 6421, 4926, 8089, 5580, 26277, 10238, 790, 3717, 1051, 8520, 10270, 23314, 1073, 9612, 84844, 9360, 284695, 862, 5422, 5119, 1161, 6678, 10565, 4602, 240, 25909, 1788, 7041, 6304
GO_MICROTUBULE_ASSOCIATED_COMPLEX	0.9927	1	0.178809	0.589345	99270	45	8723, 51164, 55582, 81930, 8682, 127602, 6795, 2342, 9585, 3798, 140735, 55559, 23303, 5048, 57698, 4133, 93233, 374654, 4281, 7804, 9053, 10540, 7802, 22920
GO_APICAL_PLASMA_MEMBRANE	0.934331	1	0.2281	0.818198	93433	124	128338, 116085, 11136, 7399, 362, 3736, 5028, 3775, 7976, 3570, 5874, 23370, 64284, 4935, 634, 4810, 10804, 28514, 6584, 84552, 25778, 346562, 3485, 2779, 2030, 6558, 8323, 846, 64924, 23209, 51735, 3778, 10768, 9180, 1364, 182, 368, 50855, 10327, 3249, 1803, 9026, 7348, 6712, 5873, 5337, 154043, 659, 5144, 784, 11178
GO_PHAGOCYTIC_VESICLE_MEMBRANE	0.270237	1	0.345567	1.11504	27023	37	55647, 2889, 51715, 51209, 57403, 338382, 339122, 23682, 3135, 6810, 5880, 567, 83871, 11031, 9066, 80223, 51762
GO_CELL_CORTEX	0.97686	1	0.215329	0.782901	97686	156	440279, 793, 171177, 794, 51164, 51411, 23433, 390, 2917, 2998, 89848, 8153, 27289, 2246, 23025, 10411, 84552, 1490, 54509, 9595, 7223, 10497, 64926, 6261, 91663, 8874, 23406, 5880, 23616, 29984, 3918, 22999, 391, 22836, 2571, 5413, 54536, 50855, 8541, 27445, 3059, 3748, 389, 8927, 23048, 57381, 10640, 2185, 9026, 6712, 752, 5881, 51473, 4082, 7454, 7402, 8419, 8976, 1742, 28988, 800, 4642, 5048,…
GO_INTRINSIC_COMPONENT_OF_MITOCHONDRIAL_MEMBRANE	0.97329	1	0.199404	0.645381	97329	38	440574, 1268, 79594, 139322, 55288, 5018, 25874, 6687, 10367, 2110, 1760, 55013, 79135, 63933, 6341, 55750, 54332, 55333, 291, 54968, 51566, 28958, 9927, 1374
GO_INTERMEDIATE_FILAMENT_CYTOSKELETON	0.99726	1	0.177239	0.613145	99726	75	111, 79991, 3209, 146206, 337979, 337978, 387267, 57830, 440050, 337969, 337878, 8687, 5318, 353332, 337973, 337882, 5716, 83901, 4323, 5493, 8419, 83693, 51517, 54512, 10763, 337959, 51147, 135, 85291, 83897, 254950, 8689, 4741, 386683, 3872, 9118, 4644, 337880, 83900, 337966, 8856, 353323, 337974, 55968, 3848, 2125, 81850
GO_ACROSOMAL_VESICLE	0.298437	1	0.336939	1.0966	29843	40	11057, 4016, 2800, 3672, 56, 8153, 3767, 124912, 171169, 346562
GO_T_TUBULE	0.613944	1	0.301734	0.932035	61394	26	7043, 3767, 6517, 6546, 6261, 4842, 3762, 6717, 6331, 783, 2806, 784, 781, 3759, 9722, 288, 8987
GO_ENDOPLASMIC_RETICULUM_GOLGI_INTERMEDIATE_COMPARTMENT	0.99369	1	0.177524	0.587795	99369	47	57222, 113451, 53345, 2157, 1294, 9780, 6091, 9798, 2890, 4043, 6399, 81876, 54732, 51290, 340061, 7039, 4925, 10652, 10945, 2706, 1604, 6836, 51112, 3998, 81671
GO_SARCOLEMMA	0.96368	1	0.212044	0.722572	96368	63	493829, 1293, 8910, 3745, 782, 7043, 3767, 6517, 6546, 6262, 6261, 4842, 1837, 3762, 1292, 6717, 6445, 6331, 783, 2806, 84033, 7402, 784, 781, 3759, 1000, 9722, 288, 8987, 5152
GO_CELL_BODY	0.154958	1	0.289084	1.08473	15495	312	3780, 7399, 8001, 6870, 429, 7042, 3361, 793, 92737, 3782, 6515, 84249, 3736, 3746, 1524, 9162, 3781, 9312, 5028, 246213, 3775, 6900, 7976, 3672, 3745, 64284, 113451, 8633, 6607, 6606, 6530, 89848, 6543, 7043, 60482, 51808, 2898, 3737, 4923, 2056, 3767, 5959, 22866, 2695, 1136, 40, 9362, 6014, 6861, 916, 2901, 2044, 60481, 63826, 1137, 2785, 1393, 79594, 94, 774, 2779, 8772, 6654, 1392, 85442, 85…
GO_CONDENSED_CHROMOSOME	0.98218	1	0.201969	0.698696	98218	75	11243, 23063, 9793, 1059, 3364, 64105, 1060, 3619, 79019, 10664, 348995, 9918, 90417, 23310, 6795, 84295, 151648, 134492, 9735, 259282, 25909, 55355, 55320, 3306, 120, 1058, 57122, 8940, 26013, 1111, 192669, 5119, 11130, 8468, 6853, 3148, 55746, 3297, 10051, 989, 7153, 4735, 701, 10270, 22920, 9555
GO_NUCLEAR_PERIPHERY	1	1	0.0833022	0.284671	100000	65	4000, 7157, 5111, 22938, 6310, 3192, 9782, 7431, 4670, 4137, 1460, 11331, 8243, 4152, 4841, 1822, 5371, 7528, 26747, 5590, 10856, 3181, 8607, 8573, 26993, 6421, 4926, 8089, 3692, 9688, 5580, 26277, 4928, 10238, 790, 3717, 1051, 8520, 10270, 23314, 1073, 9612, 84844, 9360, 284695, 862, 5422, 5119, 57122, 4133, 9894, 1161, 6678, 10565, 4602, 240, 25909, 1788, 7041, 6304
GO_CULLIN_RING_UBIQUITIN_LIGASE_COMPLEX	0.98472	1	0.197508	0.675831	98472	66	64410, 26233, 54876, 55975, 25820, 254170, 8881, 26272, 79269, 26224, 54442, 200933, 84727, 114907, 6468, 8697, 8816, 996, 55070, 1643, 11065, 7126, 1161, 23510, 64326, 54620, 25879
GO_MAIN_AXON	0.256157	1	0.346958	1.12295	25615	38	4897, 3736, 3746, 6900, 6334, 3737, 3767, 3785, 57554, 1393, 1392, 6092, 134, 1261, 23114, 26047, 1740, 1742, 23303, 4642, 135, 1759, 4133, 22933, 8506, 288, 7070
GO_CHROMOSOME_TELOMERIC_REGION	1	1	0.0831477	0.285277	100000	68	8294, 328, 9401, 4171, 2146, 5111, 2547, 5501, 1017, 23028, 5499, 5591, 7013, 7158, 1642, 79577, 51547, 5500, 5976, 4176, 6117, 472, 3014, 7014, 5371, 8290, 4174, 3181, 10189, 25913, 983, 25777, 5431, 3018, 4173, 23468, 26277, 10728, 11200, 8359, 23595, 8520, 9555, 3020, 79618, 170506, 23064, 5000, 65057, 7015, 8563, 22933, 1111, 255626, 55226, 8658, 9894, 80351, 55506, 80335, 80145
GO_ACTIN_BASED_CELL_PROJECTION	0.864111	1	0.241502	0.851278	86411	96	7399, 8326, 25960, 793, 362, 794, 7976, 51168, 6693, 8633, 634, 83874, 2047, 22871, 26230, 26031, 10411, 10083, 3936, 3135, 57348, 25983, 23114
GO_COATED_VESICLE	0.914401	1	0.232625	0.836357	91440	129	26276, 6721, 9856, 140679, 57222, 5874, 1839, 7306, 6517, 25956, 55062, 9362, 2157, 84364, 2535, 255738, 1294, 201475, 3135, 64601, 65082, 9892, 284697, 7450, 10228, 3123, 7474, 92840, 567, 1129, 554, 2571, 4900, 22848, 2572, 81555, 3949, 9871, 10287, 2890, 8906, 51762, 3122, 6570, 338, 9026
GO_INTERCELLULAR_BRIDGE	0.99921	1	0.12797	0.399128	99921	28	10112, 9055, 9493, 5566, 1639, 22981, 9657, 29781, 55177, 5567, 22868, 5584, 2035, 84861, 11021, 55165, 51335, 23064, 4735, 22994, 5568, 2101, 22826, 668, 134492, 9585, 4482
GO_NEUROMUSCULAR_JUNCTION	0.767032	1	0.264384	0.862816	76703	41	440279, 89848, 60482, 23025, 23024, 10497, 8292, 9900, 3749, 1144, 9143, 3084, 1740, 3911, 6843, 4038, 7402, 2045, 1742
GO_SOMATODENDRITIC_COMPARTMENT	0.506695	1	0.262543	0.998182	50669	468	10368, 3780, 4983, 7399, 8001, 59340, 6870, 3706, 429, 7042, 3361, 115703, 793, 140679, 92737, 794, 3782, 6515, 84249, 3736, 10371, 3746, 1524, 9162, 3781, 9312, 5028, 246213, 3775, 6900, 196883, 7976, 5100, 3672, 1128, 3745, 3354, 2913, 64284, 5662, 113451, 2644, 8633, 320, 22895, 2917, 6607, 6606, 6530, 11255, 89848, 4140, 6543, 7043, 60482, 127933, 51808, 2898, 3737, 4923, 2047, 3350, 3767, 22…
GO_RUFFLE	0.96523	1	0.215429	0.757632	96523	93	23550, 89846, 84249, 146206, 5662, 23362, 5141, 26751, 5341, 27131, 57403, 23526, 9788, 59338, 3936, 81930, 2245, 91663, 8874, 822, 64411, 51763, 83660
GO_NUCLEOLUS	0.99999	1	0.184218	0.697191	99999	400	85395, 79991, 387496, 3110, 63901, 8448, 64412, 10633, 2020, 7564, 375298, 91975, 7490, 317781, 6617, 79101, 11224, 91368, 84186, 9793, 29907, 27043, 55249, 5291, 55975, 23076, 3364, 3235, 55809, 2246, 10124, 64852, 26010, 6495, 7993, 1376, 814, 9790, 51728, 27042, 3421, 11102, 1263, 9839, 27107, 10556, 117581, 10522, 96764, 2736, 379, 10885, 55131, 57707, 5097, 3815, 23318, 7123, 4857, 9891, 549…
GO_NUCLEAR_PORE	0.99075	1	0.174673	0.554008	99075	32	10482, 5901, 5903, 2733, 9961, 9688, 7341, 6396, 3840, 3843, 4928, 3836, 23039, 11269, 9883, 53371, 55746, 10762, 55161, 57122, 23511, 8658, 8498, 3267, 23633, 4927, 25909, 23636, 57097, 55706, 348995
GO_NUCLEAR_MEMBRANE	0.98782	1	0.204545	0.732925	98782	122	3204, 55914, 51246, 3000, 2644, 84074, 26031, 26049, 64215, 2627, 25972, 3756, 10885, 171389, 79004, 53343, 161176, 51649, 9378, 55706, 147, 26092, 23236, 83862, 4710, 23223, 27000, 3249, 11342, 1910, 51530, 1760, 169714, 23636, 9587, 2643, 25909, 240, 6049, 151188, 596, 3708, 5730, 54884, 1844, 5048, 10927, 1238, 8658, 57122, 4904, 9801, 23411, 51131, 23592, 9722, 4925, 22929, 10762, 23353, 2279…
GO_PIGMENT_GRANULE	0.99901	1	0.164644	0.569571	99901	75	534, 7299, 5874, 64284, 4935, 2644, 7306, 6856, 23682, 822, 5176, 813
GO_EXTRINSIC_COMPONENT_OF_MEMBRANE	0.817402	1	0.247294	0.89246	81740	137	83850, 683, 6725, 8448, 1002, 2444, 9162, 1007, 1006, 146206, 5662, 2791, 22895, 84174, 51805, 5291, 566, 2780, 22866, 27131, 29982, 55062, 2788, 6503, 2785, 346562, 2779, 2786, 9630, 56270, 255738, 23533, 9892, 2242, 2792, 1837, 94121, 4092, 22848, 6616, 1269, 11152, 84274, 91419, 2185, 79934, 51004, 84273, 1012, 23513, 5340, 6277, 9267, 148281, 257364, 1742, 112574
GO_SPINDLE	1	1	0.13651	0.49389	100000	143	51164, 56271, 140609, 79101, 9793, 79969, 256364, 27229, 10783, 7029, 143, 3619, 1263, 8881, 81930, 822, 55171, 6623, 90417, 2068, 6795, 10844, 9585, 151648, 134492, 7272, 9735, 996, 23636, 127829, 9587, 259282, 114791, 27183, 9525, 51473, 54617, 55559, 5048, 55207, 10927, 11083, 259266, 3306, 23170, 10636, 8658, 23331, 80097, 22933, 9113, 25886, 311, 4739, 199953, 29127, 8409, 10769, 4281, 3579,…
GO_TRANSPORT_VESICLE	0.818392	1	0.246485	0.908479	81839	203	6721, 440279, 10244, 8448, 140679, 9162, 534, 2555, 51305, 246213, 84446, 5874, 142684, 57586, 113451, 320, 22895, 634, 115827, 8224, 282808, 3382, 6517, 25956, 2903, 6861, 431705, 3479, 23025, 1814, 6856, 9545, 9501, 23208, 6536, 201475, 3135, 376267, 10966, 10497, 22987, 9900, 6860, 9892, 6810, 284697, 7781, 10228, 3123, 273, 4985, 567, 4900, 25837, 11311, 94121, 9527, 84258, 2572, 5413, 6645, …
GO_ACTIN_FILAMENT	0.9791	1	0.198568	0.661622	97910	50	25802, 395, 54857, 23433, 10804, 3936, 23406, 5880, 3059, 1613, 23301, 5881, 29964, 7454, 23022, 8976, 11133, 28988, 84948, 1238, 11214
GO_CILIARY_PLASM	0.95937	1	0.207585	0.655818	95937	31	160762, 89876, 346562, 92104, 2736, 2737, 51473, 158798, 115948, 93233, 10801, 10564, 10533, 9474, 989, 4735, 23322, 2735, 7802, 22920, 55626, 10382, 4134
GO_MITOCHONDRIAL_ENVELOPE	1	1	0.137111	0.515508	100000	329	1584, 84300, 64979, 8326, 54675, 4694, 10975, 9553, 84129, 440574, 29103, 1149, 80201, 78988, 56848, 80303, 51805, 4708, 6391, 94097, 51537, 114971, 1268, 4712, 1384, 1376, 79594, 5298, 33, 84749, 26589, 10166, 139322, 7923, 2820, 29078, 9823, 55288, 84233, 54460, 9479, 514, 11194, 55168, 7064, 51649, 5018, 114789, 25874, 6687, 29796, 126328, 4900, 1350, 10367, 2110, 56910, 9941, 4710, 2671, 6496…
GO_RIBONUCLEOPROTEIN_COMPLEX	1	1	0.113771	0.428772	100000	353	677, 8665, 85395, 64979, 6234, 9553, 11189, 140886, 6159, 55544, 27303, 11224, 134353, 78988, 79139, 23076, 56853, 10659, 6193, 5939, 55280, 11052, 80336, 25766, 9790, 60489, 26589, 27042, 143, 11102, 58509, 10556, 84946, 58155, 96764, 10885, 51018, 55131, 55599, 54460, 8780, 65095, 55168, 440275, 25983, 85437, 10799, 7737, 6738, 6222, 22884, 6207, 1996, 51389, 23381, 10412, 64506, 8233, 10813, 6…
GO_CELL_LEADING_EDGE	0.99161	1	0.208751	0.770093	99161	207	7399, 23550, 89846, 6870, 8910, 84249, 3746, 2555, 146206, 3745, 5662, 8633, 54857, 23362, 54518, 5141, 26751, 5341, 3737, 2559, 3767, 4810, 27131, 26230, 57403, 2557, 10411, 23526, 9788, 8516, 6092, 2554, 2556, 57514, 134, 59338, 3936, 81930, 2245, 91663, 8874, 6810, 4638, 5880, 822, 23616, 64411, 5797, 3749, 273, 4985, 51763, 83660, 9780, 50649, 22848, 50855, 2566, 3059, 3748, 8525, 26047, 5559…
GO_MITOCHONDRIAL_PROTEIN_COMPLEX	1	1	0.116344	0.419873	100000	137	64979, 4694, 9553, 440574, 29103, 78988, 4708, 6391, 4712, 26589, 139322, 10295, 54460, 514, 55168, 6687, 29796, 126328, 10367, 4710, 64963, 4696, 4707, 345778, 4713, 594, 124995, 122704, 221154, 55013, 4700, 92259, 6183, 401505, 29093, 521, 387338, 4705, 4711, 79135, 9551, 90580, 9692, 581, 9801, 6832, 7386, 4714, 4715, 7381, 4718, 55750, 65005, 64969, 27089, 5442, 54534, 593, 64087, 5428, 513, …
GO_MICROTUBULE_ORGANIZING_CENTER	0.99989	1	0.187459	0.701892	99989	294	80185, 7399, 84084, 9024, 4296, 51164, 8444, 84446, 11158, 3694, 3310, 140609, 51715, 79101, 80178, 9793, 51808, 54899, 64792, 60436, 35, 3174, 146057, 9702, 57554, 8999, 27285, 27229, 92104, 10783, 11020, 30848, 285025, 161582, 8558, 1263, 84318, 10464, 23533, 8881, 9727, 81930, 9814, 22809, 23177, 8636, 822, 55171, 6623, 90417, 51735, 4092, 6795, 261734, 50855, 898, 137492, 5076, 54862, 10844, …
GO_MEMBRANE_REGION	0.9984	1	0.193927	0.712988	99840	193	117, 962, 2693, 6469, 925, 3672, 930, 107, 914, 3991, 389541, 23433, 6530, 1241, 4923, 2047, 6517, 1136, 28514, 6014, 931, 8871, 1268, 79870, 8772, 79054, 1139, 7224, 9289, 7223, 81930, 5912, 91663, 3784, 3356, 4842, 6532, 28956, 4985, 8737, 3738, 147, 23209, 119, 3778, 3751, 909, 4179, 10287, 1910, 868, 1613, 3937, 23636, 6331, 1803, 2185, 64805, 695, 1012, 5743, 1525, 4038, 659, 1272, 7851, 848…
GO_MEDIATOR_COMPLEX	0.99991	1	0.105674	0.336447	99991	33	29079, 55588, 892, 9439, 9967, 55090, 1024, 51003, 219541, 9412, 9968, 6837, 9282, 9443, 9477, 5469, 112950, 80306, 90390, 9440, 10025, 51586, 9441, 23097, 84246, 9442, 9969, 400569, 10001, 23389, 116931, 133522, 54797
GO_CILIUM	0.843702	1	0.243904	0.895172	84370	186	1043, 111, 54714, 7399, 11057, 160762, 131890, 6870, 6865, 5956, 8852, 1260, 375298, 5148, 5028, 3000, 11158, 55582, 5132, 80178, 89876, 8814, 2780, 64792, 6010, 1816, 84074, 53340, 56121, 146057, 10083, 79738, 27285, 346562, 2779, 92104, 94233, 11020, 161582, 8558, 2736, 376267, 84634, 54587, 407, 8636, 2792, 25989, 6753, 5149, 27031, 83871, 127602, 117155, 4887, 128240, 51571, 261734
GO_EXTRINSIC_COMPONENT_OF_PLASMA_MEMBRANE	0.710003	1	0.263004	0.920436	71000	87	83850, 6725, 1002, 2444, 9162, 1007, 1006, 146206, 2791, 2780, 22866, 27131, 2788, 6503, 2785, 346562, 2779, 2786, 9630, 255738, 9892, 2242, 2792, 1837, 4092, 22848, 6616, 1269, 2185, 1012, 23513, 5340, 6277, 9267, 1742, 112574, 2769
GO_RECYCLING_ENDOSOME	0.758292	1	0.258175	0.895017	75829	77	26276, 3775, 64284, 89848, 51554, 53916, 57614, 79735, 57826, 6861, 27229, 11188, 23208, 201475, 3135, 64601, 9727, 5912, 567, 23209, 933, 55610, 113178, 6293, 10067, 57111, 80223, 2890, 22841, 51762, 201627, 9744, 11267, 51104
GO_EARLY_ENDOSOME	0.97519	1	0.215982	0.784456	97519	153	26276, 8723, 9856, 23161, 55647, 2889, 926, 92737, 129285, 79139, 51554, 8153, 2047, 27131, 26750, 57403, 51479, 11188, 9595, 51019, 23682, 255738, 3135, 3756, 64601, 65082, 3784, 29984, 153, 10228, 4915, 9777, 567, 23209, 933, 4012, 344, 81285, 336, 23011, 3949, 11031, 26047, 2890, 57679, 64145, 338, 8877, 84079, 7405, 27183
GO_CYTOSOLIC_RIBOSOME	1	1	0.10193	0.344687	100000	58	6234, 6159, 11224, 6193, 440275, 6222, 6207, 6128, 140032, 6157, 10891, 6170, 285855, 6229, 51187, 6202, 6152, 25873, 6201, 6132, 6155, 6217, 6224, 6147, 6223, 6158, 6130, 6218, 6191, 6146, 6129
GO_CILIARY_BASAL_BODY	0.846022	1	0.249353	0.802008	84602	36	7399, 11158, 146057, 92104, 8558, 8636, 261734, 10806, 57787, 54806, 84131, 585, 115948, 25930, 9364, 25886, 374654, 90410, 4218, 49856, 55835, 22994, 23322, 2909, 22920, 254187, 121441
GO_TRANS_GOLGI_NETWORK_MEMBRANE	0.812642	1	0.257294	0.824985	81264	35	10244, 10139, 339122, 10228, 3123, 22836, 113178, 10466, 6293, 11031, 9382, 10067, 8675, 3122, 8677, 400, 27236, 22796, 5870, 3117, 3482, 84342, 4218, 23647, 3996
GO_ENDOSOME	0.97779	1	0.225103	0.85293	97779	415	26276, 8723, 9856, 23274, 23161, 117, 55647, 2889, 10244, 926, 171177, 92737, 10203, 246213, 3775, 5874, 146206, 553, 142684, 51715, 64284, 5662, 129285, 3973, 389541, 1185, 5617, 89848, 79139, 51554, 23643, 84174, 8153, 2321, 53916, 57614, 2047, 115827, 7306, 2888, 3767, 51209, 79735, 282808, 27131, 6517, 57826, 55062, 9362, 6861, 1609, 26750, 57231, 57403, 6503, 51479, 9545, 338382, 1393, 27229…
GO_TRANSPORT_VESICLE_MEMBRANE	0.286767	1	0.300913	1.0709	28676	110	6721, 440279, 8448, 140679, 534, 2555, 246213, 5874, 22895, 634, 115827, 8224, 3382, 25956, 6861, 23025, 1814, 6856, 9501, 23208, 6536, 3135, 10497, 22987, 9900, 6860, 7781, 10228, 3123, 273, 4985, 567, 4900, 25837, 94121, 84258, 2572, 6645, 9871, 200734, 1621, 8927, 9143, 9066, 2890, 9718, 8906, 3122, 6570
GO_HISTONE_DEACETYLASE_COMPLEX	0.99964	1	0.127474	0.407297	99964	34	1457, 3065, 10524, 10013, 9759, 5928, 10856, 8607, 10933, 10847, 9611, 23468, 5931, 79885, 2122, 9734, 8841, 23314, 55929, 9612, 23493, 3094, 8295, 8204, 10467, 58516, 1107, 10902, 83933, 57634, 10629
GO_PLASMA_MEMBRANE_RAFT	0.943251	1	0.221658	0.760499	94325	68	117, 925, 3991, 1136, 931, 1139, 7223, 81930, 3356, 4842, 147, 23209, 119, 3778, 3751, 3937, 6331, 64805, 1012, 5743, 4038, 659, 84876, 6608, 4642, 3741, 120, 8436, 1000, 9722, 8631, 3684, 4040, 4846, 6531, 7804, 1946, 3643, 356
GO_CENTRIOLAR_SATELLITE	0.752732	1	0.266543	0.872142	75273	42	79101, 54899, 10783, 10464, 23533, 9727, 23177, 90417, 50855, 5076, 1621, 23564, 229, 10806, 5116, 51473, 1107, 585, 57600, 54913, 5588, 9847, 9725, 2314
GO_ORGANELLE_SUBCOMPARTMENT	0.910951	1	0.233293	0.835934	91095	122	4247, 10244, 2800, 5874, 113451, 10139, 57614, 6480, 55062, 54947, 338382, 339122, 84750, 23208, 1263, 23682, 27314, 6261, 6810, 27032, 10228, 3123, 51763, 22836, 157769, 83871, 83696, 113178, 9527, 10466, 221079, 2650, 6293, 79090, 23011, 11031, 6616, 9382, 10067, 8675, 93643, 653519, 3122, 22856, 2589
GO_VACUOLAR_MEMBRANE	0.99721	1	0.194627	0.709124	99721	162	26276, 128338, 23274, 2357, 534, 51310, 4935, 643246, 389541, 1185, 56848, 79888, 566, 55062, 57231, 51479, 9545, 4125, 123745, 84946, 255738, 201475, 64601, 57707, 65082, 7436, 7781, 3123, 28956, 4012, 8763, 4126, 89845, 3949, 256471, 9066, 11342, 3122, 127829, 80208, 215, 1803, 7405, 8774, 27183, 2548, 1088, 5337, 9741, 51382, 8775, 28962, 7805, 11133, 121260, 9296, 55207, 51606, 8140, 8408, 97…
GO_P_BODY	0.776602	1	0.268626	0.833908	77660	27	677, 131405, 92312, 60489, 64506, 53339, 54464, 79727, 55629, 23644
GO_FIBRILLAR_CENTER	0.810682	1	0.252998	0.852631	81068	56	79991, 63901, 2020, 55249, 55809, 814, 10522, 3815, 9891, 27330, 23160, 54496, 4092, 5195, 54862, 84135, 9020, 8161, 5079, 9879, 5435, 2101, 51386, 1316, 9875, 6629, 9013, 8204, 339230, 10557, 23583, 9743
GO_LIPID_DROPLET	0.285157	1	0.348855	1.1107	28515	33	222, 1149, 3991, 79888, 54947, 195814, 8228, 51170, 4047, 25840, 1896
GO_CAVEOLA	0.975	1	0.201041	0.667029	97500	48	117, 3991, 7223, 81930, 3356, 4842, 147, 23209, 3778, 6331, 64805, 1012, 5743, 659, 6608, 3741, 8436, 9722, 4040, 4846, 6531, 7804, 1946, 3643, 356
GO_CLATHRIN_COATED_PIT	0.718133	1	0.277332	0.87961	71813	32	6517, 79969, 8867, 9892, 7436, 284697, 22848, 3949, 29967, 23048, 8877, 9026
GO_RNA_POLYMERASE_II_HOLOENZYME	0.97435	1	0.199117	0.648045	97435	40	8464, 79724, 9519, 6883, 6878, 2068, 6882, 2960, 10629, 2965, 902, 5435, 5438, 6874, 6917, 6873, 8295, 79871, 5441, 5439, 5437, 2963, 23168, 5433, 5828, 6872, 2959, 5436, 9646, 81488, 2962, 4646
GO_COPII_COATED_ER_TO_GOLGI_TRANSPORT_VESICLE	0.96142	1	0.208903	0.683541	96142	42	6721, 57222, 25956, 2157, 255738, 1294, 3135, 3123, 567, 81555, 9871, 2890, 3122
GO_PROTEIN_ACETYLTRANSFERASE_COMPLEX	0.658883	1	0.285594	0.915725	65888	35	151050, 56655, 8464, 54107, 54556, 6883, 93624, 6878, 51412, 10629, 57634, 10902, 6874, 51147, 86, 6873, 8295, 8850, 55257, 1810
GO_CLEAVAGE_FURROW	0.98659	1	0.183105	0.582975	98659	33	84249, 4221, 5662, 9727, 4638, 3384, 23011, 389, 10617, 388, 29127, 9051, 10733, 989, 4735, 79541, 5898, 5585, 55165, 3359, 6840, 4628, 5962
GO_PLASMA_MEMBRANE_BOUNDED_CELL_PROJECTION_CYTOPLASM	0.99745	1	0.175202	0.603328	99745	71	160762, 5874, 89876, 127933, 2898, 346562, 92104, 2736, 6687, 23011, 2737, 3798, 1740, 127829, 9026, 51473, 26090, 6416, 1742, 158798, 5048, 55207, 115948, 4133, 93233, 10801, 1176, 10564, 79882, 8943, 10533, 9474, 23557, 989, 4735, 23322, 2735, 7802, 22920
GO_AZUROPHIL_GRANULE_MEMBRANE	0.96211	1	0.203571	0.628815	96211	26	2357, 79888, 566, 9545, 4126, 127829, 2548, 1088, 374395, 3920, 4718, 719, 527, 6836, 55754, 5908
GO_AZUROPHIL_GRANULE_LUMEN	0.881151	1	0.239965	0.778894	88115	39	2444, 566, 5611, 8635, 23526, 4125, 2720, 4353, 25801, 9798, 410, 29952
GO_SPECIFIC_GRANULE_MEMBRANE	0.668523	1	0.279244	0.918197	66852	44	683, 6515, 5328, 634, 1143, 6793, 3683, 11001, 158747, 94103, 5912, 8694, 28956, 22918, 6616, 160364, 6843, 1088, 5337, 221, 51382, 945, 121260, 9725, 963, 8649, 3684, 719
GO_AZUROPHIL_GRANULE	0.99933	1	0.157651	0.540173	99933	67	2444, 2357, 79888, 566, 5611, 8635, 23526, 9545, 4125, 2720, 4353, 25801, 4126, 9798, 3073, 410, 29952, 127829, 2548, 1088, 1511, 2171, 374395, 3920, 4718, 311, 719, 1991, 527, 718, 6836, 2760, 8836
GO_COLLAGEN_CONTAINING_EXTRACELLULAR_MATRIX	0.269827	1	0.29427	1.06841	26982	152	1301, 2254, 81621, 7399, 165, 9423, 50509, 27286, 1303, 4917, 7044, 1307, 9508, 4016, 1306, 7042, 1293, 84034, 1290, 55914, 80760, 83546, 340706, 6469, 22798, 2662, 2266, 3697, 3371, 4185, 2255, 7043, 25878, 1286, 1490, 5196, 4811, 3909, 4318, 284297, 1294, 7123, 8292, 1289, 5803, 7450, 2162, 710, 5176, 3918, 1300, 1295, 4148, 7474, 140689, 1288, 27283, 10516, 1292, 2201, 183, 1281, 80144, 6387, …
GO_TIGHT_JUNCTION	0.96537	1	0.210772	0.715063	96537	60	117, 90952, 4810, 58494, 57826, 64130, 4301, 84552, 26, 5912, 54587, 23616, 54566, 9266, 1364, 261734, 50855, 93643, 55327, 55870, 1525, 9267, 4867, 317762, 9693, 149461, 57530, 8777, 288
GO_RESPIRASOME	0.99991	1	0.138083	0.47054	99991	63	4694, 10975, 4708, 6391, 4712, 5018, 29796, 126328, 4710, 4696, 4707, 4713, 9167, 1351, 1347, 4700, 4705, 6834, 4711, 7386, 4714, 4715, 7381, 4718, 27089, 1340, 54539, 28958, 4709, 4724, 4706, 4716, 1537, 6390, 55967, 51079, 84419, 7388, 4701, 51103, 1355, 4731, 4702, 4698, 54205, 23530, 9377, 4728
GO_TERTIARY_GRANULE	0.798722	1	0.252309	0.876467	79872	79	6515, 2357, 965, 1471, 5328, 634, 1143, 57826, 11314, 4318, 5912, 23114, 427, 8778, 28956, 5646, 567, 1823, 25840, 4057, 3687, 22918, 6616, 127829, 160364, 6843, 2548, 1088, 5337, 978, 945, 56954, 28988, 1512, 79930, 5236, 9725, 963, 374395, 5724, 1828, 3240, 8649, 3920, 3684, 8987, 57020, 8972
GO_TERTIARY_GRANULE_MEMBRANE	0.641854	1	0.286184	0.926247	64185	38	6515, 5328, 634, 1143, 57826, 11314, 5912, 8778, 28956, 3687, 22918, 6616, 160364, 6843, 2548, 1088, 5337, 945, 9725, 963, 5724, 8649, 3684, 8987, 8972, 2358, 527
GO_DENDRITIC_TREE	0.585594	1	0.260626	0.981939	58559	350	10368, 3780, 4983, 8001, 59340, 3706, 3361, 115703, 793, 140679, 92737, 794, 84249, 3736, 10371, 1524, 9162, 3781, 9312, 5028, 246213, 3775, 196883, 7976, 5100, 1128, 3745, 3354, 2913, 64284, 5662, 113451, 2644, 8633, 320, 22895, 2917, 11255, 4140, 6543, 60482, 127933, 2898, 3737, 4923, 2047, 3350, 1136, 22871, 1395, 6546, 2903, 40, 9362, 6014, 11141, 3739, 916, 2049, 2901, 2044, 60481, 57231, 50…
GO_NON_MOTILE_CILIUM	0.156838	1	0.354921	1.17759	15683	48	54714, 7399, 131890, 5956, 375298, 5148, 3000, 5132, 2780, 6010, 1816, 56121, 10083, 2779, 94233, 161582, 407, 2792, 6753, 5149, 4887, 261734, 10806, 54806, 5995, 51473, 5873
GO_SCHAFFER_COLLATERAL_CA1_SYNAPSE	0.837462	1	0.24802	0.837157	83746	57	10368, 2693, 9162, 1128, 107, 320, 22854, 2915, 50944, 23208, 64101, 29, 153, 9378, 10369, 347733, 1630, 321, 8927, 10815, 7476, 6854, 5340, 27020, 2045, 3708
GO_RESPIRATORY_CHAIN_COMPLEX	0.99988	1	0.134913	0.453896	99988	55	4694, 4708, 6391, 4712, 29796, 126328, 4710, 4696, 4707, 4713, 1351, 4700, 4705, 4711, 7386, 4714, 4715, 7381, 4718, 27089, 1340, 54539, 28958, 4709, 4724, 4706, 4716, 1537, 6390, 55967, 51079, 84419, 7388, 4701, 51103
GO_GLUTAMATERGIC_SYNAPSE	0.328417	1	0.282394	1.04283	32841	212	10368, 4983, 8326, 26280, 81832, 793, 4897, 84249, 3736, 2693, 9162, 55914, 5028, 1006, 5100, 1128, 2913, 107, 139065, 320, 22854, 57460, 2894, 2898, 2047, 8224, 22866, 22871, 2903, 11141, 1609, 63827, 2901, 23025, 1268, 50944, 1814, 814, 5063, 93664, 8526, 80852, 64101, 8499, 29, 2569, 10497, 9900, 6860, 152, 6810, 200933, 3356, 7781, 9378, 7474, 3738, 1129, 10369, 23236, 4900, 25978, 3751, 6616…
GO_NEURON_TO_NEURON_SYNAPSE	0.700153	1	0.256338	0.947435	70015	216	10368, 2897, 2900, 81832, 793, 4897, 9162, 5028, 1128, 2913, 5662, 107, 2917, 23362, 2894, 2898, 4923, 8224, 9229, 22866, 2915, 1136, 22871, 2903, 64130, 2901, 50944, 2785, 57554, 79870, 1814, 6654, 8516, 5063, 80852, 23229, 23208, 9148, 64101, 134, 6536, 29, 3756, 11069, 10497, 1266, 152, 2906, 200933, 5818, 7781, 4842, 2891, 4915, 2904, 6222, 4985, 6207, 1129, 10369, 4900, 119, 64506, 6128, 259…
GO_VESICLE_TETHERING_COMPLEX	0.660303	1	0.291193	0.908204	66030	28	26276, 60561, 100128327, 64601, 65082, 23616, 83696, 10466, 54536, 6293, 9382, 10640
GO_POLYMERIC_CYTOSKELETAL_FIBER	1	1	0.149366	0.557245	100000	268	25802, 395, 4296, 55582, 56271, 140609, 113457, 643246, 54857, 23433, 9793, 337979, 10804, 6546, 54839, 337978, 283431, 79969, 9702, 256364, 9545, 27285, 1393, 27229, 92104, 10783, 143, 3619, 3936, 8881, 81930, 387267, 393, 8867, 23406, 5880, 57830, 440050, 337969, 90417, 337878, 127602, 11076, 6795, 8687, 6645, 347733, 1155, 10844, 3059, 5318, 9585, 3798, 9735, 353332, 1613, 337973, 140735, 996,…
GO_FICOLIN_1_RICH_GRANULE	1	1	0.0772233	0.264597	100000	67	3312, 3326, 3320, 7415, 5708, 3303, 5315, 1915, 2547, 55832, 3146, 10213, 10075, 1460, 3728, 3608, 2934, 5689, 5594, 1432, 10694, 1938, 5478, 1654, 5702, 3304, 2495, 1508, 4831, 5701, 5718, 2821, 226, 10450, 1509, 9961, 823, 9861, 23412, 47, 5553, 5717, 5709, 7414, 3417, 3848, 79169, 10533, 178, 29099, 6727, 5719, 5836, 55276, 5236, 1512, 28988, 978, 240
GO_FICOLIN_1_RICH_GRANULE_MEMBRANE	0.796852	1	0.261785	0.833479	79685	33	6515, 2357, 965, 11314, 23114, 8778, 1823, 3687, 22918, 127829, 2548, 79930, 374395, 1828, 3920, 8987, 57020, 8972, 2358, 527, 1604
GO_NEURON_PROJECTION_CYTOPLASM	0.896881	1	0.235283	0.763699	89688	39	5874, 127933, 2898, 6687, 23011, 3798, 1740, 127829, 9026, 26090, 6416, 1742, 5048, 55207, 4133, 1176, 79882, 8943
GO_SM_LIKE_PROTEIN_FAMILY_COMPLEX	0.99307	1	0.170484	0.544721	99307	34	79833, 134353, 6607, 6606, 25766, 96764, 8487, 51634, 10565, 6629, 51747, 10713, 84844, 4809, 8175, 9733, 11171, 6632, 9129, 9092, 11218, 6633, 10421
GO_DISTAL_AXON	0.552984	1	0.269991	0.984064	55298	163	25791, 4983, 7399, 440279, 793, 140679, 9024, 3736, 3746, 9162, 246213, 84446, 1006, 3742, 1128, 8633, 5101, 2898, 3737, 4923, 1395, 26230, 2901, 23025, 1268, 1393, 23208, 7224, 134, 58155, 393, 10497, 57580, 8867, 3351, 9479, 57447, 152, 5818, 5020, 4842, 846, 4915, 3749, 9266, 4985, 1996, 3738, 1129, 2571, 22848, 5015, 54536, 6717, 6616, 22859, 9585, 2902, 9066, 29767, 57679, 10815, 6570, 2185,…
GO_SERINE_THREONINE_PROTEIN_KINASE_COMPLEX	0.98329	1	0.187552	0.597134	98329	33	130399, 92, 5261, 2068, 898, 140775, 7405, 2965, 896, 902, 8408, 8851, 1147, 894, 3551, 5925, 890, 1020
GO_PEPTIDASE_COMPLEX	1	1	0.0768609	0.252113	100000	43	7415, 5708, 3315, 29979, 10213, 5705, 5682, 23392, 5689, 7337, 56893, 9097, 5702, 5707, 5700, 27429, 5701, 10939, 5718, 3416, 9861, 2152, 5704, 5688, 51377, 5717, 5709, 5887, 5690, 5720, 9491, 9690, 8295, 5711, 5719, 5714, 5716, 10629, 5721, 6878, 6687, 6883
GO_ENDOPEPTIDASE_COMPLEX	1	1	0.0591255	0.190169	100000	36	7415, 5708, 3315, 29979, 10213, 5705, 5682, 23392, 5689, 7337, 56893, 9097, 5702, 5707, 5700, 27429, 5701, 5718, 3416, 9861, 5704, 5688, 51377, 5717, 5709, 5887, 5690, 5720, 9491, 9690, 5711, 5719, 5714, 5716, 5721
GO_ADHERENS_JUNCTION	0.781122	1	0.254862	0.885334	78112	79	1002, 90952, 1007, 1006, 634, 27289, 28514, 64130, 10225, 4301, 57554, 1824, 1266, 23616, 5818, 5797, 9266, 4092, 182, 5318, 55591, 57662, 55327, 54806, 1012, 29964, 1525, 23513, 9267, 10818, 659, 4867
GO_ENDOSOME_MEMBRANE	0.96646	1	0.222966	0.823939	96646	215	26276, 8723, 9856, 23274, 23161, 10244, 926, 171177, 5874, 51715, 64284, 5662, 389541, 1185, 23643, 84174, 2047, 7306, 2888, 27131, 57826, 55062, 6861, 57231, 57403, 51479, 338382, 84946, 255738, 201475, 3135, 148022, 3756, 376267, 64601, 9727, 51293, 5912, 65082, 29984, 7781, 4915, 6532, 3123, 28956, 8737, 567, 51510, 8763, 11311, 113178, 84313, 23527, 25978, 81285, 6293, 909, 23011, 3949, 13749…
GO_HOST_CELLULAR_COMPONENT	0.95669	1	0.210892	0.684527	95669	39	3839, 10332, 5196, 348995, 558, 55706, 137492, 30835, 79720, 23636, 4927, 93343, 23633, 23511, 57122, 6341, 10762, 51160, 8934, 55746, 7153, 53371, 3998, 9883
GO_MEMBRANE_COAT	0.99934	1	0.13768	0.44425	99934	37	29082, 1173, 1213, 56681, 10016, 22872, 10484, 1315, 22820, 10483, 146705, 59349, 1314, 10427, 8546, 6396, 132320, 10802, 1211, 26286, 553115, 2060, 8943, 3482, 1176, 9632, 1759, 27243, 8906, 9871, 9907, 284697, 8867, 65082, 84364, 56479, 25956
GO_SMALL_NUCLEAR_RIBONUCLEOPROTEIN_COMPLEX	0.99825	1	0.138143	0.428843	99825	27	9343, 6625, 10594, 26121, 10992, 23451, 6626, 23020, 10291, 24148, 10421, 6633, 9092, 9129, 6632, 9733, 8175, 4809, 84844, 10713, 51747, 6629, 10565, 51634
GO_NADH_DEHYDROGENASE_COMPLEX	0.99976	1	0.124358	0.402491	99976	38	4694, 4708, 4712, 126328, 4710, 4696, 4707, 4713, 4700, 4705, 4711, 4714, 4715, 4718, 54539, 4709, 4724, 4706, 4716, 55967, 51079, 4701, 51103, 4731, 4702, 4698
GO_SUPRAMOLECULAR_POLYMER	1	1	0.166631	0.628632	100000	364	1301, 25802, 50509, 8852, 1293, 395, 1290, 3781, 4296, 51164, 55582, 56271, 140609, 113457, 643246, 54857, 23433, 9172, 6607, 6606, 6334, 9793, 337979, 1286, 10804, 6546, 54839, 337978, 283431, 79969, 9702, 202333, 256364, 9545, 27285, 1393, 27229, 92104, 10783, 143, 3619, 3936, 6262, 8881, 81930, 387267, 115557, 393, 8867, 6261, 1289, 4607, 23406, 5880, 57830, 4842, 440050, 1295, 114907, 337969,…

## Sheet: GOBP
Extended Data Table S8: PPI GSEA results: GOBP.
Category	p.value	BH_adjusted_p	ES	NES	nMoreExtreme	size	leadingEdge
GO_POSITIVE_REGULATION_OF_VIRAL_TRANSCRIPTION	0.99056	1	0.174541	0.550841	99056	31	1105, 23076, 7936, 51176, 6882, 3249, 51497, 25920, 5435, 5438, 5441, 5439, 5437, 2963, 5433
GO_CARDIAC_CHAMBER_DEVELOPMENT	0.542165	1	0.283863	0.98176	54216	76	1301, 4889, 8321, 7042, 6910, 58495, 653, 57167, 9353, 5915, 6654, 6092, 1482, 2627, 2535, 6474, 6262, 2253, 4607, 6299, 7474, 27031, 652, 4092, 4887, 6091, 182, 5318, 27302, 3084, 6331, 4488, 7049, 10818, 659, 6423, 6608, 7849, 51684, 3280
GO_CIRCADIAN_RHYTHM	0.99973	1	0.170062	0.612702	99973	135	128674, 6496, 107, 8863, 3737, 22871, 79831, 4987, 1814, 8553, 1392, 94233, 3952, 134, 15, 148523, 22809, 26224, 3400, 4915, 6532, 8914, 4887, 6096, 1364, 3751, 5602, 79365, 1437, 10891, 7166, 10062, 3363, 6097, 6095, 9572, 8431, 196, 7298, 5971, 5730, 1644, 463
GO_SPINAL_CORD_DEVELOPMENT	0.0505695	0.594628	0.383084	1.28235	5056	53	10215, 3110, 6656, 429, 3975, 6469, 7471, 10660, 3236, 28514, 4821, 401, 6092, 58155, 2736, 5081, 7436, 64211, 10220, 104, 3226, 64843, 51412, 2068, 1630, 2737
GO_PLATELET_DERIVED_GROWTH_FACTOR_RECEPTOR_SIGNALING_PATHWAY	0.99989	1	0.107322	0.337312	99989	30	6714, 9564, 5728, 9146, 5770, 6622, 8826, 5781, 5156, 25, 347, 10628, 867, 9368, 2152, 3717, 4035, 5782, 5159, 7422, 613, 90410, 5739, 10636, 8013, 8879, 9026, 868
GO_POSITIVE_REGULATION_OF_EPITHELIAL_CELL_DIFFERENTIATION	0.284517	1	0.358741	1.1176	28451	28	3596, 3975, 654, 406991, 58495, 94, 6662, 9839, 50604, 9294, 652, 5076, 54806, 572, 55506, 7849, 1594, 8202
GO_POSITIVE_REGULATION_OF_KINASE_ACTIVITY	0.99358	1	0.212166	0.794556	99358	301	2914, 111, 92335, 2889, 7564, 7042, 5871, 116986, 2357, 959, 113, 4296, 1236, 5148, 196883, 3570, 3672, 930, 107, 728, 406991, 2255, 7043, 4293, 650, 2321, 6793, 5291, 2056, 566, 2915, 1136, 3735, 1609, 2246, 84632, 3479, 11314, 151, 2785, 25778, 79594, 2690, 51196, 5063, 10494, 9148, 3952, 1139, 9839, 134, 10464, 10451, 23533, 3815, 150, 7436, 152, 9294, 9064, 6363, 8682, 5618, 5208, 3356, 1942,…
GO_POTASSIUM_ION_TRANSPORT	9.9999e-06	0.00681993	0.432999	1.54256	0	113	169522, 170850, 3780, 27012, 3755, 610, 81832, 3777, 131096, 3782, 60598, 3736, 3746, 51305, 3781, 9312, 27133, 3775, 3754, 3742, 3745, 3761, 5999, 3788, 406991, 3768, 3737, 93107, 3767, 10089, 57468, 3764, 10242, 3785, 3739, 9132, 3744, 3765, 56479, 1814, 83795, 134, 7432, 3756, 30819, 3766, 150, 3784, 6558, 3356, 4842, 3749, 3738, 3778, 3762, 3790, 3751, 6616, 3748, 3249
GO_NEGATIVE_REGULATION_OF_EPITHELIAL_CELL_PROLIFERATION	0.756572	1	0.261829	0.885566	75657	59	7042, 4221, 406991, 5617, 634, 2321, 94, 8200, 6662, 9788, 5176, 5797, 7474, 5467, 567, 652, 6091
GO_REGULATION_OF_ESTABLISHMENT_OF_PLANAR_POLARITY	0.9997	1	0.141934	0.475953	99970	54	8321, 7976, 5694, 7471, 2535, 1952, 8323, 7474, 27031, 50855, 5721, 1951, 7476, 5716, 5714, 6423
GO_NEUROMUSCULAR_JUNCTION_DEVELOPMENT	0.223878	1	0.361342	1.14911	22387	33	440279, 8326, 3371, 782, 785, 23025, 50944, 6495, 23024, 8997, 10497, 8292, 10369, 57679, 783, 1282, 4038, 7402, 784
GO_MITOTIC_CYTOKINESIS	0.942501	1	0.219198	0.716445	94250	42	11113, 10112, 54443, 1894, 9493, 29082, 92421, 387, 5347, 324, 10015, 375, 4628, 11021, 55165, 5921, 6651, 9475, 3925, 9101, 29127, 388, 288, 5119, 1058, 585, 112574, 10617, 257364, 91782, 9525, 27183, 27243, 51652, 23636, 79643, 6093, 9585, 389, 25978, 51510
GO_SMAD_PROTEIN_SIGNAL_TRANSDUCTION	0.00160998	0.109801	0.466173	1.54199	160	47	392255, 7044, 3626, 7042, 9573, 654, 651, 2662, 4838, 9210, 656, 7043, 58495, 650, 653, 6862, 2660, 8200, 3624, 10220, 2657, 4012, 652
GO_CYTOPLASMIC_TRANSLATION	0.99796	1	0.153143	0.49362	99796	37	8665, 6234, 6159, 51389, 64506, 6128, 1801, 79727, 6170, 51386, 8562, 8662, 1974, 6152, 3646, 25873, 8666, 6132, 170506
GO_POSITIVE_REGULATION_OF_CALCIUM_ION_TRANSPORT	0.99058	1	0.190072	0.649424	99058	66	117, 3596, 930, 487, 56848, 4923, 1392, 6262, 4638, 3627, 846, 57158, 6717, 100507537, 2902, 6387, 10345, 783, 7220, 784, 90070, 84876, 781, 3306, 2259, 2147, 581, 623, 9446, 7070, 6351, 6347, 9456, 706, 6376, 5159, 1020, 6348
GO_RNA_DEPENDENT_DNA_BIOSYNTHETIC_PROCESS	0.97014	1	0.204604	0.673733	97014	45	79991, 80119, 140609, 26272, 23381, 64282, 4216, 54464, 80351, 9894, 5588, 8658, 55226, 55505, 7015, 65057
GO_DENDRITE_DEVELOPMENT	0.880061	1	0.239397	0.863997	88006	139	25791, 9856, 23105, 9423, 4917, 3706, 115703, 10371, 64284, 4168, 653, 2047, 57468, 1136, 22871, 11141, 26050, 916, 2049, 3196, 50944, 85442, 5063, 9148, 1139, 7224, 8997, 57580, 7436, 1952, 4139, 1942, 3918, 7101, 55619, 5592, 51412, 50807, 8578, 23011, 3059, 1630, 8831, 2902, 2048, 23072, 50488, 84079, 7476, 51473, 4038, 8536, 8976, 11178, 1742, 28988, 57498, 9201, 585, 5048, 10298, 5911, 26052…
GO_MEMORY	0.0447096	0.547759	0.371447	1.26913	4470	66	81832, 793, 4009, 1524, 107, 6543, 2695, 2903, 1268, 41, 50944, 814, 8516, 23208, 6863, 1139, 8997, 1620, 6860, 7436, 440275, 5176, 3356, 5020, 6532, 23236, 4835, 11202, 3949, 1621, 2902, 2890
GO_ENDOTHELIAL_CELL_DEVELOPMENT	0.876491	1	0.242053	0.775218	87649	35	2889, 54345, 1903, 4855, 57826, 4301, 10411, 91663, 9294, 2876, 3553, 6093, 7476
GO_REGULATION_OF_CELL_ACTIVATION	0.290477	1	0.282374	1.04985	29047	251	677, 8723, 683, 57829, 3596, 8832, 959, 26279, 1236, 6469, 2266, 930, 64332, 914, 6665, 6693, 406991, 2255, 63925, 634, 56848, 80381, 84174, 5341, 2056, 124912, 116449, 59067, 146722, 3735, 221395, 921, 916, 3479, 11314, 1268, 114897, 3594, 54537, 1490, 3485, 27240, 8772, 814, 6654, 5063, 23208, 1840, 6863, 2213, 3952, 6542, 942, 10464, 10451, 56603, 29, 3135, 2736, 148022, 3624, 399, 51293, 3142…
GO_ATP_DEPENDENT_CHROMATIN_REMODELING	0.527595	1	0.30663	0.982035	52759	35	8932, 64105, 54107, 1060, 79019, 9271, 51412, 6944, 4678, 55355, 54617, 93973, 1107, 10467, 55320, 1058, 8289, 255626, 86
GO_LIPID_MODIFICATION	0.739013	1	0.259391	0.912242	73901	94	131, 55268, 127, 9162, 84129, 56848, 84174, 116285, 219743, 5291, 35, 1609, 10478, 1962, 8871, 11001, 1268, 79948, 1384, 1376, 5298, 33, 8526, 8527, 3952, 8867, 5467, 160851, 51763, 2110, 1606, 336, 1133, 8525, 183, 10891, 7291, 215, 8877, 55300, 64748, 8013, 23409, 2639, 5305, 1543, 3636, 549, 20, 3613, 27349, 34, 5294, 55750, 208, 5465, 64781, 5296, 3635
GO_NEGATIVE_REGULATION_OF_PROTEIN_CONTAINING_COMPLEX_ASSEMBLY	0.95097	1	0.21727	0.731203	95097	56	25802, 406996, 146206, 29103, 9353, 8780, 91663, 822, 4985, 119, 5195, 29767, 84079, 9026, 6712, 5734, 10565, 585, 5217, 120, 4133, 8408, 22933, 6710
GO_SINGLE_FERTILIZATION	0.330167	1	0.321426	1.07189	33016	51	57829, 11057, 8852, 3207, 3236, 124912, 53340, 3235, 431705, 6862, 7993, 2743, 10497, 3206, 22999, 3205, 23236, 117155, 4179, 668, 55870, 109, 148281
GO_CHROMOSOME_ORGANIZATION	1	1	0.146243	0.55651	100000	491	8932, 220064, 1105, 79991, 80119, 6656, 56341, 4674, 4221, 140609, 146059, 151050, 6665, 9837, 63925, 23063, 56848, 140690, 5514, 3364, 128312, 4437, 55766, 56655, 8464, 4675, 79831, 64105, 147746, 80336, 2672, 54107, 195814, 11108, 1060, 10783, 6662, 63922, 3619, 23047, 79019, 10464, 8369, 54556, 11177, 81930, 26272, 5081, 23270, 221613, 10664, 54108, 283899, 6883, 4842, 9918, 93624, 55051, 7936…
GO_NEGATIVE_REGULATION_OF_MAP_KINASE_ACTIVITY	0.866561	1	0.244149	0.789424	86656	38	5999, 11314, 171392, 9479, 51763, 652, 3553, 200734, 23636, 26191, 10114, 6423, 1844, 2873, 11221, 10636, 27250, 4878, 5998, 11329, 655, 1845, 4763
GO_SYNAPTIC_VESICLE_LOCALIZATION	0.657093	1	0.287585	0.914558	65709	33	9024, 84446, 8224, 6517, 22871, 8867, 9892, 27445, 3798, 80208, 5873, 6854, 26052, 1759, 4133, 1000, 1176, 5864, 6853, 8943, 23557, 1020
GO_PHENOL_CONTAINING_COMPOUND_METABOLIC_PROCESS	0.202978	1	0.344259	1.14371	20297	49	6870, 434, 5409, 7042, 7299, 314, 3350, 7306, 2903, 186, 1814, 4881, 9839, 6818, 7474, 18, 6620, 4929, 1621, 3249, 6817, 4128, 7166, 4129, 2643, 7220, 6567, 596, 1644, 7849
GO_REGULATION_OF_ANTIGEN_RECEPTOR_MEDIATED_SIGNALING_PATHWAY	0.875891	1	0.242523	0.765387	87589	31	1236, 930, 50852, 634, 11314, 2213, 933, 26191, 5079, 3783, 7070, 5788, 5074, 8934, 5819, 1845
GO_CARBOHYDRATE_CATABOLIC_PROCESS	0.99837	1	0.175447	0.615544	99837	91	2585, 80201, 55586, 3479, 4123, 2538, 84750, 4125, 26007, 2820, 2720, 5208, 3356, 348995, 55706, 4759, 4126, 5261, 5837, 10327, 229, 10891, 23636, 4927, 2548, 55347, 572, 5232, 132158, 83440, 2645, 5236, 55276, 23511, 5836, 57122, 5230, 6120, 8987, 10762, 8972, 5465, 178, 55746, 4041, 3099
GO_EXCRETION	0.0599794	0.658433	0.419718	1.3246	5997	31	5455, 6865, 1143, 27131, 1136, 186, 1814, 4881, 6863, 134, 4879, 5020, 552, 554, 3778, 183, 54577, 1910, 551, 4867, 135, 4302, 8645, 4192
GO_DIGESTION	0.00309997	0.156858	0.445835	1.48676	309	51	362, 2693, 7033, 1128, 7032, 2255, 9245, 4760, 4987, 6584, 1814, 2984, 6662, 1392, 6863, 3952, 4986, 4883, 6718, 150, 3784, 5020, 1646, 5646, 248, 6779, 48, 336, 3949, 1133, 887, 10891, 9026, 10062
GO_HINDBRAIN_DEVELOPMENT	0.0554794	0.630616	0.350119	1.2252	5547	88	4983, 429, 3975, 2020, 4761, 3213, 4009, 3746, 6751, 6469, 728, 7471, 3199, 653, 4760, 3212, 28514, 916, 186, 146057, 401, 85442, 2213, 58155, 2736, 22809, 64211, 8455, 23026, 10716, 6753, 6532, 51176, 18, 23287, 6752, 2902, 8648, 10891, 6331, 79934, 7476, 54806, 6712, 6095, 8854, 23513
GO_CHROMOSOME_SEGREGATION	0.98668	1	0.204488	0.729335	98668	115	56271, 11243, 23063, 64105, 1060, 10783, 3619, 23047, 10464, 81930, 10664, 8780, 348995, 9918, 55706, 90417, 51510, 23310, 2068, 6795, 25978, 898, 8697, 151648, 7272, 79643, 996, 23636, 127829, 27243, 7405, 7290, 27183, 9525, 55355, 8313, 54617, 91782
GO_HEMATOPOIETIC_PROGENITOR_CELL_DIFFERENTIATION	0.99751	1	0.174403	0.602581	99751	75	3213, 115761, 6469, 5694, 6929, 5341, 10272, 6654, 3624, 10468, 3815, 5803, 167153, 51205, 652, 2068, 1436, 5721, 23335, 3214, 5716, 5714, 596, 4602, 96459
GO_CYTOKINE_METABOLIC_PROCESS	0.850671	1	0.246606	0.820956	85067	50	1524, 2693, 6693, 80381, 566, 59067, 916, 942, 148022, 3624, 28951, 7474, 3606, 64170, 3553, 336, 7072, 3586, 9261
GO_NEGATIVE_REGULATION_OF_ERK1_AND_ERK2_CASCADE	0.99871	1	0.145822	0.467019	99871	35	2889, 406991, 171389, 57447, 27330, 55584, 2048, 154043, 11221, 10636, 51231, 5788, 55333, 5801, 1845, 140885, 338761, 10252
GO_STEROID_BIOSYNTHETIC_PROCESS	0.113979	0.894452	0.343342	1.18238	11397	72	29842, 6721, 1584, 654, 1588, 1592, 650, 653, 3290, 55809, 1609, 2246, 11001, 26031, 2672, 3293, 1392, 51478, 3952, 7923, 56603, 6718, 5618, 427, 51170, 4047, 4598, 5087, 3553, 50846, 54361, 10891, 8644, 338, 112812, 9572, 9256, 4801
GO_REGULATION_OF_PROTEIN_TYROSINE_KINASE_ACTIVITY	0.97781	1	0.198917	0.660851	97781	49	2915, 57826, 84632, 9148, 134, 5912, 150, 1942, 4915, 84313, 1436, 183, 868, 3084, 79643, 1742, 5753, 7039, 7070, 5788, 25998, 4739, 653361, 7804, 2043, 5649, 627, 58533
GO_DNA_TEMPLATED_TRANSCRIPTION_ELONGATION	0.98862	1	0.187365	0.62374	98862	50	6469, 79101, 22828, 7936, 23160, 2068, 8178, 29072, 51497, 2965, 25920, 902, 5435, 5438, 6917, 79736, 10771, 9013, 25885, 8563, 5441, 5439, 5437, 2963, 284695, 23168, 5433
GO_MEMBRANE_DEPOLARIZATION	0.437816	1	0.310374	1.02438	43781	46	6330, 610, 8326, 6334, 785, 4923, 6546, 1137, 774, 6329, 10369, 4092, 2257, 6331, 215, 6327, 783, 8911, 784, 596, 781, 3757, 135, 3791, 3759, 288, 2273, 706, 5774
GO_NEGATIVE_REGULATION_OF_TRANSMEMBRANE_TRANSPORT	0.796172	1	0.254432	0.870521	79617	67	28954, 161253, 5999, 4923, 2056, 4987, 1814, 6236, 3952, 4318, 255738, 4947, 150, 1394, 8682, 51763, 3553, 6717, 2257, 2048, 7291, 23072, 4946, 10345, 285966, 784
GO_REGULATION_OF_DNA_RECOMBINATION	0.97904	1	0.191359	0.603916	97904	31	4437, 54537, 8914, 11105, 2068, 29072, 51750, 3586, 7454, 7320, 1111, 5788, 50943, 3007
GO_REGULATION_OF_LEUKOCYTE_PROLIFERATION	0.129059	0.953294	0.325915	1.15069	12905	99	683, 57829, 3596, 959, 26279, 6469, 6693, 406991, 2255, 63925, 80381, 2056, 59067, 916, 3479, 11314, 3594, 3485, 8772, 6654, 6863, 2213, 3952, 942, 10451, 3135, 148022, 51293, 9479, 64926, 1880, 6363, 5880, 3606, 933, 10673, 652, 5320, 3553, 30835, 4179
GO_RESPONSE_TO_ETHANOL	0.410596	1	0.299169	1.03144	41059	73	131, 117, 3596, 130, 113, 1036, 5999, 3371, 6517, 2903, 1268, 2660, 1814, 1393, 1392, 3952, 3351, 4880, 2904, 18, 2742, 1621, 2902, 10287, 2185, 4129, 1788, 2235, 2806, 572, 6915, 7298, 551
GO_SULFUR_COMPOUND_METABOLIC_PROCESS	0.635224	1	0.267501	0.955128	63522	117	25974, 11019, 6296, 348158, 1036, 51380, 406991, 55711, 6999, 116285, 9060, 63827, 347734, 60481, 58478, 54995, 2690, 137964, 201562, 7923, 2720, 10157, 8942, 197322, 8694, 54704, 55748, 25874, 6818, 55256, 23382, 2876, 4594, 2937, 4598, 25830, 10768, 4482, 7915, 2686, 10327, 3073, 6817, 22856, 2739, 215, 51449, 189, 2098, 57019, 6785, 1491, 23474, 58472, 2395, 2639, 10675, 6611, 27232, 7849
GO_NEGATIVE_REGULATION_OF_NEURON_APOPTOTIC_PROCESS	0.98309	1	0.202403	0.704298	98309	82	8326, 56751, 2020, 116986, 128434, 1524, 728, 2562, 7043, 2898, 2561, 6495, 8200, 5803, 2253, 4915, 558, 6620, 4929, 8831, 2902, 10891, 6093, 2185, 7336, 6416, 8013, 10617, 596, 8882, 10763, 135, 581, 4192, 7015, 6347, 28996, 7301
GO_POSITIVE_REGULATION_OF_REPRODUCTIVE_PROCESS	0.00706993	0.209567	0.464956	1.4938	706	36	57829, 6870, 6865, 10371, 6736, 5028, 7490, 6469, 4487, 6662, 5139, 7432, 3624, 5020, 7474, 64848, 23236, 11105, 54361, 1910, 1618, 4488, 6869
GO_NUCLEOTIDE_PHOSPHORYLATION	1	1	0.106073	0.360377	100000	62	351, 5315, 2597, 26471, 3630, 2023, 6774, 3091, 8473, 5563, 9759, 5562, 5663, 3939, 7167, 4831, 2203, 2821, 226, 5903, 3692, 3098, 9688, 2103, 405, 6396, 5214, 89, 4928, 4830, 4967, 4832, 5571, 5213, 9883, 53371, 8802, 3643, 3099, 55746, 5465, 10762, 5230, 57122, 23511, 5236, 2645, 51727, 83440, 203, 5232, 4927, 23636, 10891, 229, 55706, 348995, 3356, 5208
GO_POSITIVE_REGULATION_OF_GENE_EXPRESSION_EPIGENETIC	0.661173	1	0.293667	0.906124	66117	26	79101, 56848, 80336, 25842, 5435, 57178, 9757, 9013, 8289, 25885, 1111, 8850, 9188, 5441, 3007, 5437
GO_GLUTAMATE_SECRETION	0.095189	0.839469	0.393355	1.25979	9518	35	4889, 6512, 320, 2917, 11255, 4923, 8497, 8499, 134, 27165, 10497, 6860, 22999, 4915, 552, 2744, 2912, 6616, 8541
GO_POSITIVE_REGULATION_OF_PROTEIN_BINDING	0.99133	1	0.185527	0.624376	99133	56	4221, 3200, 4140, 79139, 650, 4318, 148022, 7474, 567, 119, 652, 5899, 5310, 9026, 6788, 9693, 340061, 7015, 28996, 57761, 10769, 3297, 7074, 2043, 1020, 627
GO_SENSORY_PERCEPTION	4.99995e-05	0.0146141	0.383569	1.41277	4	204	128338, 1301, 403244, 54714, 7399, 26696, 131890, 5956, 56751, 1260, 3736, 6496, 5459, 84189, 7299, 5148, 5028, 314, 246213, 3000, 5132, 53942, 10002, 51168, 4935, 728, 2918, 2917, 2562, 5330, 5141, 3737, 4923, 2047, 2780, 5959, 6010, 2695, 10804, 2903, 40, 7546, 2561, 9132, 85446, 4987, 1268, 41, 8386, 653166, 50944, 10083, 1137, 6495, 79738, 346562, 259294, 2779, 79054, 94233, 30813, 6863, 1139…
GO_HEPATICOBILIARY_SYSTEM_DEVELOPMENT	0.99667	1	0.177498	0.612615	99667	74	9480, 64321, 3651, 4838, 7471, 634, 3175, 5915, 6662, 2627, 255738, 3142, 27031, 2737, 54361, 3249, 5009, 3586, 79733, 6927, 5310, 8854, 7049, 7298, 1543, 3280, 5105, 3673, 4192, 3482, 5774, 3155, 445, 5106, 4763, 5906, 23322, 2735, 6195, 7128, 6430, 7547, 4233, 1373, 1051
GO_FATTY_ACID_CATABOLIC_PROCESS	0.733243	1	0.268312	0.887517	73324	47	55268, 84129, 3991, 219743, 35, 10478, 1962, 11001, 1268, 1384, 1376, 33, 3952, 5467, 4594, 2110, 7291, 215, 390916, 2639, 51390, 5105, 1056, 549, 27349, 34, 208, 5465, 10449, 5106, 10455, 2109, 5095, 5828, 1374
GO_CARBOHYDRATE_TRANSPORT	0.854771	1	0.245752	0.812892	85477	47	10559, 6515, 23433, 53916, 2695, 6517, 3479, 26291, 3952, 2542, 8682, 5467, 51763, 1909, 3553, 10237, 6927, 2688, 8013, 359, 2171, 6198, 9847, 5458, 7015, 208, 57761, 718, 3099, 3643, 5906
GO_REGULATION_OF_CELLULAR_RESPONSE_TO_GROWTH_FACTOR_STIMULUS	0.298047	1	0.295573	1.06244	29804	130	9480, 2254, 8321, 9508, 9573, 25960, 4221, 164656, 406890, 1149, 7471, 2255, 65997, 7043, 10563, 2321, 9350, 8823, 3175, 4487, 28514, 9353, 2246, 186, 10272, 25778, 2249, 94, 8200, 8516, 147372, 8862, 10468
GO_EMBRYO_DEVELOPMENT_ENDING_IN_BIRTH_OR_EGG_HATCHING	0.418956	1	0.270507	1.01598	41895	326	677, 1301, 2254, 8321, 11019, 6746, 140467, 9508, 3975, 7042, 9573, 3213, 9096, 3204, 5396, 7483, 579, 131405, 64321, 54345, 1046, 6469, 7976, 3232, 5100, 4838, 9837, 3200, 51294, 7471, 320, 64711, 145258, 3207, 3236, 63925, 3223, 398, 7043, 60482, 3199, 58495, 650, 653, 57167, 56853, 145873, 3364, 23038, 25902, 116039, 9355, 4487, 8521, 3212, 221395, 3235, 28514, 5723, 3479, 6862, 6495, 1746, 10…
GO_ANTIGEN_PROCESSING_AND_PRESENTATION_OF_PEPTIDE_OR_POLYSACCHARIDE_ANTIGEN_VIA_MHC_CLASS_II	0.99925	1	0.140478	0.451326	99925	36	51164, 2213, 81930, 3123, 9871, 3798, 140735, 3122, 6712
GO_RESPONSE_TO_IONIZING_RADIATION	0.98375	1	0.195812	0.660149	98375	57	4221, 3364, 3735, 54107, 26272, 3627, 2876, 1788, 54617, 596, 6423, 1161, 29086, 581, 9575, 64326, 23411, 2140, 388, 5788, 25896, 3297, 5428, 598
GO_PROTEIN_LOCALIZATION_TO_CYTOSKELETON	0.96511	1	0.202694	0.63146	96511	28	146057, 10464, 3356, 50855, 9585, 7272, 23636, 57787, 51104, 585, 55722, 79648, 4281, 22994, 55968, 10540, 121441, 84687
GO_REGULATION_OF_AUTOPHAGY	1	1	0.151807	0.554116	100000	170	6721, 128338, 23274, 92196, 534, 389541, 5291, 11040, 3587, 27131, 10346, 406884, 79594, 84749, 3952, 1263, 201475, 148022, 171389, 440275, 28956, 5899, 256471, 3586, 1613, 6093, 26191, 140775, 7405, 58476, 3357, 572, 51382, 27, 11178, 596, 3708, 90070, 81876, 64223, 5305, 51606, 23118, 665, 8408, 3791, 8851, 6048, 7249, 23367, 23411, 22933, 340061, 23677, 529, 8649, 57761, 9559, 706, 5296, 90410…
GO_PHOSPHOLIPID_METABOLIC_PROCESS	0.142489	1	0.309302	1.12124	14248	150	54675, 116986, 9651, 26279, 1236, 113791, 930, 5330, 22845, 56848, 26751, 84174, 5341, 2321, 5291, 27293, 79888, 221395, 9362, 1609, 54947, 8871, 114971, 79948, 57110, 5298, 137964, 8526, 123745, 2627, 23682, 59338, 255738, 10451, 23533, 51477, 3815, 8867, 6363, 79153, 3356, 54872, 5467, 160851, 51763, 248, 23236, 57515, 51205, 4598, 56910, 10162, 344, 3992, 5320, 1606, 7915, 1436, 9373, 336, 394…
GO_AMMONIUM_ION_METABOLIC_PROCESS	0.0620894	0.672142	0.34595	1.21374	6208	91	6870, 7042, 26279, 113451, 57016, 51582, 60482, 56848, 27293, 79888, 3350, 2903, 54947, 186, 1384, 1814, 57110, 137964, 33, 4881, 123745, 4953, 23682, 79814, 8292, 1757, 79153, 6818, 427, 6723, 1646, 18, 56910, 10162, 5320, 6620, 336, 3949, 4929, 1621, 10327, 1040, 4128, 81537, 8644, 7166, 8877, 4129, 2643, 8574, 55217, 83933, 10908, 223, 1644, 6611, 5048, 8424, 2171
GO_REGULATION_OF_FAT_CELL_DIFFERENTIATION	0.96912	1	0.207884	0.700847	96912	57	677, 9573, 406991, 7471, 650, 79969, 3952, 28951, 3356, 3400, 7204, 7474, 5467, 182, 25937, 7041, 4488, 7166, 6097, 6095, 9572, 5743, 688, 6788, 6423, 3280, 11221, 23411, 22933, 862, 57761, 63976, 4041, 11007, 406, 1385, 1649, 1869, 338761, 2308, 10498, 1051, 3358, 27120, 252995
GO_NEGATIVE_REGULATION_OF_CELL_DEVELOPMENT	0.775112	1	0.251355	0.919712	77511	178	25791, 9856, 23105, 9423, 10215, 429, 4009, 10371, 6496, 6469, 6900, 4168, 5999, 4838, 1903, 10660, 152330, 5744, 3199, 11023, 9355, 22871, 28514, 9353, 6014, 3479, 4821, 3196, 2672, 1746, 1814, 84894, 6662, 1840, 7224, 3475, 30812, 9289, 4882, 393, 1620, 6860, 6356, 440275, 10220, 1942, 4880, 7025, 3400, 56963, 6532, 7474, 567, 7101, 64843, 4057, 50807, 182, 5087, 3553, 11202, 3949, 1630, 2737, …
GO_MAMMARY_GLAND_MORPHOGENESIS	0.97129	1	0.199514	0.63448	97129	33	9423, 2255, 2736, 6356, 7474, 652, 1436, 2737, 54361, 4488, 23513, 581, 2119, 4040, 4041, 2263
GO_CELLULAR_PROTEIN_COMPLEX_DISASSEMBLY	0.98113	1	0.204685	0.714972	98113	86	25802, 64979, 9553, 55239, 146206, 78988, 9793, 5341, 146057, 26589, 81930, 54460, 8867, 55168, 51649, 5018, 822, 23616, 119, 5195, 64963, 51504, 84340, 124995, 29767, 57662, 54516, 122704, 9617, 27183, 6712, 9525, 8775, 92259, 6183, 29093, 10763, 120, 9801, 6710, 65008, 65005, 64969, 23271, 54534, 54998, 4281, 2580, 3925, 9948, 1073, 11075, 64968, 118487
GO_SOMATIC_STEM_CELL_POPULATION_MAINTENANCE	0.98353	1	0.19307	0.638632	98353	47	2255, 57167, 607, 6662, 3815, 6299, 7101, 5087, 5076, 6944, 10629, 7476, 79727, 22882, 5435, 5438, 7849, 3280, 5441, 5439, 63976, 655, 5437, 2041, 5433
GO_POSITIVE_REGULATION_OF_PHOSPHOLIPASE_ACTIVITY	0.139839	1	0.358014	1.18941	13983	49	117, 8698, 395, 9170, 553, 728, 9290, 115727, 5330, 3702, 2321, 7294, 3815, 3356, 4915, 552, 56923, 1909, 344, 9373
GO_NEGATIVE_REGULATION_OF_PEPTIDYL_TYROSINE_PHOSPHORYLATION	0.99965	1	0.11947	0.37219	99965	28	857, 5515, 10399, 4771, 5518, 7251, 5590, 5663, 5777, 867, 9961, 5580, 54206, 9021, 79705, 8651, 56940, 58533, 25998, 5788, 7070, 5753, 6423, 79643, 868, 84313, 10464, 11314
GO_NEURON_RECOGNITION	0.235658	1	0.360954	1.14371	23565	32	4897, 128434, 10371, 6900, 51294, 152330, 2049, 1268, 64221, 6092, 4978, 6091, 26047, 2048, 1951, 1949, 27020, 23022, 2596, 50863, 8851
GO_NUCLEOSIDE_DIPHOSPHATE_METABOLIC_PROCESS	0.99999	1	0.112581	0.386197	99999	69	351, 5315, 2597, 26471, 3630, 2023, 6774, 3091, 8473, 5563, 1739, 9759, 5562, 5663, 3939, 7167, 4831, 2203, 8573, 2821, 226, 5903, 3692, 3098, 9688, 2103, 405, 6396, 5214, 89, 4928, 4830, 4967, 4832, 5571, 5213, 9883, 53371, 4354, 8802, 3643, 3099, 55746, 5465, 10762, 5230, 57122, 23511, 5236, 2645, 51727, 83440, 203, 5232, 572, 4927, 23636, 1740, 10891, 229, 55706, 348995, 3356, 5208, 79873, 533…
GO_MICROTUBULE_POLYMERIZATION_OR_DEPOLYMERIZATION	0.99997	1	0.108301	0.355793	99997	44	9793, 146057, 27229, 81930, 2242, 11076, 10844, 57662, 114791, 4133, 8851, 57606, 23271, 4281, 3925, 55835, 11075, 9181, 4233, 10382, 5058
GO_RESPONSE_TO_AMMONIUM_ION	0.405556	1	0.288218	1.02856	40555	116	111, 59340, 6870, 3361, 285242, 1128, 3354, 5999, 2562, 11255, 3350, 1816, 1136, 2561, 1268, 63826, 1137, 1814, 1393, 8772, 9630, 1392, 2554, 6863, 6529, 1139, 3360, 26, 3351, 8682, 3356, 5020, 6818, 18, 1129, 23236
GO_NEGATIVE_REGULATION_OF_PROTEOLYSIS	0.99891	1	0.181353	0.651536	99891	129	23274, 4983, 1293, 7483, 140870, 7980, 80760, 6469, 3697, 51156, 1471, 7471, 2619, 5918, 84074, 406884, 64215, 4318, 1294, 1447, 25816, 710, 5176, 1942, 51176, 2876
GO_REGULATION_OF_EPITHELIAL_CELL_APOPTOTIC_PROCESS	0.947841	1	0.216597	0.707944	94784	42	677, 3596, 959, 3651, 2266, 4760, 26291, 3135, 7072, 10891, 8644, 572, 6431, 10298, 2243, 3791, 27250, 4192, 7015, 6347
GO_METENCEPHALON_DEVELOPMENT	0.207008	1	0.329072	1.12589	20700	67	4983, 429, 3975, 4761, 4009, 3746, 6751, 7471, 4760, 28514, 916, 186, 146057, 401, 85442, 2213, 58155, 2736, 64211, 8455, 23026, 6753, 18, 23287, 6752, 2902, 8648, 10891, 6331, 79934, 7476, 6712, 6095, 23513, 1272, 596
GO_ACTIN_FILAMENT_BUNDLE_ORGANIZATION	0.935191	1	0.225358	0.776963	93519	73	395, 406991, 390, 7043, 5341, 8153, 27289, 10411, 50944, 10083, 1490, 54509, 6863, 3936, 29984, 55160, 51763, 119, 389, 54361, 6093, 2185, 4082, 7454, 5734, 585, 7126, 57698, 5217, 120, 29109, 388, 4070, 5074, 4739, 253980, 23671, 2041, 3925, 6376, 6624
GO_RESPIRATORY_GASEOUS_EXCHANGE_BY_RESPIRATORY_SYSTEM	0.301977	1	0.350958	1.10306	30197	30	4923, 22871, 1137, 401, 147372, 134, 8862, 3714, 2744, 3202, 1909, 4929, 2902, 57190
GO_NEGATIVE_REGULATION_OF_PROTEIN_MODIFICATION_BY_SMALL_PROTEIN_CONJUGATION_OR_REMOVAL	1	1	0.0386539	0.127858	100000	47	857, 3303, 1499, 2534, 6188, 9532, 8878, 409, 55611, 11338, 11315, 2475, 8473, 207, 5970, 408, 6125, 25, 23376, 1407, 51366, 5663, 3301, 3304, 23560, 10363, 10401, 6737, 5581, 51035, 5582, 7375, 6872, 7128, 6201, 1020, 819, 9474, 8864, 706, 51160, 10362
GO_AMINO_ACID_ACTIVATION	0.802602	1	0.262577	0.818017	80260	28	10056, 3735, 55157, 10667, 92935, 80222, 124454, 57038, 54938, 4677, 23438, 8565, 7453, 1615, 6301, 55278, 5464, 5917, 79731, 3376, 4141
GO_REGULATION_OF_PROTEASOMAL_UBIQUITIN_DEPENDENT_PROTEIN_CATABOLIC_PROCESS	1	1	0.0838228	0.285989	100000	65	23274, 6469, 25820, 1263, 28951, 9604, 4092, 10221, 7336, 55070, 5716, 255488, 64326, 22933, 57761, 10769, 79016, 3093, 819, 23640, 5887, 5601, 10755, 6872, 2768, 8554, 51377
GO_NEGATIVE_REGULATION_OF_NEURON_DIFFERENTIATION	0.381006	1	0.288958	1.03564	38100	124	25791, 9856, 23105, 9423, 10215, 429, 4009, 10371, 6496, 6469, 6900, 4168, 10660, 152330, 3199, 22871, 28514, 9353, 6014, 4821, 3196, 2672, 1746, 84894, 6662, 1840, 7224, 3475, 30812, 393, 440275, 10220, 1942, 7025, 3400, 56963, 6532, 7474, 567, 7101, 64843, 50807, 182, 5087, 11202, 1630, 2737, 8831, 1910, 2048
GO_MUSCLE_TISSUE_DEVELOPMENT	0.836812	1	0.244985	0.898146	83681	185	84300, 1301, 2254, 7042, 92737, 6910, 7490, 6469, 2248, 5999, 6665, 140628, 9172, 3236, 650, 653, 2047, 11023, 607, 6546, 3235, 28514, 3479, 5915, 2660, 186, 6495, 8320, 6662, 8516, 1482, 9148, 2627, 3475, 6474, 30812, 56603, 6262, 5081, 3142, 6261, 4638, 2253, 4607, 7474, 51176, 2876, 55553, 8737, 652, 57158, 4092, 150572, 1144, 5318, 6445, 57190, 183, 27302, 1281, 5292, 10891, 668, 6943, 7291, …
GO_ACID_SECRETION	0.00379996	0.167361	0.418729	1.43068	379	66	4889, 6754, 26279, 7032, 6512, 320, 2917, 11255, 4923, 4987, 186, 1814, 8497, 6529, 8499, 3952, 134, 6536, 7223, 27165, 10497, 9900, 6860, 3784, 5020, 22999, 846, 4915, 552, 56923, 2744, 18, 5320, 3553, 2912, 6616, 8541, 1133, 887
GO_POSITIVE_REGULATION_OF_ADAPTIVE_IMMUNE_RESPONSE	0.622224	1	0.28617	0.940133	62222	44	64332, 406991, 2208, 3594, 54537, 8772, 3135, 3142, 440275, 6363, 567, 3606, 10673, 51571, 3553, 909
GO_REGULATION_OF_OSTEOCLAST_DIFFERENTIATION	0.917391	1	0.228151	0.710766	91739	28	9290, 10272, 814, 171392, 50604, 4057, 3605, 133522, 84293, 2101, 51561, 5458, 3635, 4763, 6348, 1385
GO_REGULATION_OF_PROTEIN_BINDING	0.99967	1	0.167382	0.597646	99967	117	56341, 4221, 3200, 4140, 79139, 650, 11040, 146057, 4318, 255738, 148022, 7474, 51176, 567, 119, 652, 54496, 5899, 53339, 5195, 3586, 6093, 3084, 81494, 5310, 9026, 4043, 4824, 7049, 8536, 596, 6788, 10763, 4133, 9693, 581, 340061, 7015, 28996, 5465, 57761, 23641, 10769, 3925, 3297, 7074, 2043, 5599, 23557, 1020, 627
GO_CARDIAC_SEPTUM_DEVELOPMENT	0.557244	1	0.29149	0.972059	55724	51	8321, 7042, 6910, 653, 57167, 9353, 5915, 6092, 1482, 2627, 2535, 2253, 6299, 7474, 27031, 652, 4092, 6091, 182, 4488, 7049, 10818, 659, 6608, 7849, 51684, 3280
GO_REGULATION_OF_HISTONE_METHYLATION	0.939911	1	0.218776	0.693211	93991	32	63925, 140690, 2672, 5081, 10664, 7936, 5079, 4602, 9757, 4302, 23411, 80854
GO_ANTIMICROBIAL_HUMORAL_RESPONSE	0.603854	1	0.291116	0.946548	60385	40	10563, 566, 10417, 2921, 5196, 5650, 84659, 3627, 5646, 5197, 4057, 5320, 6374, 2920, 85236, 354, 6170, 3576, 8970, 1511, 2243, 116842, 2147, 1671, 1755, 1991, 3934
GO_COGNITION	0.00306997	0.156858	0.361044	1.31196	306	157	8326, 6865, 81832, 4761, 793, 4009, 1524, 2693, 9162, 6900, 84446, 1128, 107, 728, 3973, 11255, 6543, 4923, 1816, 2915, 2695, 57468, 2903, 4987, 1268, 41, 50944, 1137, 1814, 1393, 814, 1392, 8516, 23208, 6863, 6529, 1139, 134, 7432, 10522, 8997, 3815, 8867, 1620, 6860, 7436, 5803, 6356, 440275, 5176, 3356, 10716, 5020, 4915, 9378, 2904, 6532, 567, 23236, 4900, 4835, 431707, 25978, 11202, 3949, 66…
GO_AXIS_SPECIFICATION	0.0334097	0.441008	0.407893	1.34002	3340	44	3975, 9573, 6496, 1046, 7490, 6469, 3234, 4838, 7471, 2255, 9350, 28514, 6862, 1044, 7474, 652, 50805, 5015, 2114, 25806, 3170, 7476, 54806
GO_PHOSPHATIDYLINOSITOL_METABOLIC_PROCESS	0.96259	1	0.212771	0.72288	96259	62	116986, 9651, 26279, 26751, 84174, 5341, 5291, 8871, 5298, 123745, 59338, 23533, 8867, 3356, 54872, 51763, 23236, 5320, 1436, 54545, 1133, 1040, 55300, 3357, 5277, 5305, 6305, 3636, 5867, 3613, 5294, 377, 660, 2358, 5296, 3635, 94005
GO_CELL_PART_MORPHOGENESIS	0.97572	1	0.225135	0.849782	97572	377	25791, 23105, 4983, 9423, 4917, 3110, 3706, 343472, 3975, 1002, 115703, 1749, 4009, 4897, 9024, 128434, 1944, 10371, 64919, 5459, 84189, 6469, 6900, 7976, 84446, 5454, 3672, 107, 4168, 139065, 8633, 63925, 152330, 22854, 3199, 8153, 2047, 5291, 11023, 1136, 9355, 22871, 9362, 9353, 11141, 26050, 2049, 23025, 2044, 3196, 50944, 64221, 84894, 79594, 6654, 85442, 6092, 5063, 10494, 57699, 1139, 7224…
GO_RESPONSE_TO_ORGANOPHOSPHORUS	0.439356	1	0.295669	1.02047	43935	74	677, 610, 2889, 54675, 7299, 5028, 7490, 1791, 1036, 6402, 3767, 6546, 1609, 10411, 1393, 5139, 15, 1261, 5029, 3784, 5020, 6532, 51763, 3553, 218, 133522, 2185, 64805, 189, 8061, 5743, 196, 7298
GO_AXO_DENDRITIC_TRANSPORT	0.881611	1	0.241207	0.751441	88161	28	5874, 320, 6687, 23011, 3798, 1740, 127829, 80208, 5048, 55207, 4133, 1176, 8943
GO_POLYSACCHARIDE_BIOSYNTHETIC_PROCESS	0.98142	1	0.1885	0.594894	98142	31	2998, 3479, 89801, 8908, 51763, 5261, 2992, 9572, 7360, 2645, 5236, 55276, 208, 178, 8864, 3643
GO_GLAND_MORPHOGENESIS	0.662153	1	0.270519	0.936582	66215	77	9423, 7042, 10371, 159296, 6469, 3371, 2255, 634, 7043, 10481, 80004, 2252, 6662, 2736, 10116, 6356, 2253, 3400, 7474, 652, 1896, 1436, 2737, 54361, 3249, 3911, 4488, 5916, 3239, 4824, 5361, 23513, 10818, 596
GO_RIBOSOME_BIOGENESIS	0.99955	1	0.17647	0.638974	99955	147	220064, 85395, 64979, 6234, 317781, 11224, 27043, 23076, 6193, 64216, 9790, 27042, 10556, 84946, 10885, 51018, 8780, 65095, 25983, 10799, 55661, 23160, 10412, 64282, 54881, 10813, 6128, 2068, 8568, 64963, 84135, 1662, 84128, 51504, 124995, 84154, 134430, 4927, 57647, 23246, 57050, 22894, 285855, 6229, 54475, 54512, 29093, 11056, 54663, 57109, 387338, 9875, 51187, 54913, 55226, 55505, 25926, 10199…
GO_IRE1_MEDIATED_UNFOLDED_PROTEIN_RESPONSE	0.99999	1	0.0817601	0.25471	99999	28	3309, 4000, 10551, 10987, 7466, 5770, 1639, 84447, 9217, 22872, 2137, 6464, 7094, 2931, 439, 9114, 4189, 37, 6734, 3068, 55161, 1200, 581, 10106, 51726, 6818, 5611, 55062
GO_POSITIVE_REGULATION_OF_ENDOCYTOSIS	0.99135	1	0.182501	0.607547	99135	50	22871, 28514, 51479, 255738, 8862, 9479, 6363, 7474, 558, 567, 23011, 11031, 9026, 54806
GO_LYSOSOMAL_TRANSPORT	0.723523	1	0.269132	0.895943	72352	50	23274, 10368, 51479, 338382, 255738, 201475, 64601, 65082, 8031, 10369, 51510, 25978, 6293, 10042, 64145, 51652, 27183, 9525, 93343
GO_POSITIVE_REGULATION_OF_DNA_BIOSYNTHETIC_PROCESS	0.99842	1	0.153894	0.503001	99842	42	140609, 5063, 63922, 26272, 4216, 2185, 2264, 5983, 80351, 5982, 5588, 8658
GO_REGULATION_OF_CALCIUM_MEDIATED_SIGNALING	0.469055	1	0.302175	1.00963	46905	52	683, 4761, 4935, 50852, 84174, 5341, 6014, 916, 3479, 1827, 4842, 933, 57158, 6717, 56704, 57190, 3084, 2185, 10345, 1012, 5144, 3708, 10523, 90070
GO_REGULATION_OF_ALPHA_BETA_T_CELL_ACTIVATION	0.782392	1	0.261376	0.854305	78239	42	6469, 64332, 406991, 916, 11314, 3594, 942, 3142, 9479, 64926, 6363, 3606, 4092, 9308, 2737
GO_MUSCLE_ORGAN_DEVELOPMENT	0.170978	1	0.300655	1.1001	17097	178	84300, 1301, 493829, 2254, 8321, 7042, 1293, 22808, 92737, 5463, 8910, 6910, 7490, 6469, 1839, 2248, 5999, 6665, 145258, 10660, 9172, 3236, 650, 2047, 11023, 4487, 607, 3235, 28514, 3479, 2660, 6495, 8320, 3679, 1482, 9148, 2627, 2535, 6474, 30812, 56603, 6262, 5081, 3142, 60529, 6261, 4638, 2253, 4607, 3627, 104, 7474, 51176, 2876, 55553, 8737, 8763, 652, 57158, 4092, 53339, 6717, 575, 150572, 1…
GO_POSITIVE_REGULATION_OF_HEMOPOIESIS	0.743823	1	0.258964	0.910053	74382	93	677, 7564, 7066, 6469, 64332, 406991, 3594, 338382, 8772, 5196, 92, 942, 3135, 2736, 3624, 399, 3142, 50604, 6363, 2242, 51176, 558, 8737, 3202, 3606, 3605, 182, 9308, 10221, 3059, 2737, 4179
GO_MYELOID_CELL_HOMEOSTASIS	0.99101	1	0.189343	0.646936	99101	66	677, 7564, 8444, 5291, 2056, 221395, 92, 3624, 3815, 3216, 10661, 558, 55553, 3202, 652, 5926, 2068, 3059
GO_REGULATION_OF_BLOOD_PRESSURE	0.0182898	0.311841	0.370632	1.29698	1828	88	1584, 6870, 6296, 553, 4923, 51752, 1816, 27131, 155, 28514, 40, 4987, 1268, 2865, 151, 186, 4852, 1814, 59342, 94, 774, 3817, 1392, 11188, 4881, 80852, 6863, 3952, 134, 8862, 4883, 4882, 4879, 5020, 4842, 153, 552, 18, 147, 554, 1909, 81285, 183, 1910, 354, 2643, 5743, 6915, 551, 659, 5144, 1278, 5443, 91608, 585
GO_REGULATION_OF_MORPHOGENESIS_OF_A_BRANCHING_STRUCTURE	0.333407	1	0.33883	1.08136	33340	34	5228, 3975, 6469, 2255, 186, 2252, 6495, 6662, 3217, 6474, 30812, 7474, 652, 5076, 183, 3239, 6608, 7849, 2119, 4192, 4070, 655, 2263, 7422, 6256
GO_RESPONSE_TO_ELECTRICAL_STIMULUS	0.260867	1	0.368342	1.13654	26086	26	6865, 4761, 7976, 2056, 10804, 2660, 2779
GO_REGULATION_OF_ERBB_SIGNALING_PATHWAY	0.751372	1	0.262624	0.888255	75137	59	5148, 3672, 1839, 406991, 634, 27131, 84632, 55658, 6654, 9148, 134, 4318, 150, 8874, 5149, 84313, 79651, 183, 868, 79643, 23636, 9026, 1012, 93343
GO_NEGATIVE_REGULATION_OF_SMOOTH_MUSCLE_CELL_PROLIFERATION	0.353316	1	0.345366	1.07593	35331	28	406996, 7043, 4881, 7432, 8862, 4883, 57447, 5467, 5592, 10221, 10891, 3586
GO_SYNAPSE_ORGANIZATION	0.258077	1	0.287223	1.06169	25807	220	25791, 4983, 9423, 27286, 8321, 440279, 8326, 26280, 3706, 4761, 115703, 4009, 4897, 92737, 1524, 2693, 2555, 84189, 1007, 6900, 1006, 5100, 53942, 64284, 139065, 728, 347902, 3371, 2562, 782, 22854, 785, 2047, 3587, 22866, 2915, 22871, 40, 11141, 2561, 26050, 63827, 2049, 23025, 50944, 6495, 6092, 2554, 5063, 9148, 64101, 8499, 2213, 1139, 23024, 2743, 8997, 10497, 8292, 200933, 23114, 6585, 194…
GO_METANEPHROS_DEVELOPMENT	0.0735693	0.730693	0.374917	1.25027	7356	51	5455, 79192, 3975, 793, 64321, 7490, 6469, 3207, 2255, 116039, 186, 6495, 6662, 8516, 6092, 30812, 2253, 10220, 6299, 652, 5076, 2737, 54361, 25937, 80144, 6943, 5310, 4824, 596, 359, 1512, 6608, 7849, 3280
GO_REGULATION_OF_MICROTUBULE_BASED_PROCESS	0.99992	1	0.149926	0.525124	99992	89	84084, 79969, 146057, 55288, 81930, 22809, 2242, 51510, 4591, 25978, 23636, 57662, 5310, 51652, 27243, 57787, 9525, 26973, 585, 5048, 4133, 8851, 1111, 8850, 57606, 25886, 5119, 79648, 23271, 10769, 4281, 3925, 55835, 1946, 22994, 11075, 10733, 10460, 9475, 55968, 9181, 2011, 117144, 4233, 10382, 5058
GO_NEGATIVE_REGULATION_OF_TRANSPORTER_ACTIVITY	0.837772	1	0.249201	0.832631	83777	52	28954, 161253, 2056, 4987, 1814, 6236, 4318, 255738, 150, 1394, 336, 6717, 2257, 2048, 7291, 23072, 10345, 285966, 784
GO_ENDOSOME_ORGANIZATION	0.592704	1	0.28883	0.955383	59270	47	26276, 57403, 8867, 10228, 51510, 84313, 25978, 137492, 9798, 79720, 51028, 57679, 79643, 51652, 27243, 55300, 27183, 9525, 5873, 11267, 91782, 93343, 257364, 1759, 51534, 5869, 5119, 10564, 51160, 55353, 9101
GO_REGULATION_OF_WOUND_HEALING	0.862621	1	0.243399	0.82323	86262	59	2266, 1839, 6665, 5328, 634, 5341, 114897, 150, 4638, 710, 7006, 5467, 18, 94121, 5592, 1364, 54361, 3170, 6915, 5340, 6431, 10565, 2243, 11221, 5588, 2147
GO_REGULATION_OF_MAPK_CASCADE	0.95293	1	0.231363	0.875214	95293	404	2914, 4889, 2254, 392255, 59340, 6754, 7044, 2889, 3626, 7042, 9573, 5871, 2357, 10371, 654, 959, 7066, 4296, 651, 1236, 5148, 5028, 2662, 2266, 3672, 4221, 5999, 728, 4838, 27177, 406991, 9210, 9290, 63977, 656, 2255, 634, 7043, 4293, 650, 653, 2898, 2321, 2047, 5291, 2056, 155, 3735, 56981, 6014, 2246, 3479, 26291, 11314, 406884, 151, 2660, 6355, 114897, 2785, 25778, 3487, 1490, 2249, 79594, 26…
GO_MYELOID_LEUKOCYTE_MIGRATION	0.401126	1	0.290661	1.03107	40112	106	5228, 683, 7042, 1524, 1588, 1236, 3570, 1441, 3672, 728, 27177, 10563, 2321, 7423, 566, 3735, 9353, 11314, 2660, 6355, 2921, 5196, 6362, 414062, 6349, 158747, 10451, 3815, 57580, 6356, 6363, 5880, 3627, 3577, 391, 5197, 23236, 6369, 3605, 3553, 6374, 2920
GO_POSITIVE_REGULATION_OF_NEURON_DEATH	0.775302	1	0.258921	0.875729	77530	59	429, 7042, 4296, 3672, 2898, 2901, 5063, 2213, 134, 255738, 4605, 835, 2904, 7474, 4835
GO_RESPONSE_TO_ESTRADIOL	0.545605	1	0.282481	0.980919	54560	80	8932, 117, 6870, 3361, 2693, 6751, 2255, 3767, 4987, 1393, 1490, 3485, 6529, 3952, 5737, 81930, 5020, 6753, 6532, 5932, 6752, 50846, 8648, 183, 10891, 2021, 3586, 8787, 4488, 338, 1788, 7476, 8854, 2688, 5743, 572
GO_CARTILAGE_DEVELOPMENT	0.0123499	0.250177	0.365865	1.29784	1234	106	1301, 2254, 8538, 392255, 1303, 3213, 1293, 5396, 7483, 654, 579, 651, 340706, 3232, 3200, 406991, 3207, 656, 5744, 650, 653, 9350, 116039, 4487, 4094, 5915, 1746, 1490, 2249, 94, 8200, 6662, 3952, 3696, 6474, 1294, 2736, 5081, 4880, 4148, 7474, 55553, 6935, 3202, 11173, 652, 1292, 2737, 27302, 8092, 3221, 22856, 4488, 5310, 7476, 5916, 8313
GO_NEURON_PROJECTION_EXTENSION	0.909341	1	0.232897	0.816441	90934	90	9423, 343472, 1002, 4897, 10371, 5459, 9355, 9362, 9353, 23025, 79594, 57699, 7224, 3475, 393, 6860, 440275, 6585, 22999, 57611, 7474, 9373, 84258, 23011, 3059, 6387, 80208, 134430, 5361, 55558, 659, 6049, 28988, 9201, 5048, 57698, 3897, 4133, 8408, 8851, 127833
GO_REGULATION_OF_CARDIAC_MUSCLE_TISSUE_DEVELOPMENT	0.726393	1	0.26849	0.895357	72639	51	2254, 6910, 2248, 5999, 650, 28514, 3479, 1482, 2627, 2253, 55553, 8737, 652, 57158, 27302, 5292, 3084, 7049, 5600, 4211, 10818
GO_REGULATION_OF_PHOSPHATIDYLINOSITOL_3_KINASE_SIGNALING	0.96305	1	0.213831	0.733528	96305	69	7042, 113791, 406991, 634, 2321, 5291, 2056, 3479, 2057, 6662, 3952, 23533, 3815, 4915, 5467, 2492, 3606
GO_CIRCULATORY_SYSTEM_PROCESS	0.0120099	0.248204	0.322383	1.20354	1200	277	6330, 1584, 10368, 6870, 6865, 3777, 7042, 6296, 60598, 10371, 654, 3781, 5028, 3775, 2266, 3672, 553, 1839, 3761, 5999, 406991, 782, 634, 6543, 487, 785, 3768, 125111, 4923, 7423, 51752, 2056, 3350, 3767, 566, 1816, 27131, 155, 10659, 3764, 140, 3212, 6546, 28514, 10242, 40, 9353, 4987, 1268, 2865, 151, 186, 1827, 4852, 1814, 59342, 1490, 94, 774, 3817, 1392, 1824, 11188, 4881, 80852, 1482, 6863…
GO_RESPONSE_TO_COCAINE	0.110139	0.890688	0.387982	1.24258	11013	35	6870, 5999, 1816, 1268, 1814, 1393, 8772, 1392, 6529, 3351, 3356, 5020, 18
GO_CELL_CHEMOTAXIS	0.403176	1	0.282523	1.02592	40317	155	5228, 683, 2829, 7042, 1524, 1588, 1236, 3570, 51411, 1441, 3672, 1839, 728, 27177, 2841, 10563, 51554, 2321, 7423, 2047, 8823, 566, 3735, 9353, 2246, 2660, 6355, 2249, 643, 2921, 5196, 1237, 6362, 414062, 6349, 158747, 10451, 3815, 9034, 57580, 1232, 6356, 1880, 6363, 5880, 6558, 3627, 3577, 7474, 391, 51176, 5197
GO_DNA_TEMPLATED_TRANSCRIPTION_TERMINATION	0.95321	1	0.213448	0.688001	95321	37	29101, 79101, 134353, 6607, 6606, 51728, 22828, 1479, 2068, 54797, 2965, 902, 5435, 79869, 57466, 9013, 23283, 25885, 5441, 8106, 51692, 5437
GO_POSITIVE_REGULATION_OF_CATION_CHANNEL_ACTIVITY	0.769402	1	0.266794	0.851461	76940	34	10368, 3736, 3746, 4923, 3767, 30819, 10369, 57158, 2048, 8787, 10345, 783, 784, 781, 2259, 9446, 9722, 288, 4878, 6347, 729230, 1020, 5649
GO_RESPONSE_TO_AMINE	0.776962	1	0.265304	0.846705	77696	34	3746, 5999, 1816, 2903, 41, 1814, 1787, 5020, 4929, 1621, 1269, 2902, 8787
GO_REGULATION_OF_ORGANIC_ACID_TRANSPORT	0.138599	0.99973	0.380936	1.21574	13859	34	4889, 6754, 5999, 2917, 11255, 4923, 186, 6529, 3952, 134, 9900, 6860, 5020, 552, 18, 3553, 183
GO_PROTEIN_HOMOTETRAMERIZATION	0.687433	1	0.279293	0.903056	68743	38	362, 6999, 3768, 63826, 33, 220, 6261, 2744, 567, 7915, 5195, 5471, 8854, 1491, 978, 223, 359, 27232, 6470, 3759
GO_VESICLE_LOCALIZATION	0.98251	1	0.206739	0.732852	98251	105	26276, 434, 5871, 9024, 84446, 5874, 64284, 4935, 8224, 6517, 22871, 55062, 2157, 23208, 84364, 1294, 65082, 8867, 9892, 157769, 83696, 9527, 5413, 79090, 27445, 9871, 3798, 2890, 80208, 5873, 23513, 6854, 8775, 6399, 8976, 81876, 23243, 585, 5048, 26052, 1759, 4133, 54732, 1000, 7039, 9632, 10652, 5294, 1176, 5864, 6853, 8943
GO_POSITIVE_REGULATION_OF_TYPE_I_INTERFERON_PRODUCTION	0.99801	1	0.155747	0.506402	99801	40	55703, 51728, 148022, 8780, 29072, 26191, 5435, 3665, 85364, 3654, 340061, 10621, 5441, 1147, 3148, 5437
GO_REGULATION_OF_STRESS_ACTIVATED_PROTEIN_KINASE_SIGNALING_CASCADE	0.95153	1	0.223466	0.800913	95153	124	392255, 2889, 7042, 5871, 10371, 959, 4296, 1236, 4221, 27177, 4293, 650, 2898, 2047, 3735, 1490, 79594, 10494, 23008, 2213, 3952, 9839, 171392, 9479, 9064, 6363, 11184, 7474, 8737, 23236, 64170, 84451, 3553, 4294, 4216, 23328, 11342, 284361, 50488, 8877, 2185, 26191, 10114, 7476, 4077, 6416, 6788, 4215, 28988, 6423, 768211, 5048, 5911, 4217, 10771, 11221, 27250, 9344, 4878, 28996, 8324, 57630, 6…
GO_MYELOID_CELL_DEVELOPMENT	0.687053	1	0.283865	0.895859	68705	31	7066, 2056, 221395, 3815, 56975, 55553, 5926, 4057, 2068, 3050, 4211, 5305, 5048
GO_NEGATIVE_REGULATION_OF_KINASE_ACTIVITY	1	1	0.142973	0.512175	100000	123	113791, 4221, 5999, 634, 5611, 11314, 2660, 5569, 171392, 399, 28951, 9479, 55861, 104, 51763, 652, 84313, 3553, 10221, 200734, 25937, 2048, 868, 79643, 23636, 3170, 26191, 140775, 10114, 26973, 6423, 1844, 2873, 135, 11221, 10636, 5753, 27250, 7249, 23411, 8850, 9113, 7453, 7070, 5788, 4878, 25998, 5998, 4040, 57761, 11329, 655, 2041, 4041, 1845, 5925, 4763, 65125
GO_REGULATION_OF_MITOCHONDRIAL_MEMBRANE_PERMEABILITY_INVOLVED_IN_APOPTOTIC_PROCESS	0.99533	1	0.162906	0.518061	99533	33	8326, 79594, 7755, 7029, 55288, 9026, 572, 596, 665, 581, 7027, 10449, 7161, 5599, 841, 1869, 664, 2139, 23368, 8626
GO_REGULATION_OF_PHOSPHATASE_ACTIVITY	0.96141	1	0.213457	0.725209	96141	62	7042, 3672, 650, 5341, 5514, 23076, 11314, 186, 1827, 9814, 9891, 5504, 8178, 1760, 6093, 1740, 57662, 133522, 259282, 11035, 9088, 261726, 945, 4642, 8036, 3673, 10199, 51231, 5788
GO_NEUROTRANSMITTER_UPTAKE	0.141689	1	0.384044	1.21687	14168	32	6581, 5999, 6512, 6530, 4923, 1814, 6529, 6536, 3766, 2030, 4842, 6532, 6616, 9143, 6570
GO_CELL_DIVISION	0.99983	1	0.18498	0.688769	99983	260	5455, 5228, 2254, 5956, 7564, 7042, 9024, 64321, 6469, 8444, 5454, 4674, 2248, 63977, 11243, 23063, 9793, 7043, 51289, 7423, 5291, 28514, 2246, 2252, 84552, 1814, 2249, 643, 1060, 10783, 3619, 1263, 23047, 8881, 9727, 3815, 81928, 2253, 205564, 348995, 9918, 91768, 51176, 8914, 90417, 51510, 23310, 5932, 64282, 5899, 2068, 6795, 25978, 3553, 5413, 50855, 898, 389, 8697, 9585, 9798, 151648, 25937,…
GO_REGULATION_OF_MRNA_CATABOLIC_PROCESS	1	1	0.0704642	0.249464	100000	103	1994, 6233, 4343, 3312, 328, 7514, 7314, 5708, 3315, 3303, 3183, 4869, 7534, 3192, 2332, 10213, 9238, 8087, 23435, 7431, 2521, 10492, 4670, 3184, 5578, 7529, 7311, 5705, 5682, 2475, 149041, 5976, 5689, 9513, 27161, 207, 1432, 26986, 6418, 10643, 1660, 9967, 5702, 5707, 5700, 57721, 10236, 56339, 5701, 5718, 3842, 26135, 79072, 8570, 5580, 9861, 5704, 5688, 8761, 7538, 10642, 10949, 50804, 1153, 5…
GO_CELLULAR_RESPONSE_TO_UV	1	1	0.048122	0.155596	100000	38	4609, 7157, 4869, 5111, 8450, 4734, 2332, 2033, 23028, 9212, 4193, 1642, 5295, 4311, 6794, 55364, 7528, 1387, 5796, 55872, 10856, 56339, 358, 1965, 7508, 55031, 54929, 6872, 170506, 26155, 1111, 23411, 581, 1643, 5743, 54617, 92815, 440275
GO_REGULATION_OF_NUCLEAR_DIVISION	0.877231	1	0.239704	0.831584	87723	79	10201, 4487, 2827, 3479, 1814, 10783, 55023, 5139, 2253, 7474, 51510, 23236, 652, 11105, 25978, 3553, 8697, 9585, 54361, 7272, 9735, 1613, 1618, 996, 23636, 4488, 9587, 27243, 9525, 9088, 11065
GO_RESPONSE_TO_ACID_CHEMICAL	0.99258	1	0.206224	0.755833	99258	184	8001, 1307, 54675, 429, 7483, 654, 1290, 1236, 3651, 352954, 1036, 389541, 3371, 1592, 3199, 2695, 26291, 5915, 2865, 6862, 6495, 1490, 3485, 6662, 9148, 3952, 84918, 15, 56603, 2743, 5737, 57707, 1620, 6363, 5176, 5020, 4915, 1646, 6532, 7474, 552, 28956, 6935, 2742, 1719, 2937, 64506, 6096, 81285, 3949, 5076, 5602, 2902, 8648, 1281, 10891, 5009, 8644, 338, 2185, 1788, 5916, 1282, 8854, 7049, 57…
GO_POSITIVE_REGULATION_OF_EPITHELIAL_TO_MESENCHYMAL_TRANSITION	0.378406	1	0.334113	1.05867	37840	32	7042, 406991, 7043, 650, 51176, 652, 182, 3553, 25937, 7291, 8092, 7041, 8313
GO_RESPONSE_TO_STEROID_HORMONE	0.99905	1	0.194341	0.720748	99905	237	677, 11057, 6754, 6898, 2649, 7042, 654, 2693, 164091, 3651, 7181, 158800, 1036, 10002, 4838, 1369, 7043, 2056, 3174, 9353, 4821, 5915, 2660, 186, 1490, 3485, 5069, 1392, 161582, 4306, 15, 2720, 1261, 3351, 9604, 5176, 5020, 7025, 6753, 114907, 552, 51176, 5467, 51389, 9970, 7101, 8031, 6752, 652, 117155, 6096, 1364, 81285, 336, 898, 4929, 200845, 387758, 8648, 218, 10891, 6943, 2494, 3586, 8644,…
GO_POSITIVE_REGULATION_OF_RNA_SPLICING	0.99747	1	0.145485	0.448903	99747	26	3303, 22938, 6625, 5430, 4691, 5295, 11338, 5935, 1859, 27316, 9967, 9588, 4686, 4928, 1153, 92906, 10262, 6430, 27339, 29896, 23064, 6434
GO_CARDIAC_CHAMBER_MORPHOGENESIS	0.302147	1	0.317953	1.08023	30214	62	1301, 4889, 8321, 7042, 6910, 58495, 653, 9353, 5915, 6654, 6092, 1482, 2627, 2535, 6474, 6262, 2253, 4607, 7474, 652, 4092, 4887, 6091, 182, 5318, 27302, 3084, 4488
GO_REGULATION_OF_CARTILAGE_DEVELOPMENT	0.0166898	0.294374	0.434436	1.41255	1668	40	392255, 7483, 654, 579, 406991, 3207, 5744, 650, 4094, 5915, 1490, 94, 8200, 6662, 3952, 6474, 2736, 7474, 55553, 11173, 652, 2737, 27302
GO_REGULATION_OF_DEFENSE_RESPONSE_TO_VIRUS	0.804152	1	0.261683	0.818946	80415	29	51191, 3594, 79594, 163702, 60489, 26007, 8780, 440275, 3553, 6397, 55666, 85364, 51561, 340061
GO_RESPONSE_TO_PEPTIDE	1	1	0.161089	0.601804	100000	282	677, 1584, 111, 493829, 2693, 534, 55914, 113, 340706, 196883, 1036, 4221, 107, 3973, 7471, 130399, 23433, 2798, 5617, 6775, 782, 634, 3645, 55777, 2888, 23038, 2915, 2695, 6517, 1395, 3479, 26291, 2865, 2660, 186, 1393, 1490, 2690, 774, 6654, 55023, 2213, 3952, 1139, 4318, 255738, 15, 201475, 57707, 1394, 5618, 5020, 846, 10661, 51763, 8914, 51510, 64506, 64170, 10768, 182, 3553, 2650, 64397, 11…
GO_DNA_DEPENDENT_DNA_REPLICATION	0.689983	1	0.27561	0.907549	68998	45	64785, 9837, 353497, 4437, 56655, 54107, 63922, 11177, 5001, 8914, 898, 51750, 79733, 259282, 5426, 5427, 51507, 54617, 8882, 5983, 5982, 11169, 5422, 79892
GO_POSITIVE_REGULATION_OF_CELLULAR_PROTEIN_CATABOLIC_PROCESS	1	1	0.0650282	0.224905	100000	76	120892, 3320, 7415, 27185, 857, 29978, 3303, 7917, 29979, 975, 9532, 2332, 5728, 5071, 10273, 57154, 26471, 2932, 6613, 4193, 149628, 10399, 1454, 6790, 7430, 207, 9978, 1453, 5347, 29997, 10134, 55294, 1452, 65992, 5663, 5700, 3304, 5701, 5747, 28952, 2931, 348, 7341, 5704, 859, 5962, 4478, 8554, 4035, 55737, 6872, 7128, 5601, 23640, 8312, 79016, 10769, 57761, 9810, 20, 22933, 64326, 255488, 571…
GO_STEROL_HOMEOSTASIS	0.746863	1	0.268909	0.871932	74686	39	6721, 6296, 116285, 2538, 255738, 9970, 3606, 344, 336, 3949, 2494, 338, 215, 10062, 6095, 9572, 57048, 2264, 7851, 23411, 1645, 338328, 20, 9969, 29099
GO_REGULATION_OF_LEUKOCYTE_APOPTOTIC_PROCESS	0.464825	1	0.312325	1.01271	46482	39	2693, 1236, 5291, 8772, 6363, 1942, 7474, 558, 652, 3059, 6387, 3586, 1234, 695, 11035, 8013, 56891, 96459, 3665, 5588, 9693, 581, 23411
GO_CELLULAR_RESPONSE_TO_LIPID	0.99996	1	0.184829	0.695137	99996	339	677, 111, 11057, 6754, 2649, 7483, 654, 1524, 2693, 164091, 6751, 7181, 158800, 10002, 107, 4838, 27177, 406991, 3371, 10563, 56848, 3199, 23643, 3174, 5915, 2865, 6862, 2660, 186, 2672, 1393, 10417, 2921, 5196, 6662, 1392, 3952, 161582, 4306, 58509, 942, 56603, 148022, 3624, 5737, 81930, 1620, 9604, 2242, 5176, 3627, 7025, 6753, 846, 11184, 1646, 6532, 7474, 114907, 51176, 5467, 558, 5197, 51389…
GO_LIPOPROTEIN_METABOLIC_PROCESS	0.934981	1	0.222219	0.720542	93498	39	10434, 55146, 55062, 51304, 57467, 56270, 3952, 255738, 54872, 254359, 131540, 336, 3949, 11152, 338, 26090, 51104, 5277, 83734
GO_REGULATION_OF_COAGULATION	0.933261	1	0.222208	0.711659	93326	35	2266, 5328, 634, 5341, 114897, 710, 7006, 18, 5592, 3170, 6915, 5340, 2243, 5588, 2147
GO_REGULATION_OF_EPIDERMIS_DEVELOPMENT	0.851081	1	0.247082	0.81172	85108	44	677, 7042, 9573, 3204, 4664, 58495, 28514, 27121, 10468, 50604, 7474, 5467, 652, 6093, 81537, 4488, 6431, 6608, 55506, 3280, 1594, 8202, 8689, 4665, 3872, 54845
GO_FORMATION_OF_PRIMARY_GERM_LAYER	0.448396	1	0.294677	1.01704	44839	74	1301, 1303, 3975, 1290, 64321, 4838, 3207, 145873, 3196, 6862, 8320, 3679, 8516, 2627, 3909, 4318, 9095, 1294, 3624, 1289, 1295, 7474, 51176, 652, 2114, 5076
GO_NEGATIVE_REGULATION_OF_MUSCLE_CELL_DIFFERENTIATION	0.431776	1	0.3252	1.03042	43177	32	493829, 2254, 6469, 5999, 406991, 650, 4487, 28514, 1482, 3627, 55553
GO_ENERGY_RESERVE_METABOLIC_PROCESS	0.813982	1	0.254641	0.840438	81398	46	51294, 2998, 155, 221395, 3479, 2538, 3952, 89801, 8908, 51763, 5261, 2992, 5837, 5504, 2548, 9572, 7360, 5443, 27232, 2645, 5236, 55276, 5836
GO_EPITHELIAL_CELL_DEVELOPMENT	0.462215	1	0.285132	1.01074	46221	105	29842, 9480, 2889, 64919, 654, 579, 6496, 54345, 84189, 1903, 9210, 4855, 653, 3175, 28514, 57826, 4821, 10481, 5915, 4301, 10411, 137964, 6662, 30812, 10116, 91663, 9294, 7474, 2876, 3202, 652, 5926, 182, 3553, 57111, 6093, 7476, 5916, 572, 23513, 7298, 10818, 8419, 5144, 688, 23022, 122786
GO_NEGATIVE_REGULATION_OF_LIPID_METABOLIC_PROCESS	0.366566	1	0.322149	1.05833	36656	44	113791, 1149, 634, 650, 653, 79888, 23038, 1268, 2672, 33, 134, 10464, 94103, 150, 344, 3553, 336, 54361, 8644, 8877
GO_ALPHA_AMINO_ACID_BIOSYNTHETIC_PROCESS	0.754772	1	0.272448	0.852634	75477	29	5723, 63826, 58478, 27165, 10157, 55256, 2744, 5009, 189, 10955, 1491, 2806, 29968, 5352, 587, 6470
GO_CELL_CYCLE_DNA_REPLICATION	0.620504	1	0.30245	0.928217	62050	25	9837, 56655, 54107, 51750, 79733, 5426, 5427, 51507, 54617, 8882, 5983, 5982, 5422
GO_REGULATION_OF_MONOOXYGENASE_ACTIVITY	0.540815	1	0.30109	0.976279	54081	39	10434, 2208, 1268, 186, 2672, 3952, 92, 4883, 1719, 3553, 1269, 23564, 2185, 2643, 3357, 8976, 1594, 9722, 7015
GO_SENSORY_PERCEPTION_OF_MECHANICAL_STIMULUS	0.106379	0.878369	0.360308	1.21039	10637	55	1301, 7399, 56751, 3736, 5459, 84189, 246213, 53942, 51168, 2917, 2562, 10804, 40, 2561, 9132, 10083, 6495, 3815, 3784, 3356, 51475, 2876
GO_EMBRYONIC_DIGIT_MORPHOGENESIS	0.274307	1	0.354736	1.11952	27430	31	6469, 3207, 3238, 116039, 4487, 2736, 60529, 8323, 6299, 7474, 652, 2737, 7291, 4488, 7476, 3239, 4038, 6423, 84314, 581
GO_T_CELL_ACTIVATION_INVOLVED_IN_IMMUNE_RESPONSE	0.0722493	0.724618	0.37477	1.25218	7224	52	4063, 64332, 6693, 406991, 634, 54518, 3683, 8320, 3594, 2213, 114836, 942, 3936, 3142, 440275, 1880, 6363, 51176, 3606, 4092, 4179, 3451, 6097, 6095, 5873, 5734, 3444, 5971, 4602, 8995, 51561
GO_NEGATIVE_REGULATION_OF_LEUKOCYTE_PROLIFERATION	0.867151	1	0.244652	0.775199	86715	32	26279, 6469, 6693, 11314, 2213, 942, 3135, 652, 5320, 3586, 695
GO_REGULATION_OF_NEURONAL_SYNAPTIC_PLASTICITY	0.113599	0.894452	0.386683	1.23842	11359	35	81832, 6900, 6543, 2898, 2915, 23025, 9148, 3815, 10497, 3766, 6860, 8541, 8831, 2902, 183, 2048
GO_REGULATION_OF_PHOSPHOLIPASE_C_ACTIVITY	0.0624994	0.67302	0.401731	1.29894	6249	38	117, 8698, 395, 9170, 553, 728, 9290, 115727, 5330, 3702, 2321, 7294, 3815, 3356, 4915, 552, 1909
GO_REGULATION_OF_DEVELOPMENTAL_GROWTH	0.840732	1	0.244677	0.894221	84073	174	2254, 23105, 9423, 343472, 1002, 4897, 10371, 2693, 6910, 7490, 5454, 5999, 6665, 5617, 8153, 55777, 28514, 9362, 3479, 23025, 2660, 6495, 1814, 79594, 2690, 8200, 137964, 57699, 1482, 3952, 2627, 7224, 3475, 3142, 393, 8292, 6860, 2253, 8455, 4880, 22999, 153, 57611, 6532, 7474, 5467, 8737, 23236, 652, 9373, 84258, 23011, 3059, 1630, 9798, 27302, 5292, 6387, 5449, 134430, 8879, 2688, 7049, 55558…
GO_REGULATION_OF_SYNAPTIC_TRANSMISSION_GLUTAMATERGIC	0.224028	1	0.342443	1.13272	22402	47	2914, 4983, 2897, 9162, 2913, 2918, 2917, 2898, 2915, 22871, 23025, 1268, 50944, 1814, 134, 3351, 3356, 9378, 4887, 2912, 8525
GO_ACTIVATION_OF_PHOSPHOLIPASE_C_ACTIVITY	0.0200298	0.325246	0.471791	1.45574	2002	26	117, 8698, 395, 9170, 553, 728, 9290, 115727, 5330, 3702, 7294, 3356, 4915, 552, 1909, 183, 64805, 3357
GO_CELLULAR_RESPONSE_TO_EXTERNAL_STIMULUS	0.9993	1	0.183019	0.666476	99930	163	6721, 23274, 3596, 92196, 654, 5028, 352954, 3745, 29103, 643246, 3371, 55062, 8772, 6662, 1824, 93664, 56270, 3952, 26, 255738, 5029, 440275, 2242, 835, 846, 552, 558, 9780, 5899, 3992, 3553, 4929, 54361, 8648, 183, 5292, 11152, 8644, 3170, 64805, 79077, 1591, 9020, 8061, 5743, 572, 5734, 6416, 659, 784, 596, 11133, 6423, 96459, 359, 3171, 8428, 4217, 8658, 1594, 8408, 5105, 3673, 3759, 23411, 1…
GO_FATTY_ACID_BETA_OXIDATION	0.295067	1	0.34126	1.09997	29506	37	55268, 84129, 219743, 35, 10478, 1962, 11001, 1268, 1384, 1376, 33, 3952
GO_ACTIN_FILAMENT_BASED_PROCESS	0.99884	1	0.202135	0.759726	99884	333	6330, 683, 25802, 4983, 89846, 3706, 395, 22808, 171177, 9024, 90952, 2693, 3781, 1236, 406996, 146206, 23370, 5999, 406991, 54857, 23433, 390, 9172, 2255, 89848, 7043, 487, 3645, 5341, 8153, 27289, 3764, 9353, 283431, 2044, 2252, 10411, 50944, 10083, 1490, 54509, 9788, 1824, 5063, 11188, 1482, 6863, 51019, 8558, 134, 3936, 6262, 29, 3815, 57580, 150, 2245, 1266, 91663, 64857, 10420, 6356, 9294, …
GO_TRANSITION_METAL_ION_TRANSPORT	0.721593	1	0.273165	0.885734	72159	39	534, 51310, 7224, 7223, 29985, 27032, 57348, 5818, 7781, 567, 64924, 4057, 29986, 286133, 341208, 7220, 51382, 392, 9296, 51606, 529, 6341, 3934, 27173, 527, 23545
GO_POSITIVE_REGULATION_OF_MUSCLE_CELL_DIFFERENTIATION	0.540795	1	0.301972	0.976387	54079	38	6469, 6929, 406991, 3479, 6355, 6474, 56603, 3815, 652, 575, 150572, 27302, 3084, 1491, 5600, 4323, 8536, 596, 23411, 963, 1000
GO_REGULATION_OF_ADAPTIVE_IMMUNE_RESPONSE	0.932361	1	0.22562	0.770883	93236	66	962, 113, 64332, 406991, 2208, 634, 3594, 54537, 8772, 2213, 3135, 3142, 440275, 6363, 567, 3606, 10673, 4092, 51571, 3553, 909
GO_PHOSPHATIDYLINOSITOL_BIOSYNTHETIC_PROCESS	0.9721	1	0.203221	0.672209	97210	47	116986, 26751, 5291, 8871, 5298, 59338, 23533, 8867, 3356, 54872, 51763, 54545, 1040, 55300, 3357, 5277, 5305, 6305, 3636, 5867, 5294, 377, 660, 2358, 5296, 3635, 94005
GO_POSITIVE_REGULATION_OF_LIPID_KINASE_ACTIVITY	0.581884	1	0.308082	0.950605	58188	26	116986, 1236, 930, 2321, 10451, 3815, 6363, 8525, 2185, 64805
GO_RESPONSE_TO_CORTICOSTEROID	0.518625	1	0.284036	0.991178	51862	85	677, 6754, 6898, 654, 2693, 3651, 1036, 1369, 2056, 9353, 2660, 186, 1490, 3485, 5069, 1392, 15, 2720, 1261, 3351, 5176, 5020, 6753, 114907, 552, 6752, 336, 387758, 218, 3586, 8644, 133522, 4129, 189, 2235, 8061, 5743, 572, 7298, 596, 10076, 6678, 10081, 6198, 133, 11214, 5105, 116, 4192, 5724
GO_SODIUM_ION_TRANSMEMBRANE_TRANSPORT	0.631934	1	0.278994	0.942126	63193	58	6330, 610, 81832, 3775, 6334, 6543, 6546, 40, 41, 1814, 255738, 6339, 26504, 6558, 4842, 6329, 2257, 23072, 6331, 6327, 8911, 7402, 154043, 53826
GO_CELL_PROJECTION_ASSEMBLY	0.97231	1	0.221988	0.822353	97231	231	9480, 4983, 9423, 160762, 89846, 8852, 171177, 1236, 406996, 11158, 55582, 115704, 146206, 51715, 64284, 7471, 23433, 9793, 7043, 8814, 26751, 64792, 84074, 3175, 22871, 64422, 54839, 9353, 79969, 2660, 146057, 9702, 79738, 27285, 9788, 11020, 9148, 161582, 8558, 10464, 10451, 9814, 3815, 2245, 8874, 8636, 4638, 1952, 9294, 6363, 5880, 57348, 29984, 6738, 391, 51763, 51735, 27031, 50807, 50649, 2…
GO_PROTEIN_MATURATION	0.677153	1	0.265272	0.937242	67715	100	220064, 165, 11019, 9508, 6469, 6900, 2266, 5328, 1369, 2619, 83874, 219743, 83475, 4285, 2903, 431705, 8772, 3817, 6447, 147372, 255738, 15, 7123, 835, 9973, 5646, 2737, 3249, 9718, 91419, 354, 30001, 115209, 572, 4323, 51726, 10988, 23409, 2395, 284106, 1512, 1511, 2243
GO_ANAPHASE_PROMOTING_COMPLEX_DEPENDENT_CATABOLIC_PROCESS	1	1	0.0779356	0.254732	100000	42	6233, 8452, 7314, 5708, 1017, 10213, 9212, 7311, 5705, 5682, 5689, 6790, 5347, 5702, 51343, 5707, 5700, 983, 5701, 5718, 9861, 5704, 7321, 5688, 991, 5717, 5709, 701, 5690, 5720, 51434, 9491, 5711, 5719, 5714, 11065, 5716, 996, 5721, 8697
GO_HINDLIMB_MORPHOGENESIS	0.0236598	0.35594	0.466836	1.44045	2365	26	6469, 3236, 116039, 4487, 3235, 5915, 2249, 257, 8200, 60529, 2253, 652, 7291, 4488, 7476, 5916
GO_VESICLE_ORGANIZATION	0.97985	1	0.215108	0.784677	97985	168	26276, 55647, 440279, 434, 4935, 7306, 6517, 25956, 2157, 2901, 23025, 57403, 51479, 338382, 9839, 84364, 23682, 10451, 1294, 201475, 9519, 64601, 10497, 8867, 6860, 9892, 6810, 10228, 7110, 51510, 83871, 83696, 84313, 9527, 25978, 79090, 137492, 6616, 9871, 9798, 8675, 9066, 2890, 79720, 51028, 51762, 57679, 79643, 10815, 80208, 51652, 27243, 8877, 84079, 7405, 55300, 27183, 9525, 6843, 5873, 86…
GO_POSITIVE_REGULATION_OF_BINDING	0.99999	1	0.141726	0.501408	99999	102	8932, 3651, 4221, 3200, 4140, 79139, 23063, 650, 4760, 3479, 4318, 148022, 7474, 567, 64641, 119, 652, 5899, 2068, 7291, 5310, 9026, 8721, 6788, 3280, 9693, 3673, 255626, 22933, 340061, 5458, 7015, 65057, 28996, 57761, 3148, 10769, 3646, 5925, 3925, 3297, 7074, 2043, 1020, 627
GO_SMOOTH_MUSCLE_CELL_DIFFERENTIATION	0.585864	1	0.303524	0.949887	58586	29	2254, 6469, 406991, 2255, 6495, 6662, 8516, 2627, 3815, 6935, 652, 54361, 1910, 1491, 3280, 133, 27250, 23411, 348093, 2263, 23493, 7422
GO_ENDOCARDIAL_CUSHION_DEVELOPMENT	0.127379	0.953294	0.391106	1.2343	12737	31	7042, 6910, 140628, 650, 653, 4487, 94, 6662, 6092, 8642, 2253, 652, 6091, 182, 7291, 4488
GO_NEGATIVE_REGULATION_OF_ERBB_SIGNALING_PATHWAY	0.98195	1	0.188157	0.59619	98195	32	3672, 1839, 27131, 55658, 8874, 84313, 868, 79643, 23636
GO_POSITIVE_REGULATION_OF_CELLULAR_AMIDE_METABOLIC_PROCESS	1	1	0.0988102	0.343486	100000	81	84300, 343472, 27303, 56848, 127933, 5611, 66037, 1139, 440275, 1942, 1618, 2185, 79727, 3459, 10605, 387338, 6198, 84305, 55226, 3673, 23367, 84881, 285367, 5724, 20, 3872, 3646, 5433, 2043, 55245, 6256, 28958, 9475, 170506, 6895, 51335, 23185, 5436, 1153, 836, 84271, 6191, 7132, 26995, 22868, 6352, 5580, 2931, 8440, 3692, 79072, 4690, 23178
GO_EMBRYONIC_SKELETAL_SYSTEM_DEVELOPMENT	2.99997e-05	0.0102299	0.468797	1.62306	2	77	1301, 2254, 3975, 3213, 3204, 5396, 7483, 579, 6469, 3232, 4838, 3200, 145258, 3207, 3236, 3223, 7043, 3199, 25902, 116039, 3212, 3235, 6862, 6495, 1746, 257, 51478, 3217, 3222, 92, 6474, 10522, 3203, 5081, 3233, 29985, 60529, 3216, 3205, 7474, 6935, 10265, 3202, 652, 5087, 2737, 29072, 3214, 7291, 8092, 3221
GO_NEURON_MATURATION	0.295737	1	0.360935	1.11369	29573	26	4897, 6900, 27289, 30813, 30819, 23114, 10265, 51412, 8578, 4929, 26047, 1910, 5881, 596
GO_CELLULAR_RESPONSE_TO_BIOTIC_STIMULUS	0.99107	1	0.200585	0.717351	99107	120	654, 1524, 2693, 27177, 406991, 10563, 23643, 2672, 10417, 2921, 5196, 2213, 58509, 942, 148022, 3627, 7474, 5467, 558, 5197, 9970, 3606, 51510, 4057, 3553, 6374, 9373, 2920, 10221, 1437, 23328, 10891, 1910, 3586, 26191, 10062, 1234, 695, 9572, 6915, 57048, 3576, 5144, 90070, 83734, 1511, 3654, 27250, 79931, 22933, 5724, 1671, 8106, 6347, 23641, 3934, 4846, 3148, 706, 613, 27178, 6376, 445, 3297,…
GO_RNA_STABILIZATION	0.919771	1	0.227727	0.7242	91977	33	55544, 373863, 66037, 7432, 167153, 64282, 90806, 1618, 9261, 8313, 10605, 23367, 4904
GO_REGULATION_OF_CELL_MORPHOGENESIS_INVOLVED_IN_DIFFERENTIATION	0.946251	1	0.227441	0.828888	94625	165	25791, 23105, 9423, 3706, 343472, 1002, 115703, 4897, 9024, 10371, 6900, 84446, 5454, 2266, 4168, 8153, 1136, 22871, 9353, 11141, 2049, 3196, 84894, 85442, 6092, 5063, 10494, 7224, 3475, 9839, 6474, 8997, 393, 57580, 91663, 8874, 1942, 10716, 57611, 4915, 7474, 7101, 6091, 347733, 23011, 3059, 1630, 9798, 8831, 2902, 2048, 6387, 23072, 84079, 7476, 134430, 5881, 5361, 55558, 1949, 4038, 659, 6049…
GO_POSITIVE_REGULATION_OF_REACTIVE_OXYGEN_SPECIES_BIOSYNTHETIC_PROCESS	0.543665	1	0.314844	0.971468	54366	26	186, 7755, 148022, 3553, 575, 2902, 23564, 183, 2185, 5873, 5743
GO_ALPHA_AMINO_ACID_METABOLIC_PROCESS	0.697283	1	0.265043	0.926657	69728	87	6898, 7299, 1036, 113451, 51380, 406991, 6999, 51582, 27034, 5723, 63826, 58478, 64577, 26275, 4329, 4953, 79814, 10993, 27165, 10157, 8942, 1757, 4842, 55256, 2744, 4594, 2571, 883, 4482, 7915, 2572, 23564, 5009, 56267, 5471, 30001, 189, 10955, 1491, 2806, 56954, 23409, 2639, 6611, 27232, 29968, 5352, 587, 6470
GO_ADULT_BEHAVIOR	0.0119899	0.248204	0.387676	1.3408	1198	76	127343, 434, 2693, 84189, 6900, 1138, 3236, 1143, 4923, 2695, 1136, 3235, 85446, 26050, 50944, 1137, 4852, 1814, 1393, 8772, 3952, 2743, 8997, 3766, 2906, 3356, 9378, 4985, 18, 6623, 5413, 2566, 4929, 2257, 1621, 2902, 26047, 6387, 3170, 6712, 1949, 1267, 5079, 9369, 26090, 8013, 2395, 585, 5048
GO_SPINDLE_LOCALIZATION	0.99995	1	0.0878782	0.269698	99995	25	3064, 4627, 1639, 5347, 1778, 55755, 54908, 3688, 126353, 4926, 2697, 10253, 5080, 4134, 9181, 10252, 55968, 3996, 3993, 79648, 1058, 259266, 5048, 8976
GO_CELLULAR_RESPONSE_TO_ORGANIC_CYCLIC_COMPOUND	0.99989	1	0.191209	0.720625	99989	360	677, 8932, 111, 11057, 610, 59340, 6754, 2889, 2649, 3361, 285242, 164091, 5028, 7490, 6751, 7181, 158800, 1128, 3354, 10002, 107, 5999, 4838, 406991, 3371, 2562, 11255, 650, 3350, 1816, 6546, 3174, 2561, 5915, 2660, 186, 10411, 6495, 1814, 1393, 79594, 9630, 1392, 2554, 5063, 161582, 4306, 3360, 26, 5139, 15, 6262, 2736, 3624, 81930, 5029, 3351, 6261, 8780, 9604, 3784, 2242, 5176, 3356, 7025, 68…
GO_POSITIVE_REGULATION_OF_CYTOKINE_PRODUCTION_INVOLVED_IN_IMMUNE_RESPONSE	0.209158	1	0.378132	1.17239	20915	27	116449, 3735, 2865, 10417, 3135, 148022, 7474, 567, 3606, 3553
GO_RESPONSE_TO_ENDOPLASMIC_RETICULUM_STRESS	1	1	0.115914	0.416438	100000	129	9024, 3651, 79139, 487, 29982, 5924, 55062, 2907, 26291, 5611, 7993, 51528, 2213, 51506, 440275, 51608, 6818, 54431, 30001, 10955, 1491, 3576, 51726, 596, 79876, 3708, 55666, 10106, 83734, 4217, 125972, 581, 6048, 23411, 1047, 1200, 55161, 6347, 57761, 5296, 3068, 26608, 8795, 7327, 3093, 598, 6734, 10952, 22926, 10277, 10961, 10869, 1649
GO_CELLULAR_RESPONSE_TO_LIGHT_STIMULUS	0.831292	1	0.249564	0.842744	83129	58	131890, 5956, 5148, 3000, 6010, 2779, 94233, 5475, 440275, 2792, 167153, 92815, 23746, 2342, 5995, 54617, 5743, 1643, 10988
GO_PLATELET_ACTIVATION	0.548415	1	0.27901	0.981241	54841	94	9162, 959, 5028, 2266, 634, 5341, 5291, 51206, 2157, 1609, 151, 114897, 5196, 9630, 8526, 8527, 10451, 23533, 5912, 150, 152, 7450, 8323, 3674, 7006, 18, 558, 160851, 5197, 5592, 1606, 83706, 8525, 1281, 3937, 64805, 9158
GO_NUCLEOTIDE_BINDING_DOMAIN_LEUCINE_RICH_REPEAT_CONTAINING_RECEPTOR_SIGNALING_PATHWAY	0.99982	1	0.102733	0.315289	99982	25	6233, 330, 7314, 3303, 1540, 7311, 8517, 5970, 7189, 7334, 3304, 7335, 83737, 6885, 10454, 331, 7128, 4792, 841, 10392, 3654, 23118, 26191, 90268
GO_TRANSCRIPTION_COUPLED_NUCLEOTIDE_EXCISION_REPAIR	0.99985	1	0.118968	0.383466	99985	37	6233, 10987, 7314, 5111, 8450, 2033, 5430, 1642, 7311, 8451, 7874, 6117, 9978, 5434, 5432, 9318, 5431, 10450, 8533, 51138, 5436, 27339, 50813, 5433, 5437, 5439, 5441, 5982, 2873, 1161, 6917, 5983, 5438, 5435, 902, 2965
GO_MATURATION_OF_SSU_RRNA	0.762392	1	0.27149	0.845781	76239	28	85395, 6234, 9790, 27042, 8780, 65095, 25983, 2068, 64963, 57647, 57050, 11056, 55226, 25926, 25879, 55720, 9277, 6202, 10607, 79954
GO_RESPONSE_TO_WOUNDING	0.99949	1	0.196782	0.739609	99949	333	677, 493829, 11057, 8326, 7042, 1524, 9162, 959, 3651, 7980, 5028, 6469, 2266, 146206, 1839, 51156, 6665, 5328, 140628, 406991, 7471, 3371, 2255, 634, 7043, 4855, 3047, 5341, 89790, 5291, 2056, 1816, 2695, 51206, 140, 607, 2903, 2157, 1609, 9060, 3479, 10481, 151, 2660, 2252, 114897, 1490, 94, 5196, 9630, 8526, 84750, 8527, 23208, 2627, 3475, 10451, 23533, 171389, 5081, 5912, 1289, 150, 152, 4638…
GO_NON_CANONICAL_WNT_SIGNALING_PATHWAY	0.99704	1	0.176936	0.611946	99704	76	8321, 8326, 5148, 7976, 5694, 7471, 5330, 2780, 2535, 1952, 8323, 7474, 51176, 23236, 27031, 50855, 54361, 5721, 1951, 7476, 23500, 5716, 5714, 6423
GO_NEGATIVE_REGULATION_OF_LEUKOCYTE_MEDIATED_IMMUNITY	0.599834	1	0.306217	0.939779	59983	25	8832, 634, 11314, 10225, 2213, 29, 3135
GO_NEGATIVE_REGULATION_OF_CELL_GROWTH	0.744493	1	0.25975	0.90643	74449	85	23105, 9423, 7042, 10371, 64321, 7490, 10201, 5999, 56848, 56981, 4487, 9353, 186, 79594, 94, 2786, 4881, 3475, 3624, 4879, 393
GO_ALTERNATIVE_MRNA_SPLICING_VIA_SPLICEOSOME	0.99897	1	0.159456	0.540957	99897	61	11189, 56853, 10659, 80004, 378951, 58517, 146713, 159163, 6433, 29890, 10929, 5940, 135295, 10179, 60680, 6431, 10181, 6429, 8683, 9904, 84991, 10772, 54715
GO_ASSOCIATIVE_LEARNING	0.178278	1	0.358676	1.16943	17827	41	81832, 4761, 84446, 1816, 2903, 4987, 41, 50944, 1814, 1392, 6863, 10522, 3815, 10716, 4900, 6616, 1621, 8831, 2902, 183
GO_NEGATIVE_REGULATION_OF_CELLULAR_CATABOLIC_PROCESS	1	1	0.135528	0.486906	100000	129	23274, 4983, 92196, 6469, 55544, 1471, 406991, 7471, 373863, 3587, 84074, 406884, 1268, 84749, 66037, 3952, 7432, 1942, 55051, 167153, 64282, 90806, 3586, 6093, 1618, 9261, 26191, 140775, 8313, 3357, 11178, 596, 10605, 51684, 23118, 6048, 7249, 23367, 4904, 22933, 6341, 3240, 5294, 28996, 9491, 706, 55353, 5774, 7327, 10533, 2043, 819, 6201, 10869, 170506, 1869, 8241, 64802, 10755, 23400, 6872, 5…
GO_POSITIVE_REGULATION_OF_FAT_CELL_DIFFERENTIATION	0.929581	1	0.22287	0.691001	92958	27	677, 9573, 406991, 650, 3356, 5467, 7166, 5743, 688, 6788, 6423
GO_NEGATIVE_REGULATION_OF_PROTEIN_POLYMERIZATION	0.609264	1	0.301783	0.93567	60926	27	25802, 406996, 146206, 9353, 91663, 822, 119, 29767, 9026, 6712, 10565, 585, 5217, 120, 4133, 6710
GO_NEGATIVE_REGULATION_OF_REACTIVE_OXYGEN_SPECIES_METABOLIC_PROCESS	0.99397	1	0.166126	0.526384	99397	32	857, 65018, 7157, 6571, 2534, 672, 5071, 3630, 6774, 7416, 3091, 11315, 387, 493, 8678, 10013, 8570, 664, 26574, 140885, 9475, 9474, 3099, 613, 706, 3240, 22933, 596, 215, 3586, 5076
GO_METAL_ION_TRANSPORT	0.352386	1	0.271852	1.02806	35238	400	6330, 169522, 10368, 170850, 3780, 27012, 117, 3755, 610, 28954, 81832, 3777, 131096, 3596, 2829, 8832, 9651, 3782, 60598, 3736, 3746, 534, 51305, 3781, 10203, 9312, 1236, 161253, 27133, 246213, 3775, 3754, 51310, 3742, 930, 3745, 3761, 5999, 3788, 406991, 782, 6334, 6543, 5330, 60482, 487, 56848, 785, 3768, 3737, 4923, 93107, 2056, 3767, 10089, 57468, 3764, 6546, 2903, 10242, 40, 3785, 11141, 93…
GO_INSULIN_SECRETION	0.781002	1	0.253681	0.896292	78100	100	111, 84300, 139760, 9024, 2693, 3651, 3745, 51714, 130399, 4760, 3767, 2695, 3382, 2044, 1268, 10411, 9501, 1392, 3952, 11069, 150, 152, 6810, 5208, 25874, 846, 5467, 18, 94121, 3790, 3553, 6717, 6616, 27445, 9066, 22841, 10815, 3170, 6927, 1803
GO_POSITIVE_REGULATION_OF_FIBROBLAST_PROLIFERATION	0.783792	1	0.265218	0.837011	78379	31	3596, 7471, 2255, 23063, 3479, 7474, 183, 8877, 6277, 4602, 57178
GO_POSITIVE_REGULATION_OF_INTRACELLULAR_PROTEIN_TRANSPORT	0.99989	1	0.150603	0.527019	99989	88	6721, 6469, 1128, 3745, 10411, 3952, 1263, 4947, 5880, 9777, 3553, 3059, 2737, 9585, 55696, 4946, 5116, 5743, 8536, 285966, 784, 6608, 8882, 9847, 8851, 288, 3684, 208, 5296, 8934, 58480, 10055, 10541, 1020, 22994, 55929
GO_CHROMOSOME_LOCALIZATION	0.866741	1	0.244926	0.778896	86674	33	1060, 10464, 81930, 51510, 25978, 8697, 79643, 23636, 27243, 27183, 9525, 91782
GO_POSITIVE_REGULATION_OF_NEURON_DIFFERENTIATION	0.838572	1	0.24464	0.899622	83857	197	221336, 9423, 392255, 8321, 2889, 3706, 429, 1002, 4761, 4897, 654, 3232, 4674, 6929, 650, 653, 8153, 257194, 2056, 4760, 22871, 60436, 9362, 9353, 6014, 11141, 23025, 4821, 5915, 1268, 151, 50944, 1746, 57554, 79594, 8200, 6092, 5063, 10494, 57699, 1482, 9148, 7224, 9839, 6474, 2736, 8997, 1620, 6860, 7436, 152, 2242, 5176, 22999, 57611, 4915, 7474, 6935, 652, 6091, 8578, 9373, 84258, 347733, 23…
GO_EMBRYONIC_SKELETAL_SYSTEM_MORPHOGENESIS	0.000749993	0.0902638	0.451199	1.5307	74	61	1301, 3975, 3213, 3204, 5396, 7483, 3232, 4838, 3200, 145258, 3207, 3236, 7043, 3199, 25902, 116039, 3212, 3235, 6495, 1746, 257, 3217, 6474, 3203, 3233, 29985, 60529, 3216, 6935, 10265, 3202, 652, 2737, 29072, 3214, 7291, 8092, 3221
GO_ACTIVATION_OF_GTPASE_ACTIVITY	0.474435	1	0.321057	1.00908	47443	30	2889, 1236, 115704, 10563, 83874, 79735, 23158, 27352, 29, 7474, 391
GO_INOSITOL_PHOSPHATE_METABOLIC_PROCESS	0.0270197	0.384758	0.442117	1.40089	2701	32	117, 3706, 9651, 9677, 5028, 3973, 5330, 5341, 55586, 4923, 8871, 51196, 51477, 8867, 51763, 23236
GO_HISTONE_METHYLATION	0.928541	1	0.226376	0.765653	92854	59	56341, 4221, 63925, 140690, 2672, 11108, 5081, 10664, 7936, 54496, 11105, 5926, 150572, 29072, 6304, 55870, 5079, 80335, 4602, 9757, 23170, 4302, 23411, 9070, 80854
GO_POSITIVE_REGULATION_OF_TRANSPORTER_ACTIVITY	0.98749	1	0.19129	0.643769	98749	56	10368, 3736, 3746, 487, 4923, 3767, 6262, 30819, 10369, 57158, 9143, 2048, 8787, 10345, 783, 154881, 154043, 784, 781, 3306, 2259, 5724, 9446, 9722, 288, 4878, 6347
GO_ALPHA_BETA_T_CELL_DIFFERENTIATION	0.189748	1	0.343038	1.1483	18974	53	4063, 64919, 26279, 159296, 6469, 64332, 6693, 406991, 2841, 3702, 8320, 3594, 114836, 942, 3142, 1880, 6363, 51176, 3606, 4092, 9308, 2737, 6304, 6097, 6095, 5734, 5971, 596, 4602
GO_PEPTIDYL_SERINE_MODIFICATION	1	1	0.137199	0.501239	100000	173	10045, 9024, 8444, 57452, 4140, 127933, 2056, 1609, 147746, 146057, 10411, 814, 10783, 4139, 4842, 11184, 4915, 7474, 4985, 51763, 54969, 8737, 10000, 4092, 6795, 53944, 3059, 4294, 9149, 143888, 9623, 7272, 1760, 7867, 3451, 6093, 9261, 2589, 5310, 22983, 10114, 5743, 8536, 551, 154043, 5144, 3444, 2872, 596, 6423, 624, 96459, 9201, 8569, 57600, 6198, 9252, 5217, 5588, 8658, 23031, 8408, 581, 88…
GO_CELLULAR_RESPONSE_TO_EXTRACELLULAR_STIMULUS	0.99537	1	0.194064	0.696924	99537	128	6721, 23274, 92196, 5028, 352954, 3745, 29103, 643246, 3371, 55062, 1824, 93664, 56270, 3952, 26, 255738, 5029, 440275, 2242, 846, 552, 558, 5899, 3992, 4929, 54361, 8648, 5292, 11152, 8644, 3170, 64805, 79077, 1591, 8061, 5743, 659, 784, 596, 11133, 6423, 96459, 359, 3171, 8428, 4217, 8658, 1594, 8408, 5105, 23411, 5788, 3920, 54332, 3934, 440738, 3655, 26608, 355, 3297, 10533, 9474, 5599, 1277,…
GO_NEGATIVE_REGULATION_OF_RESPONSE_TO_DNA_DAMAGE_STIMULUS	0.98717	1	0.180027	0.565823	98717	30	8444, 5514, 54537, 51750, 6387, 7291, 5716, 596, 6423, 23411, 8563, 57007, 3297, 598
GO_TRNA_METABOLIC_PROCESS	0.833672	1	0.248578	0.848104	83367	65	113179, 54802, 10056, 3735, 91801, 55157, 10667, 51728, 92935, 1787, 11102, 10556, 80222, 152992, 123263, 124454, 57038, 10799, 55798, 25821, 51504, 126789, 8270, 115708, 54938, 55140, 54913, 4677, 55226, 9692, 84881, 23438, 8565, 7453, 112858, 1615, 10557, 6301, 22929, 55278, 26024, 23404, 55006, 10775, 5464, 10898, 5917, 79731, 25917, 63892, 3376, 4141
GO_POSITIVE_REGULATION_OF_LOCOMOTION	0.9982	1	0.202884	0.758836	99820	291	5228, 9480, 2254, 9423, 27286, 6870, 6865, 7042, 25960, 10371, 1524, 1236, 3570, 146206, 1839, 728, 6693, 5328, 406991, 2255, 10563, 650, 2321, 7423, 8823, 566, 58494, 3175, 3735, 6546, 9353, 2246, 3479, 2660, 2252, 8772, 6662, 5063, 84904, 6863, 147372, 4318, 117581, 158747, 3815, 57580, 150, 91663, 8874, 6810, 6356, 4638, 6363, 5880, 29984, 3627, 3918, 846, 3674, 7474, 54566, 51176, 6369, 652, …
GO_REGULATION_OF_DENDRITE_MORPHOGENESIS	0.877441	1	0.240277	0.80863	87744	56	25791, 3706, 115703, 1136, 22871, 11141, 3196, 85442, 5063, 7224, 8997, 1942, 7101, 23011, 3059, 2902, 23072, 84079, 11178, 28988, 5048, 5911, 26052, 9693, 8851, 23316, 5530, 7074, 7804, 2043, 1020, 5649, 26037, 10611, 5789
GO_MAMMARY_GLAND_EPITHELIUM_DEVELOPMENT	0.911561	1	0.230991	0.754994	91156	42	9423, 2255, 4487, 10522, 2736, 6356, 7474, 2876, 3202, 6091, 1436, 54361, 4488, 23513, 84876, 6608, 581, 2119, 9113, 208, 4040, 4041, 2263
GO_NEGATIVE_REGULATION_OF_VIRAL_PROCESS	0.344167	1	0.336917	1.07526	34416	34	63901, 282617, 6041, 6355, 60489, 440275, 51763, 23272, 4057
GO_ERYTHROCYTE_HOMEOSTASIS	0.95387	1	0.21637	0.730652	95387	58	677, 7564, 8444, 2056, 221395, 92, 3624, 3815, 3216, 10661, 558, 55553, 3202, 652, 5926, 2068, 3059
GO_RESPONSE_TO_HEAT	1	1	0.112784	0.393957	100000	86	3309, 3312, 3326, 3320, 7415, 7157, 3303, 9531, 9532, 7531, 2033, 5566, 10273, 2932, 4137, 4067, 2475, 10016, 3313, 6647, 6117, 207, 5594, 472, 5595, 815, 81570, 1387, 488, 3301, 3304, 3305, 27429, 796, 11168, 5903, 817, 1965, 9688, 7341, 5931, 6396, 10728, 7266, 4928, 816, 1967, 573, 818, 5609, 170506, 9883, 53371, 5433, 4763, 3297, 55746, 4846, 10762, 100507436, 23411, 57122, 23511, 3654, 6198,…
GO_I_KAPPAB_KINASE_NF_KAPPAB_SIGNALING	0.99849	1	0.185224	0.668212	99849	138	1524, 1236, 51246, 27177, 56848, 23643, 11040, 10346, 347734, 64343, 79594, 8772, 10783, 171392, 148022, 399, 171389, 8780, 27032, 6363, 7474, 28511, 8737, 554, 64170, 4057, 1896, 3553, 54862, 389, 28512, 653519, 6093, 23636, 9020, 695, 11035, 6095, 1491, 9572, 55870, 3357
GO_REGULATION_OF_KINASE_ACTIVITY	0.99995	1	0.190028	0.720324	99995	433	2914, 111, 92335, 2889, 7564, 7042, 5871, 116986, 2357, 959, 113, 4296, 1236, 113791, 5148, 196883, 3570, 3672, 930, 4221, 107, 5999, 728, 406991, 2255, 634, 7043, 4293, 650, 84174, 2321, 6793, 5291, 2056, 566, 2915, 29982, 1136, 3735, 51191, 57826, 1609, 2246, 84632, 3479, 5611, 11314, 151, 2660, 2785, 5569, 25778, 79594, 2690, 51196, 5063, 10494, 9148, 3952, 1139, 9839, 134, 10464, 10451, 23533…
GO_MYELOID_LEUKOCYTE_DIFFERENTIATION	0.894641	1	0.236346	0.834451	89464	99	677, 3204, 1236, 159296, 9290, 634, 10272, 8772, 814, 5196, 4318, 171392, 3624, 3815, 50604, 1880, 6363, 56975, 2242, 51176, 8737, 652, 133396, 4057, 3605, 1436, 10221, 3059, 1437, 55509
GO_PEROXISOME_ORGANIZATION	0.97081	1	0.199122	0.628417	97081	31	92960, 219743, 1962, 11001, 1384, 5195, 55670, 51762, 215, 189, 390916, 9409, 5189, 3155, 8540, 10455, 5828, 3417, 373156, 10901
GO_POLYOL_METABOLIC_PROCESS	0.0628894	0.673255	0.380914	1.26807	6288	50	117, 3706, 9651, 9677, 5028, 3973, 5330, 56848, 5341, 51805, 55586, 4923, 8871, 51196, 3952, 26007, 2820, 51477, 8867, 427, 51763, 1719, 23236, 81537, 5449, 8877, 2185, 2643
GO_APICAL_JUNCTION_ASSEMBLY	0.9996	1	0.121744	0.385756	99960	32	90952, 4301, 84552, 261734, 50855, 389, 6093, 4867, 149461, 3551, 5175, 5872, 9948, 9475, 10207, 84612, 7414, 7082, 402, 5584, 81, 2697, 1969, 10015, 50848
GO_LYMPHOCYTE_HOMEOSTASIS	0.98488	1	0.180253	0.556182	98488	26	3965, 4067, 3091, 54542, 149041, 207, 25, 6194, 972, 8740, 836, 7128, 5585, 6777, 6498, 50943, 3718, 581, 596, 11035, 55619, 10673, 29985, 6654, 8772, 27240
GO_CELL_CYCLE_PHASE_TRANSITION	1	1	0.154318	0.574991	100000	264	677, 7564, 9024, 131405, 6496, 60561, 27133, 8444, 406996, 84446, 5694, 4221, 134353, 406991, 2255, 9793, 11040, 3364, 56655, 79831, 9702, 10083, 2672, 54107, 5569, 10783, 7029, 8558, 1263, 3624, 8881, 9814, 22809, 26224, 8636, 23026, 835, 3400, 5001, 8737, 8914, 1719, 23236, 5932, 2068, 5087, 4660, 898, 8697, 5721, 7272, 9735, 79733, 996, 5471, 4678, 5310, 9587, 27243, 5426, 10806, 5116, 5427, 2…
GO_TISSUE_MORPHOGENESIS	0.0701493	0.714057	0.297587	1.11997	7014	346	5228, 79192, 1301, 4983, 9423, 8321, 1303, 11019, 64412, 3975, 7042, 9096, 1293, 9024, 10371, 131405, 6496, 64321, 6910, 54345, 3651, 7490, 340706, 6469, 7976, 84446, 5694, 5100, 146206, 1839, 4838, 140628, 406991, 7471, 3371, 10660, 9172, 3207, 2255, 634, 4855, 9245, 58495, 650, 653, 8820, 57167, 145873, 25902, 9355, 4487, 8521, 3212, 28514, 9353, 2246, 10481, 3196, 80004, 6862, 186, 2252, 6495,…
GO_DENDRITIC_SPINE_DEVELOPMENT	0.97542	1	0.204766	0.696712	97542	63	25791, 23105, 3706, 115703, 2047, 57468, 22871, 2049, 50944, 5063, 9148, 8997, 1942, 55619, 50807, 3059, 2048, 7476, 8536, 8976, 1742, 28988, 5048, 10298, 26052, 8851, 23316, 10769, 7074, 7804, 2043, 1020, 5649, 26037, 10611
GO_CELLULAR_RESPONSE_TO_CARBOHYDRATE_STIMULUS	0.361446	1	0.304515	1.051	36144	74	677, 111, 9024, 10203, 3651, 3745, 4221, 51714, 406890, 4760, 3767, 10804, 26291, 2901, 2044, 1392, 3952, 10497, 150, 2030, 6810, 5176, 25874, 846, 6717, 5076, 10891, 2021, 22841, 3170, 79727, 9572, 572, 6416
GO_POSITIVE_REGULATION_OF_SYNAPSE_ASSEMBLY	0.0880891	0.797479	0.411193	1.28684	8808	29	27286, 84189, 139065, 347902, 2047, 22871, 40, 11141, 26050, 2049, 5020, 4915, 9378, 575, 22859, 9746, 2048, 7336, 7476
GO_TRANSMISSION_OF_NERVE_IMPULSE	0.283567	1	0.341026	1.10577	28356	39	10368, 4897, 3736, 2693, 6334, 1143, 2898, 3737, 1816, 10242, 23114, 6329, 4915, 552, 10369, 3751, 1133, 2257, 183, 26047, 6331, 8911, 551, 5048, 3673, 149461, 8506, 58524, 288
GO_POSITIVE_REGULATION_OF_VASCULATURE_DEVELOPMENT	0.575324	1	0.275451	0.972516	57532	99	5228, 27286, 1524, 2693, 3570, 406890, 728, 4838, 406991, 634, 2321, 7423, 51752, 285, 28514, 2246, 406884, 10411, 94, 1139, 2627, 147372, 3696, 3815, 1232, 6356, 7474, 7101, 6369, 10000, 3687, 3553, 23328, 57381, 3586, 7291, 284361, 8877, 2185, 1491, 5743, 6915, 3576, 4215, 6423, 1512, 10298, 8038, 133, 3791, 9693, 23411, 4192, 7015, 388, 719, 6237, 28996, 4846, 10769, 2041, 718, 3579, 3099, 6376
GO_MEMBRANE_FUSION	0.629324	1	0.275947	0.947803	62932	70	26276, 55647, 124912, 2901, 51479, 338382, 10451, 201475, 64601, 6860, 6810, 22999, 10228, 25801, 83871, 9527, 25978, 5877, 6616, 8675, 9066, 51762, 10815, 80208, 51652, 8877, 84079, 7405, 8774, 1234, 27183, 6843, 8677, 8775
GO_ANTIGEN_RECEPTOR_MEDIATED_SIGNALING_PATHWAY	0.99969	1	0.170345	0.611743	99969	128	1236, 5694, 2533, 153579, 930, 64332, 50852, 634, 3702, 696, 80381, 84174, 5291, 931, 916, 11314, 5063, 7294, 2213, 59338, 10451, 3123, 7006, 933, 5721, 3937, 3122, 26191, 695, 5716, 7454, 5079, 5144, 784, 9402, 5714, 596, 56244, 23118, 5588, 581, 3783, 5719, 5711, 7070, 8631, 5788, 5074, 1147, 9491, 3117, 3551, 50943, 5720, 5296, 8934, 3635
GO_POSITIVE_REGULATION_OF_MITOTIC_CELL_CYCLE	0.902901	1	0.234166	0.798934	90290	65	406996, 134353, 2255, 5514, 3479, 1814, 55023, 8558, 2253, 23236, 5087, 3553, 898, 9585, 23636, 8877, 9525, 4824, 11065, 896, 5048, 3306, 1543, 6198, 3280, 3741, 7039, 7015, 894, 4041, 1845, 5925, 3297, 5159, 3643, 6777, 55968
GO_LYMPHOCYTE_COSTIMULATION	0.530605	1	0.305111	0.980252	53060	36	959, 1236, 921, 916, 5063, 942, 51293, 6363, 10673
GO_COFACTOR_METABOLIC_PROCESS	0.499415	1	0.275736	0.998793	49941	148	25974, 53354, 23590, 11019, 6296, 127, 6515, 348158, 2644, 57107, 55711, 6999, 171425, 57016, 3047, 51805, 116285, 55316, 25902, 60481, 58478, 54995, 7755, 137964, 201562, 160428, 7923, 51293, 10157, 8942, 60490, 197322, 8694, 5880, 54704, 55748, 4353, 25874, 23382, 1646, 2876, 5646, 4594, 1719, 2937, 4598, 10768, 128240, 7915, 2686, 25961, 10327, 84274, 8644, 2739, 215, 4129, 79934, 2643, 8574, …
GO_CELL_MIGRATION_INVOLVED_IN_SPROUTING_ANGIOGENESIS	0.99067	1	0.169562	0.523193	99067	26	27286, 9353, 7101, 10000, 6091, 57381, 5743, 6915, 4215, 3791, 10769, 7422, 3164, 9734, 1948, 9314, 2247
GO_DRUG_CATABOLIC_PROCESS	0.658733	1	0.282361	0.920609	65873	41	222, 131, 6898, 1555, 1369, 3047, 10993, 10157, 8292, 4353, 4842, 6818, 2876, 883, 1621, 6817, 4128, 4129, 3050, 221
GO_REGULATION_OF_EPITHELIAL_CELL_MIGRATION	0.783012	1	0.25283	0.900707	78301	113	27286, 7042, 25960, 10371, 1839, 406991, 2255, 634, 10563, 285, 8823, 9353, 2246, 186, 2252, 2249, 94, 6662, 6863, 147372, 4318, 23616, 5176, 1942, 5797, 7474, 54566, 7101, 652, 10000, 575, 51157, 57111, 183, 27302, 23328, 57381, 284361, 2185, 3675, 7476, 5743, 6915, 659, 4215, 1512, 6678, 5217, 11221, 3791, 25930, 3673, 23411
GO_POSITIVE_REGULATION_OF_NOTCH_SIGNALING_PATHWAY	0.0311697	0.432974	0.453844	1.40713	3116	27	429, 7042, 140628, 7471, 2255, 4855, 28514, 6092, 3815, 3714, 6091, 182, 22848
GO_CELLULAR_IRON_ION_HOMEOSTASIS	0.722813	1	0.282413	0.866723	72281	25	654, 51310, 164656, 8031, 4057, 48, 6717, 286133, 2395
GO_CONTRACTILE_ACTIN_FILAMENT_BUNDLE_ASSEMBLY	0.98905	1	0.185268	0.611473	98905	46	395, 406991, 7043, 10411, 1490, 6863, 55160, 51763, 389, 54361, 6093, 2185, 7454, 5734, 585, 7126, 5217, 29109, 4070, 253980, 23671, 2041, 3925
GO_MACROMOLECULE_DEACYLATION	0.99998	1	0.0949869	0.313502	99998	46	120892, 5245, 65018, 7157, 2033, 3065, 161742, 4137, 51547, 1859, 5563, 10013, 10432, 9759, 1487, 5562, 5187, 5978, 5538, 10933, 26993, 6421, 817, 6720, 2005, 79885, 9734, 8841, 10270, 6497, 5599, 7422, 8864, 50943, 22933, 23411, 10467, 23409, 51104, 26090, 83933
GO_TRANSLATIONAL_INITIATION	1	1	0.110255	0.389271	100000	99	220064, 8665, 6234, 64410, 6159, 11224, 127933, 6193, 5611, 66037, 123263, 440275, 6222, 6207, 6128, 6157, 400961, 1618, 6170, 10605, 51386, 6229, 6198, 8562, 23367, 7458, 8662, 1974, 6202, 6152, 3646, 5433, 6256, 1964, 25873, 8666, 6201, 6132, 6155, 6217, 6224, 6147, 9451, 6223, 22916, 6158, 5436, 1973, 4528, 6130, 6218, 6191, 1975, 1967, 6146, 6129, 4686, 6169, 8667, 6352, 8440, 1965, 3692, 273…
GO_POSITIVE_REGULATION_OF_CELLULAR_PROTEIN_LOCALIZATION	1	1	0.0963799	0.352755	100000	179	6721, 6469, 1128, 3745, 3767, 10411, 7029, 23208, 3952, 1263, 57707, 4947, 6810, 5880, 391, 9777, 10369, 3553, 50855, 3059, 2737, 9585, 55696, 22841, 2048, 23636, 4946, 5116, 3675, 57787, 5743, 572, 4038, 8536, 27020, 51104, 285966, 784, 257364, 596, 6608, 8882, 9495, 2147, 9847, 8851, 7015, 288, 54550, 3684, 208, 51160, 5296, 8934, 7027, 58480, 7161, 10055, 10541, 5599, 1020, 22994, 23184, 55929…
GO_PLASMA_MEMBRANE_ORGANIZATION	0.909101	1	0.231593	0.753014	90910	40	55113, 493829, 7042, 51411, 9788, 23208, 1289, 94121, 50807, 9066, 215, 57048, 257364, 8976, 8436, 288, 5788, 208, 5864, 23671
GO_REGULATION_OF_NEUROTRANSMITTER_SECRETION	0.238808	1	0.324668	1.1093	23880	66	6865, 9162, 5028, 1138, 107, 320, 1142, 1143, 1136, 22871, 2901, 23025, 1268, 41, 1137, 23208, 8499, 55288, 10497, 3351, 6860, 3356, 22999, 3749, 6623, 1129
GO_POSITIVE_REGULATION_OF_PROTEIN_CATABOLIC_PROCESS	1	1	0.121811	0.434707	100000	116	84300, 64321, 79888, 25820, 27352, 6662, 1263, 7432, 255738, 28951, 4947, 150, 9604, 7474, 23192, 4092, 3553, 10221, 3949, 23072, 4946, 2185, 7336, 55070, 5716, 11267, 255488
GO_OOGENESIS	0.571094	1	0.301768	0.959661	57109	33	164091, 3479, 80336, 5139, 4882, 23318, 4880, 64848, 6795, 54361, 668, 1618, 2185, 2661, 596, 9757, 259266, 22933, 4192
GO_RESPONSE_TO_TYPE_I_INTERFERON	0.540685	1	0.31004	0.974453	54068	30	406991, 6041, 79594, 8772, 58509, 3135, 7474, 29072, 3451, 23513, 6773, 3444, 3665, 23170, 3654
GO_MITOCHONDRIAL_RESPIRATORY_CHAIN_COMPLEX_ASSEMBLY	0.99831	1	0.162754	0.547735	99831	56	84300, 4694, 4708, 4712, 29078, 54949, 5018, 29796, 126328, 4710, 4696, 4707, 4713, 116228, 4700, 4705, 6834, 4711, 84987, 4714, 4715, 6341, 7381, 4718, 55863, 54539, 55245, 28958, 4709, 4724, 25813, 4706, 4716
GO_NEUROTRANSMITTER_BIOSYNTHETIC_PROCESS	0.731713	1	0.267363	0.893312	73171	52	1524, 2644, 60482, 186, 6542, 148022, 4842, 6532, 6582, 18, 2571, 3553, 2572, 1621, 23564, 183, 3586, 7166, 2185, 2643, 189, 6095, 5743, 223
GO_CYTOKINE_MEDIATED_SIGNALING_PATHWAY	0.99991	1	0.190627	0.718716	99991	364	26280, 2889, 3596, 2829, 2357, 1524, 959, 7066, 1236, 3570, 5694, 1441, 7032, 114900, 27177, 406991, 406885, 282617, 6775, 2208, 634, 10563, 51554, 5291, 2056, 3587, 59067, 146722, 3735, 9353, 6041, 10346, 6355, 2672, 3594, 2057, 79594, 2690, 643, 2921, 8772, 5196, 1237, 6654, 163702, 6362, 7294, 3952, 58509, 4318, 414062, 6349, 942, 3936, 54726, 171392, 3135, 3815, 9034, 1232, 5803, 50604, 6810,…
GO_NEGATIVE_REGULATION_OF_LOCOMOTION	0.787752	1	0.25126	0.906067	78775	137	11057, 3204, 10371, 1524, 2693, 6910, 1588, 6469, 406996, 407047, 406890, 4838, 406991, 130399, 2841, 10563, 653, 285, 140, 57826, 9353, 11314, 186, 4301, 94, 6092, 11188, 134, 9289, 29, 5912, 393, 5176, 5797, 104, 7474, 5467, 23236, 5592, 4092, 6091, 182, 10221, 575, 54361, 27302, 1281, 10891, 6387, 3084, 51652, 55558, 6915, 7454, 5734, 8976, 596, 58516, 6423, 10076, 5911, 27202, 8428, 5217, 135…
GO_REGULATION_OF_CELLULAR_COMPONENT_SIZE	0.96714	1	0.220791	0.804028	96714	163	92960, 25802, 23105, 9423, 343472, 1002, 4897, 90952, 10371, 1236, 6900, 406996, 146206, 389541, 1185, 89848, 5341, 8153, 23038, 57468, 9353, 57403, 10083, 5063, 7224, 3475, 10451, 393, 57580, 91663, 64857, 6356, 23406, 822, 6558, 23616, 57611, 7474, 6369, 119, 3778, 23011, 3059, 1630, 9798, 6387, 29767, 57679, 2185, 9026, 7476, 5916, 6712, 134430, 55558, 11267, 7454, 659, 6049, 2045, 8976, 10565…
GO_MITOCHONDRIAL_TRANSPORT	1	1	0.121538	0.434421	100000	119	6721, 8326, 29103, 4285, 1376, 79594, 7755, 7029, 10166, 55288, 514, 5880, 5018, 25874, 6687, 10367, 9026, 221154, 572, 55013, 1267, 23409, 596, 401505, 521, 665, 10531, 9551, 90580, 63933, 581, 84277, 55750, 54332, 706, 5664, 7027, 58480, 10449, 3099, 513, 7161, 10055, 598, 5599, 9927, 3998, 841, 55486, 1329, 1374, 1869, 25813, 1537, 522, 55737, 51079, 6576, 664, 80273, 2139, 131474, 196294, 233…
GO_SULFUR_COMPOUND_BIOSYNTHETIC_PROCESS	0.720373	1	0.269012	0.898821	72037	52	11019, 1036, 51380, 406991, 9060, 63827, 347734, 60481, 58478, 201562, 7923, 197322, 54704, 55748, 25874, 55256, 2937, 2686, 10327, 22856, 2098, 6785, 1491
GO_T_CELL_PROLIFERATION	0.757102	1	0.257255	0.903264	75710	92	57829, 959, 26279, 6469, 6693, 406991, 80381, 2056, 59067, 916, 3479, 3594, 3485, 8772, 6654, 3952, 942, 3135, 9479, 64926, 6363, 5880, 3606, 10673, 652, 5320, 3553, 30835, 4179, 54361, 8744, 3586, 6304
GO_PROTEIN_TARGETING	1	1	0.144707	0.532739	100000	202	6721, 10368, 6234, 6746, 55914, 6159, 3745, 29103, 11224, 55146, 219743, 4285, 22871, 64422, 6193, 1962, 11001, 51304, 1384, 84750, 134, 5880, 5018, 29984, 344892, 6222, 254359, 6207, 51763, 8031, 131540, 10369, 6128, 5195, 137492, 6157, 55670, 79720, 51762, 189, 23471, 27183, 23463, 5873, 6170, 285966, 784, 23409, 390916, 9409, 6229, 23303, 401505, 665, 9590, 9495, 10531, 90580, 5189, 9847, 8851…
GO_NEGATIVE_REGULATION_OF_INNATE_IMMUNE_RESPONSE	0.95284	1	0.211728	0.670876	95284	32	406991, 634, 10225, 79594, 58509, 3135, 710, 10062, 23513, 23170, 11221, 387837, 100507436, 7301, 103, 7376, 79671, 7128, 6223, 11326
GO_GLIAL_CELL_DEVELOPMENT	0.98476	1	0.195675	0.66284	98476	60	429, 6469, 6900, 5454, 728, 28514, 4821, 3766, 54587, 3400, 4915, 2068, 3553, 3949, 3084, 3459, 118738, 9572, 83933, 10675, 6608, 135, 22933, 4192, 20, 8506
GO_MITOCHONDRIAL_TRANSLATION	0.99991	1	0.145775	0.50367	99991	75	84300, 64979, 9553, 78988, 55157, 26589, 80222, 124454, 54460, 57038, 55168, 51649, 5018, 64963, 84340, 124995, 54516, 122704, 9617, 84273, 54938, 92259, 6183, 29093, 387338, 9801, 84881, 285367, 92170, 85476, 65008, 65005, 64969, 55278, 54534, 54998
GO_STRIATED_MUSCLE_CELL_DIFFERENTIATION	0.9521	1	0.223613	0.802594	95210	127	493829, 25802, 8538, 92737, 6910, 7490, 6469, 55544, 5999, 7471, 9172, 650, 4487, 607, 6546, 28514, 3479, 5915, 186, 6355, 6495, 1482, 2627, 6474, 56603, 3756, 6261, 3627, 4842, 552, 2876, 55553, 652, 575, 150572, 79365, 9149, 57190, 183, 27302, 1760, 29767, 3084, 84033, 1525, 4629, 4323, 6416, 10818, 688, 596, 6608, 8038, 11214, 4904, 8289, 963, 1000, 10529, 6382, 4878, 1147, 9456, 5465, 8324, 5…
GO_REGULATION_OF_SYSTEMIC_ARTERIAL_BLOOD_PRESSURE	0.225258	1	0.347852	1.13695	22525	42	553, 4923, 1816, 155, 40, 186, 1814, 3817, 1392, 134, 4879, 153, 552, 147, 554, 81285, 183, 354, 551, 659, 5144, 91608, 585, 1511, 133
GO_REGULATION_OF_SMOOTH_MUSCLE_CONTRACTION	0.00407996	0.167361	0.471226	1.52365	407	38	6870, 6865, 2693, 10203, 9312, 406991, 1143, 1136, 151, 51196, 134, 3815, 150, 152, 5020, 56923, 18, 147, 1129, 3778, 5592, 4887, 1613, 8877, 6869, 5743, 6915
GO_SECOND_MESSENGER_MEDIATED_SIGNALING	0.0398096	0.502781	0.315582	1.16885	3980	230	683, 111, 117, 8698, 6754, 2829, 3361, 4761, 2977, 2357, 1524, 170589, 113, 10203, 1236, 3651, 196883, 107, 4935, 3973, 50852, 5744, 51554, 5141, 84174, 5341, 4760, 566, 1816, 2915, 2695, 155, 6546, 2903, 2827, 6014, 1609, 4987, 916, 3479, 2044, 56246, 151, 186, 1827, 10411, 1814, 643, 51196, 5196, 1237, 6662, 1392, 4881, 8527, 5139, 7432, 9289, 6262, 5737, 11069, 4882, 4879, 9034, 1232, 150, 139…
GO_LUNG_MORPHOGENESIS	0.338377	1	0.348198	1.08475	33837	28	6469, 4838, 3371, 2255, 80004, 2252, 6662, 2253, 3202, 652
GO_REGULATION_OF_MACROPHAGE_ACTIVATION	0.114539	0.894452	0.406298	1.25971	11453	27	3596, 124912, 3735, 221395, 23208, 2213, 6542, 7474, 133396, 3949, 3586, 8877, 10062, 6095, 9572
GO_VASCULAR_ENDOTHELIAL_GROWTH_FACTOR_RECEPTOR_SIGNALING_PATHWAY	0.99982	1	0.143608	0.487901	99982	62	5228, 2254, 2255, 2321, 7423, 5291, 10451, 9844, 558, 6461, 3553, 7867, 6093, 9261, 2185
GO_POSITIVE_REGULATION_OF_MAPK_CASCADE	0.690583	1	0.255649	0.956188	69058	291	2914, 4889, 2254, 392255, 6754, 2889, 7042, 5871, 2357, 10371, 959, 7066, 4296, 1236, 5148, 5028, 2266, 3672, 728, 4838, 27177, 406991, 9290, 2255, 7043, 4293, 650, 2321, 5291, 2056, 155, 3735, 6014, 2246, 3479, 26291, 406884, 151, 6355, 114897, 2785, 25778, 3487, 1490, 2249, 79594, 2690, 51196, 5063, 10494, 6362, 23008, 2213, 3952, 1139, 8558, 9839, 134, 414062, 6349, 23533, 3815, 9479, 150, 152…
GO_CARBOHYDRATE_DERIVATIVE_CATABOLIC_PROCESS	0.629734	1	0.286725	0.934837	62973	41	1471, 5141, 63827, 60489, 2720, 53343, 79873, 4759, 4126, 4245, 254773, 3073, 215, 79077, 55347, 978, 5144, 3339, 51251, 10675, 55276, 5549, 1462, 6382, 23583, 5152, 3094, 191
GO_L_AMINO_ACID_TRANSPORT	0.123539	0.950227	0.402971	1.2494	12353	27	11136, 140679, 246213, 5999, 6512, 4923, 10166, 6542, 6536, 3766, 9057, 124935
GO_REGULATION_OF_MUSCLE_CONTRACTION	0.0180298	0.311841	0.37179	1.29987	1802	87	6870, 6865, 3736, 2693, 10203, 9312, 406991, 487, 1143, 1136, 6546, 151, 1490, 51196, 1824, 1482, 134, 6262, 3815, 150, 152, 3784, 4607, 5020, 4842, 6329, 56923, 18, 147, 1129, 3778, 6752, 5592, 4092, 4887, 4660, 6717, 5318, 100507537, 27302, 1760, 1613, 6331, 8877, 6869, 5743, 6915
GO_REGULATION_OF_EXOCYTOSIS	0.190808	1	0.306023	1.10254	19080	135	8723, 3596, 8448, 8832, 9162, 5028, 5874, 2266, 3745, 1138, 57586, 107, 320, 1142, 634, 56848, 115827, 22871, 11141, 6861, 2901, 11314, 1268, 1137, 9545, 9501, 93664, 23208, 8499, 2213, 29, 201475, 83452, 376267, 11069, 10497, 3351, 6860, 150, 6810, 5880, 2242, 3356, 22999, 1129, 25837, 94121, 5899, 84258, 5413, 23011, 27445, 321, 9066, 51762, 10815, 27243, 7476, 27183, 9525, 8618, 783, 6843, 587…
GO_ANION_TRANSMEMBRANE_TRANSPORT	0.00247998	0.137136	0.40008	1.4013	247	89	54102, 10559, 11136, 8001, 140679, 2555, 6539, 246213, 5999, 6512, 1185, 6508, 2562, 2559, 4923, 55879, 2915, 57468, 2561, 10478, 347734, 2557, 1376, 2554, 2556, 10166, 6542, 6536, 2743, 2569, 2542, 3766, 57348, 6558, 25874, 846, 9057, 56923, 8737, 9498, 2742, 124935, 1364, 10237, 2566, 183, 2563, 55117, 215, 51449
GO_PROTEIN_MODIFICATION_BY_SMALL_PROTEIN_CONJUGATION_OR_REMOVAL	1	1	0.091745	0.348026	100000	444	8665, 493829, 147040, 201456, 23220, 64410, 4761, 131405, 26233, 153830, 5694, 54891, 142684, 54876, 79139, 55777, 55975, 23038, 282808, 64422, 51191, 8464, 10346, 25820, 254170, 26046, 79594, 55658, 79845, 84749, 1840, 123228, 9148, 51127, 23066, 64359, 23024, 54726, 148022, 89910, 8881, 10966, 55288, 10116, 26272, 79269, 26224, 142685, 9604, 51506, 7064, 200933, 205564, 23551, 283899, 348995, 9…
GO_REGULATION_OF_BODY_FLUID_LEVELS	0.756962	1	0.251521	0.934842	75696	249	111, 362, 9162, 959, 113, 7980, 5028, 6469, 196883, 2266, 1128, 1036, 51156, 107, 5328, 140628, 57107, 5617, 2255, 634, 3047, 5341, 5291, 51206, 2157, 1609, 9060, 4987, 151, 114897, 137964, 5196, 9630, 8526, 4881, 8527, 6863, 9148, 2627, 134, 7432, 10451, 56603, 23533, 8862, 1447, 4986, 4883, 171389, 4879, 5912, 8997, 5029, 150, 2030, 152, 1952, 7450, 5618, 2162, 710, 8323, 5020, 3674, 7006, 6582…
GO_REGULATION_OF_HORMONE_LEVELS	0.0268597	0.384758	0.319645	1.18499	2685	235	8723, 1584, 131, 124, 111, 84300, 139760, 6865, 126, 9024, 127, 654, 130, 2693, 1588, 3651, 5028, 6469, 2266, 3745, 51714, 130399, 10170, 1592, 57016, 60482, 650, 653, 3350, 4760, 3767, 5959, 2695, 3382, 3290, 55809, 1609, 1381, 2044, 1268, 2865, 186, 114897, 10411, 64577, 2672, 3293, 59342, 1393, 195814, 2690, 9501, 1392, 51478, 220, 6863, 6447, 3952, 134, 8228, 7432, 59338, 7923, 30812, 15, 566…
GO_REGULATION_OF_DEFENSE_RESPONSE	1	1	0.163438	0.615402	100000	351	8723, 55703, 683, 4889, 2693, 55914, 113, 10203, 1588, 1236, 2266, 5694, 64332, 406890, 406991, 634, 23643, 89790, 51752, 27293, 116449, 59067, 146722, 3735, 51191, 6041, 3479, 11314, 1268, 2865, 10225, 2672, 3594, 338382, 79594, 8772, 5650, 1392, 163702, 5063, 7294, 60489, 23208, 6863, 23705, 2213, 3952, 26007, 114836, 134, 58509, 4318, 6542, 54726, 29, 3135, 148022, 171389, 10497, 79004, 8780, …
GO_NEGATIVE_REGULATION_OF_LIPID_BIOSYNTHETIC_PROCESS	0.447066	1	0.327056	1.02353	44706	29	634, 650, 653, 79888, 23038, 2672, 33, 10464, 94103
GO_NEGATIVE_REGULATION_OF_PEPTIDE_SECRETION	0.306357	1	0.323337	1.08235	30635	53	2693, 3745, 1149, 130399, 3767, 1814, 1393, 1392, 23208, 2213, 3952, 284297, 9727, 8997, 6860, 150, 933, 94121, 3553, 336, 79651, 80223, 3586, 26191, 10062
GO_VESICLE_TARGETING	0.98885	1	0.186817	0.620651	98885	49	5871, 22871, 55062, 2157, 84364, 1294, 157769, 83696, 9527, 5413, 79090, 9871, 2890, 23513, 8775, 6399, 81876, 23243, 54732, 7039, 9632, 10652
GO_B_CELL_PROLIFERATION	0.174038	1	0.364277	1.17784	17403	38	683, 3596, 959, 930, 59067, 931, 11314, 2213, 10451, 148022, 51293, 1880, 51176, 933, 10673, 3586, 3451, 695, 196, 3444, 596
GO_POSITIVE_REGULATION_OF_DNA_METABOLIC_PROCESS	0.99891	1	0.171957	0.604294	99891	93	7490, 140609, 2255, 5514, 54537, 5063, 63922, 54726, 26272, 8914, 11105, 2068, 4216, 51750, 10891, 2021, 2185, 7336, 83933, 7454, 2264, 5983, 7320, 80351, 1161, 29086, 5982, 5588, 8658, 581, 23411, 2140
GO_ESTABLISHMENT_OF_PROTEIN_LOCALIZATION_TO_ENDOPLASMIC_RETICULUM	0.99992	1	0.134814	0.454504	99992	57	6234, 6159, 11224, 6193, 6262, 6222, 6207, 6128, 6157, 23471, 6170, 6229, 6727, 6202, 6152, 22930, 6734, 10952, 25873, 6201, 6132, 6155, 6217, 6224, 6147, 6223, 6158, 6130, 6218, 6191, 10890, 6146, 6129, 439, 6169
GO_REGULATION_OF_LYMPHOCYTE_APOPTOTIC_PROCESS	0.914901	1	0.229119	0.703165	91490	25	8772, 1942, 7474, 652, 3586, 695, 11035, 56891, 96459, 5588, 581, 3718, 26155
GO_THYMUS_DEVELOPMENT	0.0553194	0.630616	0.441789	1.35585	5531	25	64919, 7299, 6469, 3200, 2255, 2049, 6495, 8772
GO_MORPHOGENESIS_OF_AN_EPITHELIUM	0.247618	1	0.283283	1.059	24761	287	5228, 79192, 4983, 9423, 8321, 11019, 64412, 3975, 7042, 9096, 9024, 10371, 131405, 64321, 6910, 54345, 3651, 7490, 6469, 7976, 84446, 5694, 5100, 146206, 1839, 4838, 406991, 7471, 3371, 10660, 3207, 2255, 634, 4855, 58495, 650, 653, 8820, 57167, 25902, 9355, 8521, 3212, 28514, 9353, 2246, 10481, 80004, 6862, 186, 2252, 6495, 8320, 94, 6662, 6654, 9788, 220, 1482, 3217, 3909, 9839, 2535, 30812, 1…
GO_OSTEOBLAST_DIFFERENTIATION	0.657853	1	0.265875	0.947747	65785	114	2254, 8321, 1749, 654, 651, 6469, 3570, 2662, 407047, 4221, 406991, 54857, 3371, 5744, 3199, 650, 3479, 92, 117581, 6474, 30812, 2736, 56975, 4880, 3400, 51176, 652, 4057, 6096, 182, 2737, 2201, 50846, 54361, 25937, 7291, 4488, 1591, 25842, 7290, 4077, 55363, 8313, 22800, 58476, 659, 2101, 55973, 6423, 6608
GO_REGULATION_OF_STRIATED_MUSCLE_CELL_DIFFERENTIATION	0.411176	1	0.312422	1.03575	41117	48	493829, 6469, 55544, 5999, 650, 4487, 28514, 3479, 6355, 1482, 6474, 56603, 3627, 55553, 652, 575, 150572, 79365, 27302, 1760, 3084
GO_DEFENSE_RESPONSE_TO_VIRUS	0.681753	1	0.267379	0.931243	68175	83	55703, 63901, 282617, 566, 51191, 6041, 10346, 5611, 3594, 79594, 10417, 8772, 163702, 51728, 60489, 26007, 148022, 4986, 8780, 440275, 3627, 104, 64170, 3553, 29072, 3451, 6397, 9020, 10955, 6773, 3444, 596, 51251, 55666, 3665, 54512, 85364, 51561, 665, 10771, 7268, 340061, 10621, 9188, 5788, 100507436, 1755
GO_SENSORY_PERCEPTION_OF_CHEMICAL_STIMULUS	0.0135099	0.258021	0.461896	1.46356	1350	32	403244, 26696, 1260, 728, 5330, 5141, 2780, 40, 41, 8386, 653166, 346562, 259294, 2779, 2535, 6339, 344892, 51176, 81285, 138803, 441933
GO_VACUOLAR_TRANSPORT	0.808482	1	0.252383	0.865776	80848	69	23274, 10368, 51479, 338382, 255738, 201475, 64601, 65082, 8031, 10369, 51510, 84313, 25978, 6293, 137492, 10042, 79720, 51028, 64145, 79643, 51652, 27243, 27183, 9525, 11267, 91782, 93343
GO_NEGATIVE_REGULATION_OF_CELL_CELL_ADHESION	0.701713	1	0.265862	0.920458	70171	77	654, 26279, 6469, 2266, 406890, 6693, 406991, 7471, 634, 650, 11314, 114897, 1840, 2213, 942, 3135, 3142, 91663, 18, 652, 5592, 4092, 5320, 182, 2737, 6387, 3586
GO_LEUKOCYTE_MEDIATED_CYTOTOXICITY	0.782642	1	0.260784	0.856735	78264	44	3004, 634, 566, 59067, 3594, 8772, 23705, 2213, 3952, 114836, 3135, 3606, 51571, 909, 11035, 5873, 1512, 1511, 51561, 2147, 387837, 4068, 5788, 3684, 100507436, 1991
GO_SUPEROXIDE_METABOLIC_PROCESS	0.99067	1	0.174353	0.550248	99067	31	683, 406991, 57580, 4353, 9973, 1719, 10516, 183, 2643, 10811, 3684, 4846, 2358, 655, 653361, 6850, 26574, 9644
GO_ORGANIC_HYDROXY_COMPOUND_METABOLIC_PROCESS	0.0095399	0.235164	0.335492	1.23684	953	208	6721, 1584, 222, 131, 124, 117, 6870, 434, 5409, 3706, 7042, 126, 9651, 127, 654, 130, 9677, 1588, 7299, 5028, 314, 3973, 3991, 10170, 1592, 57016, 5330, 56848, 650, 653, 5341, 51805, 55586, 4923, 3350, 7306, 5959, 2903, 55809, 1609, 2246, 8871, 3479, 11001, 186, 26031, 2672, 3293, 1814, 195814, 51196, 33, 51478, 4881, 220, 3421, 3952, 26007, 9839, 8228, 2820, 255738, 56603, 51477, 6718, 3815, 88…
GO_TELOMERE_MAINTENANCE_VIA_TELOMERE_LENGTHENING	0.98232	1	0.19426	0.64257	98232	47	79991, 80119, 140609, 26272, 23381, 64282, 4216, 51750, 54464, 80351, 9894, 5588, 8658, 55226, 55505, 7015, 65057
GO_REGULATION_OF_OXIDOREDUCTASE_ACTIVITY	0.0897591	0.80547	0.357853	1.21579	8975	62	3596, 406991, 10434, 2208, 57460, 56848, 1816, 1268, 186, 2672, 3952, 92, 4883, 54704, 5018, 9973, 1719, 3553, 1269, 23564, 183, 2185, 2643, 11035, 3357, 27, 8976, 23409, 2395
GO_TELOMERE_ORGANIZATION	0.943811	1	0.222622	0.768352	94381	74	220064, 79991, 80119, 140609, 5514, 3364, 56655, 54107, 26272, 23381, 64282, 898, 4216, 51750, 54464, 5426, 5427, 5983, 80351, 9894, 5982, 5588, 8658, 55226, 55505, 7015, 5422
GO_IMMUNE_SYSTEM_DEVELOPMENT	0.96612	1	0.229	0.867763	96612	428	677, 4063, 8326, 5452, 7564, 7042, 3213, 3204, 115761, 64919, 579, 959, 7066, 26279, 7299, 1236, 159296, 6469, 8444, 5694, 925, 1441, 930, 64332, 6929, 914, 6693, 3200, 406991, 7471, 9290, 2841, 56033, 2255, 115727, 634, 4855, 3702, 5341, 2056, 3175, 4437, 221395, 28514, 931, 916, 2049, 64343, 10272, 6495, 2672, 8320, 3594, 54537, 338382, 643, 8772, 814, 5196, 6654, 84750, 1482, 1840, 3217, 2213,…
GO_ALPHA_AMINO_ACID_CATABOLIC_PROCESS	0.480195	1	0.303281	1.00545	48019	48	6898, 1036, 51380, 406991, 6999, 27034, 64577, 26275, 4329, 10993, 27165, 10157, 8942, 1757, 4842, 2744, 2571, 883, 2572, 23564, 5009, 5471, 189, 2806
GO_CELLULAR_COMPONENT_MAINTENANCE	0.893891	1	0.237081	0.753948	89389	33	4983, 3706, 2213, 2904, 1436, 50855, 27445, 8831, 8927, 1740, 57662, 3675, 51104, 6832, 26059, 9456, 5864
GO_RRNA_METABOLIC_PROCESS	0.9921	1	0.19719	0.699495	99210	106	85395, 6234, 317781, 11224, 27043, 23076, 64216, 9790, 27042, 10556, 10885, 51018, 8780, 65095, 25983, 10799, 55661, 23160, 10412, 64282, 54881, 10813, 2068, 8568, 64963, 84135, 1662, 84128, 51504, 84154, 54464, 134430, 57647, 23246, 57050, 22894, 285855, 6229, 54512, 11056, 54663, 57109, 387338, 9875, 54913, 55226, 55505, 25926, 10199, 9188, 25879, 27292, 54606, 65008, 10557, 55720, 9277, 6202, …
GO_NEUROTRANSMITTER_TRANSPORT	0.00139999	0.105121	0.367583	1.3381	139	162	8723, 2914, 440279, 6865, 8448, 140679, 9162, 2555, 6581, 6539, 5028, 246213, 84446, 1138, 107, 5999, 6540, 6512, 320, 1142, 22895, 6530, 11255, 60482, 1143, 4923, 55879, 3350, 8224, 3382, 1136, 22871, 64130, 6861, 2901, 23025, 1268, 41, 1137, 1814, 774, 1392, 93664, 23208, 8497, 6529, 8499, 6536, 8862, 7223, 55288, 10497, 8867, 22987, 3351, 3766, 9900, 6860, 2030, 6810, 3356, 4842, 22999, 9378, …
GO_REGULATION_OF_VOLTAGE_GATED_CALCIUM_CHANNEL_ACTIVITY	0.602804	1	0.305682	0.938135	60280	25	28954, 161253, 782, 785, 4987, 1814, 6236, 1394, 6717, 783, 784, 781, 2259, 9722, 4878
GO_MONOSACCHARIDE_CATABOLIC_PROCESS	0.946701	1	0.215045	0.678667	94670	31	2585, 84750, 26007, 2720, 5208, 10327, 229, 572, 132158, 83440, 2645, 5236, 55276, 5230, 6120, 4041, 3099
GO_HORMONE_TRANSPORT	0.408006	1	0.282236	1.02458	40800	154	8723, 111, 84300, 139760, 6865, 9024, 654, 2693, 1588, 3651, 5028, 2266, 3745, 51714, 130399, 3350, 4760, 3767, 2695, 3382, 2044, 1268, 2865, 186, 114897, 10411, 1393, 9501, 1392, 6863, 6447, 3952, 134, 7432, 8862, 3624, 11069, 9727, 8997, 150, 1394, 152, 6810, 5208, 25874, 846, 7110, 5467, 18, 94121, 3790, 3553, 6717, 6616, 27445, 183, 9066, 80223, 22841, 668, 51762, 10815, 3170, 6927, 1803, 695…
GO_PROTEIN_CATABOLIC_PROCESS	1	1	0.133759	0.506367	100000	414	23274, 84300, 493829, 4983, 64410, 116986, 9024, 131405, 64321, 26233, 6469, 5694, 1471, 113451, 7471, 10434, 1358, 51582, 79139, 634, 79888, 84074, 27131, 26269, 2903, 5611, 25820, 254170, 27352, 26046, 7993, 59342, 51528, 55658, 6662, 79845, 84749, 27042, 161582, 4953, 1263, 7432, 255738, 9147, 201475, 89910, 8881, 26272, 28951, 4947, 26224, 150, 54442, 7436, 9604, 200933, 1942, 51608, 84727, 7…
GO_INORGANIC_ANION_TRANSPORT	0.0194698	0.321747	0.409124	1.36434	1946	51	54102, 8001, 2555, 1185, 6508, 2562, 2559, 55879, 2915, 57468, 2561, 2557, 2554, 2556, 2743, 2569, 2542, 57348, 6558, 846, 56923, 9498, 2742, 1364, 2566, 653519, 2563, 51449
GO_PROTEIN_IMPORT	0.99999	1	0.13492	0.475652	99999	97	2254, 6496, 3839, 6469, 51715, 29103, 5514, 186, 5569, 3952, 652, 5195, 3059, 2737, 55670, 183, 55696, 868, 51762, 23636, 4927, 5743, 257364, 9409, 6608, 8882, 23633, 51684, 5189, 23511, 57122, 7249, 338328, 3920, 10762, 5530, 5296, 55746, 4763, 406, 53371, 55929, 9883, 5828, 6850, 4792, 25813, 1812, 8841, 9221, 3836, 80273, 131474, 55705
GO_NUCLEOSIDE_BISPHOSPHATE_METABOLIC_PROCESS	0.0504495	0.594628	0.384277	1.28395	5044	52	53354, 6296, 348158, 55711, 6999, 116285, 9060, 347734, 60481, 54995, 137964, 201562, 7923, 10157, 8942, 60490, 197322, 8694, 54704, 25874, 6818, 4598, 25830
GO_REGULATION_OF_INTRACELLULAR_STEROID_HORMONE_RECEPTOR_SIGNALING_PATHWAY	1	1	0.0544883	0.179837	100000	46	2099, 5245, 6714, 672, 10413, 7329, 2033, 3065, 1408, 409, 811, 11331, 11315, 387, 10013, 25959, 1655, 23376, 1407, 65992, 6597, 190, 5187, 9063, 5536, 9611, 5469, 8626, 10498, 5058, 55325, 8928, 406, 9612, 8312, 9113, 23411, 9575, 55128, 79876, 6049, 6943, 200845
GO_REGENERATION	0.927201	1	0.228816	0.806679	92720	97	5228, 8326, 5396, 3651, 6665, 728, 7471, 3371, 2255, 285, 607, 3479, 2660, 3475, 3936, 5081, 56963, 7006, 5467, 2876, 558, 1719, 8578, 11202, 336, 2737, 57190, 6387, 3586, 5471, 7476, 7049, 5340, 8431, 7298, 688, 8013, 596, 10076, 2596, 8428, 11221, 133, 8408, 4147, 4192, 7070, 8324, 3482, 4815, 706, 5530, 5774
GO_EXTRINSIC_APOPTOTIC_SIGNALING_PATHWAY	0.99998	1	0.14507	0.517709	99998	116	7042, 3570, 2266, 2255, 653, 9812, 3479, 186, 8772, 5196, 55023, 3624, 10116, 6810, 8682, 835, 2876, 8737, 652, 3553, 1630, 1621, 1437, 183, 51530, 1613, 81537, 572, 2872, 596, 6788, 6423, 2243, 6198, 10771, 581, 2140, 7015, 5788, 1280, 3934, 4846, 3148, 3655, 57630, 6498, 8795, 6376, 355, 4763, 658, 598, 599, 356, 841, 7133, 2623, 7128, 6478, 5598, 5519, 9181, 1612, 51079, 2139, 836, 3717, 10193…
GO_CELL_MATRIX_ADHESION	0.712233	1	0.260201	0.929548	71223	118	8515, 683, 9480, 50509, 1307, 395, 3204, 8910, 1236, 340706, 3694, 2266, 3232, 3672, 6614, 5328, 3695, 5291, 3175, 3683, 916, 10225, 3679, 1490, 94, 8516, 4811, 8499, 8874, 10420, 29984, 3674, 1896, 182, 10516, 54361, 1281, 1613, 6093, 50488, 3911, 57662, 5310, 2185, 3675
GO_PITUITARY_GLAND_DEVELOPMENT	0.336427	1	0.343001	1.08249	33642	31	6496, 5454, 2255, 650, 8820, 4487, 23440, 9095, 2736, 2253, 6299, 7474, 652, 54361, 5449, 8854
GO_MATING	0.178048	1	0.391901	1.20274	17804	25	5028, 1816, 1268, 6863, 92, 7432, 5020, 6532, 552, 18, 2902, 8648, 1910
GO_REGULATION_OF_TRANSFERASE_ACTIVITY	1	1	0.182183	0.692724	100000	479	2914, 111, 92335, 80119, 2889, 7564, 7042, 5871, 116986, 2357, 959, 113, 4296, 1236, 113791, 5148, 196883, 3570, 3672, 930, 4221, 140609, 107, 5999, 728, 406991, 2255, 634, 7043, 4293, 650, 84174, 2321, 6793, 5291, 2056, 566, 2915, 29982, 1136, 3735, 51191, 57826, 1609, 2246, 84632, 3479, 5611, 11314, 151, 2660, 2785, 5569, 25778, 79594, 2690, 51196, 5063, 10494, 63922, 9148, 3952, 143, 1139, 983…
GO_CHROMOSOME_SEPARATION	0.99675	1	0.150527	0.466703	99675	27	8452, 1457, 9212, 9319, 5518, 472, 5347, 1459, 55755, 29781, 324, 54908, 4292, 4926, 57520, 84861, 991, 701, 10460, 7153, 5925, 996, 7272, 8697, 23310, 9918, 10783
GO_TISSUE_HOMEOSTASIS	0.95869	1	0.218067	0.764452	95869	90	128338, 7399, 7033, 7032, 9290, 79888, 4760, 6010, 221395, 6584, 10083, 79738, 9545, 1490, 6662, 171392, 5880, 317719, 567, 27031, 4057, 23746, 1436, 261734, 25937, 133522, 2185, 145226, 134430, 5881, 58476, 1525, 596, 90070, 1512, 6608, 585
GO_ADAPTIVE_IMMUNE_RESPONSE_BASED_ON_SOMATIC_RECOMBINATION_OF_IMMUNE_RECEPTORS_BUILT_FROM_IMMUNOGLOBULIN_SUPERFAMILY_DOMAINS	0.635784	1	0.270468	0.951198	63578	94	4063, 5452, 959, 925, 930, 64332, 3004, 6693, 406991, 2208, 634, 10563, 9245, 84174, 3594, 54537, 8772, 2213, 114836, 3135, 3142, 6363, 710, 51176, 567, 3606, 10673, 133396, 4092, 182, 51571, 3553, 909, 4179, 3586, 695, 11035, 6097, 6095, 5873, 7454
GO_CELL_CYCLE_ARREST	0.99433	1	0.190256	0.668021	99433	92	92335, 8326, 7042, 389541, 2255, 2619, 127933, 4760, 27352, 10668, 7029, 2627, 1263, 3624, 1620, 440275, 835, 28956
GO_MODIFICATION_OF_MORPHOLOGY_OR_PHYSIOLOGY_OF_OTHER_ORGANISM	0.99965	1	0.158433	0.550748	99965	81	1105, 3839, 2208, 23076, 566, 10332, 6355, 5196, 440275, 84659, 51176, 64848, 51763, 4057, 1436, 6882, 30835, 3249, 85236, 572, 23513, 7298, 8970, 23633, 1511, 8408, 2147, 1671, 6351, 8106, 28996, 1991, 3482, 10533, 9474, 6256, 598, 10898, 3643, 6348, 841, 6850, 117159, 4916, 6223, 9150, 3836, 4153, 2959, 4843
GO_RIBOSOME_ASSEMBLY	0.99993	1	0.104022	0.333148	99993	35	4869, 6122, 6175, 708, 6134, 6208, 29777, 22907, 29997, 6125, 1654, 6232, 23212, 6209, 55299, 3692, 22868, 6169, 65003, 51001, 6223, 6147, 55794, 6152, 51388, 51187, 387338, 29093, 54475, 23246, 84154, 64963, 6128
GO_REGULATION_OF_CELL_JUNCTION_ASSEMBLY	0.99647	1	0.168036	0.555825	99647	47	2889, 1307, 395, 94, 29984, 3553, 261734, 54361, 183, 1613, 6093, 57662, 4323, 4867, 3791, 9693, 149461, 7070, 3551, 1845, 7422, 1946, 5906, 9475, 6385, 56940, 5908
GO_ARTERY_DEVELOPMENT	0.755572	1	0.265158	0.873131	75557	45	4016, 7042, 5396, 6469, 221395, 6495, 94, 6092, 3952, 4638, 2253, 652, 4092, 6091, 182, 3949, 2737, 1281, 338, 4824, 659, 57178, 51684, 3280
GO_SKELETAL_SYSTEM_DEVELOPMENT	0.000509995	0.0695633	0.350309	1.30328	50	255	1750, 1301, 2254, 8538, 3209, 392255, 1303, 3975, 7042, 9573, 3213, 1293, 1749, 3204, 5396, 7483, 654, 579, 7066, 1290, 651, 340706, 6469, 2662, 3232, 51715, 3234, 6473, 4838, 4664, 3200, 406991, 7471, 145258, 3207, 656, 3236, 3223, 7043, 5744, 3238, 3199, 650, 653, 9350, 25902, 116039, 4487, 3212, 3235, 9060, 63827, 3479, 145864, 4094, 5915, 6862, 6495, 1746, 1490, 2249, 94, 257, 8200, 6662, 514…
GO_ORGANOPHOSPHATE_METABOLIC_PROCESS	0.827662	1	0.245369	0.926071	82766	376	111, 117, 53354, 54675, 3706, 2977, 116986, 9651, 6296, 26279, 113, 9677, 348158, 1236, 113791, 5028, 3000, 196883, 930, 10201, 51715, 107, 3973, 23433, 80201, 55711, 6999, 5330, 22845, 5744, 56848, 5141, 26751, 84174, 5341, 2321, 116285, 55586, 4923, 5291, 27293, 79888, 3735, 221395, 9362, 1609, 9060, 54947, 8871, 114971, 3479, 347734, 60481, 79948, 54995, 57110, 2538, 5298, 51196, 137964, 2984,…
GO_CELLULAR_AMINO_ACID_BIOSYNTHETIC_PROCESS	0.502295	1	0.312705	0.994442	50229	33	1036, 5723, 63826, 58478, 27165, 10157, 55256, 2744, 18, 2571, 883, 5009, 189, 10955, 1491, 2806, 29968, 5352, 587, 6470
GO_LONG_CHAIN_FATTY_ACID_METABOLIC_PROCESS	0.933501	1	0.220379	0.676341	93350	25	1555, 3991, 11001, 60481, 33, 3992, 8644, 215, 240, 5743, 5730, 1543, 51390, 4644, 59344, 5354, 873, 1374, 9444, 242, 29785
GO_MONOVALENT_INORGANIC_CATION_TRANSPORT	0.198108	1	0.292263	1.08094	19810	223	6330, 169522, 170850, 3780, 27012, 3755, 610, 81832, 3777, 131096, 3596, 3782, 60598, 3736, 3746, 534, 51305, 3781, 9312, 27133, 246213, 3775, 3754, 3742, 3745, 3761, 5999, 3788, 406991, 6334, 6543, 60482, 487, 56848, 3768, 3737, 93107, 3767, 10089, 57468, 3764, 6546, 10242, 40, 3785, 3739, 9132, 3744, 6584, 41, 3765, 56479, 1814, 83795, 1482, 134, 7432, 255738, 3756, 30819, 3766, 150, 6339, 514,…
GO_NEURAL_TUBE_DEVELOPMENT	0.828692	1	0.247672	0.869618	82869	92	677, 8321, 11019, 140467, 7042, 131405, 64321, 6469, 7976, 4838, 7471, 145258, 58495, 653, 57167, 25902, 9355, 6862, 9839, 2535, 10522, 2736, 5081, 8642, 2253, 8323, 7474, 27031, 652, 5076, 2737, 9585, 29072, 7291, 8092, 5310, 5916, 8854, 23513, 6788, 6423, 6608, 585, 51684, 84314, 3280, 133, 7249, 8289
GO_POLYSACCHARIDE_METABOLIC_PROCESS	0.948721	1	0.216706	0.713584	94872	45	51294, 2998, 3479, 2538, 89801, 8908, 51763, 5261, 2992, 5837, 5504, 2548, 9572, 7360, 5443, 27232, 2645, 5236, 55276, 5836, 8987, 208, 8972, 178, 8864, 3643
GO_POSITIVE_REGULATION_OF_T_CELL_PROLIFERATION	0.109499	0.88992	0.367111	1.21706	10949	48	57829, 959, 6469, 406991, 80381, 2056, 59067, 916, 3479, 3594, 3485, 8772, 3952, 942, 64926, 6363, 3606, 10673, 3553, 30835, 4179, 8744
GO_NEGATIVE_REGULATION_OF_CELLULAR_PROTEIN_CATABOLIC_PROCESS	0.911871	1	0.230886	0.754648	91187	42	23274, 4983, 6469, 7471, 84074
GO_RESPONSE_TO_AXON_INJURY	0.99949	1	0.134588	0.435171	99949	38	3371, 2056, 2695, 56963, 1719, 8578, 11202, 64805, 596, 2596, 8428, 4147, 581, 706, 2043, 7143, 25828, 4916, 4035, 6696, 3717, 9314, 383, 378
GO_CIRCADIAN_REGULATION_OF_GENE_EXPRESSION	0.95428	1	0.213785	0.702332	95428	44	8863, 79831, 1814, 8553, 148523, 79365, 10891, 6097, 6095, 9572, 8431, 196, 5971, 463, 8204, 9575, 23411
GO_INTRACELLULAR_STEROID_HORMONE_RECEPTOR_SIGNALING_PATHWAY	1	1	0.106523	0.370298	100000	81	2100, 2099, 6047, 5245, 1499, 6714, 672, 10413, 7329, 7533, 4734, 2033, 3065, 1408, 409, 2274, 811, 10524, 11331, 11315, 2908, 5901, 387, 10013, 7337, 25959, 1655, 23376, 1407, 10521, 65992, 6597, 51366, 190, 3301, 5187, 9063, 5536, 9611, 5469, 8626, 4246, 4250, 23543, 3717, 8554, 79039, 10498, 5058, 55325, 5241, 8928, 406, 6294, 9612, 5925, 8312, 9113, 5458, 23411, 8289, 9575, 8202, 8204, 55128,…
GO_REGULATION_OF_WNT_SIGNALING_PATHWAY	1	1	0.145451	0.534059	100000	191	8932, 2254, 8321, 8326, 2889, 25960, 9096, 1749, 6496, 64321, 6469, 5694, 27303, 145258, 63977, 56033, 2255, 650, 27121, 3487, 3485, 7091, 6662, 1482, 9839, 64359, 9479, 54949, 8323, 6299, 7474, 51176, 27031, 1896, 261734, 53944, 7089, 2737, 10042, 5721, 25937, 90268, 23072, 1613, 3675, 3489, 8313, 51473, 23500, 5716, 4038, 5714, 6788, 6423, 10076, 54475, 10927, 259266, 7320, 80351, 8658, 7249, 5…
GO_ANTIGEN_PROCESSING_AND_PRESENTATION_OF_PEPTIDE_ANTIGEN	1	1	0.0976409	0.338387	100000	78	51164, 5694, 51752, 10332, 2213, 3135, 81930, 3123, 567, 4012, 30835, 9871, 3798, 5721, 140735, 3122, 6712, 5716, 5714, 5719, 5711, 9632, 100507436, 1147, 9491, 3117, 3551, 29127, 5720, 653361
GO_REGULATION_OF_NERVOUS_SYSTEM_DEVELOPMENT	0.759242	1	0.249903	0.949816	75924	472	25791, 9856, 221336, 23105, 9423, 392255, 27286, 8321, 10215, 26280, 2889, 3706, 343472, 429, 3975, 1002, 4761, 115703, 3213, 5396, 4009, 4897, 9024, 10371, 64919, 654, 1524, 2693, 6496, 84189, 6469, 6900, 7976, 84446, 5454, 3232, 1128, 4674, 64284, 6929, 4168, 139065, 347902, 10660, 63925, 152330, 3199, 650, 653, 8153, 257194, 2047, 2056, 4760, 11023, 1136, 9355, 22871, 60436, 28514, 40, 9362, 9…
GO_INTRINSIC_APOPTOTIC_SIGNALING_PATHWAY_IN_RESPONSE_TO_DNA_DAMAGE	0.99999	1	0.0829797	0.272607	99999	44	7157, 7917, 6188, 672, 3190, 22938, 2033, 23028, 26471, 5591, 3428, 5295, 4582, 472, 5371, 25, 960, 972, 4292, 79073, 27429, 1969, 7132, 8626, 11200, 55031, 54929, 1869, 7133, 599, 598, 7161, 6498, 57007, 28996, 23411, 581, 57600, 6423, 596, 572
GO_NUCLEOSIDE_PHOSPHATE_BIOSYNTHETIC_PROCESS	0.829752	1	0.2469	0.874694	82975	104	111, 53354, 2977, 113, 3000, 196883, 10201, 107, 56848, 3735, 9060, 347734, 60481, 137964, 2984, 201562, 4881, 7923, 9519, 4882, 4879, 8942, 60490, 514, 197322, 54704, 25874, 4880, 4842
GO_NEURAL_RETINA_DEVELOPMENT	0.0256297	0.37456	0.449844	1.41385	2562	30	3975, 7042, 793, 6496, 246213, 58158, 4760, 2780, 10083, 1746, 6662, 30813, 30812, 835, 5797, 4915, 10265, 6096
GO_MALE_GAMETE_GENERATION	0.914201	1	0.234185	0.853466	91420	165	56163, 117, 11057, 160762, 56165, 11189, 2693, 64321, 6751, 221400, 113451, 3207, 25911, 53340, 1268, 79969, 378951, 9702, 10272, 6662, 94107, 11020, 66037, 23705, 9148, 92, 59338, 30812, 56603, 9519, 159163, 81930, 3815, 10420, 3714, 3206, 317719, 6753, 3205, 7110, 57650, 64848, 2492, 558, 55706, 9271, 6752, 57097, 5926, 117155, 6795, 9130, 50846, 23424, 55723, 1618, 23636, 338, 1788, 2175, 8879…
GO_NEGATIVE_REGULATION_OF_RESPONSE_TO_OXIDATIVE_STRESS	0.678603	1	0.28536	0.900577	67860	31	8321, 406991, 7471, 406884, 57707, 2876, 2686, 3586
GO_ORGANELLE_TRANSPORT_ALONG_MICROTUBULE	0.99998	1	0.0988476	0.311957	99998	31	3064, 7314, 9493, 3916, 4137, 10128, 23095, 3091, 998, 4976, 1778, 5590, 89941, 22820, 25777, 5861, 3799, 8546, 22920, 23557, 8409, 8943, 199953, 1176, 23353, 5870, 4133, 5048, 3798, 5195
GO_CHONDROCYTE_DEVELOPMENT	0.385606	1	0.343067	1.05855	38560	26	1301, 1303, 1293, 340706, 5744, 6662, 6474, 1294, 4148, 1292, 22856, 4488, 5916, 8313, 659, 6423
GO_MITOTIC_SISTER_CHROMATID_SEGREGATION	0.816042	1	0.251231	0.85957	81604	67	64105, 1060, 10783, 3619, 23047, 10464, 81930, 9918, 90417, 51510, 23310, 6795, 25978, 8697, 151648, 7272, 79643, 996, 23636, 27243, 7290, 27183, 9525, 54617, 91782
GO_ESTABLISHMENT_OF_PROTEIN_LOCALIZATION_TO_ORGANELLE	1	1	0.113392	0.424115	100000	291	6721, 10368, 2254, 4983, 6234, 6496, 3839, 6469, 6159, 51715, 29103, 11224, 219743, 5514, 3587, 4285, 6193, 1962, 11001, 186, 57554, 1384, 5569, 1814, 7029, 3952, 6262, 5880, 5018, 6222, 6207, 8031, 10369, 652, 84313, 6128, 5195, 137492, 6616, 3059, 2737, 6157, 55670, 183, 55696, 79720, 868, 51028, 51762, 23636, 189, 23471, 27183, 4927, 5743, 572, 23513, 6170, 11267, 23409, 596, 390916, 9409, 622…
GO_DRUG_TRANSMEMBRANE_TRANSPORT	0.636934	1	0.298235	0.92022	63693	26	6581, 246213, 5999, 6512, 4923, 10166, 6542, 3766, 6582
GO_REGULATION_OF_PROTEIN_POLYMERIZATION	0.98152	1	0.204975	0.717287	98152	88	25802, 90952, 1236, 406996, 146206, 89848, 9353, 5063, 57580, 91663, 64857, 6356, 23406, 2242, 822, 6369, 119, 11076, 3059, 29767, 57662, 2185, 9026, 6712, 7454, 8976, 10565, 28988, 64223, 585, 5217, 120, 4133, 8851, 6710, 57606, 9113
GO_KIDNEY_EPITHELIUM_DEVELOPMENT	0.0567694	0.638188	0.355392	1.23293	5676	79	5455, 5228, 79192, 64412, 3975, 793, 7490, 6469, 7471, 3207, 650, 9350, 28514, 9353, 2246, 5915, 186, 6495, 6662, 9788, 6092, 3217, 30812, 8642, 2253, 10220, 6299, 652, 4092, 182, 5087, 5076, 2737, 54361, 183, 25937, 6943, 3911, 5310
GO_CATECHOLAMINE_METABOLIC_PROCESS	0.100999	0.863062	0.39323	1.25497	10099	34	6870, 5409, 7042, 314, 3350, 2903, 186, 1814, 4881, 6818, 18, 6620, 4929, 1621, 6817, 4128, 4129, 2643
GO_POSITIVE_REGULATION_OF_ORGANELLE_ORGANIZATION	1	1	0.131892	0.49381	100000	299	6721, 23274, 25802, 1236, 146206, 4674, 140609, 89848, 7043, 56848, 5341, 5514, 4487, 3479, 10411, 1814, 1490, 195814, 79594, 7755, 7029, 55023, 6863, 4318, 3936, 26272, 5081, 8867, 6356, 2253, 5880, 2242, 55160, 4842, 93624, 7936, 7474, 23272, 23236, 6369, 11105, 5899, 50807, 3553, 3059, 389, 54361, 4216, 1437, 27302, 9066, 51750, 10891, 1618, 23636, 4488, 2185, 9026, 140775, 7405, 57787, 9525, …
GO_MUSCLE_CELL_PROLIFERATION	0.753112	1	0.25634	0.912125	75311	111	4889, 2254, 3596, 7042, 6910, 10203, 6469, 406996, 3570, 1839, 406991, 7043, 2047, 3479, 2660, 6495, 4881, 1482, 2627, 4318, 7432, 8862, 4883, 3351, 57447, 4880, 5467, 8737, 3606, 4835, 652, 5592, 10221, 57190, 183, 27302, 5292, 10891, 3586
GO_AMINO_ACID_TRANSMEMBRANE_TRANSPORT	0.101239	0.863062	0.408561	1.27281	10123	28	11136, 140679, 6539, 246213, 5999, 6512, 4923, 10166, 6542, 6536, 3766, 9057, 124935
GO_CELLULAR_RESPONSE_TO_ACID_CHEMICAL	0.99265	1	0.197672	0.704631	99265	114	1307, 7483, 1290, 352954, 389541, 3371, 3199, 5915, 2865, 6862, 6495, 6662, 9148, 3952, 56603, 5737, 1620, 5176, 4915, 1646, 6532, 7474, 552, 28956, 6935, 2742, 64506, 6096, 81285, 3949, 5076, 1281, 10891, 8644, 338, 2185, 1788, 5916, 1282, 8854, 27, 5734, 4602, 1278, 359
GO_CELLULAR_SENESCENCE	0.98949	1	0.177513	0.564514	98949	33	3845, 7157, 3265, 6787, 5591, 811, 3014, 1432, 7014, 5371, 25, 4976, 1021, 657, 115004, 5604, 5580, 55170, 83719, 406, 10769, 5074, 7015, 23411, 4215, 7291, 10000, 567, 11179, 25989, 9891, 3135, 10783
GO_REGULATION_OF_MEIOTIC_CELL_CYCLE	0.266387	1	0.369658	1.13448	26638	25	4487, 2827, 5139, 4882, 4880, 7474, 64848, 23236, 11105, 54361, 7272, 1618, 4488
GO_ACTIN_FILAMENT_BASED_MOVEMENT	0.97233	1	0.207925	0.711402	97233	67	6330, 3781, 487, 3764, 1824, 134, 6262, 3784, 4607, 3762, 4604, 6717, 5318, 2257, 6093, 6331, 6327, 783, 7454, 5144, 8976, 122786, 781, 3757, 84948, 4620, 57698, 3741, 23630, 3759, 9722
GO_POSITIVE_REGULATION_OF_EPITHELIAL_CELL_PROLIFERATION	0.445556	1	0.286874	1.01631	44555	104	5228, 1750, 2254, 1749, 654, 2693, 6469, 728, 4838, 406991, 2255, 650, 653, 7423, 116039, 2246, 3479, 406884, 80004, 2252, 94, 6662, 7432, 8862, 1232, 6356, 7474, 6369, 652, 10000, 5076, 51157, 3249, 6387, 3586, 7291, 284361, 6331, 7476, 1012, 3357, 572, 6431, 659, 3915, 8013, 90070
GO_OVULATION_CYCLE	0.258717	1	0.342768	1.11756	25871	41	4889, 7042, 3973, 7043, 9353, 4987, 2660, 6092, 3952, 59338, 3624, 5176, 835, 2492, 558
GO_ADULT_LOCOMOTORY_BEHAVIOR	0.269317	1	0.338679	1.10977	26931	43	127343, 84189, 6900, 3236, 4923, 2695, 3235, 2743, 8997, 3766, 2906, 4985, 6623, 4929, 2257, 2902, 6387, 3170, 1949, 1267, 26090, 2395, 5048
GO_REGULATION_OF_CELLULAR_COMPONENT_BIOGENESIS	0.9999	1	0.193736	0.73337	99990	413	25802, 9423, 27286, 8321, 26280, 2889, 1307, 395, 90952, 2693, 84189, 1236, 406996, 115704, 146206, 64284, 29103, 139065, 347902, 406991, 7471, 23433, 89848, 7043, 10563, 56848, 8814, 26751, 5341, 2047, 22871, 64422, 40, 9353, 11141, 26050, 2049, 79969, 2660, 406891, 10411, 50944, 6495, 79738, 1490, 94, 6662, 6092, 5063, 23208, 6863, 9148, 8558, 3936, 148022, 94103, 64601, 3815, 10497, 57580, 829…
GO_IRON_ION_TRANSPORT	0.878881	1	0.24235	0.751399	87888	27	534, 51310, 57348, 5818, 567, 4057, 286133, 341208, 51382, 392, 9296, 51606, 529, 3934, 527, 23545
GO_POSITIVE_REGULATION_OF_POTASSIUM_ION_TRANSPORT	0.779512	1	0.268953	0.82987	77951	26	3736, 3746, 406991, 134, 30819, 150, 3784
GO_POSITIVE_REGULATION_OF_NERVOUS_SYSTEM_DEVELOPMENT	0.699093	1	0.255361	0.953079	69909	275	221336, 9423, 392255, 27286, 8321, 10215, 2889, 3706, 429, 3975, 1002, 4761, 4897, 10371, 654, 1524, 84189, 6469, 7976, 3232, 4674, 6929, 139065, 347902, 63925, 650, 653, 8153, 257194, 2047, 2056, 4760, 22871, 60436, 40, 9362, 9353, 6014, 11141, 26050, 2049, 23025, 4821, 5915, 1268, 23440, 151, 50944, 1746, 57554, 79594, 8200, 6092, 5063, 10494, 57699, 1482, 9148, 7224, 9839, 6474, 30812, 2736, 8…
GO_CELLULAR_KETONE_METABOLIC_PROCESS	0.286097	1	0.297744	1.06764	28609	125	1584, 23590, 127, 654, 2693, 1588, 1555, 5694, 406991, 57107, 10170, 6999, 57016, 51582, 634, 650, 653, 51805, 219743, 23038, 2695, 1609, 60481, 1268, 64577, 3293, 33, 4953, 2820, 10464, 4947, 8942, 54704, 1646, 552, 883, 344, 3553, 54361, 10327, 5721, 10891, 84274, 56267, 7291, 8644, 4946, 2739, 215, 79934, 10062, 8574, 51004, 2806, 9572, 5743, 5716, 551, 2264, 8013, 23409, 5714
GO_CRANIAL_NERVE_DEVELOPMENT	0.00637994	0.200821	0.499824	1.54969	637	27	3213, 10371, 5459, 84189, 3232, 3200, 3737, 2047, 3212, 4821, 6495, 401, 84233, 104, 6299, 5076, 2737, 2048
GO_EPIDERMAL_GROWTH_FACTOR_RECEPTOR_SIGNALING_PATHWAY	0.858011	1	0.243238	0.844649	85801	80	55914, 5148, 3672, 1839, 406991, 634, 27131, 84632, 51196, 55658, 6662, 6654, 8527, 9148, 134, 4318, 150, 8874, 5149, 84313, 79651, 183, 868, 79643, 23636, 53358, 2185, 9026
GO_REGULATION_OF_IMMUNE_RESPONSE	1	1	0.177128	0.672618	100000	459	8723, 55703, 4889, 57829, 962, 2889, 3596, 7042, 8832, 926, 2357, 959, 55914, 113, 1236, 2266, 5694, 2533, 925, 153579, 930, 64332, 728, 406991, 50852, 282617, 6402, 1369, 2208, 634, 7043, 10563, 56848, 3695, 3702, 23643, 696, 80381, 84174, 51752, 5291, 27293, 116449, 59067, 146722, 3735, 3683, 27036, 56654, 6041, 931, 916, 11314, 1268, 2865, 10225, 2672, 3594, 54537, 338382, 79594, 10417, 8772, …
GO_PEPTIDE_SECRETION	0.884741	1	0.239608	0.892177	88474	260	111, 84300, 139760, 6865, 5452, 3596, 7042, 9024, 654, 2693, 959, 1236, 3651, 965, 3694, 2266, 114900, 3745, 51714, 914, 1149, 130399, 7043, 56848, 5341, 115827, 4760, 3767, 2695, 3382, 3735, 3479, 2044, 1268, 2865, 186, 10411, 1814, 9545, 1393, 9501, 1392, 64215, 23208, 23705, 2213, 3952, 134, 284297, 7432, 201475, 8862, 379, 376267, 11069, 9727, 8997, 10497, 6860, 150, 1394, 152, 6810, 6363, 52…
GO_THIOESTER_METABOLIC_PROCESS	0.0753992	0.741668	0.388153	1.26867	7539	42	6296, 348158, 55711, 6999, 116285, 60481, 54995, 137964, 201562, 7923, 10157, 8942, 197322, 8694, 54704, 25874
GO_NEGATIVE_REGULATION_OF_CELLULAR_AMIDE_METABOLIC_PROCESS	0.99547	1	0.181451	0.624869	99547	72	677, 131405, 407047, 406991, 4855, 56853, 3479, 406891, 1139, 94103, 440275, 1719, 64506, 7072, 400961, 1613, 6093, 54464, 8877, 79727
GO_LEUKOCYTE_DIFFERENTIATION	0.556594	1	0.265688	0.985516	55659	238	677, 4063, 8326, 5452, 3204, 64919, 959, 26279, 1236, 159296, 6469, 925, 930, 64332, 6929, 914, 6693, 406991, 7471, 9290, 2841, 634, 3702, 3175, 28514, 931, 916, 64343, 10272, 8320, 3594, 8772, 814, 5196, 6654, 1840, 2213, 3952, 114836, 29760, 4318, 942, 56603, 171392, 3135, 2736, 3624, 399, 3815, 3142, 57580, 112616, 50604, 1880, 3714, 6363, 56975, 2242, 51176, 558, 8737, 6935, 3606, 652, 55619,…
GO_MORPHOGENESIS_OF_EMBRYONIC_EPITHELIUM	0.274757	1	0.310112	1.08323	27475	86	79192, 8321, 11019, 7042, 9096, 131405, 3651, 6469, 7976, 5100, 4838, 2255, 58495, 653, 57167, 25902, 9355, 6862, 6495, 6662, 220, 9839, 2535, 30812, 10522, 2736, 2253, 3714, 8323, 7474, 27031, 652, 5076, 9585, 54361, 29072, 7291, 8092, 3911, 7041
GO_BONE_GROWTH	0.580864	1	0.306805	0.95124	58086	27	1303, 1293, 340706, 9350, 5915, 3952, 1294, 4880, 4148, 1292, 4488, 5916
GO_ACTIN_POLYMERIZATION_OR_DEPOLYMERIZATION	0.769182	1	0.257672	0.889326	76918	74	25802, 395, 90952, 2693, 1236, 406996, 146206, 89848, 5341, 9353, 5063, 51019, 57580, 91663, 64857, 6356, 23406, 822, 23616, 6369, 119, 3059, 6387, 29767, 2185, 9026, 6712, 7454, 8976, 10565, 28988, 64223, 585, 5217, 120
GO_PROTEIN_MODIFICATION_BY_SMALL_PROTEIN_REMOVAL	1	1	0.0701842	0.252632	100000	133	2099, 4609, 1080, 6233, 63891, 330, 79155, 7415, 10987, 7314, 5708, 7157, 6472, 672, 60, 1540, 154, 2033, 7186, 5728, 10213, 5071, 9146, 4089, 409, 4193, 55611, 3091, 7311, 11315, 5705, 5682, 4087, 8517, 4088, 7874, 23586, 8473, 5689, 387, 8678, 8239, 7528, 29997, 7189, 9097, 10445, 5702, 324, 5707, 5700, 26168, 8607, 983, 9099, 5701, 5718, 9318, 580, 83737, 7353, 8237, 83444, 8533, 10010, 6737, …
GO_TRANSLATIONAL_TERMINATION	0.98791	1	0.186146	0.612954	98791	45	64979, 9553, 55239, 78988, 26589, 54460, 55168, 51649, 5018, 64963, 51504, 84340, 124995, 54516, 122704, 9617, 92259, 6183, 29093, 9801, 65008, 65005, 64969, 54534, 54998
GO_CYTOKINETIC_PROCESS	0.602584	1	0.303017	0.939494	60258	27	10112, 54443, 1894, 9493, 29082, 92421, 4627, 9212, 387, 10015, 375, 55165, 29127, 311, 5119, 112574, 257364, 91782, 9525, 27183, 27243, 51652, 23636, 79643, 9585, 25978, 51510
GO_INTERLEUKIN_1_PRODUCTION	0.553564	1	0.303659	0.969112	55356	34	1524, 2693, 1236, 1903, 634, 566, 3479
GO_REGULATION_OF_DNA_REPAIR	0.98917	1	0.18371	0.60353	98917	44	2255, 54537, 8914, 29072, 51750, 7291, 7336, 8313, 83933, 7454, 1161, 29086, 23411, 1111, 2140
GO_LEUKOCYTE_MEDIATED_IMMUNITY	0.99901	1	0.200995	0.755699	99901	336	8723, 683, 5452, 3596, 8832, 2444, 6515, 2357, 959, 965, 51411, 3310, 925, 930, 1471, 3004, 728, 5328, 6402, 2208, 634, 56848, 1143, 9245, 84174, 53916, 6793, 79888, 51209, 566, 116449, 59067, 3683, 57826, 5611, 11001, 11314, 10225, 8635, 23526, 57554, 3594, 54537, 9545, 10417, 54509, 8772, 53917, 4125, 23705, 2213, 3952, 114836, 4318, 26, 158747, 29, 3135, 148022, 94103, 2720, 5912, 3815, 6810, …
GO_ORGANOPHOSPHATE_BIOSYNTHETIC_PROCESS	0.744683	1	0.253258	0.935122	74468	215	111, 117, 53354, 54675, 3706, 2977, 116986, 9651, 26279, 113, 9677, 5028, 3000, 196883, 10201, 107, 3973, 5330, 22845, 56848, 26751, 5341, 4923, 5291, 79888, 3735, 221395, 9362, 1609, 9060, 54947, 8871, 114971, 347734, 60481, 5298, 51196, 137964, 2984, 201562, 8526, 4881, 23682, 59338, 7923, 23533, 9519, 51477, 4882, 4879, 8867, 8942, 60490, 514, 197322, 54704, 3356, 25874, 4880, 4842, 54872, 546…
GO_PROTEIN_LOCALIZATION_TO_CELL_PERIPHERY	0.99952	1	0.179357	0.652903	99952	162	10368, 2693, 9312, 5028, 2533, 142684, 3745, 10434, 23433, 10139, 115827, 3767, 23241, 282808, 2903, 64130, 56246, 4301, 57554, 9545, 80852, 201475, 376267, 10966, 8642, 91663, 6810, 23114, 391, 51763, 10369, 51735, 83871, 25837, 11031, 6616, 5602, 5318, 2902, 22841, 2048, 10640, 6093, 51762, 1740, 3911, 10815, 55327, 3675, 27183, 783, 23513, 4323, 784, 1742, 5911, 9495, 9693, 9847, 1000, 20, 288…
GO_ORGANIC_ACID_BIOSYNTHETIC_PROCESS	0.403616	1	0.287937	1.02919	40361	119	11019, 6296, 348158, 1036, 401494, 51380, 10170, 634, 116285, 23038, 25902, 2695, 5723, 63827, 11001, 60481, 63826, 26031, 58478, 64577, 54995, 33, 201562, 220, 7923, 10464, 10993, 27165, 6718, 10157, 8942, 197322, 55256, 552, 2744, 18, 1719, 2571, 883, 344, 3992, 3553, 2686, 10327, 5009, 8644, 215, 10062, 2643, 189, 10955, 8854, 6785, 1491, 2806, 9572, 240, 5743, 551, 2264, 7360, 5730, 10675, 29…
GO_REGULATION_OF_LEUKOCYTE_MIGRATION	0.765782	1	0.255548	0.903493	76578	101	5228, 683, 3204, 1524, 1588, 1236, 3570, 728, 6693, 2841, 10563, 653, 7423, 6793, 58494, 3735, 9353, 11314, 2660, 8772, 134, 158747, 29, 6363, 5880, 3627, 3674, 7474, 391, 23236, 6369, 51157, 6387, 2185, 64805, 11035, 2833, 4323, 3576, 5734, 8976, 8995, 27202, 51561, 63940, 3673, 623, 4192, 5724, 284340, 7070, 6351, 719, 6347, 1991, 57402, 2358, 326, 3579, 613, 6376, 65125, 7422, 729230, 6346, 63…
GO_REGULATION_OF_CELLULAR_RESPONSE_TO_HEAT	1	1	0.0761905	0.250885	100000	45	3312, 3326, 3320, 3303, 9531, 9532, 7531, 2033, 2932, 4137, 2475, 6117, 5594, 472, 5595, 815, 1387, 3304, 3305, 5903, 817, 9688, 6396, 10728, 7266, 4928, 816, 573, 818, 9883, 53371, 3297, 55746, 10762, 23411, 57122, 23511, 64223, 26973, 4927, 23636, 9261, 27000, 55706, 348995
GO_NEGATIVE_REGULATION_OF_CELLULAR_PROTEIN_LOCALIZATION	0.99698	1	0.169376	0.568989	99698	55	8326, 51715, 10434, 23433, 56246, 146057, 5569, 26272, 51763, 58476, 51104, 257364, 23409, 9201, 51684, 25885, 2664, 23484, 8650, 7327, 4763, 598, 9528, 1020, 9475, 3998, 131578, 55968
GO_RESPONSE_TO_EPIDERMAL_GROWTH_FACTOR	0.99356	1	0.168722	0.536556	99356	33	677, 429, 6662, 51763, 5076, 8882, 8631, 1845, 1277, 6777, 4141, 5782, 56940, 84687, 54206, 790, 5469, 5170, 7538
GO_POSITIVE_REGULATION_OF_TRANSMEMBRANE_TRANSPORT	0.99478	1	0.19236	0.68277	99478	107	10368, 3596, 3736, 3746, 930, 113451, 406991, 23433, 51582, 487, 4923, 3767, 2695, 3479, 26291, 6262, 30819, 3784, 3627, 4842, 10369, 57158, 6717, 183, 2048, 8787, 10345, 783, 2688, 7220, 154043, 784, 8013, 90070, 781, 3757, 3306, 2259, 2147, 9847, 581, 23630, 3759, 623, 5724, 9446, 5458, 9722, 7015, 288, 7070, 4878, 6347, 208, 718, 6376, 65125, 729230, 3643, 1020, 5906, 5649
GO_POSITIVE_REGULATION_OF_CARBOHYDRATE_METABOLIC_PROCESS	0.9754	1	0.198953	0.646885	97540	40	117, 5028, 3973, 4923, 3479, 5208, 3356, 5261, 10891, 5449, 572, 2645, 23411, 5724, 8850, 208, 5465, 4142
GO_REGULATION_OF_NEUROTRANSMITTER_LEVELS	0.00779992	0.213873	0.340591	1.25124	779	193	2914, 440279, 6865, 8448, 140679, 1524, 9162, 2555, 6581, 5028, 84446, 1138, 107, 5999, 2644, 6512, 320, 1142, 22895, 6530, 11255, 60482, 1143, 4923, 3350, 8224, 1136, 22871, 2903, 64130, 6861, 2901, 23025, 1268, 41, 186, 1137, 1814, 774, 93664, 23208, 8497, 6529, 8499, 6542, 6536, 148022, 10993, 55288, 10497, 8867, 3351, 3766, 8292, 9900, 6860, 2030, 6810, 1757, 3356, 4842, 22999, 9378, 6532, 37…
GO_POSITIVE_REGULATION_OF_STRESS_ACTIVATED_PROTEIN_KINASE_SIGNALING_CASCADE	0.554194	1	0.281017	0.978743	55419	83	392255, 7042, 5871, 10371, 959, 4296, 1236, 27177, 4293, 650, 3735, 1490, 79594, 10494, 23008, 2213, 3952, 9839, 9479, 9064, 6363, 11184, 7474, 8737, 23236, 64170, 84451, 3553, 4294, 4216, 23328, 11342, 284361, 50488, 8877, 2185, 7476, 6416, 6788, 4215, 28988, 768211
GO_REGULATION_OF_CELLULAR_AMINE_METABOLIC_PROCESS	0.99935	1	0.148001	0.491697	99935	49	6870, 5694, 406991, 51582, 3350, 4953, 4947, 18, 4929, 5721, 4946, 4129, 5716, 23409, 5714, 5719, 5711, 3684, 9491, 5720, 6531
GO_EPITHELIAL_TO_MESENCHYMAL_TRANSITION	0.452375	1	0.293236	1.01523	45237	77	7042, 6910, 406991, 145258, 7043, 58495, 650, 653, 4487, 8320, 6662, 205717, 54949, 2253, 1942, 7474, 51176, 652, 4092, 182, 3553, 54361, 3249, 25937, 7291, 8092, 3170, 7041, 4488, 8313, 7049
GO_PATHWAY_RESTRICTED_SMAD_PROTEIN_PHOSPHORYLATION	0.00176998	0.116819	0.468329	1.54215	176	45	392255, 7044, 3626, 7042, 9573, 654, 651, 2662, 406890, 4838, 9210, 656, 7043, 650, 653, 2660, 94, 8200, 92, 3624, 10220, 2657, 652, 4092
GO_NEGATIVE_REGULATION_OF_MAPK_CASCADE	0.99938	1	0.165381	0.580228	99938	91	2889, 4221, 5999, 406991, 63977, 11314, 171392, 171389, 9479, 57447, 1942, 27330, 51763, 652, 3553, 200734, 55584, 2048, 23636, 26191, 10114, 55870, 5716, 154043, 6423, 1844, 5048, 2873, 10771, 11221, 10636, 27250, 51231, 5788, 4878, 5998, 55333, 5801, 5296, 11329, 655, 1845, 4763, 284996
GO_NEGATIVE_REGULATION_OF_NERVOUS_SYSTEM_DEVELOPMENT	0.711843	1	0.257395	0.938052	71184	165	25791, 9856, 23105, 9423, 10215, 429, 4761, 4009, 10371, 6496, 6469, 6900, 4168, 10660, 152330, 3199, 11023, 9355, 22871, 28514, 9353, 6014, 4821, 3196, 2672, 1746, 1814, 84894, 6662, 6092, 1840, 7224, 3475, 30812, 9289, 393, 1620, 6860, 6356, 440275, 10220, 6585, 1942, 7025, 3400, 56963, 6532, 7474, 567, 7101, 64843, 50807, 182, 5087, 3553, 11202, 3949, 1630, 2737, 8831, 1281, 1910, 2048, 3084, …
GO_CELL_DIFFERENTIATION_IN_SPINAL_CORD	0.00408996	0.167361	0.520194	1.59647	408	25	10215, 3110, 6656, 429, 3975, 6469, 7471, 10660, 3236, 4821, 401, 2736, 5081, 64211, 3226, 64843
GO_RNA_METHYLATION	0.881711	1	0.241412	0.74849	88171	27	91801, 64216, 1787, 96764, 152992, 55798, 29890, 25821, 51504, 115708, 387338, 9692, 23091, 27292, 64783, 55006, 25917, 63892
GO_REGULATION_OF_PHOSPHOLIPID_METABOLIC_PROCESS	0.398476	1	0.314141	1.04145	39847	48	116986, 1236, 113791, 930, 84174, 2321, 79888, 221395, 23682, 10451, 23533, 3815, 6363, 3356, 344, 3949, 1133, 8525, 887, 2185, 64805
GO_MICROTUBULE_BASED_PROCESS	1	1	0.167757	0.626792	100000	283	160762, 84084, 9024, 4296, 6900, 84446, 5874, 11158, 55582, 140609, 113457, 89876, 320, 2255, 4140, 9793, 25911, 64792, 53340, 54839, 283431, 79969, 146057, 9702, 84552, 256364, 27285, 27229, 92104, 10783, 11020, 9148, 161582, 1263, 10464, 55288, 81930, 22809, 23177, 8636, 1952, 4139, 2242, 4605, 23387, 6687, 90417, 51510, 27031, 127602, 11076, 4591, 6795, 25978, 5195, 347733, 50855, 23011, 10844…
GO_CALCIUM_MEDIATED_SIGNALING	0.109609	0.88992	0.324718	1.15614	10960	112	683, 2829, 4761, 1524, 1236, 4935, 50852, 51554, 84174, 5341, 566, 2915, 6546, 2903, 6014, 916, 3479, 1827, 643, 51196, 1237, 6262, 5737, 9034, 1232, 2906, 3577, 4842, 6818, 2904, 552, 56923, 933, 57158, 6717, 22859, 56704, 2902, 57190, 1910, 2494, 1760, 3084, 8877, 2185, 64805, 1234, 695, 10345, 1012, 3357, 2833, 1233, 3576, 5144, 3708, 10523, 90070
GO_SPERM_MOTILITY	0.126139	0.953294	0.404941	1.24947	12613	26	6870, 6865, 8852, 11189, 25911, 84074, 27285, 9148, 7110, 117155, 261734, 338, 6869, 55870, 109, 5232, 8911
GO_NEGATIVE_REGULATION_OF_PROTEIN_CATABOLIC_PROCESS	0.659983	1	0.272977	0.933973	65998	67	23274, 4983, 116986, 6469, 1471, 113451, 7471, 51582, 84074, 2903
GO_CELLULAR_AMINO_ACID_METABOLIC_PROCESS	0.934431	1	0.229538	0.832997	93443	153	6898, 7299, 10056, 5694, 1036, 113451, 51380, 406991, 6999, 51582, 3735, 27034, 5723, 63826, 58478, 64577, 26275, 51540, 4329, 55157, 10667, 92935, 4953, 79814, 10993, 80222, 36, 27165, 10295, 10157, 4947, 124454, 57038, 8942, 1757, 4842, 55256, 2744, 18, 4594, 2571, 883, 2937, 4482, 7915, 2572, 23564, 594, 5721, 5009, 56267, 5471, 4946, 7166, 51449, 30001, 189, 10955, 1491, 2806, 54938, 5716, 56…
GO_POSITIVE_REGULATION_OF_DNA_BINDING	0.99545	1	0.164502	0.528507	99545	36	3651, 23063, 4760, 3479, 4318, 2068, 7291, 8721, 3280, 3673, 22933, 5458, 65057, 28996, 3148, 5925
GO_SYNAPTIC_VESICLE_RECYCLING	0.724653	1	0.271481	0.887332	72465	42	4983, 5874, 6517, 22871, 6861, 1609, 23208, 8867, 9892, 284697, 273, 6620, 9373, 9066, 6093, 7476, 23513, 2259, 26052, 5338, 1759, 127833, 1056, 5864, 8943, 6857, 2580
GO_DORSAL_VENTRAL_PATTERN_FORMATION	0.117459	0.910306	0.367129	1.2117	11745	46	6656, 429, 3975, 6496, 6469, 145258, 3207, 3199, 58495, 9350, 9355, 3212, 4821, 4010, 2736, 5081, 2253
GO_AEROBIC_RESPIRATION	0.99999	1	0.108244	0.364928	99999	57	7415, 6472, 374291, 6389, 3091, 5160, 1743, 7385, 29997, 1738, 1431, 1327, 7384, 5162, 4697, 4191, 3416, 4728, 8801, 9377, 23530, 54205, 50, 81889, 89, 1355, 8803, 4967, 7388, 664, 158, 1737, 6390, 2271, 3417, 4190, 1329, 8802, 513, 1340, 4200, 7381, 1345, 80025, 3419, 6834, 2395, 1351, 9167, 113115, 48, 1350, 29796, 5018, 54949, 3421
GO_CELLULAR_RESPONSE_TO_INSULIN_STIMULUS	1	1	0.139709	0.498839	100000	117	677, 493829, 2693, 534, 340706, 23433, 634, 3645, 2888, 23038, 6517, 2865, 2660, 6654, 55023, 3952, 255738, 201475, 51763, 64506, 3553, 64397, 11031, 5791, 183, 353, 51762, 5471, 51382, 896, 2101, 57727, 9296, 51606, 6198, 2645, 5588, 9847, 5105, 7249, 23411, 5458, 8850, 529, 5140, 1176, 208, 57761, 5296, 4218, 5872, 527, 23545, 4644, 5106
GO_NEUROMUSCULAR_PROCESS_CONTROLLING_BALANCE	0.811482	1	0.261946	0.803912	81148	25	111, 5459, 50944, 10083, 220, 29, 9378, 5881, 2548, 8013, 1742, 5048, 8506, 5458, 1200, 2905, 613, 2760, 7143
GO_FOREBRAIN_DEVELOPMENT	0.169058	1	0.294631	1.09103	16905	229	5455, 4983, 10215, 6754, 6656, 429, 3975, 3361, 1749, 4009, 140679, 3736, 10371, 64919, 3746, 6496, 6751, 6469, 6900, 5454, 2018, 7471, 145258, 2255, 63925, 650, 25911, 8820, 4760, 9355, 4487, 6546, 9353, 26050, 63827, 2049, 2044, 5915, 23440, 79969, 1746, 8320, 4852, 1392, 6092, 84750, 220, 9839, 9289, 9095, 2736, 3624, 22809, 2253, 64211, 200933, 6585, 10716, 3400, 6753, 4915, 26468, 6299, 7474…
GO_CARBOHYDRATE_DERIVATIVE_METABOLIC_PROCESS	0.99741	1	0.207924	0.782742	99741	349	83850, 111, 1301, 53354, 4247, 2977, 6296, 113, 348158, 1236, 80760, 3000, 196883, 9951, 3697, 1839, 10201, 1471, 51715, 107, 57452, 64711, 23433, 80201, 55711, 6999, 57016, 56052, 22845, 5744, 56848, 5141, 9245, 650, 116285, 7423, 145173, 6517, 6480, 9060, 63827, 3479, 347734, 60481, 54995, 2538, 137964, 2984, 201562, 4881, 84750, 4125, 60489, 3952, 26007, 4351, 3696, 7923, 2820, 27087, 2720, 95…
GO_STEM_CELL_PROLIFERATION	0.0282397	0.398472	0.385996	1.31141	2823	62	677, 8326, 429, 3736, 1524, 131405, 6496, 7066, 64321, 54345, 6469, 7976, 58158, 7471, 63925, 58495, 11023
GO_NAD_METABOLIC_PROCESS	0.99945	1	0.119206	0.365842	99945	25	7157, 5315, 2597, 2023, 3939, 7167, 4907, 2821, 226, 3098, 5214, 89, 8604, 5213, 64802, 4190, 3099, 5230, 23475, 2645, 65220, 83440
GO_AMEBOIDAL_TYPE_CELL_MIGRATION	0.826152	1	0.246099	0.90338	82615	190	27286, 7042, 25960, 10371, 64321, 54345, 6469, 1839, 4838, 406991, 130399, 2255, 634, 10563, 3695, 58495, 285, 9350, 8823, 6546, 9353, 2246, 6862, 186, 2252, 2249, 94, 6662, 5063, 6863, 147372, 9839, 4318, 30812, 3815, 393, 8874, 2253, 23616, 5176, 1942, 5797, 7474, 54566, 5467, 2876, 5646, 7101, 652, 10000, 6091, 575, 51157, 57111, 183, 27302, 23328, 57381, 1910, 7291, 8092, 284361, 3911, 7041, …
GO_HEMATOPOIETIC_STEM_CELL_DIFFERENTIATION	1	1	0.0843666	0.274314	100000	40	55716, 5708, 7157, 10413, 10213, 5705, 5682, 3313, 5689, 25, 1021, 5702, 5707, 5700, 56339, 5701, 5718, 83737, 9861, 5704, 5688, 4297, 5717, 5008, 5709, 2623, 5690, 7161, 5720, 9491, 5711, 5719, 4602, 5714, 5716, 3214, 5721, 2068
GO_MONOCARBOXYLIC_ACID_METABOLIC_PROCESS	0.98356	1	0.217569	0.808036	98356	245	131, 124, 11019, 55268, 126, 6296, 127, 130, 2693, 84129, 348158, 1555, 401494, 3991, 10434, 80201, 10170, 1592, 634, 116285, 219743, 7306, 23038, 25902, 2695, 35, 10478, 1962, 1381, 63827, 3479, 11001, 60481, 1268, 63826, 26031, 64577, 1384, 54995, 59342, 1376, 137964, 33, 201562, 220, 3952, 7923, 10464, 56603, 10993, 36, 6718, 3815, 8942, 197322, 54704, 5208, 3356, 25874, 348995, 1646, 552, 546…
GO_CELLULAR_RESPONSE_TO_TOPOLOGICALLY_INCORRECT_PROTEIN	1	1	0.0851787	0.293333	100000	72	3309, 4000, 3312, 8452, 821, 10551, 7415, 10987, 3303, 7917, 9531, 7184, 7466, 2033, 5071, 10273, 5770, 10133, 811, 5295, 10399, 3313, 1639, 10013, 84447, 9217, 22872, 2137, 3304, 267, 3305, 595, 6464, 4690, 7353, 7094, 1965, 8440, 2931, 439, 57414, 9114, 23753, 4189, 9451, 37, 1649, 22926, 6734, 3297, 26608, 3068, 6347, 55161, 1200, 1047, 6048, 581, 125972, 3306, 10106, 51726, 3576, 1491, 30001
GO_DICARBOXYLIC_ACID_METABOLIC_PROCESS	0.98262	1	0.193123	0.637398	98262	46	6898, 25902, 8513, 160428, 27165, 8942, 197322, 2744, 1719, 2571, 7915, 2572, 56267, 2806, 56954, 92259, 10840, 6470, 5105, 23475, 159, 4200, 445, 8802, 4190, 3417, 2271, 9380, 4522, 6390, 8659, 7054, 4942, 9971, 4967, 8803, 8604, 47
GO_REGULATION_OF_MEMBRANE_POTENTIAL	0.00849992	0.217985	0.331561	1.2294	849	236	6330, 2897, 2900, 610, 8001, 8326, 81832, 3777, 131096, 4897, 60598, 3736, 3746, 9162, 285242, 2555, 51305, 3781, 27133, 3775, 1128, 3745, 1138, 5999, 1142, 2562, 6334, 2894, 1143, 785, 2898, 3737, 54899, 2559, 4923, 55879, 3767, 56853, 10089, 2915, 1136, 22871, 3764, 6546, 2903, 10242, 40, 2561, 2901, 1268, 41, 2557, 50944, 1137, 79594, 774, 1824, 2554, 2556, 83795, 79845, 6863, 1139, 7224, 134,…
GO_MULTICELLULAR_ORGANISMAL_RESPONSE_TO_STRESS	0.158848	1	0.354497	1.17524	15884	48	9856, 117, 4761, 6530, 2898, 3350, 41, 774, 1392, 6863, 84918, 10522, 1620, 4842, 153, 56923, 7101, 4887, 4929, 1621, 57190, 1910, 57679, 1803, 2643, 6869
GO_NEGATIVE_REGULATION_OF_SMALL_GTPASE_MEDIATED_SIGNAL_TRANSDUCTION	0.922891	1	0.225947	0.703901	92289	28	2889, 7042, 5922, 9353, 64926, 23616, 8831, 2048, 23636, 3675, 27, 10617, 7126, 253980, 3925, 4763, 9927, 2909, 5921, 10252, 4233
GO_REGULATION_OF_GROWTH	0.99442	1	0.212357	0.797147	99442	321	29842, 2254, 23105, 147040, 81621, 9423, 343472, 7042, 1002, 4009, 4897, 10371, 2693, 64321, 6910, 7490, 5454, 1839, 10201, 5999, 6665, 5617, 634, 56848, 8153, 55777, 56981, 4487, 28514, 9362, 9353, 3479, 23025, 10481, 2660, 186, 6495, 1814, 3487, 79594, 3485, 2690, 94, 8200, 51196, 137964, 2786, 4881, 57699, 1482, 3952, 2627, 7224, 3475, 9166, 3624, 54556, 4879, 3142, 393, 8292, 6860, 2253, 8455…
GO_MACROAUTOPHAGY	1	1	0.157468	0.574781	100000	170	23274, 534, 51715, 643246, 389541, 11040, 23241, 27131, 64422, 55062, 57231, 84749, 56270, 201475, 83452, 64601, 65082, 28956, 23192, 5899, 84313, 25978, 9373, 137492, 11152, 79720, 51028, 140735, 79643, 51652, 27243, 140775, 7405, 4077, 27183, 9525, 58476, 83933, 11267, 51382, 93343, 11178, 90070, 81876, 64223, 5305, 401505, 83734, 51606, 665, 8408, 3791, 8851, 6048, 7249, 23367, 51534, 23411, 3…
GO_MEMBRANE_DOCKING	0.99598	1	0.189793	0.674937	99598	110	26276, 83850, 440279, 10244, 3745, 9793, 5341, 115827, 23025, 146057, 9702, 9545, 201475, 376267, 9814, 65082, 10497, 6810, 8636, 10228, 11311, 5899, 261734, 54536, 6616, 8541, 8675, 10640, 6093, 51762, 10806, 5116, 57787, 54806, 84131, 8677, 55559, 4867, 9409
GO_GLUTAMINE_FAMILY_AMINO_ACID_METABOLIC_PROCESS	0.832022	1	0.254294	0.802535	83202	31	6898, 406991, 79814, 27165, 4842, 2744, 2571, 7915, 2572, 23564, 5009, 5471, 2806, 56954, 23409
GO_RESPONSE_TO_INORGANIC_SUBSTANCE	0.97105	1	0.22369	0.834078	97105	269	1584, 3777, 6898, 429, 4761, 3736, 3746, 654, 113, 1236, 3651, 6469, 2266, 57586, 107, 406991, 2695, 22871, 6546, 10242, 9362, 6861, 406884, 10272, 1393, 3485, 10494, 57699, 23208, 6529, 4318, 26, 59338, 84918, 15, 6262, 3756, 1261, 30819, 3815, 6261, 6860, 6363, 5176, 4353, 7781, 846, 7474, 552, 9973, 11179, 2876, 18, 558, 8737, 567, 64924, 8914, 2742, 1719, 10369, 2937, 3778, 10768, 6620, 10516…
GO_REGULATION_OF_VESICLE_MEDIATED_TRANSPORT	0.96043	1	0.227386	0.85058	96043	292	8723, 4983, 55647, 2889, 3596, 8448, 8832, 9024, 9162, 5028, 60561, 84446, 5874, 2266, 3745, 1138, 57586, 107, 320, 10434, 1142, 634, 56848, 2619, 53916, 5291, 115827, 566, 124912, 146722, 6517, 22871, 64422, 28514, 6014, 11141, 6861, 1609, 2901, 11314, 1268, 51479, 1137, 1814, 9545, 9501, 93664, 23208, 8499, 2213, 255738, 29, 201475, 8862, 83452, 376267, 64601, 11069, 10497, 3351, 9479, 6860, 15…
GO_REGULATION_OF_SODIUM_ION_TRANSPORT	0.99573	1	0.174164	0.584029	99573	54	6330, 81832, 6546, 1814, 1482, 255738, 4842, 10768, 5318, 2257, 1760, 23072, 6331, 6327, 7402, 154043, 1272, 53826
GO_POSITIVE_REGULATION_OF_TUMOR_NECROSIS_FACTOR_SUPERFAMILY_CYTOKINE_PRODUCTION	0.430886	1	0.315519	1.02872	43088	41	114900, 914, 6693, 23643, 566, 10417, 8772, 5196, 3952, 942, 148022, 6363, 7474, 8737, 64170
GO_ORGANIC_ACID_TRANSPORT	0.102939	0.86891	0.324834	1.15923	10293	116	4889, 11136, 6754, 140679, 26279, 6539, 246213, 5999, 6540, 6512, 320, 2917, 11255, 634, 4923, 94097, 10478, 11001, 186, 1814, 1376, 10166, 8497, 6529, 8499, 3952, 134, 6542, 6536, 7223, 27165, 10497, 3766, 9900, 6860, 25874, 5020, 22999, 846, 9057, 4915, 552, 56923, 5467, 2744, 18, 124935, 5320, 3553, 2912, 6616, 8541, 8648, 183
GO_FOREBRAIN_GENERATION_OF_NEURONS	0.0107199	0.24237	0.440137	1.43858	1071	42	6656, 429, 1749, 10371, 64919, 9353, 23440, 1746, 6092, 3624, 22809, 2253, 64211, 10716, 26468, 6299, 7474, 51176, 567, 7101, 431707, 6091, 1436, 2737
GO_PANCREAS_DEVELOPMENT	0.0298097	0.417744	0.400241	1.33241	2980	50	9480, 3110, 654, 579, 3651, 6469, 3570, 4221, 51714, 2255, 653, 4760, 2695, 3175, 28514, 4821, 5078, 6662, 2627, 10220, 7474, 27031, 652
GO_LEUKOCYTE_CHEMOTAXIS	0.474835	1	0.282355	1.00589	47483	113	5228, 683, 7042, 1588, 1236, 3570, 1441, 3672, 728, 27177, 2841, 10563, 2321, 7423, 566, 3735, 9353, 2660, 6355, 643, 2921, 5196, 6362, 414062, 6349, 158747, 10451, 3815, 57580, 6356, 1880, 6363, 5880, 6558, 3627, 3577, 7474, 5197, 6369, 3553, 6374, 2920, 51157, 1269, 1910, 6387, 3586
GO_MITOCHONDRIAL_TRANSMEMBRANE_TRANSPORT	0.99908	1	0.139926	0.448136	99908	35	29103, 1376, 10166, 514, 25874, 10367, 221154, 55013, 521, 9551, 63933, 84277, 5664, 513, 1329, 1374, 1537, 522, 6576, 80273, 131474, 10476, 8604
GO_REGULATION_OF_SYNAPSE_STRUCTURE_OR_ACTIVITY	0.373496	1	0.288665	1.03707	37349	129	25791, 9423, 27286, 8321, 8326, 26280, 3706, 4761, 115703, 4897, 2693, 84189, 246213, 1006, 5100, 64284, 139065, 347902, 2047, 3587, 22871, 40, 11141, 26050, 2049, 6495, 6092, 5063, 9148, 2213, 8997, 8292, 6585, 1942, 5818, 5020, 4915, 9378, 2904, 7474, 25978, 11202, 575, 3059, 22859, 9746, 8831, 2902, 2048, 1760, 3586
GO_REGULATION_OF_TOLL_LIKE_RECEPTOR_SIGNALING_PATHWAY	0.107739	0.881735	0.400454	1.25862	10773	30	23643, 27293, 146722, 11314, 2672, 338382, 58509, 54726, 148022, 171389, 4057, 26191, 10062, 9572
GO_REGULATION_OF_FATTY_ACID_METABOLIC_PROCESS	0.552344	1	0.2967	0.972212	55234	43	2693, 634, 219743, 23038, 2695, 60481, 1268, 33, 10464, 54704, 552, 344, 3553, 10891, 7291, 215, 10062, 5743, 551, 8013, 23409, 2171, 80025, 23411, 208, 5465, 57761
GO_RESPONSE_TO_METAL_ION	0.826262	1	0.24632	0.900501	82626	175	1584, 3777, 6898, 429, 4761, 3736, 3746, 654, 113, 3651, 6469, 2266, 57586, 107, 22871, 10242, 9362, 6861, 10272, 1393, 3485, 57699, 23208, 6529, 4318, 26, 15, 6262, 3756, 1261, 30819, 3815, 6261, 6860, 5176, 7781, 846, 7474, 18, 567, 64924, 2742, 10369, 2937, 3778, 10768, 6620, 84258, 48, 144402, 387758, 9066, 10891, 2021, 5009, 1740, 8644, 6331, 2185, 4129, 1788, 2235, 7220, 5743, 572
GO_CELL_SUBSTRATE_ADHESION	0.776562	1	0.251407	0.918248	77656	172	8515, 683, 9480, 50509, 1307, 395, 3204, 8910, 1236, 340706, 22798, 3694, 2266, 3232, 3672, 4221, 6614, 5328, 7471, 3695, 2047, 285, 5291, 3175, 3683, 916, 2049, 10225, 3679, 1490, 94, 8516, 4811, 8499, 57580, 91663, 8874, 10420, 7450, 5880, 57348, 29984, 1942, 56672, 1295, 3674, 5467, 558, 4887, 1896, 182, 10516, 83706, 54361, 1281, 1613, 6093, 50488, 3911, 57662, 7041, 5310, 2185, 375567, 3675,…
GO_NEGATIVE_REGULATION_OF_DEVELOPMENTAL_GROWTH	0.762442	1	0.263311	0.872937	76244	48	23105, 9423, 10371, 6910, 5999, 2660, 3475, 393, 153, 6532, 7474, 8737, 652, 1630, 55558, 5600, 4211, 6049, 2045, 2395, 6788, 6423, 11221, 4133, 8851
GO_NEGATIVE_REGULATION_OF_INTRACELLULAR_SIGNAL_TRANSDUCTION	1	1	0.161691	0.60087	100000	248	6754, 2889, 7042, 55914, 113791, 3651, 8444, 352954, 4221, 5922, 5999, 406991, 63977, 4140, 84174, 5341, 407041, 2056, 9353, 4987, 2907, 11314, 56246, 2660, 1827, 1814, 79594, 26007, 4318, 5139, 59338, 171392, 3135, 399, 171389, 9479, 64926, 8780, 57447, 91663, 23616, 1942, 27330, 2876, 51763, 8737, 933, 652, 4887, 3553, 6717, 200734, 8831, 55584, 2048, 6387, 7291, 23636, 26191, 6397, 3675, 10114…
GO_ORGANIC_HYDROXY_COMPOUND_TRANSPORT	0.0206398	0.32815	0.354743	1.26304	2063	112	6721, 654, 2693, 6581, 1588, 5028, 6469, 3745, 57586, 6530, 11255, 634, 3737, 57614, 3350, 6861, 1268, 2865, 151, 186, 114897, 1137, 1814, 1392, 11188, 23208, 6863, 3952, 7432, 255738, 3351, 6860, 150, 1394, 152, 3356, 5020, 4842, 7110, 6532, 18, 6623, 4887, 344, 84258, 336, 3949, 1133, 8648, 183, 9066, 6387, 6570, 338, 4129, 64805, 10062, 27183, 9525
GO_REGULATION_OF_ACTIN_FILAMENT_BASED_PROCESS	0.925011	1	0.232378	0.848967	92501	173	683, 25802, 395, 171177, 90952, 1236, 406996, 146206, 5999, 406991, 23433, 390, 89848, 7043, 487, 5341, 8153, 27289, 9353, 2044, 10411, 50944, 1490, 54509, 1824, 5063, 6863, 8558, 134, 6262, 57580, 91663, 64857, 6356, 4607, 23406, 5880, 2242, 822, 23616, 29984, 55160, 391, 51763, 22836, 6369, 119, 1436, 6717, 3059, 5318, 389, 54361, 27302, 57381, 6387, 29767, 1613, 6093, 6331, 2185, 9026, 6712, 5…
GO_WOUND_HEALING	0.99645	1	0.206291	0.769439	99645	271	493829, 8326, 7042, 9162, 959, 7980, 5028, 6469, 2266, 146206, 1839, 51156, 6665, 5328, 140628, 3371, 2255, 634, 7043, 4855, 3047, 5341, 5291, 1816, 51206, 607, 2157, 1609, 9060, 3479, 151, 2660, 114897, 94, 5196, 9630, 8526, 84750, 8527, 23208, 2627, 3475, 10451, 23533, 171389, 5081, 5912, 1289, 150, 152, 4638, 7450, 2162, 710, 8323, 3674, 7006, 7474, 54566, 5467, 2876, 18, 558, 160851, 5197, 11…
GO_RESPONSE_TO_NERVE_GROWTH_FACTOR	0.99661	1	0.15626	0.495122	99661	32	2889, 3746, 6863, 4915, 23527, 57498, 9693, 9101, 5906, 627, 11075, 1385, 6132, 1869, 4916, 11021, 5170, 6456
GO_NUCLEOBASE_CONTAINING_SMALL_MOLECULE_METABOLIC_PROCESS	0.9866	1	0.214536	0.793468	98660	223	111, 53354, 2977, 6296, 113, 348158, 3000, 196883, 10201, 51715, 107, 23433, 80201, 55711, 6999, 5744, 56848, 5141, 116285, 25902, 3735, 9060, 3479, 347734, 60481, 54995, 4329, 137964, 2984, 201562, 4881, 60489, 4351, 7923, 9519, 4882, 4879, 10157, 53343, 8942, 60490, 514, 197322, 79873, 8694, 54704, 5208, 3356, 25874, 348995, 4880, 4842, 6818, 2876, 55706, 4598, 25830, 128240, 4245, 25961, 229, …
GO_REGULATION_OF_CYTOKINE_PRODUCTION_INVOLVED_IN_IMMUNE_RESPONSE	0.416146	1	0.316918	1.03584	41614	42	7042, 7043, 116449, 3735, 2865, 10225, 10417, 3135, 148022, 79004, 7474, 567, 3606, 4092, 3553, 336
GO_POSITIVE_REGULATION_OF_LEUKOCYTE_PROLIFERATION	0.00816992	0.217086	0.413783	1.40167	816	60	683, 57829, 3596, 959, 6469, 406991, 2255, 63925, 80381, 2056, 59067, 916, 3479, 3594, 3485, 8772, 6863, 3952, 942, 10451, 148022, 51293, 64926, 1880, 6363, 3606, 10673, 3553, 30835, 4179, 8744
GO_PHOSPHOLIPID_BIOSYNTHETIC_PROCESS	0.557384	1	0.278817	0.978209	55738	91	54675, 116986, 26279, 22845, 56848, 26751, 5291, 79888, 221395, 9362, 1609, 54947, 8871, 114971, 5298, 137964, 8526, 23682, 59338, 23533, 51477, 8867, 3356, 54872, 5467, 51763, 248, 57515, 51205, 4598, 56910, 10162, 3992, 5320, 1606, 336, 54545, 8525, 1040, 56895
GO_POSITIVE_REGULATION_OF_HYDROLASE_ACTIVITY	0.97002	1	0.22662	0.854565	97002	366	23161, 57139, 117, 4983, 84253, 8698, 2889, 115703, 395, 116986, 9170, 1944, 1236, 55531, 115704, 3672, 553, 5922, 29103, 5999, 728, 4838, 406991, 130399, 9290, 2255, 115727, 5330, 398, 10563, 3702, 83874, 650, 5341, 2321, 83478, 79735, 23158, 3735, 4437, 2903, 26230, 25780, 11314, 186, 6355, 4301, 27352, 394, 10411, 23526, 54453, 1490, 79594, 2779, 8772, 6654, 57514, 6362, 7294, 64215, 51306, 84…
GO_CELLULAR_MONOVALENT_INORGANIC_CATION_HOMEOSTASIS	0.810942	1	0.255269	0.840566	81094	45	55647, 534, 6508, 6546, 186, 23682, 65082, 9777, 552, 9498, 3778, 183, 653519, 154881, 51382, 551, 596, 23312, 9296, 51606, 3759, 529, 54734, 527, 23545
GO_CYTOKINE_PRODUCTION	0.96065	1	0.228199	0.856712	96065	322	55703, 4063, 3596, 9508, 23220, 7042, 8832, 1524, 2693, 959, 55914, 113, 1236, 965, 3570, 3694, 114900, 914, 728, 6693, 4838, 27177, 1149, 1903, 406991, 2841, 634, 7043, 56848, 3702, 23643, 80381, 566, 116449, 59067, 3735, 51191, 28514, 84632, 916, 3479, 4094, 2865, 64343, 10225, 186, 8320, 3594, 338382, 79594, 10417, 8772, 5196, 51728, 7294, 23208, 23705, 2213, 3952, 1139, 2627, 147372, 26007, 1…
GO_TOLL_LIKE_RECEPTOR_SIGNALING_PATHWAY	0.9808	1	0.202439	0.697147	98080	72	2266, 23643, 27293, 146722, 11314, 2672, 338382, 8772, 58509, 54726, 148022, 171389, 8737, 4057, 22841, 7867, 9261, 338, 26191, 10062, 695, 9572, 3665, 2243, 23118, 3654, 79931, 10695, 3684, 1147, 57402, 7301, 3551
GO_POSITIVE_REGULATION_OF_INTRACELLULAR_TRANSPORT	1	1	0.14429	0.515195	100000	117	6721, 8723, 3596, 6469, 1128, 3745, 487, 56848, 11052, 10411, 3952, 1263, 4947, 5880, 55051, 9777, 23209, 3553, 23011, 3059, 2737, 9585, 100507537, 55696, 4946, 5116, 5743, 8536, 285966, 784, 6608, 8882, 4133, 25930, 9847, 8851, 288, 4878, 3684, 208, 5296, 8934, 58480, 10055, 10541, 6812, 1020, 22994
GO_FOREBRAIN_CELL_MIGRATION	0.586164	1	0.292513	0.956076	58616	42	5455, 10371, 6900, 5454, 2018, 9353, 84750, 9289, 200933, 26468, 558, 7101, 6091, 2737, 6387, 3084, 64805
GO_POSITIVE_REGULATION_OF_ENDOTHELIAL_CELL_MIGRATION	0.860101	1	0.244647	0.811062	86010	48	27286, 25960, 406991, 8823, 2246, 147372, 7474, 652, 10000, 51157, 183, 23328, 57381, 284361, 2185, 7476, 5743, 659, 4215, 6678, 3791, 23411, 388, 3690, 4846, 10769
GO_REGULATION_OF_MONONUCLEAR_CELL_MIGRATION	0.712373	1	0.284633	0.873537	71237	25	728, 653, 3735, 9353, 2660, 158747, 3627, 23236, 6387, 4192, 284340, 719, 57402, 2358, 729230, 6346, 196527
GO_NEGATIVE_REGULATION_OF_RESPONSE_TO_BIOTIC_STIMULUS	0.97644	1	0.199731	0.657688	97644	45	406991, 634, 10225, 79594, 26007, 58509, 3135, 8780, 710, 4057, 10221, 6397, 10062, 23513, 90070, 55666, 23170, 11221, 387837, 22933, 100507436, 7301, 103, 7376, 79671, 6895, 7128, 5495, 6223
GO_MICROTUBULE_CYTOSKELETON_ORGANIZATION	1	1	0.157205	0.580719	100000	217	160762, 84084, 9024, 6900, 84446, 140609, 2255, 4140, 9793, 54839, 283431, 79969, 146057, 9702, 84552, 256364, 27285, 27229, 10783, 9148, 161582, 1263, 10464, 81930, 22809, 23177, 4139, 2242, 4605, 23387, 90417, 51510, 11076, 4591, 6795, 25978, 5195, 347733, 50855, 10844, 151648, 29072, 7272, 23636, 57662, 10579, 5310, 51652, 27243, 10806, 114791, 7405, 5116, 54919, 57787, 9525, 10345, 26973, 546…
GO_REGULATION_OF_CELL_CYCLE_G2_M_PHASE_TRANSITION	1	1	0.120651	0.427432	100000	104	60561, 27133, 8444, 84446, 5694, 406991, 9793, 3364, 9702, 5569, 9814, 22809, 8636, 5087, 5721, 10806, 5116, 27183, 9525, 84131, 5716, 55559, 5714, 5048, 3306, 29086, 5719, 1111, 5711, 9344, 55722, 9491, 2273, 5720, 55835, 11064, 22994, 5690, 10733, 10540, 9555, 121441, 5709, 9738, 5717, 10382, 55031
GO_PIGMENTATION	0.376596	1	0.323591	1.05503	37659	41	26276, 434, 7299, 5874, 64284, 4935, 7306, 9839, 23682, 65082, 3815, 8455, 51176, 1896, 81285, 79090, 2737, 1910, 84079, 5873, 596, 5443, 585, 6678
GO_POSITIVE_REGULATION_OF_PROTEIN_LOCALIZATION_TO_CELL_PERIPHERY	0.9888	1	0.177901	0.561444	98880	31	3767, 6810, 391, 10369, 22841, 2048, 3675
GO_B_CELL_MEDIATED_IMMUNITY	0.627824	1	0.290982	0.931921	62782	35	5452, 959, 930, 2208, 9245, 84174, 54537, 2213, 3135, 710
GO_AORTA_DEVELOPMENT	0.678423	1	0.289177	0.896584	67842	27	4016, 7042, 6495, 94, 6092, 3952, 4638, 2253, 6091, 182, 1281
GO_SPECIFICATION_OF_SYMMETRY	0.0780492	0.748121	0.375906	1.24885	7804	49	579, 64321, 54345, 6469, 4838, 10660, 2255, 58495, 25911, 9350, 28514, 6862, 8320, 1482, 161582, 92, 2253, 10716, 7474, 27031, 652
GO_PROTEIN_LOCALIZATION_TO_ENDOPLASMIC_RETICULUM	0.99999	1	0.115782	0.39718	99999	69	6234, 6159, 11224, 6193, 2901, 6262, 6222, 81573, 6207, 6128, 6157, 23471, 6170, 55973, 6229, 6727, 10945, 6202, 6152, 22930, 6734, 10952, 25873, 6201, 6132, 6155, 6217, 6224, 6147, 6223, 6158, 6130, 6218, 8733, 6191, 10890, 6146, 6129, 439, 6169
GO_LIPID_HOMEOSTASIS	0.887391	1	0.237785	0.802968	88739	58	6721, 6296, 53345, 116285, 2695, 2538, 134, 8228, 255738, 94103, 8694, 9970, 3606, 344, 336, 3949, 2494, 51099, 338, 215, 10062, 6095, 9572, 57048, 2264, 7851, 23411, 1645, 338328, 20, 9969, 29099
GO_CELLULAR_RESPIRATION	1	1	0.116726	0.417222	100000	119	4694, 10975, 29103, 4708, 6391, 4712, 3421, 2820, 54949, 5018, 114789, 29796, 126328, 1350, 2110, 7915, 48, 4710, 4696, 4707, 4713, 10891, 113115, 9167, 55847, 1351, 84273, 8013, 2395, 4700, 4705, 6834, 4711, 3419, 80025, 1345, 7386, 4714, 4715, 7381, 4718, 27089, 4200, 63976, 1340, 513, 54539, 8802, 2109, 4709, 1329, 4190, 4724, 3417, 4706, 2271, 4716, 1537, 6390, 55967, 1737, 158, 51079, 664, 7…
GO_B_CELL_DIFFERENTIATION	0.161238	1	0.347968	1.16685	16123	54	677, 8326, 5452, 959, 159296, 930, 6929, 3175, 28514, 931, 2213, 29760, 3624, 3815, 112616, 1880, 55619, 3586, 3451, 5449, 2185, 695, 572, 4323, 3444, 596, 1316, 96459
GO_NEURAL_PRECURSOR_CELL_PROLIFERATION	0.00388996	0.167361	0.396834	1.38615	388	86	5455, 8326, 2889, 429, 3975, 3736, 1524, 131405, 6496, 6469, 7976, 5454, 2018, 58158, 728, 7471, 63925, 2047, 11023, 9355, 23440, 9839, 58155, 9289, 2736, 22809, 5803, 2253, 64211, 8323, 3400, 6532, 57650, 7474, 51176, 7101
GO_NUCLEAR_TRANSPORT	1	1	0.109279	0.400388	100000	183	92335, 2254, 6496, 3839, 6469, 51715, 79833, 6607, 6606, 127933, 51808, 5514, 4760, 11052, 186, 10411, 5569, 3952, 84946, 9147, 348995, 55051, 55706, 23381, 652, 29890, 10768, 3553, 3059, 2737, 183, 55696, 29072, 868, 8487, 23636, 5310, 4927, 5743, 80145, 8536, 6431, 6429, 6608, 8882, 23633, 8683, 3267, 51684, 8498, 10636, 11214, 23511, 57122, 7249, 8563, 7307, 8106, 10762, 22794, 51692, 9295, 55…
GO_PEPTIDE_METABOLIC_PROCESS	1	1	0.132469	0.499249	100000	360	677, 25974, 220064, 8665, 84300, 64979, 165, 6234, 343472, 64410, 9553, 55239, 131405, 10056, 407047, 6159, 27303, 11224, 51714, 406991, 78988, 1369, 4855, 127933, 51752, 54952, 56853, 2915, 4285, 3735, 6193, 3479, 23025, 5611, 406891, 26046, 55157, 10667, 92935, 64215, 66037, 26589, 6447, 9148, 1139, 9147, 80222, 123263, 124454, 54460, 57038, 55168, 7064, 440275, 51649, 5018, 25983, 55748, 1942,…
GO_NEGATIVE_REGULATION_OF_CELL_SUBSTRATE_ADHESION	0.734423	1	0.27595	0.867307	73442	30	395, 3204, 4221, 7471, 285, 94
GO_REGULATION_OF_EPITHELIAL_CELL_DIFFERENTIATION	0.778022	1	0.25637	0.88388	77802	73	677, 3596, 429, 3975, 9573, 3204, 654, 4838, 1903, 406991, 634, 4855, 58495, 28514, 94, 6662, 9839, 4318, 50604, 9294, 6935, 652, 182, 3553, 5076, 25937, 6093, 81537, 4488, 54806, 572, 6431, 6608, 55506, 7849, 3280, 1594, 8202, 9575
GO_ENDOTHELIAL_CELL_MIGRATION	0.856971	1	0.243103	0.860064	85697	102	27286, 25960, 54345, 406991, 634, 10563, 285, 8823, 9353, 2246, 186, 2249, 94, 147372, 23616, 5176, 1942, 5797, 7474, 2876, 5646, 7101, 652, 10000, 6091, 575, 51157, 183, 27302, 23328, 57381, 284361, 7041, 1803, 2185, 7476, 1012, 5743, 6915, 659, 4215
GO_ORGANIC_HYDROXY_COMPOUND_CATABOLIC_PROCESS	0.0542895	0.627549	0.417616	1.32807	5428	33	222, 131, 127, 57016, 55586, 4923, 55809, 8871, 26007, 2820, 6718, 8867, 6818, 51763, 8578, 1621, 6817, 4128, 8644, 4129, 1591
GO_GLYCEROLIPID_METABOLIC_PROCESS	0.503535	1	0.276491	0.997468	50353	138	11057, 54675, 116986, 9651, 9162, 26279, 159296, 3991, 26751, 84174, 5341, 5291, 79888, 9362, 1609, 54947, 8871, 114971, 26291, 8513, 57110, 2538, 5298, 51196, 137964, 8526, 8527, 123745, 8228, 23682, 59338, 255738, 23533, 8867, 8694, 79153, 3356, 54872, 2876, 160851, 51763, 248, 23236, 57515, 51205, 56910, 10162, 344, 5320, 1606, 7915, 1436, 336, 3949, 54545, 1133, 8525
GO_CELL_ACTIVATION_INVOLVED_IN_IMMUNE_RESPONSE	0.99682	1	0.208396	0.782606	99682	325	8723, 683, 4063, 3596, 8832, 2444, 6515, 2357, 959, 159296, 965, 51411, 3310, 930, 1471, 64332, 728, 6693, 5328, 406991, 6402, 634, 54518, 56848, 1143, 53916, 6793, 79888, 51209, 566, 3735, 3683, 28514, 57826, 5611, 11001, 11314, 8635, 23526, 8320, 57554, 3594, 54537, 9545, 54509, 53917, 4125, 2213, 114836, 4318, 26, 942, 158747, 3936, 29, 148022, 94103, 2720, 5912, 3815, 3142, 6810, 440275, 1880…
GO_VENTRAL_SPINAL_CORD_DEVELOPMENT	0.0270797	0.384758	0.466757	1.43247	2707	25	10215, 3110, 6656, 429, 3975, 6469, 10660, 3236, 4821, 401, 2736, 7436, 3226, 64843, 2737
GO_REGULATION_OF_CIRCADIAN_RHYTHM	0.99989	1	0.149174	0.51856	99989	81	107, 8863, 3737, 22871, 4987, 1814, 8553, 1392, 94233, 134, 26224, 8914, 4887, 6096, 5602, 1437, 10891, 10062, 6097, 6095, 9572
GO_ANION_TRANSPORT	0.00469995	0.170381	0.346884	1.27401	469	192	55113, 54102, 10559, 4889, 116085, 11136, 8001, 6754, 140679, 2555, 26279, 6539, 83546, 246213, 5999, 6540, 6512, 320, 1185, 6508, 2917, 2562, 11255, 634, 2559, 4923, 55879, 2915, 57468, 94097, 2561, 10478, 57198, 347734, 11001, 186, 2557, 1814, 1376, 2538, 2554, 2556, 10166, 8497, 6529, 8499, 3952, 134, 6542, 6536, 2743, 2569, 7223, 27165, 10497, 2542, 3766, 9900, 6860, 57348, 6558, 114789, 2587…
GO_CELL_CELL_ADHESION	0.178228	1	0.283157	1.07036	17822	395	677, 4359, 56138, 57829, 9423, 27286, 2889, 1307, 7042, 1002, 8832, 7180, 4897, 90952, 128434, 3681, 654, 1524, 959, 26279, 1236, 1007, 965, 6469, 6900, 1006, 2266, 5100, 6614, 64332, 914, 406890, 6693, 4838, 10205, 140628, 347902, 51294, 406991, 7471, 6402, 152330, 22854, 634, 10563, 57526, 3695, 650, 5101, 653, 80381, 5341, 257194, 6793, 5291, 2056, 10332, 58494, 59067, 56121, 22871, 3683, 921,…
GO_POSITIVE_REGULATION_OF_RELEASE_OF_SEQUESTERED_CALCIUM_ION_INTO_CYTOSOL	0.9731	1	0.196285	0.614281	97310	29	3596, 930, 4923, 3627, 57158, 6717, 10345, 7220, 90070, 2147, 581, 623, 9446, 7070
GO_CHROMATIN_ASSEMBLY_OR_DISASSEMBLY	0.99446	1	0.184455	0.635941	99446	73	4674, 146059, 128312, 4675, 64105, 54107, 1060, 6662, 79019, 8369, 23270, 10664, 92815, 8348, 8208, 85236, 55723, 4678, 25842, 8341, 7290, 55355, 8342, 8970, 1107, 55506, 55320, 1058, 8289, 255626, 10036, 3148, 22893, 3007, 4676, 26155, 8340, 10541, 9733, 6594, 3020, 9555, 8520
GO_REGULATION_OF_NITRIC_OXIDE_SYNTHASE_ACTIVITY	0.351896	1	0.336916	1.07144	35189	33	10434, 2208, 1268, 186, 3952, 92, 4883, 1719, 3553, 1269, 23564, 2185, 2643, 3357, 8976
GO_REGULATION_OF_LIPID_BIOSYNTHETIC_PROCESS	0.427316	1	0.292734	1.02347	42731	87	6721, 116986, 654, 634, 56848, 650, 653, 79888, 23038, 2695, 221395, 1609, 2246, 60481, 2672, 33, 3952, 23682, 10464, 94103, 3356, 427, 552, 4047, 4598, 344, 3553, 3949, 50846, 54361, 10891, 8644, 338, 215, 8877, 10062, 9572, 3357, 5743, 4801, 551, 2264, 23409
GO_RESPONSE_TO_XENOBIOTIC_STIMULUS	0.457495	1	0.279391	1.0108	45749	145	6870, 2693, 348158, 1555, 314, 1036, 5999, 51380, 1592, 6999, 116285, 2056, 1816, 6546, 2903, 26050, 1268, 2660, 41, 186, 63826, 1814, 1393, 2690, 8772, 1392, 1787, 6863, 6529, 22977, 26, 56603, 6262, 3351, 6261, 8682, 5176, 3356, 5020, 6818, 114907, 2876, 18, 2937, 4835, 4929, 1621, 1269, 2902, 387758, 57190, 54577, 218, 10891, 6817, 8787, 2185, 1788, 8574, 2235, 6097, 6095, 2806
GO_POSITIVE_REGULATION_OF_RESPONSE_TO_EXTERNAL_STIMULUS	1	1	0.168963	0.633299	100000	308	8723, 55703, 5228, 4889, 654, 2693, 55914, 1236, 3570, 2266, 5694, 64332, 728, 406991, 2255, 10563, 23643, 7423, 27293, 8823, 566, 116449, 59067, 146722, 3735, 9353, 11314, 1268, 2865, 2660, 2672, 4852, 338382, 8772, 5650, 5063, 7294, 6863, 23705, 26007, 114836, 58509, 158747, 54726, 3135, 148022, 171389, 10497, 8780, 6810, 6363, 5880, 3627, 846, 7474, 8737, 3606, 3384, 6369, 64170, 4057, 9180, 3…
GO_AGING	0.99838	1	0.191329	0.698378	99838	170	29842, 8932, 4889, 6870, 140679, 3651, 5028, 406991, 7471, 7043, 2056, 2915, 10804, 1268, 63826, 1490, 3485, 10783, 3952, 3135, 26272, 9891, 8942, 6356, 710, 6558, 5176, 3356, 4353, 25989, 835, 11179, 18, 51389, 567, 2937, 10000, 4887, 2068, 5076, 183, 218, 10891, 2021, 1910, 3586, 7291, 23636, 5449, 30001, 1788, 5743, 1267, 5079, 7298, 5144, 596, 4215, 1644, 57178, 1543, 6198, 3654, 133, 5549, 5…
GO_NEGATIVE_REGULATION_OF_EXTRINSIC_APOPTOTIC_SIGNALING_PATHWAY	0.9854	1	0.194336	0.656247	98540	58	2266, 2255, 653, 3479, 8772, 5196, 55023, 8682, 2876, 8737, 652, 3553, 1437, 51530, 596, 6423, 2243, 6198, 10771, 2140, 7015, 1280, 4846, 3148, 3655, 57630, 8795, 6376, 355, 598, 356, 841, 2623, 7128, 6478, 5598, 9181
GO_NEGATIVE_REGULATION_OF_AUTOPHAGY	0.917651	1	0.228702	0.745658	91765	41	23274, 92196, 3587, 406884, 84749, 3952, 3586, 26191, 140775, 3357, 11178, 596, 23118, 6048, 7249, 22933
GO_POSTTRANSCRIPTIONAL_REGULATION_OF_GENE_EXPRESSION	1	1	0.0840339	0.315233	100000	315	677, 84300, 343472, 64410, 55239, 131405, 406996, 5694, 407047, 55544, 27303, 51714, 406890, 406991, 406885, 373863, 4855, 127933, 54952, 56853, 2915, 5611, 406884, 406891, 26046, 64215, 66037, 9148, 7432, 9147, 26272, 23318, 440275, 25983, 348995, 55051, 55706, 8737, 9271, 1719, 167153, 64282, 64506, 652, 48, 5721, 7072, 400961, 23424, 90806, 1613, 6093, 1618, 79675, 9261, 23636, 54464, 2185, 18…
GO_PATTERN_RECOGNITION_RECEPTOR_SIGNALING_PATHWAY	0.99754	1	0.18004	0.63423	99754	96	55914, 2266, 23643, 27293, 146722, 11314, 2672, 338382, 8772, 26007, 58509, 54726, 148022, 171389, 8780, 8737, 4057, 22841, 7867, 90268, 9261, 338, 26191, 6397, 10062, 695, 9572, 55666, 3665, 85364, 2243, 23118, 3654, 79931, 340061, 10695, 3684, 1147, 1755, 57402, 7301, 3551
GO_POSITIVE_REGULATION_OF_CELL_MATRIX_ADHESION	0.913001	1	0.229968	0.713009	91300	27	1307, 1236, 916, 54361, 6093, 2185, 1012, 7402, 3791, 7070, 8631, 2041, 6376, 7422
GO_REGULATION_OF_STRIATED_MUSCLE_CONTRACTION	0.400706	1	0.315547	1.04146	40070	46	487, 6546, 1490, 1824, 1482, 134, 6262, 3784, 4607, 4842, 6329, 147, 4092, 6717, 5318, 100507537, 27302, 1760, 6331
GO_REGULATION_OF_LEUKOCYTE_DIFFERENTIATION	0.743993	1	0.256578	0.918701	74399	122	677, 3204, 6469, 64332, 914, 406991, 9290, 634, 10272, 3594, 8772, 814, 5196, 6654, 1840, 2213, 942, 56603, 171392, 3135, 2736, 3624, 399, 3142, 50604, 6363, 2242, 51176, 558, 8737, 6935, 3606, 652, 4092, 4057, 3605, 9308, 10221, 3059, 2737, 4179
GO_ESTABLISHMENT_OF_CELL_POLARITY	0.99985	1	0.150254	0.520723	99985	78	4983, 9024, 1236, 6469, 84446, 2255, 2047, 56603, 6363, 23616, 7474, 9585, 22841, 6093, 57662, 5310, 2185, 10806, 7476, 23513, 9267, 9826, 10565, 5048, 3280, 57698, 1794, 4133, 1058
GO_STEM_CELL_DIVISION	0.829482	1	0.257062	0.793179	82948	26	7042, 64321, 4674, 63977, 3815, 51176, 25937, 3214, 7476, 6423, 5048, 259266, 8202, 2119, 8324, 2263, 8650
GO_REACTIVE_OXYGEN_SPECIES_BIOSYNTHETIC_PROCESS	0.396036	1	0.30909	1.04022	39603	56	1524, 2644, 406991, 56848, 186, 7755, 6542, 148022, 4353, 4842, 3553, 575, 2902, 23564, 183, 3586, 215, 2185, 4129, 2643, 6095, 5873, 5743
GO_DIGESTIVE_SYSTEM_DEVELOPMENT	0.0852891	0.775563	0.344815	1.19865	8528	81	2254, 429, 7042, 579, 64321, 3651, 159296, 6469, 4838, 140628, 56033, 2255, 7043, 58495, 2695, 2049, 4821, 5915, 4852, 2627, 6474, 2736, 3815, 3142, 60529, 8642, 6299, 7474, 3202, 27031, 652, 6293, 2737, 887, 1281, 1910, 5009, 6943, 5310, 9026, 54806, 3239, 8854, 7298, 3576, 688, 596, 6423, 6608, 1543, 3280
GO_DNA_CONFORMATION_CHANGE	0.99945	1	0.174017	0.624289	99945	126	1105, 80119, 4674, 146059, 9837, 23063, 128312, 4675, 64105, 54107, 1060, 6662, 63922, 79019, 8369, 23270, 10664, 9918, 9271, 23310, 8348, 2068, 8208, 51750, 85236, 55723, 4678, 25842, 8341, 7290, 2965, 55355, 55870, 1643, 8342, 8970, 1107, 23132, 5983, 55506, 55320, 1161, 10973, 5982, 1058, 8940, 255626, 10036, 6832, 5119, 79648, 3148, 22893, 3007, 4676, 2963, 26155, 8340, 10051, 10541, 7153, 97…
GO_SEXUAL_REPRODUCTION	0.737313	1	0.252333	0.944872	73731	300	56163, 117, 57829, 11057, 160762, 2649, 56165, 8852, 11189, 139886, 2693, 64321, 164091, 5028, 7490, 6751, 158800, 221400, 113451, 9210, 54466, 3207, 373863, 3236, 25911, 140690, 285, 56853, 124912, 1816, 53340, 3235, 431705, 3479, 1268, 79969, 80336, 6862, 378951, 9702, 10272, 7993, 6662, 6654, 169981, 94107, 84750, 11020, 66037, 6863, 23705, 9148, 3952, 92, 5139, 7432, 59338, 30812, 10522, 5660…
GO_EPIDERMAL_CELL_DIFFERENTIATION	0.99999	1	0.153637	0.549804	99999	121	677, 7399, 9573, 3204, 64919, 5459, 84189, 337979, 58495, 28514, 337978, 10083, 1824, 56603, 387267, 50604, 3714, 57830, 427, 440050, 7474, 337969, 1823, 652, 182, 2068, 8687, 5318, 353332, 6093, 337973, 81537, 8644, 4488, 337882, 23513, 83901, 6431, 5493, 23022, 5048, 55506, 337959, 5652, 3280, 85291, 1594, 8202, 83897, 254950, 8689, 1828, 9113
GO_TAXIS	0.877181	1	0.240974	0.906474	87718	341	5228, 683, 4983, 9423, 4917, 2829, 3975, 7042, 1002, 25960, 1749, 4009, 4897, 128434, 2357, 1944, 10371, 64919, 1524, 5459, 1588, 1236, 6469, 6900, 7976, 3570, 51411, 1441, 3672, 1839, 728, 6693, 5328, 27177, 8633, 2841, 2255, 152330, 10563, 51554, 3199, 2321, 7423, 2047, 285, 5291, 8823, 566, 11023, 9355, 3735, 9353, 2246, 2049, 2044, 2660, 6355, 2252, 64221, 2249, 643, 2921, 5196, 1237, 6654, 6…
GO_RESPONSE_TO_GLUCAGON	0.372176	1	0.345688	1.06664	37217	26	111, 113, 196883, 1036, 107, 26291
GO_EMBRYONIC_PLACENTA_DEVELOPMENT	0.899681	1	0.234501	0.766464	89968	42	677, 1046, 4838, 51294, 58495, 653, 8521, 8320, 51176, 1437, 8648, 29072, 3586, 79733, 5310
GO_SMALL_MOLECULE_BIOSYNTHETIC_PROCESS	0.361506	1	0.277425	1.03165	36150	252	6721, 25974, 1584, 117, 23590, 11019, 3706, 9651, 6296, 654, 9677, 1588, 348158, 5028, 1036, 10201, 401494, 51380, 3973, 57107, 10170, 1592, 634, 5330, 56848, 5141, 650, 653, 5341, 51805, 116285, 4923, 23038, 25902, 2695, 5723, 1609, 2246, 63827, 11001, 60481, 63826, 26031, 58478, 64577, 2672, 54995, 3293, 2538, 51196, 33, 201562, 51478, 220, 3952, 7923, 2820, 10464, 56603, 10993, 27165, 51477, 6…
GO_ANATOMICAL_STRUCTURE_MATURATION	0.0107799	0.24237	0.385316	1.33944	1077	81	29842, 7042, 4897, 1524, 6496, 6900, 2266, 7471, 650, 27289, 2056, 3479, 10481, 80336, 94, 137964, 30813, 3952, 5139, 10116, 30819, 4882, 23318, 8642, 6261, 56975, 23114, 4880, 7474, 10265, 3202, 4057, 51412, 2068, 8578, 5076, 4929, 2902, 26047, 1910, 1618, 4488, 2185, 5881, 8854, 2688, 3050, 7298
GO_CELLULAR_EXTRAVASATION	0.666523	1	0.281209	0.916853	66652	41	683, 1524, 3672, 6693, 6402, 3695, 566, 58494, 3683, 8772, 3952, 29, 50512, 23236, 119, 2650, 6387, 6093, 11035, 5734, 4192, 5724, 7070, 5294, 6347, 1991, 5175, 613, 6376
GO_REGULATION_OF_TELOMERE_MAINTENANCE	0.98259	1	0.19407	0.64194	98259	47	79991, 80119, 140609, 5514, 26272, 23381, 64282, 4216, 51750, 54464, 80351, 5588, 8658, 55226
GO_REGULATION_OF_EXTRINSIC_APOPTOTIC_SIGNALING_PATHWAY_VIA_DEATH_DOMAIN_RECEPTORS	0.899861	1	0.235027	0.738688	89986	30	2266, 653, 8772, 10116, 6810, 8682, 2876, 8737, 6788, 6423, 2243, 4846, 3148, 6498, 8795, 355, 658, 598, 356, 841, 7128, 9181
GO_POSITIVE_REGULATION_OF_INSULIN_SECRETION	0.590064	1	0.301692	0.948216	59006	30	3651, 2695, 9501, 1392, 6810, 5208, 25874, 846, 5467, 18, 6717, 572, 8431, 65220, 2645
GO_AMYLOID_PRECURSOR_PROTEIN_METABOLIC_PROCESS	0.99503	1	0.159816	0.50015	99503	29	1944, 3479, 23025, 1139, 1942, 6093, 3459, 9445, 20, 54550, 5074, 5664, 2043, 9475, 51107, 26574
GO_NUCLEIC_ACID_PHOSPHODIESTER_BOND_HYDROLYSIS	0.99338	1	0.191496	0.670725	99338	89	1149, 6041, 64852, 11052, 8635, 51728, 11102, 10556, 65095, 246243, 84659, 10799, 1479, 9271, 5932, 9941, 2068, 2021, 668, 90806, 85441, 54464, 5426, 58511, 2965, 55629, 23246, 1643, 22894, 79869, 23644, 5438, 54512, 5983, 57109, 54913, 5982, 9692, 23283, 581, 192669, 10557, 51692, 3148, 54487, 3297, 23404, 5428, 10775, 10898, 8909, 283
GO_REGULATION_OF_MYELOID_CELL_DIFFERENTIATION	0.99959	1	0.170333	0.609158	99959	120	677, 7564, 3204, 7066, 1441, 9290, 634, 28514, 10272, 338382, 8772, 814, 5196, 92, 171392, 3624, 50604, 2242, 3205, 3674, 51176, 8737, 3202, 4057, 3605, 182, 10221, 3059, 1437, 5814, 133522, 2185, 5916, 4211, 84293, 8013, 2101, 3665, 9757, 51561, 5588, 9070, 26013, 192669, 5458, 8850
GO_REGULATION_OF_RESPONSE_TO_EXTERNAL_STIMULUS	1	1	0.182003	0.692637	100000	492	8723, 55703, 5228, 683, 4889, 131890, 25960, 10371, 654, 2693, 55914, 113, 10203, 1588, 1236, 5148, 3000, 3570, 2266, 5694, 64332, 6665, 406890, 728, 5328, 406991, 2841, 2255, 634, 10563, 23643, 5341, 7423, 89790, 51752, 285, 27293, 8823, 566, 116449, 6010, 59067, 146722, 3735, 51191, 9353, 6041, 2246, 3479, 11314, 1268, 2865, 10225, 2660, 114897, 2672, 3594, 4852, 1814, 338382, 2249, 79594, 2779…
GO_REGULATION_OF_MITOCHONDRION_ORGANIZATION	0.99999	1	0.139327	0.490424	99999	95	6721, 23274, 8326, 3479, 79594, 7755, 7029, 84749, 4318, 55288, 5880, 2876, 10891, 9026, 115209, 5716, 572, 6773, 551, 23409, 2395, 596, 96459, 57600, 665, 3791, 581, 7249, 706, 7027, 58480, 10449, 3099, 7161, 10055, 598, 5599, 9927, 3998, 841, 55486, 1869, 57143, 23400, 55737, 664, 64083, 10193, 2017, 23368
GO_POSITIVE_REGULATION_OF_MUSCLE_CONTRACTION	0.238708	1	0.368531	1.1481	23870	28	6870, 6865, 2693, 406991, 487, 151, 1490, 3815, 3784, 5020, 18, 147, 4887, 8877, 5743, 6915, 3673, 5724, 9446, 9722, 4878
GO_BLOOD_VESSEL_ENDOTHELIAL_CELL_MIGRATION	0.98916	1	0.1883	0.631432	98916	54	27286, 54345, 285, 9353, 186, 94, 23616, 1942, 2876, 7101, 10000, 6091, 57381, 2185, 5743, 6915, 4215
GO_POSITIVE_REGULATION_OF_PROTEIN_LOCALIZATION_TO_NUCLEUS	1	1	0.0282599	0.0945986	100000	53	10155, 4869, 6714, 1894, 999, 9531, 2534, 7545, 2316, 10576, 10574, 23435, 3630, 3728, 149628, 908, 5295, 11315, 4088, 7203, 5901, 207, 6950, 5594, 6794, 22948, 5347, 1432, 10694, 10575, 1736, 7040, 51366, 10445, 5663, 57506, 983, 5580, 3843, 9451, 8841, 55929, 5296, 7015, 2147, 8882, 6608, 5743, 55696, 2737, 3059
GO_STRIATED_MUSCLE_CONTRACTION	0.908461	1	0.232996	0.811493	90846	83	6330, 3781, 487, 7423, 3764, 6546, 1490, 1824, 1482, 134, 6262, 3784, 4607, 4842, 6329, 1837, 147, 3762, 4092, 6717, 1144, 5318, 2257, 100507537, 27302, 1760, 6331, 6327, 783, 2548, 9826, 5144, 781, 3757, 6198, 3741, 23630, 3759, 9446, 9722, 4878, 1147, 5294, 9456
GO_LEUKOCYTE_MIGRATION	0.865041	1	0.241856	0.896966	86504	237	5228, 683, 11136, 962, 7042, 8832, 3204, 90952, 1524, 1588, 1236, 159296, 965, 3570, 1441, 3672, 914, 728, 6693, 27177, 6402, 2841, 634, 10563, 3695, 653, 2321, 7423, 285, 6793, 5291, 2888, 566, 58494, 3735, 3683, 51206, 9353, 11314, 2660, 6355, 643, 2921, 8772, 5196, 6654, 6362, 3952, 134, 414062, 6349, 158747, 10451, 29, 3815, 57580, 54210, 6356, 1880, 6363, 5880, 6558, 3627, 3577, 9057, 3674, …
GO_SENSORY_PERCEPTION_OF_PAIN	0.111719	0.894452	0.354813	1.20006	11171	59	3736, 5028, 3737, 4923, 2047, 2695, 2903, 85446, 4987, 1268, 1137, 6863, 134, 7432, 4986, 152, 2906, 3356, 5020, 56923, 4985, 4887, 3751, 1269, 2902, 1910, 6387, 3586, 1740
GO_NEGATIVE_REGULATION_OF_GENE_EXPRESSION_EPIGENETIC	0.99522	1	0.168076	0.546489	99522	40	8932, 9355, 54107, 55051, 23272, 85509, 1788, 25842, 7290, 55506, 7320, 8289, 23411, 22933
GO_REGULATION_OF_ANATOMICAL_STRUCTURE_SIZE	0.369576	1	0.277519	1.02998	36957	241	92960, 25802, 23105, 9423, 343472, 1002, 4897, 90952, 10371, 1236, 5028, 6900, 406996, 2266, 3672, 146206, 553, 406991, 389541, 1185, 89848, 5341, 8153, 3350, 23038, 1816, 57468, 155, 6546, 10242, 40, 9353, 151, 186, 57403, 10083, 59342, 5063, 4881, 80852, 3952, 7224, 3475, 134, 7432, 10451, 8862, 4879, 393, 57580, 5029, 3351, 150, 91663, 64857, 152, 6356, 23406, 822, 6558, 23616, 3356, 4880, 484…
GO_POSITIVE_REGULATION_OF_MITOCHONDRION_ORGANIZATION	0.99999	1	0.111351	0.374741	99999	56	3064, 65018, 7157, 25793, 10971, 7534, 7532, 7533, 7531, 11140, 5071, 57154, 10075, 2932, 10133, 7529, 3091, 11315, 55072, 51100, 10013, 55294, 4976, 51024, 5562, 1459, 5329, 3305, 27429, 2931, 8626, 23368, 664, 55737, 57143, 1869, 841, 9927, 5599, 10055, 7161, 3099, 58480, 7027, 581, 3791, 596, 572, 9026, 10891, 5880, 4318, 7029, 7755, 79594
GO_PEPTIDYL_LYSINE_MODIFICATION	0.99821	1	0.191997	0.701032	99821	171	26276, 11019, 4016, 4674, 4221, 151050, 63925, 56848, 140690, 83475, 54093, 56655, 8464, 79969, 2672, 54107, 195814, 79594, 54556, 11177, 10664, 196483, 205564, 23551, 6883, 348995, 4842, 93624, 7936, 7737, 51176, 55706, 11105, 5926, 84171, 51412, 3553, 150572, 8648, 29072, 10891, 10629, 57634, 7291, 23636, 4927, 84656, 1491, 55870, 83933, 5079, 10902, 23409, 80335, 4602, 57178, 9757, 51147, 5352…
GO_HORMONE_MEDIATED_SIGNALING_PATHWAY	0.97179	1	0.217591	0.788174	97179	148	11057, 6754, 434, 2649, 2693, 164091, 6751, 7181, 158800, 10002, 4838, 3973, 1395, 3174, 5915, 1393, 1392, 161582, 4306, 1394, 9604, 5618, 7025, 6753, 51176, 5467, 2492, 51389, 9970, 7101, 8031, 6752, 652, 6096, 81285, 898, 4929, 200845, 8648, 10891, 6943, 2494, 23636, 133522, 7041, 10062, 5916, 6097, 4824, 6095, 9572, 7253, 8431, 6049, 8013, 79876, 2101, 55128, 7068, 11214, 8204, 8202, 9575, 828…
GO_NEGATIVE_REGULATION_OF_PROTEIN_BINDING	0.96947	1	0.205986	0.684336	96947	49	11040, 146057, 255738, 51176, 567, 5899, 5195, 3586, 6093, 81494, 4043, 4824, 8536, 10763, 4133, 581
GO_REGULATION_OF_LIPID_METABOLIC_PROCESS	0.698383	1	0.257429	0.945724	69838	193	6721, 23179, 116986, 64919, 654, 2693, 1236, 113791, 930, 29103, 53345, 1149, 634, 56848, 650, 653, 84174, 2321, 219743, 79888, 23038, 2695, 29982, 221395, 1609, 26230, 2246, 26291, 60481, 1268, 2672, 1814, 1376, 33, 3952, 134, 23682, 10464, 10451, 96764, 23533, 94103, 3815, 150, 6363, 54704, 3356, 23054, 427, 552, 5467, 4047, 4598, 344, 3992, 3553, 336, 3949, 1133, 8525, 50846, 54361, 887, 8648,…
GO_MAST_CELL_ACTIVATION	0.204678	1	0.38451	1.18006	20467	25	8723, 3596, 8832, 56848, 146722, 11314, 1268, 399, 3815, 5880, 2242
GO_POSITIVE_REGULATION_OF_LEUKOCYTE_DIFFERENTIATION	0.873711	1	0.240556	0.82841	87371	72	677, 6469, 64332, 406991, 3594, 8772, 5196, 942, 3135, 2736, 399, 3142, 50604, 6363, 2242, 51176, 558, 8737, 3606, 3605, 9308, 10221, 3059, 2737, 4179, 8744
GO_MITOCHONDRIAL_MEMBRANE_ORGANIZATION	0.99997	1	0.135289	0.465313	99997	71	3320, 65018, 7157, 3303, 10971, 7534, 506, 7532, 3308, 7533, 7531, 10989, 2932, 6774, 6622, 7529, 509, 54927, 515, 498, 815, 56993, 4976, 539, 292, 89941, 808, 10939, 2931, 9804, 8626, 10476, 23368, 8834, 2139, 664, 51079, 522, 57143, 25813, 1869, 841, 9927, 5599, 598, 7161, 513, 3099, 10449, 7027, 55750, 581, 90580, 9551, 79135, 665, 521, 596, 1267, 572, 115209, 9026, 6687, 5018, 514, 55288, 139…
GO_OVARIAN_FOLLICLE_DEVELOPMENT	0.942201	1	0.216527	0.671337	94220	27	9210, 3624, 3815, 2492, 668, 4323, 596, 6874, 9757, 581, 116, 7422, 658, 598, 283
GO_NEGATIVE_REGULATION_OF_CELLULAR_RESPONSE_TO_GROWTH_FACTOR_STIMULUS	0.203008	1	0.328441	1.12668	20300	69	9480, 8321, 9573, 25960, 164656, 406890, 1149, 7471, 65997, 7043, 10563, 9350, 3175, 9353, 186, 10272
GO_ENERGY_DERIVATION_BY_OXIDATION_OF_ORGANIC_COMPOUNDS	1	1	0.132567	0.483582	100000	168	4694, 10975, 29103, 51294, 2998, 116285, 155, 4708, 6391, 221395, 3479, 4712, 2538, 3421, 3952, 2820, 89801, 8908, 54949, 5018, 114789, 51763, 29796, 126328, 1350, 2110, 5261, 2992, 7915, 5837, 48, 4710, 4696, 4707, 5504, 4713, 10891, 113115, 9167, 55847, 1351, 84273, 2548, 9572, 7360, 8013, 2395, 4700, 5443, 27232, 4705, 6834, 4711, 3419, 2645, 5236, 80025, 1345, 55276, 5836, 7386, 4714, 4715, 7…
GO_POST_GOLGI_VESICLE_MEDIATED_TRANSPORT	0.9885	1	0.185962	0.613764	98850	46	10434, 10139, 55062, 51479, 6810, 83871, 25837, 54536, 5877, 6293, 11031, 10067, 10640, 64145
GO_RESPONSE_TO_TESTOSTERONE	0.818592	1	0.259109	0.803359	81859	27	2056, 3767, 5723, 10481, 2660, 51389, 54464, 4678, 3239, 4824, 572, 6915, 551
GO_REGULATION_OF_HEMOPOIESIS	1	1	0.167559	0.619112	100000	218	677, 7564, 3204, 7066, 6469, 5694, 1441, 64332, 6929, 914, 406991, 9290, 634, 28514, 10272, 3594, 338382, 8772, 814, 5196, 6654, 1840, 2213, 92, 942, 56603, 171392, 3135, 2736, 3624, 399, 3142, 50604, 6363, 2242, 3205, 3674, 51176, 558, 8737, 6935, 3202, 3606, 652, 4092, 4057, 3605, 182, 9308, 10221, 3059, 2737, 4179, 1437, 5721, 5814, 5292, 8744, 133522, 2185, 2175, 5916, 695, 5716, 572, 4323, 4…
GO_ION_TRANSMEMBRANE_TRANSPORT	0.0245098	0.360769	0.300446	1.142	2450	473	6330, 169522, 54102, 10368, 10559, 170850, 3780, 11136, 27012, 54714, 2897, 2900, 3755, 610, 8001, 28954, 81832, 3777, 131096, 3596, 2829, 1260, 9651, 140679, 3782, 60598, 3736, 3746, 285242, 534, 2555, 51305, 3781, 9312, 1236, 6539, 161253, 27133, 246213, 3775, 3754, 3742, 930, 3745, 3761, 1138, 5999, 3788, 6512, 406991, 1142, 1185, 6508, 2562, 782, 6334, 6543, 5330, 487, 56848, 2894, 1143, 785,…
GO_REGULATION_OF_GLYCOPROTEIN_METABOLIC_PROCESS	0.901961	1	0.234385	0.719328	90196	25	1236, 1839, 1471, 3479, 6363, 23236, 9445, 596, 81876, 10565, 20, 54550, 5074, 3718, 9528, 3600, 26574, 2623
GO_REGULATION_OF_BEHAVIOR	0.251937	1	0.345353	1.1229	25193	40	6870, 2693, 8863, 3737, 55777, 3350, 22871, 4987, 1268, 1814, 1392, 134, 3351, 440275, 9378, 4887, 1437, 54806, 9572, 3357, 8013, 5730, 1742, 463, 135
GO_POSITIVE_REGULATION_OF_PROTEIN_TYROSINE_KINASE_ACTIVITY	0.869781	1	0.245061	0.763446	86978	28	2915, 84632, 9148, 134, 150, 1942, 4915, 1436, 183, 3084, 1742, 7039, 4739, 653361, 7804, 2043, 5649, 627
GO_INNATE_IMMUNE_RESPONSE_ACTIVATING_CELL_SURFACE_RECEPTOR_SIGNALING_PATHWAY	1	1	0.0743338	0.252919	100000	63	3845, 5708, 3265, 4893, 8454, 6714, 2534, 2033, 5566, 10213, 8945, 6500, 4067, 5705, 5682, 8517, 23291, 4790, 5689, 4582, 5970, 7189, 1387, 5702, 5707, 5700, 5567, 5701, 5718, 5894, 5580, 9861, 5704, 5688, 5170, 6885, 5062, 2867, 10454, 5058, 5717, 5709, 3385, 6850, 5690, 5720, 3551, 9491, 1147, 5711, 5719, 5568, 9252, 23118, 5714, 5971, 5716, 5721, 30835, 64170, 3384
GO_GOLGI_TO_PLASMA_MEMBRANE_TRANSPORT	0.99749	1	0.147766	0.460342	99749	28	10434, 10139, 83871, 25837, 54536, 11031, 10640, 288, 57020, 10564, 2803, 3996, 64083, 8548, 149371, 10890, 4905
GO_PROTEIN_TARGETING_TO_MEMBRANE	0.99983	1	0.158348	0.558656	99983	98	6234, 6746, 6159, 3745, 11224, 55146, 64422, 6193, 51304, 134, 344892, 6222, 254359, 6207, 51763, 131540, 10369, 6128, 137492, 6157, 55670, 79720, 51762, 23471, 23463, 6170, 285966, 784, 9409, 6229, 9847, 8851, 9344, 288, 6727, 1121, 2664, 3684, 208, 6202, 653361, 6152, 6734, 10952, 1020, 25873, 6201, 6132, 27342, 6155, 6217, 55048, 6224, 6147, 6223, 6158, 5058, 6130, 6218, 6191, 6146, 6129, 2320…
GO_MITOTIC_CELL_CYCLE	1	1	0.157708	0.598203	100000	443	677, 84084, 429, 9024, 7483, 131405, 60561, 27133, 406996, 7976, 84446, 5694, 10201, 4221, 140609, 9837, 134353, 406991, 2255, 23063, 9793, 2619, 5514, 11040, 3364, 56655, 79831, 64105, 84632, 3479, 64343, 9702, 10083, 2672, 54107, 5569, 1814, 27229, 1060, 10783, 7029, 55023, 3619, 8558, 1263, 23047, 10464, 3624, 8881, 81930, 9814, 1620, 26224, 8636, 2253, 57348, 23026, 9918, 4605, 835, 3400, 500…
GO_REGULATION_OF_MULTICELLULAR_ORGANISM_GROWTH	0.358726	1	0.330539	1.06542	35872	37	2693, 5454, 5617, 55777, 3479, 1814, 2690, 8200, 137964, 8455, 4880, 153, 5449, 8879, 2688, 2395, 596, 6608, 585, 80351
GO_REGULATION_OF_KIDNEY_DEVELOPMENT	0.226948	1	0.364833	1.15139	22694	31	3975, 7490, 6469, 3570, 186, 6495, 6662, 3217, 4318, 30812, 652, 5076, 54361, 183, 25937
GO_POSITIVE_REGULATION_OF_CELLULAR_COMPONENT_BIOGENESIS	0.99986	1	0.183551	0.6797	99986	229	25802, 27286, 1307, 84189, 1236, 146206, 139065, 347902, 7471, 23433, 89848, 7043, 10563, 5341, 2047, 22871, 40, 11141, 26050, 2049, 79969, 2660, 406891, 10411, 1490, 6662, 6863, 9148, 3936, 3815, 10497, 6356, 6363, 5880, 2242, 55160, 5020, 4915, 9378, 23160, 6369, 9780, 5899, 11076, 50807, 2068, 261734, 575, 22859, 84135, 9746, 389, 54361, 1437, 183, 27302, 84128, 2048, 51504, 6093, 23636, 27243…
GO_BONE_DEVELOPMENT	0.371136	1	0.295477	1.04245	37113	98	1303, 1293, 1749, 654, 7066, 340706, 51715, 4664, 7471, 3207, 7043, 650, 9350, 116039, 4487, 9060, 3479, 5915, 6862, 2249, 6662, 3952, 6474, 56603, 1294, 4882, 3815, 8642, 6261, 2253, 56975, 1044, 4880, 4148, 652, 4057, 1292, 2737, 3214, 7291, 22856, 4488, 5916, 8313, 2688, 4323, 4211, 5734, 659, 54808, 6423, 5305, 6678, 5048
GO_NEGATIVE_REGULATION_OF_CATION_CHANNEL_ACTIVITY	0.668693	1	0.288078	0.905424	66869	30	28954, 161253, 2056, 4987, 1814, 6236, 4318, 1394, 6717, 2257, 2048, 10345, 784, 23630, 9446, 288
GO_NCRNA_PROCESSING	0.99106	1	0.205191	0.745358	99106	156	113179, 85395, 6234, 203522, 54802, 317781, 11224, 27043, 23076, 3735, 64852, 91801, 64216, 10667, 9790, 51728, 1787, 27042, 11102, 10556, 10885, 51018, 152992, 23318, 123263, 8780, 65095, 25983, 10799, 7737, 55798, 55661, 23160, 57117, 10412, 64282, 25821, 54881, 10813, 2068, 8568, 64963, 84135, 1662, 84128, 51504, 84154, 126789, 8270, 79727, 134430, 57647, 115708, 23246, 57050, 22894, 285855, 6…
GO_NEGATIVE_REGULATION_OF_TRANSPORT	0.701983	1	0.256106	0.948904	70198	232	6721, 4889, 28954, 8326, 6865, 8832, 2693, 161253, 5028, 6469, 7032, 3745, 51715, 5999, 1149, 10434, 50852, 130399, 2917, 11255, 634, 54899, 4923, 2056, 3767, 146722, 64422, 11141, 4987, 11314, 1268, 151, 41, 186, 5569, 1814, 1393, 6236, 1392, 23208, 2213, 3952, 134, 4318, 284297, 7432, 255738, 29, 1447, 3624, 83452, 9727, 8997, 4947, 3351, 6860, 150, 1394, 152, 8682, 3356, 5020, 4842, 18, 51763,…
GO_AMINE_METABOLIC_PROCESS	0.818532	1	0.250265	0.862834	81853	73	6870, 314, 5694, 113451, 406991, 6999, 51582, 3350, 4953, 26, 15, 79814, 4947, 8942, 1757, 6723, 18, 883, 4929, 1621, 5721, 6817, 4128, 4946, 7166, 4129, 83933, 5716, 23409, 5714, 2639, 1644, 6611
GO_DNA_MODIFICATION	0.488785	1	0.317381	1.00163	48878	31	8932, 56165, 7490, 1791, 140690, 60489, 54726, 10664, 54496, 1788, 84164
GO_PROTEIN_LOCALIZATION_TO_MEMBRANE	1	1	0.170017	0.637777	100000	315	10368, 6234, 6746, 8326, 2693, 9312, 5028, 2533, 6159, 142684, 3745, 11224, 10434, 23433, 55146, 10139, 3695, 2898, 115827, 3767, 23241, 282808, 22871, 64422, 3683, 2903, 6193, 64130, 2901, 56246, 51304, 4301, 57554, 9545, 7029, 80852, 64101, 134, 23682, 201475, 2743, 376267, 10966, 8642, 8292, 91663, 161176, 6810, 8636, 5018, 23114, 51608, 344892, 9378, 6222, 391, 9777, 254359, 6207, 51763, 1315…
GO_MITOTIC_SPINDLE_ASSEMBLY	0.946991	1	0.213676	0.659308	94699	26	3303, 2801, 9493, 92421, 3192, 2316, 9212, 8243, 387, 5347, 8766, 3304, 126353, 332, 11200, 991, 49856, 29127, 5119, 9525, 27243, 25978, 6795, 51510, 4605, 10464
GO_RESPONSE_TO_ALKALOID	0.711023	1	0.265935	0.913413	71102	70	6870, 3651, 5999, 1816, 6546, 1268, 63826, 1814, 1393, 8772, 1392, 6863, 6529, 6262, 3351, 6261, 8682, 3356, 5020, 18
GO_REGULATION_OF_CELL_PROJECTION_ORGANIZATION	0.99258	1	0.214731	0.807894	99258	343	25791, 9856, 23105, 9423, 8321, 2889, 3706, 343472, 1002, 115703, 5396, 4897, 9024, 10371, 1236, 6900, 406996, 84446, 5454, 115704, 146206, 64284, 4168, 406991, 7471, 23433, 7043, 8814, 26751, 653, 8153, 257194, 2056, 1136, 22871, 64422, 9362, 9353, 6014, 11141, 2049, 23025, 3196, 1268, 2660, 50944, 10083, 2672, 57554, 84894, 79594, 85442, 6092, 5063, 10494, 57699, 9148, 2213, 7224, 8558, 3475, 9…
GO_REGULATION_OF_TRANSPORTER_ACTIVITY	0.484895	1	0.275969	1.00282	48489	157	6330, 10368, 3755, 28954, 81832, 3736, 3746, 161253, 3788, 782, 487, 56848, 785, 4923, 2056, 3767, 2915, 22871, 2903, 4987, 50944, 57554, 1814, 1393, 6236, 1392, 4318, 255738, 6262, 30819, 150, 1394, 4842, 2891, 2904, 8737, 10369, 57158, 10768, 336, 6717, 56704, 2257, 100507537, 2902, 57190, 9143, 5292, 10891, 2890, 2048, 7291, 23072, 1740, 50488, 8787, 2185, 6327, 10345, 783, 2892, 154881, 7402,…
GO_CELL_JUNCTION_ORGANIZATION	0.99997	1	0.157261	0.569861	99997	149	4983, 2889, 1307, 7042, 1002, 395, 90952, 654, 1007, 1006, 7043, 125111, 10804, 4301, 84552, 94, 23705, 3909, 8874, 10420, 23114, 23616, 29984, 5818, 3918, 83660, 4092, 1436, 3553, 261734, 50855, 5318, 389, 54361, 183, 1613, 6093, 51762, 3911, 57662, 2185, 1012, 1525, 4323, 3915, 596, 4867, 7368, 3791, 9693, 25930, 3673, 149461, 1000, 8506, 1828, 9344, 7070, 3551, 5175, 3655, 2706, 9922, 5872, 61…
GO_EMBRYONIC_HEART_TUBE_DEVELOPMENT	0.0903891	0.807581	0.397416	1.26833	9038	34	64321, 54345, 6469, 4838, 10660, 58495, 28514, 8320, 1482, 6262, 2253, 10716, 7474, 27031
GO_PROTEIN_DESTABILIZATION	0.114189	0.894452	0.390831	1.24289	11418	33	64321, 79139, 650, 79831, 79594, 27042, 26272, 26224
GO_EAR_DEVELOPMENT	0.00143999	0.105121	0.391594	1.39339	143	111	1750, 1301, 2254, 7399, 9423, 3777, 7042, 793, 1749, 5396, 579, 5459, 84189, 246213, 6469, 7976, 51168, 7471, 145258, 2255, 2562, 7043, 3199, 650, 653, 8820, 4760, 116039, 4487, 10804, 28514, 2561, 9132, 4094, 10083, 6495, 6662, 8516, 11020, 220, 2535, 29, 2736, 8642, 2253, 3784, 3714, 8323, 6299, 7474
GO_POSITIVE_REGULATION_OF_SMOOTH_MUSCLE_CELL_PROLIFERATION	0.875821	1	0.240862	0.807691	87582	54	4889, 2254, 3596, 10203, 406996, 3570, 1839, 406991, 3479, 4318, 3351, 3606, 4835, 652, 183, 10891, 3586, 1012, 5743, 8013, 4602, 6198, 4217, 3654, 3673, 5724, 7015, 348093, 1991
GO_REGULATION_OF_SYNAPTIC_PLASTICITY	0.0240198	0.357453	0.354238	1.25892	2401	109	440279, 81832, 3706, 4761, 793, 794, 1524, 9162, 6900, 84446, 3745, 107, 152330, 6543, 2898, 1816, 2915, 2695, 22871, 1395, 2903, 23025, 50944, 1392, 9148, 1139, 134, 3815, 10497, 3766, 6860, 2906, 6810, 440275, 22999, 4915, 2904, 7101, 4900, 6616, 8541, 575, 8831, 2902, 183, 9066, 2890, 2048
GO_CELLULAR_RESPONSE_TO_RETINOIC_ACID	0.708713	1	0.274888	0.893786	70871	40	7483, 3371, 3199, 5915, 6862, 6662, 3952, 56603, 1620, 5176, 6532, 7474, 6096, 5076, 2185, 5916, 8854, 27, 4602
GO_NCRNA_TRANSCRIPTION	0.99779	1	0.165125	0.552748	99779	53	5452, 11189, 6617, 51808, 10302, 57117, 6878, 6882, 79664, 8178, 2975, 2960, 5435, 5451, 5438, 51593, 55506, 10927, 25926, 79871, 5441, 5439, 54973, 5437, 25896, 2963, 5433, 283, 4141, 9555, 22916, 2959, 5436, 84365, 2962
GO_NEGATIVE_REGULATION_OF_INTRINSIC_APOPTOTIC_SIGNALING_PATHWAY	0.99938	1	0.147697	0.491684	99938	50	3651, 406991, 2056, 2907, 4318, 9479, 2876, 6387, 5743, 596, 6423, 624, 23411, 57007, 26155, 598, 599, 5598, 9181, 54929, 51079, 55031
GO_VESICLE_DOCKING_INVOLVED_IN_EXOCYTOSIS	0.0406396	0.508002	0.438957	1.37373	4063	29	26276, 440279, 10244, 3745, 5341, 115827, 23025, 9545, 201475, 376267, 65082, 10497, 11311, 5899, 54536, 6616, 8541
GO_CD4_POSITIVE_ALPHA_BETA_T_CELL_ACTIVATION	0.377016	1	0.322639	1.05454	37701	42	4063, 26279, 159296, 64332, 6693, 406991, 3594, 114836, 942, 3142, 1880, 6363, 51176, 3606, 4092, 9308, 6304, 6097, 6095, 5734, 5971, 4602
GO_ARTERY_MORPHOGENESIS	0.910141	1	0.231372	0.733122	91014	32	7042, 5396, 221395, 6495, 94, 4638, 2253, 652, 4092, 182, 3949, 1281, 338, 659, 57178, 3280, 4192, 4763, 23493, 7422, 5159, 8928, 4854
GO_POSITIVE_REGULATION_OF_REGULATED_SECRETORY_PATHWAY	0.454545	1	0.324314	1.01931	45454	30	8723, 3596, 3745, 56848, 22871, 1268, 9545, 376267, 10497, 6860, 6810
GO_SPROUTING_ANGIOGENESIS	0.186298	1	0.339871	1.14582	18629	57	5228, 27286, 25960, 2693, 634, 2321, 7423, 407041, 1870, 28514, 9353, 2246, 406884, 94, 147372, 51176, 7101, 652, 10000, 6091, 57381, 3586, 90268, 79733, 2185, 1012, 5743, 6915
GO_LYMPHOCYTE_ACTIVATION	0.470715	1	0.268557	1.00524	47071	297	677, 683, 57829, 4063, 8326, 5452, 3596, 926, 64919, 959, 26279, 1236, 159296, 6469, 925, 930, 64332, 6929, 914, 6693, 406991, 7471, 2841, 2255, 63925, 634, 54518, 3702, 80381, 84174, 2047, 2056, 116449, 59067, 3175, 3683, 921, 28514, 931, 916, 3479, 11314, 64343, 1137, 8320, 3594, 54537, 3485, 643, 27240, 8772, 814, 6654, 5063, 1840, 6863, 2213, 3952, 114836, 29760, 942, 3936, 10464, 10451, 5660…
GO_REGULATION_OF_PEPTIDYL_SERINE_PHOSPHORYLATION	0.9994	1	0.156381	0.533546	99940	65	351, 1956, 3326, 3320, 857, 65018, 10456, 10142, 409, 6622, 11315, 10399, 207, 493, 408, 10013, 5562, 7040, 960, 7295, 4690, 64324, 8440, 5894, 2931, 10253, 29110, 5290, 6789, 5979, 1756, 64754, 5058, 5008, 4916, 673, 10044, 8412, 7422, 8312, 9113, 581, 5217, 57600, 96459, 624, 6423, 596, 3444, 5144, 154043, 551, 8536, 5743, 3451, 9623, 3059, 4092, 51763, 4985, 7474, 4915, 4842
GO_DOPAMINE_METABOLIC_PROCESS	0.195908	1	0.376156	1.17719	19590	29	6870, 7042, 3350, 2903, 186, 1814, 4881, 6818, 18, 6620, 4929, 1621, 4128, 4129, 2643
GO_DEFENSE_RESPONSE_TO_OTHER_ORGANISM	1	1	0.165926	0.62922	100000	439	55703, 3906, 55647, 4063, 63901, 8832, 5871, 23166, 1524, 55914, 965, 3570, 2266, 5694, 3004, 728, 6693, 27177, 406991, 282617, 634, 10563, 23643, 89790, 51752, 27293, 566, 124912, 10332, 116449, 59067, 146722, 51191, 6041, 10346, 5611, 11314, 10225, 6355, 406891, 2672, 3594, 338382, 79594, 10417, 8772, 5196, 5650, 339122, 163702, 5063, 51728, 6362, 7294, 60489, 23208, 23705, 2213, 3952, 26007, 1…
GO_LEUKOCYTE_PROLIFERATION	0.326247	1	0.292617	1.05228	32624	131	683, 57829, 3596, 959, 26279, 6469, 930, 6693, 406991, 2255, 63925, 80381, 2056, 59067, 931, 916, 3479, 11314, 64343, 3594, 3485, 8772, 6654, 6863, 2213, 3952, 942, 10451, 3135, 148022, 4883, 51293, 3815, 9479, 64926, 1880, 6363, 5880, 51176, 3606, 933, 10673, 652, 5320, 1436, 3553, 30835, 4179, 54361, 8744, 3586, 3451, 6304
GO_VENTRICULAR_CARDIAC_MUSCLE_TISSUE_DEVELOPMENT	0.671413	1	0.292853	0.898764	67141	25	1301, 7042, 6910, 1482, 6262, 4607, 4092, 5318, 27302, 3084, 7049
GO_IN_UTERO_EMBRYONIC_DEVELOPMENT	0.98095	1	0.215187	0.786919	98095	176	677, 6746, 9508, 9573, 64321, 54345, 1046, 4838, 9837, 51294, 320, 64711, 63925, 398, 7043, 60482, 58495, 650, 653, 57167, 56853, 23038, 4487, 8521, 5723, 3479, 8320, 1376, 94, 4010, 2627, 64359, 30812, 2736, 29985, 3714, 51176, 51763, 55553, 5932, 1909, 2068, 4245, 2737, 9871, 8178, 689, 84295, 1437, 321, 8648, 29072, 2021, 3586, 7291, 55723, 57679, 79733, 57662, 4678, 5310, 338
GO_MESENCHYMAL_CELL_DIFFERENTIATION	0.299167	1	0.30126	1.06791	29916	105	7042, 10371, 6910, 6469, 140628, 406991, 145258, 2255, 7043, 58495, 650, 653, 4487, 8320, 6662, 9839, 205717, 30812, 54949, 2253, 1942, 7474, 51176, 652, 1909, 4092, 182, 3553, 5076, 54361, 3249, 25937, 1910, 6943, 7291, 8092, 3084, 3911, 3170, 7041, 4488, 8313, 8854, 7049, 3357
GO_REGULATION_OF_SMALL_GTPASE_MEDIATED_SIGNAL_TRANSDUCTION	0.0182398	0.311841	0.333175	1.22072	1823	183	25791, 117, 4983, 84253, 23550, 89846, 2889, 7042, 115703, 395, 171177, 84249, 9162, 23370, 5922, 5662, 4168, 23433, 9290, 2841, 2255, 115727, 398, 23362, 23263, 2056, 83478, 26269, 5924, 9353, 57480, 6014, 26230, 55103, 3479, 27352, 394, 23526, 2057, 54509, 51196, 6654, 84904, 57514, 23229, 51306, 55843, 10451, 9289, 29, 23101, 399, 55288, 8997, 115557, 393, 57580, 64926, 2245, 64857, 8874, 5880…
GO_RNA_MODIFICATION	0.777712	1	0.261458	0.860947	77771	45	113179, 54802, 91801, 64216, 1787, 60489, 96764, 152992, 123263, 29974, 104, 55798, 29890, 25821, 51504, 126789, 115708, 55140, 387338, 55226, 9692, 55505, 84881, 285367, 23091, 27292, 22929
GO_CELLULAR_COMPONENT_ASSEMBLY_INVOLVED_IN_MORPHOGENESIS	0.97622	1	0.197576	0.640637	97622	39	25802, 9172, 1482, 9519, 23114, 7110, 2068, 27302, 29767, 84033, 4629, 5048, 3267, 7368, 11214, 20, 8506, 10529, 81833, 5819, 9948, 5159, 8557, 1073
GO_ORGANELLE_FISSION	0.97915	1	0.215332	0.785007	97915	166	92960, 10201, 23063, 4487, 4437, 51537, 2827, 64105, 3479, 1814, 79594, 1060, 10783, 55023, 3619, 23047, 5139, 10464, 56603, 81930, 2253, 9918, 4605, 7474, 55706, 90417, 51510, 23236, 23310, 652, 11105, 6795, 25978, 3553, 898, 8697, 9585, 54361, 151648, 10891, 7272, 9735, 113115, 1613, 1618, 79643, 996, 23636, 4488, 9587, 27243, 2175, 7290, 27183, 9525, 54617, 9088, 11065, 6773, 91782
GO_CELL_DIFFERENTIATION_INVOLVED_IN_KIDNEY_DEVELOPMENT	0.097959	0.856513	0.412712	1.2796	9795	27	5455, 3975, 7490, 6469, 9788, 4318, 6299, 652, 182, 5076, 2737, 54361, 25937, 6943
GO_MUSCLE_STRUCTURE_DEVELOPMENT	0.712003	1	0.254094	0.951107	71200	297	677, 84300, 1301, 493829, 25802, 2254, 8538, 8321, 7042, 9573, 1293, 22808, 92737, 5463, 8910, 6910, 7490, 6469, 55544, 1839, 6929, 2248, 5999, 6665, 406991, 7471, 145258, 10660, 9172, 2255, 3236, 650, 2047, 11023, 4487, 607, 6546, 3235, 28514, 3479, 5915, 6862, 2660, 186, 6355, 6495, 8320, 3679, 6662, 8516, 1482, 9148, 2627, 3475, 2535, 6474, 30812, 56603, 6262, 3756, 5081, 3815, 3142, 60529, 62…
GO_NEGATIVE_REGULATION_OF_CELL_CYCLE_PROCESS	1	1	0.143623	0.51525	100000	126	677, 8326, 60561, 84446, 5694, 10201, 4221, 406991, 2255, 23063, 5514, 3364, 7029, 1263, 3135, 22809, 23026, 835, 8737, 5932, 652, 4591, 5721, 7272, 79733, 27243, 27183, 5716, 5714, 596, 10106, 29086, 8658, 581, 5719, 1111, 5711, 8850, 9344, 6347, 9491, 2273, 5720, 655, 54998, 8409, 10769, 7027
GO_MAINTENANCE_OF_LOCATION_IN_CELL	0.9999	1	0.122021	0.405384	99990	49	487, 6014, 2901, 50944, 161176, 55171, 81573, 83660, 6717, 7405, 2548, 585, 5048, 259266, 5552, 288, 23353, 706, 10945, 3099
GO_CEREBELLAR_CORTEX_DEVELOPMENT	0.221468	1	0.380144	1.16666	22146	25	4983, 3975, 4761, 28514, 186, 146057, 85442, 2736, 64211, 23287, 79934, 7476, 6712, 6095
GO_REGULATION_OF_MICROTUBULE_POLYMERIZATION	1	1	0.0429118	0.133047	100000	27	3303, 6188, 10142, 7013, 4137, 6622, 1859, 1639, 5879, 25, 55755, 22919, 3304, 4926, 859, 402, 5058, 10382, 4233, 11075, 3925, 23271, 57606, 8851, 4133
GO_CELLULAR_RESPONSE_TO_OXYGEN_LEVELS	0.99993	1	0.160006	0.573469	99993	124	677, 3777, 406996, 5694, 406991, 2056, 6517, 6546, 2627, 1263, 27087, 2030, 2792, 846, 5467, 4985, 64506, 3751, 5721, 10891, 2021, 7291, 30001, 1788, 4824, 6095, 5743, 5716, 572, 784, 23409, 5714, 596, 665, 3654, 5105, 5719, 23411, 5230, 22933, 5711, 5458, 7015, 28996, 9491, 5720, 655, 26608, 10449, 23545, 355, 10533, 890, 7422
GO_CELLULAR_RESPONSE_TO_HORMONE_STIMULUS	1	1	0.175251	0.662743	100000	400	677, 128674, 5228, 1584, 111, 493829, 11057, 59340, 6754, 434, 2649, 2693, 534, 164091, 113, 7490, 6751, 340706, 196883, 7181, 158800, 1128, 553, 4221, 10002, 107, 4838, 3973, 7471, 3371, 23433, 2798, 5617, 11255, 634, 3645, 55777, 2888, 23038, 6517, 1136, 1395, 3174, 9353, 26291, 5915, 2865, 2660, 186, 1137, 6495, 1393, 3485, 2690, 6654, 1392, 6092, 55023, 3952, 161582, 1139, 2627, 4306, 255738,…
GO_DNA_REPAIR	1	1	0.13659	0.500892	100000	186	79991, 80119, 1791, 54891, 4221, 353497, 2255, 3364, 4437, 1137, 54537, 143, 23047, 283899, 7737, 8914, 9907, 92815, 5932, 2068, 8208, 29072, 51750, 7291, 91419, 259282, 5426, 25842, 84164, 7336, 7405, 2175, 5427, 2965, 8313, 54617, 83933, 1643, 7454, 5378, 902, 5435, 93973, 55666, 5438, 83932, 5983, 57109, 6917, 7320, 1161, 2873, 29086, 10973, 5982, 84991, 23411, 86, 1111, 2140, 10036, 11169, 82…
GO_T_CELL_DIFFERENTIATION_INVOLVED_IN_IMMUNE_RESPONSE	0.120949	0.933816	0.386265	1.23274	12094	34	4063, 64332, 6693, 406991, 8320, 3594, 114836, 942, 3142, 1880, 6363, 51176, 3606, 4092, 4179, 6097, 6095, 5734, 5971, 4602
GO_CHLORIDE_TRANSPORT	0.0119699	0.248204	0.454981	1.45716	1196	35	54102, 8001, 2555, 1185, 2562, 2559, 55879, 2915, 57468, 2561, 2557, 2554, 2556, 2743, 2569, 57348, 6558, 846, 56923, 2742, 1364, 2566, 2563, 51449
GO_PROTEIN_POLYMERIZATION	0.96906	1	0.215629	0.766814	96906	110	25802, 395, 90952, 1236, 406996, 2266, 146206, 89848, 9793, 9353, 27229, 5063, 51019, 57580, 91663, 64857, 6356, 23406, 2242, 822, 6369, 119, 11076, 10844, 3059, 29767, 57662, 51652, 27243, 2185, 114791, 9026, 6712, 11065, 7454, 8976, 10565, 28988, 64223, 585, 2243, 5217, 120, 4133, 8851, 6710, 57606, 9113
GO_CELLULAR_RESPONSE_TO_CORTICOSTEROID_STIMULUS	0.876741	1	0.242249	0.76452	87674	31	677, 6754, 2660, 186, 1392, 5176, 6753, 114907, 6752, 8644, 2235, 6198, 11214, 5105, 116, 9101, 2706, 445, 5106
GO_SIGNAL_TRANSDUCTION_IN_RESPONSE_TO_DNA_DAMAGE	0.98946	1	0.188126	0.631978	98946	55	60561, 8444, 406991, 7471, 4487, 7029, 1263, 27330, 835, 200734, 7291, 79733, 5716, 51147, 29086, 581, 23411, 1111, 28996, 10769, 7027
GO_MUSCLE_CONTRACTION	0.198838	1	0.299081	1.091	19883	168	6330, 493829, 25802, 6870, 6865, 3736, 2693, 3781, 10203, 9312, 3672, 406991, 9172, 487, 1143, 3768, 1241, 7423, 1136, 3764, 6546, 151, 1490, 51196, 1824, 80852, 1482, 134, 6262, 30819, 3815, 6261, 150, 152, 4638, 3784, 4607, 3356, 5020, 4842, 6329, 56923, 1837, 18, 147, 1129, 3778, 6752, 3762, 1146, 5592, 1909, 4604, 4092, 4887, 4660, 6717, 1144, 5318, 2257, 100507537, 183, 27302, 1910, 1760, 29…
GO_TRANSITION_METAL_ION_HOMEOSTASIS	0.98153	1	0.193941	0.635498	98153	43	654, 51310, 164656, 7781, 567, 64924, 8031, 4057, 48, 6717, 286133, 341208
GO_REGULATION_OF_RECEPTOR_INTERNALIZATION	0.98468	1	0.18278	0.572015	98468	29	4983, 1814, 255738, 8862, 4043, 54806, 23513, 1742, 338692, 4289, 54550, 3690, 8650, 7422, 6850, 6311, 1948, 1815, 88455, 375, 6456
GO_REGULATION_OF_CALCIUM_ION_TRANSMEMBRANE_TRANSPORT	0.97204	1	0.210924	0.735294	97204	84	28954, 3596, 161253, 930, 406991, 782, 487, 785, 4923, 6546, 4987, 1814, 6236, 6262, 150, 1394, 3627, 4842, 57158, 6717, 56704, 100507537, 57190, 8787, 2185, 10345, 783, 7220, 5144, 784, 90070, 781, 3306, 2259, 2147, 581, 623, 9446, 9722, 7070, 4878, 5294
GO_RESPONSE_TO_BACTERIUM	0.97144	1	0.222947	0.828909	97144	251	131, 3906, 11019, 3596, 4016, 23166, 654, 1524, 2693, 55914, 1236, 3570, 728, 6693, 27177, 406991, 2255, 10563, 23643, 650, 51752, 2056, 3587, 566, 124912, 10804, 931, 1268, 10225, 63826, 2672, 10417, 2921, 5196, 5650, 23208, 6863, 2213, 58509, 284297, 942, 29, 148022, 5737, 171389, 10497, 84659, 3627, 4353, 4842, 7110, 7474, 5467, 2876, 558, 5197, 9970, 3606, 51510, 6779, 64170, 4057, 5320, 3553…
GO_POSITIVE_REGULATION_OF_LEUKOCYTE_MIGRATION	0.830852	1	0.248159	0.854594	83085	72	5228, 1524, 1236, 3570, 728, 6693, 10563, 7423, 58494, 3735, 2660, 8772, 158747, 6363, 5880, 3627, 3674, 7474, 6369, 51157, 6387, 2185, 64805, 4323, 3576, 8995, 51561, 63940, 3673, 623, 4192, 5724, 284340, 7070, 6351, 719, 1991, 57402, 2358, 3579, 6376, 65125, 7422, 729230, 6346, 6348, 196527
GO_CALCIUM_ION_IMPORT	0.749993	1	0.269071	0.867289	74999	37	487, 56848, 6546, 931, 774, 1392, 7223, 846, 10367, 100507537, 6387, 783, 221154, 55013, 8911, 84876, 781, 2645, 63933, 6347, 9456, 5664, 5159, 1020, 6348
GO_CELL_MATURATION	0.0155898	0.280335	0.378907	1.31716	1558	81	29842, 11057, 5452, 429, 4897, 6496, 54345, 6900, 2266, 27289, 2056, 59067, 10481, 80336, 137964, 30813, 5139, 30812, 10116, 30819, 4882, 23318, 6363, 10220, 56975, 23114, 4880, 26468, 558, 10265, 3202, 117155, 51412, 2068, 8578, 4929, 26047, 1910, 1618, 2185, 695, 5881, 3050, 7298, 8419, 596
GO_REGULATION_OF_SECRETION	0.0653893	0.682585	0.295534	1.11696	6538	393	8723, 111, 84300, 4889, 6754, 6865, 3596, 8448, 7042, 8832, 9024, 654, 2693, 9162, 959, 1588, 1236, 3651, 5028, 965, 5874, 2266, 7032, 114900, 3745, 1138, 57586, 107, 51714, 914, 1149, 320, 130399, 1142, 5617, 2917, 2255, 11255, 634, 7043, 56848, 1143, 3737, 4923, 115827, 3350, 4760, 3767, 2695, 27131, 3382, 1136, 3735, 22871, 11141, 6861, 4987, 3479, 2901, 23025, 2044, 11314, 1268, 2865, 151, 41…
GO_CELLULAR_RESPONSE_TO_TOXIC_SUBSTANCE	0.857901	1	0.242766	0.867735	85790	119	26034, 127, 113, 51714, 406991, 57016, 3047, 3767, 4487, 406884, 10494, 64359, 59338, 4353, 9973, 11179, 2876, 4985, 558, 8737, 567, 8914, 2742, 1719, 10516, 140809, 5076, 51157, 10327, 2882, 5292, 10891, 2021, 3586, 10587, 54464, 1788, 145226, 2643, 2098, 11035, 5743, 572, 3050, 84293, 8013, 2395, 4602
GO_APOPTOTIC_SIGNALING_PATHWAY	1	1	0.127989	0.479314	100000	301	8326, 7042, 92196, 9024, 1524, 3651, 51246, 6469, 3570, 2266, 406991, 2255, 487, 23643, 653, 2056, 1870, 9812, 4487, 921, 2907, 916, 114971, 3479, 186, 79594, 8772, 7755, 5196, 1392, 10494, 7029, 55023, 134, 4318, 148022, 3624, 55288, 10116, 9479, 6810, 8682, 835, 6753, 5467, 2876, 8737, 652, 3553, 84231, 54431, 1630, 4929, 1621, 54361, 1437, 183, 51530, 6387, 1613, 81537, 30001, 9026, 695, 8879,…
GO_NEURAL_NUCLEUS_DEVELOPMENT	0.95041	1	0.214912	0.692719	95041	37	2254, 429, 3746, 3212, 401, 220, 57447, 9143, 4129, 23513, 1267, 596, 8851, 22933, 3211, 1340, 9118
GO_LYMPHOCYTE_MEDIATED_IMMUNITY	0.606354	1	0.274702	0.960425	60635	87	5452, 959, 925, 930, 3004, 2208, 634, 9245, 84174, 116449, 59067, 10225, 3594, 54537, 8772, 23705, 2213, 3952, 114836, 3135, 710, 3822, 567, 3606, 133396, 4092, 182, 51571, 3553, 909, 4179
GO_FC_EPSILON_RECEPTOR_SIGNALING_PATHWAY	1	1	0.097238	0.335245	100000	73	3725, 5708, 2885, 8454, 801, 10213, 8945, 6500, 4067, 5295, 5705, 5682, 8517, 23291, 4790, 5689, 5879, 5970, 5594, 5595, 7189, 5702, 5707, 5700, 6464, 5701, 5718, 2353, 5335, 9861, 5704, 5290, 5688, 5170, 6885, 5062, 10454, 5058, 5717, 7409, 5709, 5601, 5609, 6850, 5690, 5599, 4214, 5296, 5530, 5720, 3551, 9491, 1147, 5711, 7410, 5719, 5588, 23118, 5714, 9402, 8013, 6416, 5716, 695, 3937, 5721, 5…
GO_HIPPOCAMPUS_DEVELOPMENT	0.774632	1	0.26021	0.871038	77463	53	3361, 4009, 140679, 3736, 2018, 4760, 63827, 2044, 79969, 1746, 9839, 64211, 3400, 51176, 7101, 167153, 2737, 8648
GO_RIBONUCLEOSIDE_TRIPHOSPHATE_BIOSYNTHETIC_PROCESS	0.99981	1	0.113513	0.356769	99981	30	10201, 56848, 514, 10891, 521, 9551, 84277, 513, 1329, 1537, 4832, 522, 10476, 4830, 790, 8604
GO_REGULATION_OF_CHROMOSOME_SEGREGATION	0.99995	1	0.108223	0.348831	99995	37	23063, 10783, 10664, 90417, 8697, 7272, 996, 8313, 8658, 22933, 29127, 5925, 10460, 701, 9555
GO_SPHINGOLIPID_METABOLIC_PROCESS	0.568624	1	0.288159	0.968023	56862	55	83850, 222, 375298, 401494, 56848, 91012, 27293, 60481, 201562, 3696, 94103, 2720, 3815, 427, 23683, 4759, 57515, 7915, 3073, 51228, 410, 81537, 8877, 8879, 10955, 6785, 221
GO_PROTEIN_ACETYLATION	0.96861	1	0.213874	0.750359	96861	91	4674, 151050, 56848, 56655, 8464, 1962, 79969, 10411, 54107, 195814, 15, 54556, 11177, 10664, 6883, 4842, 93624, 51176, 51412, 3553, 8648, 10891, 10629, 57634, 7291, 8877, 84656, 8536, 10902, 90070, 51147, 9252, 8202, 5105, 9575, 23411, 86, 1111, 8295, 8850, 55257, 1810
GO_REGULATION_OF_NUCLEOCYTOPLASMIC_TRANSPORT	0.9745	1	0.206888	0.709711	97450	69	6469, 51715, 127933, 11052, 186, 10411, 5569, 3952, 55051, 652, 3553, 3059, 2737, 55696, 29072, 23636, 5743, 8536, 6608, 8882, 51684
GO_CELLULAR_HORMONE_METABOLIC_PROCESS	0.00208998	0.122174	0.438021	1.48377	208	60	1584, 131, 124, 126, 127, 654, 130, 1588, 6469, 10170, 1592, 57016, 650, 653, 5959, 1609, 1381, 64577, 3293, 59342, 195814, 51478, 220, 8228, 59338, 7923, 15, 56603, 6718, 8694, 51170, 1646, 54361, 54577, 10891, 6817, 8644, 145226, 112812, 8879, 8854, 9256
GO_BONE_REMODELING	0.98004	1	0.195365	0.63855	98004	42	9290, 7043, 9545, 8200, 3952, 171392, 3351, 5880, 1436, 9066, 133522, 7166, 2185, 4192, 1200, 3690, 4040, 3635, 4041, 5745, 4763, 4160, 6850, 7128, 79705, 6696, 1945
GO_REGULATION_OF_PEPTIDYL_TYROSINE_PHOSPHORYLATION	0.99151	1	0.201453	0.724442	99151	131	683, 3596, 654, 3570, 1839, 2255, 2056, 2915, 59067, 57826, 1609, 84632, 916, 3479, 11314, 2252, 2690, 9148, 3952, 134, 10464, 5912, 3815, 150, 50604, 2253, 3356, 1942, 4915, 7006, 3606, 133396, 84313, 1436, 3059, 1437, 183, 3562, 868, 3084, 79643, 2185, 2688, 4038, 2045, 1272, 90070, 1742, 6423, 64223
GO_RESPONSE_TO_INSULIN	0.99998	1	0.153624	0.554671	99998	140	677, 493829, 2693, 534, 340706, 130399, 23433, 634, 3645, 2888, 23038, 6517, 2865, 2660, 6654, 55023, 3952, 255738, 15, 201475, 57707, 51763, 64506, 3553, 2650, 64397, 11031, 5791, 183, 353, 5009, 3586, 51762, 5471, 2806, 51382, 6431, 896, 2101, 57727, 6429, 9296, 51606, 6198, 2645, 133, 3636, 5588, 9847, 5105, 7249, 23411, 5458, 8850, 529, 5140, 4878, 1176, 208, 5465, 57761, 5296, 4218, 5872, 52…
GO_POSITIVE_REGULATION_OF_NIK_NF_KAPPAB_SIGNALING	0.98573	1	0.185611	0.596327	98573	36	114900, 4306, 6363, 3606, 1896, 3553, 23328, 8877, 51561, 3654, 27250, 192669, 4142, 10392, 8795
GO_REGULATION_OF_CATABOLIC_PROCESS	1	1	0.104569	0.398021	100000	495	677, 6721, 128338, 23274, 84300, 4983, 92196, 116986, 9024, 131405, 534, 64321, 6469, 5694, 55544, 1471, 113451, 1149, 406991, 7471, 389541, 373863, 51582, 219743, 5291, 79888, 11040, 3587, 84074, 27131, 2903, 10346, 3479, 26291, 25820, 406884, 1268, 27352, 79594, 6662, 84749, 66037, 3952, 161582, 4953, 1263, 134, 7432, 255738, 201475, 148022, 171389, 28951, 4947, 150, 9604, 440275, 5208, 3356, 1…
GO_REGULATION_OF_CARBOHYDRATE_METABOLIC_PROCESS	0.99158	1	0.194567	0.682072	99158	90	117, 5028, 7033, 3973, 5341, 4923, 1609, 3479, 114897, 3487, 3952, 89801, 5208, 3356, 348995, 55706, 51763, 5261, 10891, 23636, 3170, 5449, 2185, 4927, 6097, 6095, 9572, 572, 5443, 27232, 2645, 23511, 57122, 23411, 5724, 8850, 10762, 208, 5465, 4142
GO_NEGATIVE_REGULATION_OF_SYNAPTIC_TRANSMISSION	0.0350096	0.459165	0.412802	1.3459	3500	41	4889, 9162, 3745, 2898, 56853, 1816, 41, 1814, 23208, 6529, 134, 3351, 6860, 9294, 3356, 6532, 4887, 3553, 1269, 2890, 2185
GO_B_CELL_ACTIVATION	0.276017	1	0.307029	1.07978	27601	94	677, 683, 8326, 5452, 3596, 959, 159296, 930, 6929, 84174, 59067, 3175, 28514, 931, 11314, 1137, 54537, 643, 2213, 29760, 10451, 148022, 3624, 51293, 3815, 112616, 1880, 51176, 933, 10673, 55619, 3586, 3451, 5449, 2185, 695, 572, 4323, 196, 3444, 596, 1316, 96459
GO_CELL_DEATH_IN_RESPONSE_TO_OXIDATIVE_STRESS	0.99901	1	0.155214	0.518602	99901	52	8321, 406991, 7471, 406884, 10494, 57707, 2876, 8737, 2021, 3586, 8013, 596, 8428, 4217, 23411
GO_REGULATION_OF_NEURON_DIFFERENTIATION	0.733983	1	0.2521	0.949245	73398	351	25791, 9856, 221336, 23105, 9423, 392255, 8321, 10215, 2889, 3706, 343472, 429, 1002, 4761, 115703, 5396, 4009, 4897, 9024, 10371, 64919, 654, 6496, 6469, 6900, 84446, 5454, 3232, 4674, 64284, 6929, 4168, 10660, 152330, 3199, 650, 653, 8153, 257194, 2056, 4760, 1136, 22871, 60436, 28514, 9362, 9353, 6014, 11141, 2049, 23025, 4821, 3196, 5915, 1268, 151, 50944, 6495, 2672, 1746, 57554, 84894, 7959…
GO_NEGATIVE_REGULATION_OF_NF_KAPPAB_TRANSCRIPTION_FACTOR_ACTIVITY	0.96115	1	0.206379	0.648646	96115	30	55914, 140, 2672, 58509, 171392, 4591, 3586, 90268, 149951, 170622, 5716, 3654, 23411, 1147, 50943, 655
GO_PROTEIN_POLYUBIQUITINATION	1	1	0.108732	0.39008	100000	126	201456, 131405, 5694, 51191, 25820, 55658, 89910, 8881, 26272, 26224, 9604, 7064, 114907, 4012, 6468, 9373, 8697, 5721, 23328, 23072, 996, 26191, 7336, 5716, 1643, 11065, 255488, 6049, 5714, 596, 7320, 80351, 1161, 8658, 6048, 9666, 54620, 5719, 5711, 9690, 9810, 5930, 9491, 51434, 5720, 7327, 90678, 3093
GO_POSITIVE_REGULATION_OF_ION_TRANSPORT	0.9668	1	0.21978	0.797032	96680	151	8723, 6330, 10368, 117, 6754, 6865, 3596, 3736, 3746, 5028, 1128, 930, 406991, 487, 56848, 4923, 3767, 1392, 1482, 6529, 3952, 134, 6262, 30819, 6860, 150, 4638, 3784, 3627, 5020, 4842, 846, 6532, 552, 18, 10369, 57158, 4887, 10768, 3553, 6717, 5318, 2257, 100507537, 2902, 183, 2048, 6387, 6331, 8787, 64805, 10345, 783, 7220, 551, 154043, 784, 1272, 90070, 84876, 781, 3757, 5652, 3306, 2259, 135,…
GO_ATP_BIOSYNTHETIC_PROCESS	0.99985	1	0.100631	0.308837	99985	25	7415, 65018, 5315, 506, 2023, 6774, 201163, 509, 515, 498, 7040, 539, 226, 8604, 10476, 522, 1537, 1329, 513, 84277, 9551, 521
GO_CANONICAL_WNT_SIGNALING_PATHWAY	0.9999	1	0.171296	0.625648	99990	172	2254, 8321, 8326, 2889, 25960, 9096, 1749, 7483, 64321, 6469, 7976, 5694, 27303, 7471, 63977, 2255, 650, 607, 27121, 3487, 3485, 7091, 6662, 1482, 4811, 2535, 9479, 54949, 8323, 7474, 51176, 27031, 1896, 261734, 53944, 7089, 4929, 2737, 54361, 5721, 25937, 90268, 23072, 1613, 7476, 5916, 3489, 8313, 23500, 5716, 4038, 5714, 6788, 6423, 10076, 54475, 259266, 7320, 80351, 8658, 5719, 5626, 1000, 27…
GO_ACUTE_INFLAMMATORY_RESPONSE	0.656303	1	0.279954	0.926024	65630	47	4889, 259249, 1236, 3570, 2056, 2157, 1268, 2865, 6863, 2213, 134, 54210, 3250, 133396, 9180, 3553, 336, 1910, 695, 55870, 5743
GO_HUMORAL_IMMUNE_RESPONSE	0.456305	1	0.290022	1.01305	45630	86	683, 57829, 3110, 5452, 1236, 930, 728, 1369, 2208, 10563, 566, 6480, 931, 10417, 2921, 5196, 5650, 2213, 29760, 54210, 1880, 710, 84659, 3627, 5646, 5197, 10584, 4057, 5320, 3553, 6374, 9308, 2920, 4179, 85236, 3451, 81494, 354, 6170, 5079, 3576, 8970, 3444, 596, 1511, 2243, 27202, 116842, 2147, 1671, 4068, 5788, 719, 6347, 1755, 1991, 3934
GO_MYELOID_LEUKOCYTE_ACTIVATION	0.99953	1	0.196593	0.736857	99953	308	8723, 683, 3596, 8832, 2444, 6515, 2357, 965, 51411, 3310, 1471, 914, 728, 5328, 6402, 634, 56848, 1143, 53916, 6793, 79888, 51209, 566, 124912, 146722, 3735, 3683, 221395, 57826, 5611, 11001, 11314, 1268, 8635, 23526, 57554, 9545, 54509, 53917, 814, 4125, 23208, 2213, 4318, 26, 6542, 158747, 29, 148022, 94103, 2720, 399, 5912, 3815, 57580, 6810, 23406, 8694, 5880, 2242, 23114, 4353, 3577, 427, 7…
GO_REACTIVE_NITROGEN_SPECIES_METABOLIC_PROCESS	0.97515	1	0.199725	0.651182	97515	41	1524, 2644, 186, 6542, 148022, 4842, 3553, 23564, 183, 3586, 2185, 2643, 6095, 5743
GO_ANTERIOR_POSTERIOR_PATTERN_SPECIFICATION	0.0099199	0.236001	0.357339	1.28446	991	130	3975, 9573, 3213, 9096, 3204, 6496, 64321, 1046, 7490, 6469, 2018, 3232, 5100, 3234, 4838, 3200, 7471, 56033, 3207, 3236, 3223, 3199, 650, 9350, 4760, 145873, 4487, 3212, 3235, 28514, 6862, 8553, 3217, 3222, 9839, 92, 9095, 2736, 3203, 3233, 60529, 1952, 2253, 10220, 3206, 1044, 3229, 3216, 3226, 3205, 7474, 51176, 3202, 652, 5087, 5015, 2114, 2737, 79365, 3214, 8092, 3221, 3170, 4488, 5916, 8313…
GO_POSITIVE_REGULATION_OF_CELL_DIVISION	0.0432696	0.535775	0.397508	1.31197	4326	46	5228, 2254, 5956, 7564, 7042, 6469, 2248, 7043, 51289, 7423, 2246, 2252, 1814, 2249, 643
GO_ERBB_SIGNALING_PATHWAY	0.899351	1	0.235279	0.82682	89935	93	55914, 5148, 3672, 1839, 406991, 634, 27131, 84632, 51196, 55658, 6662, 6654, 8527, 9148, 134, 4318, 4145, 150, 8874, 5149, 84313, 79651, 183, 868, 3084, 79643, 23636, 53358, 2185, 9026
GO_EMBRYONIC_ORGAN_MORPHOGENESIS	1.99998e-05	0.00818392	0.404405	1.47106	1	160	1750, 1301, 2254, 9423, 3975, 3213, 1749, 3204, 5396, 7483, 579, 6496, 5459, 64321, 54345, 84189, 6469, 7976, 3232, 51168, 4838, 3200, 7471, 145258, 10660, 3207, 2255, 3236, 7043, 3199, 58495, 8820, 4760, 25902, 116039, 4487, 10804, 3212, 3235, 28514, 9132, 5915, 6862, 10083, 6495, 1746, 8320, 257, 6662, 8516, 220, 1482, 3217, 2535, 6474, 6262, 29, 2736, 3203, 3233, 3142, 29985, 60529, 2253, 8323…
GO_REPRODUCTIVE_SYSTEM_DEVELOPMENT	0.815972	1	0.24698	0.912351	81597	217	677, 2254, 3975, 7042, 10371, 654, 2693, 6736, 1588, 1046, 7490, 6469, 4221, 6665, 4838, 3973, 51294, 9210, 3371, 3207, 2255, 58495, 653, 8521, 9353, 10481, 10272, 8320, 2057, 3293, 6662, 6092, 3952, 2627, 3696, 92, 59338, 30812, 9289, 2736, 3624, 10468, 10116, 81930, 3815, 2253, 3206, 5176, 835, 3400, 317719, 3205, 7110, 6299, 7474, 51176, 5467, 2492, 558, 22836, 8031, 10265, 652, 5926, 431707, …
GO_CYTOSOLIC_CALCIUM_ION_TRANSPORT	0.896861	1	0.235979	0.834306	89686	101	117, 3596, 2829, 9651, 1236, 930, 5330, 4923, 2056, 6546, 2903, 931, 1490, 51196, 6262, 6261, 2906, 6363, 3356, 3627, 4842, 2904, 23236, 57158, 10367, 6717, 56704, 2902, 57190, 8787, 2185, 30001, 1234, 10345, 7220, 221154, 3357, 55013, 5144, 784, 596, 3708, 10523, 90070
GO_POSITIVE_REGULATION_OF_CATABOLIC_PROCESS	1	1	0.101376	0.375334	100000	228	677, 23274, 84300, 131405, 64321, 5291, 79888, 11040, 10346, 3479, 26291, 25820, 27352, 79594, 6662, 1263, 134, 7432, 255738, 201475, 148022, 28951, 4947, 150, 9604, 440275, 5208, 3356, 7474, 23192, 5261, 5899, 4092, 344, 3553, 10221, 336, 3949, 2021, 7291, 23072, 6093, 51099, 4946, 215, 2185, 7336, 140775, 7405, 55070, 58476, 5716, 572, 11267, 255488, 257364, 90070, 5305, 665, 8408, 3791, 581, 7…
GO_GLIOGENESIS	0.99435	1	0.201862	0.735668	99435	165	10215, 429, 7042, 92737, 1524, 5028, 6469, 6900, 5454, 58158, 1128, 728, 4664, 2255, 650, 566, 8521, 28514, 4821, 1746, 1814, 6662, 1840, 30812, 9289, 7223, 3766, 54587, 5803, 1880, 3400, 4915, 51176, 55553, 7101, 2068, 1436, 3553, 3949, 5076, 2737, 3084, 2185, 64805, 79727, 3459, 23500, 118738, 9572, 83933, 23513, 1267, 4323, 4602, 10675, 2596, 6608, 5048, 3280, 135, 11221, 4147, 2147, 8851, 211…
GO_PEPTIDYL_THREONINE_MODIFICATION	0.99999	1	0.125727	0.435287	99999	77	8444, 57452, 566, 1609, 147746, 7224, 8558, 9294, 7474, 51763, 4092, 4294, 200734, 9149, 7272, 6093, 63917, 2589, 8877, 10114, 596, 8658, 8408, 8851, 9578, 1111, 22933, 28996, 655, 5528, 8312, 65125, 3093, 5599, 1020
GO_ANTIGEN_PROCESSING_AND_PRESENTATION	0.99999	1	0.141554	0.500798	99999	102	51164, 1236, 5694, 925, 51752, 115827, 10332, 9363, 2213, 3135, 81930, 6363, 3123, 567, 4012, 83871, 909, 30835, 9871, 3798, 5721, 51762, 140735, 3122, 6712, 5873, 5716, 7454, 5971, 5714, 1512, 5719, 5867, 5711, 5869, 9632, 100507436, 1147, 5870, 9491, 3117, 3551, 29127, 5720, 8943, 653361, 10392, 10981, 9474
GO_CELLULAR_AMINO_ACID_CATABOLIC_PROCESS	0.268427	1	0.325547	1.09933	26842	58	6898, 1036, 51380, 406991, 6999, 27034, 64577, 26275, 4329, 10993, 36, 27165, 10295, 10157, 8942, 1757, 4842, 2744, 18, 2571, 883, 7915, 2572, 23564, 594, 5009, 5471, 51449, 189, 1491, 2806
GO_MAINTENANCE_OF_LOCATION	0.99994	1	0.165139	0.602589	99994	169	6721, 3596, 2829, 9651, 1236, 930, 1149, 130399, 5330, 487, 4923, 9350, 6546, 6014, 2901, 50944, 51196, 3952, 6262, 6261, 161176, 6363, 8694, 3356, 3627, 51608, 7781, 4842, 55171, 81573, 5467, 83660, 23236, 57158, 3553, 6717, 56704, 2201, 57190, 3586, 51099, 5310, 338, 2185, 30001, 10062, 7405, 1234, 10345, 7220, 2548, 3357, 5716, 5144, 3708, 10523, 90070, 585, 5048, 51684, 259266, 8204, 2147, 58…
GO_NEPHRON_EPITHELIUM_DEVELOPMENT	0.00514995	0.172734	0.426683	1.4385	514	57	5455, 5228, 79192, 64412, 3975, 793, 7490, 6469, 7471, 3207, 650, 28514, 2246, 186, 6495, 6662, 9788, 3217, 30812, 8642, 2253, 6299, 652, 182, 5087, 5076, 2737, 54361, 183, 25937, 6943, 3911, 5310, 54806
GO_POSITIVE_REGULATION_OF_CALCIUM_ION_TRANSMEMBRANE_TRANSPORT	0.931001	1	0.223802	0.725674	93100	39	3596, 930, 487, 4923, 6262, 3627, 57158, 6717, 10345, 783, 7220, 784, 90070, 781, 3306, 2259, 2147, 581, 623, 9446, 7070
GO_NEGATIVE_REGULATION_OF_EPITHELIAL_CELL_MIGRATION	0.814792	1	0.256804	0.825055	81479	36	10371, 406991, 10563, 285, 9353, 186, 94, 5176, 5797, 575, 27302, 6915, 5217, 11221, 25930, 4070, 55333, 5801
GO_CELL_REDOX_HOMEOSTASIS	0.581134	1	0.308212	0.951007	58113	26	51714, 64359, 5880, 4353, 4842, 2876, 54431, 83442, 10587, 169714, 30001
GO_POSITIVE_REGULATION_OF_CYTOSKELETON_ORGANIZATION	1	1	0.119527	0.42073	100000	95	25802, 1236, 146206, 89848, 7043, 5341, 10411, 1490, 6863, 6356, 2242, 55160, 6369, 3059, 389, 54361, 27302, 23636, 2185, 9026, 9525, 55558, 7454, 8976, 64223, 10763, 5217, 29109, 8851, 57606, 25886, 2041, 6376, 55835, 9948, 7408, 1020, 1073, 11075, 10733, 23191, 9475, 55968
GO_RESPONSE_TO_KETONE	0.738503	1	0.257167	0.920811	73850	122	111, 11057, 7042, 2693, 1236, 107, 3371, 7043, 56848, 2056, 3767, 9353, 5723, 4821, 10481, 2660, 186, 1392, 15, 2720, 5737, 6363, 5176, 5020, 11184, 1646, 114907, 552, 51389, 117155, 1364, 387758, 8648, 8644, 54464, 4678, 4129, 10062, 3239, 2235, 4824, 7049, 109, 8061, 572, 6915, 196, 7298, 551, 5734
GO_NEGATIVE_REGULATION_OF_PROTEIN_KINASE_B_SIGNALING	0.193368	1	0.387487	1.1892	19336	25	2889, 407041, 2660, 1814, 79594, 59338, 3135, 51763
GO_REGULATION_OF_POSTSYNAPTIC_MEMBRANE_POTENTIAL	0.000569994	0.072888	0.417134	1.46348	56	91	2897, 2900, 8001, 81832, 3736, 9162, 2555, 1128, 1138, 5999, 1142, 2562, 2894, 1143, 2898, 2559, 4923, 56853, 2915, 1136, 22871, 2903, 2561, 2901, 2557, 50944, 1137, 2554, 2556, 1139, 134, 2743, 2569, 10497, 2030, 2906, 9294, 22999, 2891, 153, 9378, 2904, 18, 2742, 1146, 4887, 3751, 2566, 1144, 2902, 55584, 2890, 1760, 2563, 2185, 7476
GO_FEAR_RESPONSE	0.551534	1	0.313472	0.967235	55153	26	4761, 2898, 3350, 41, 1392, 10522, 1620, 153, 7101, 4887, 1621, 57679, 1803, 596, 6198, 116, 4192
GO_REGULATION_OF_ENDOTHELIAL_CELL_MIGRATION	0.531605	1	0.284529	0.98607	53160	78	27286, 25960, 406991, 634, 10563, 285, 8823, 9353, 2246, 186, 2249, 94, 147372, 23616, 5176, 1942, 5797, 7474, 7101, 652, 10000, 575, 51157, 183, 27302, 23328, 57381, 284361, 2185, 7476, 5743, 6915, 659, 4215
GO_INNER_MITOCHONDRIAL_MEMBRANE_ORGANIZATION	0.99742	1	0.145949	0.450334	99742	26	65018, 506, 10989, 509, 54927, 515, 498, 4976, 539, 10939, 10476, 8834, 51079, 522, 57143, 25813, 513, 55750, 90580, 9551, 79135, 521, 115209, 5018, 514, 139322
GO_PROTEIN_LOCALIZATION_TO_VACUOLE	0.913721	1	0.230027	0.728861	91372	32	10368, 389541, 57707, 8031, 10369, 84313, 137492, 79720, 51028, 27183, 11267, 11133, 23677, 3920, 9648, 51160, 8943
GO_CELLULAR_RESPONSE_TO_HYDROGEN_PEROXIDE	0.99999	1	0.120576	0.407817	99999	59	406991, 406884, 10494, 59338, 11179, 558, 8737, 5076, 51157, 2021, 3586, 11035, 8013, 2395, 4602, 4217, 23411, 388, 5074, 3934, 3297, 51765, 23064, 140885, 2308, 7128, 5598, 4233, 664
GO_REGULATION_OF_ORGAN_GROWTH	0.98545	1	0.192234	0.64106	98545	51	2254, 6910, 7490, 5999, 3479, 1482, 2627, 3142, 2253, 6532, 8737, 27302, 5292, 7049, 5600, 4211, 2395, 6788, 6608
GO_REGULATION_OF_SYNAPSE_ASSEMBLY	0.0228498	0.346301	0.405106	1.35094	2284	51	9423, 27286, 8321, 26280, 2693, 84189, 64284, 139065, 347902, 2047, 22871, 40, 11141, 26050, 2049, 6495, 6092, 8292, 6585, 5818, 5020, 4915, 9378, 7474, 575, 22859, 9746, 2902, 2048, 7336, 7476
GO_POSITIVE_REGULATION_OF_CELL_GROWTH	0.95885	1	0.21789	0.761796	95885	87	9423, 7042, 1002, 1839, 8153, 9362, 3479, 23025, 79594, 57699, 7224, 6860, 22999, 57611, 552, 51176, 9373, 84258, 3059, 9798, 3249, 6387, 8877, 2185, 54617, 5716, 4323, 551, 659, 2395, 596, 28988, 6423, 54512, 5048, 57698, 440093, 3897, 2147, 127833, 6832, 5458, 84717, 2664, 3872, 6857, 2803, 23404, 7422, 1946, 627, 23191, 3020, 6195, 4916, 23566, 50618, 55031, 5058, 4035, 6197
GO_BONE_MINERALIZATION	0.487965	1	0.299823	1.00177	48796	52	8326, 654, 7043, 5744, 650, 9350, 116039, 6546, 3479, 6662, 3952, 92, 7123, 56975, 6779, 652, 4057, 2068, 2201, 54361, 7291, 2185, 4077, 8313, 5743, 659, 1278
GO_REGULATION_OF_TRANSMEMBRANE_RECEPTOR_PROTEIN_SERINE_THREONINE_KINASE_SIGNALING_PATHWAY	0.0206898	0.32815	0.350092	1.25354	2068	122	9480, 2254, 392255, 8321, 7044, 3626, 7042, 9573, 654, 651, 6469, 2662, 4221, 164656, 406890, 4838, 1149, 7471, 9210, 656, 2255, 65997, 7043, 58495, 650, 653, 9350, 3175, 4487, 2660, 10272, 94, 8200, 8516, 92, 3624, 10468
GO_OVULATION_CYCLE_PROCESS	0.112529	0.894452	0.401162	1.25545	11252	29	4889, 7042, 3973, 7043, 9353, 2660, 6092, 3952, 59338, 3624, 835, 2492
GO_POSITIVE_REGULATION_OF_CELL_ADHESION	0.98622	1	0.213657	0.787324	98622	206	57829, 1307, 7042, 959, 1236, 6469, 2266, 64332, 4838, 406991, 54518, 10563, 80381, 2056, 566, 59067, 921, 916, 3479, 4301, 10272, 3594, 3485, 8772, 5063, 4811, 3952, 942, 10451, 9289, 3135, 2736, 399, 3142, 57580, 64926, 91663, 8874, 6810, 6363, 29984, 1295, 7474, 54566, 3606, 10673, 9780, 4092, 4887, 51571, 3553, 9308, 30835, 2737, 4179, 54361, 8744, 6387, 3586, 6093, 3170, 1803, 2185, 64805, 3…
GO_CEREBRAL_CORTEX_DEVELOPMENT	0.898291	1	0.235322	0.81803	89829	81	5455, 429, 10371, 5454, 2018, 9355, 9353, 8320, 4852, 84750, 9289, 200933, 10716, 4915, 26468, 7101, 23236, 83696, 6091, 2737, 2902, 8648, 26047, 1281, 10579, 64805, 572, 5079, 317762, 6608, 585, 5048, 259266, 581, 8851, 1000, 4192, 3362, 23353, 79648, 2290, 4040, 3912, 4763, 7804, 6434, 1020, 5649, 1600, 10460
GO_ENDOCRINE_PANCREAS_DEVELOPMENT	0.00735993	0.211986	0.476396	1.5095	735	32	9480, 3110, 654, 3651, 3570, 4221, 653, 4760, 2695, 3175, 28514, 4821, 5078, 6662, 2627
GO_RNA_PHOSPHODIESTER_BOND_HYDROLYSIS	0.97007	1	0.206571	0.692703	97007	54	6041, 64852, 11052, 8635, 51728, 11102, 10556, 65095, 246243, 84659, 10799, 1479, 9271, 9941, 2021, 90806, 85441, 54464, 23246, 22894, 79869, 5438, 54512, 54913, 9692, 23283, 192669, 10557, 51692, 54487, 23404, 10775, 10898, 8909, 283
GO_ORGANIC_ACID_METABOLIC_PROCESS	0.9961	1	0.213374	0.808756	99610	432	131, 124, 116085, 11019, 6898, 55268, 126, 6296, 127, 6515, 130, 2693, 84129, 348158, 7299, 1555, 80760, 10056, 5694, 3697, 1036, 401494, 113451, 51380, 3991, 406991, 10434, 80201, 10170, 1592, 6999, 51582, 634, 116285, 219743, 7306, 23038, 25902, 2695, 3735, 6480, 27034, 35, 5723, 9060, 10478, 1962, 1381, 63827, 3479, 347734, 11001, 60481, 1268, 63826, 26031, 58478, 8513, 64577, 26275, 1384, 515…
GO_CYCLIC_NUCLEOTIDE_MEDIATED_SIGNALING	0.0117599	0.248204	0.363896	1.29408	1175	110	111, 117, 8698, 6754, 3361, 170589, 113, 10203, 196883, 107, 3973, 5744, 5141, 1816, 2695, 155, 2827, 6014, 1609, 4987, 2044, 56246, 151, 10411, 1814, 5196, 6662, 1392, 4881, 5139, 7432, 9289, 5737, 11069, 4882, 4879, 150, 1394, 152, 23551, 3627, 4880, 4842, 153, 2492, 147, 5592, 4887, 81285, 575, 27445, 22859
GO_REGULATION_OF_ENDOCRINE_PROCESS	0.00479995	0.170381	0.49925	1.56242	479	29	6865, 654, 186, 114897, 1393, 1392, 6863, 3952, 8862, 3624, 9727, 1394, 3553, 81285, 183, 80223, 668, 51762, 2661, 4824
GO_REGULATION_OF_SYMBIOSIS_ENCOMPASSING_MUTUALISM_THROUGH_PARASITISM	0.99998	1	0.146711	0.523565	99998	116	1105, 63901, 282617, 23076, 6041, 6355, 60489, 440275, 7936, 104, 51176, 64848, 51763, 23272, 4057, 1436, 25978, 6882, 3249, 51497, 79720, 2494, 51652, 27243, 27183, 9525, 25920, 572, 11267, 3576, 5435, 596, 5438, 23633
GO_RESPONSE_TO_OXYGEN_LEVELS	0.99989	1	0.177545	0.654252	99989	206	677, 5228, 3777, 7042, 406996, 5694, 5328, 406991, 7043, 650, 7423, 285, 2056, 6517, 6546, 1137, 1490, 94, 3952, 1139, 2627, 1263, 134, 6262, 27087, 6261, 2030, 2792, 4880, 4842, 846, 6532, 9777, 5467, 4985, 18, 3778, 64506, 1909, 2068, 3751, 4929, 5721, 218, 10891, 2021, 6387, 7291, 1803, 2185, 30001, 1788, 4824, 6095, 7049, 5743, 5716, 572, 4323, 784, 23409, 5714, 596, 9915, 3708, 4602, 1543, 5…
GO_POSITIVE_REGULATION_OF_IMMUNE_SYSTEM_PROCESS	0.99998	1	0.191439	0.728671	99998	495	677, 8723, 55703, 5228, 683, 57829, 2889, 3596, 7564, 7042, 8832, 2357, 1524, 959, 7066, 55914, 1236, 6469, 3570, 2266, 5694, 2533, 153579, 930, 64332, 914, 728, 6693, 406991, 50852, 282617, 2255, 63925, 1369, 2208, 634, 10563, 56848, 3702, 23643, 696, 80381, 84174, 7423, 5291, 27293, 2056, 124912, 116449, 58494, 59067, 146722, 3735, 921, 931, 916, 3479, 11314, 1268, 2865, 2660, 2672, 3594, 54537…
GO_CELL_COMMUNICATION_INVOLVED_IN_CARDIAC_CONDUCTION	0.462325	1	0.317818	1.0143	46232	34	6330, 3781, 125111, 6546, 1824, 6262, 3784, 3762, 6717, 5318, 6331, 10345, 783, 1525, 5144, 781, 3741, 23630
GO_REGULATION_OF_RECEPTOR_MEDIATED_ENDOCYTOSIS	0.97446	1	0.20302	0.678331	97446	52	4983, 5291, 1814, 23208, 255738, 8862, 9892, 6363, 567, 344, 22848, 23011, 9026, 4043, 54806, 23513, 8976, 1742, 338692, 4289, 20, 54550, 3690, 718, 10188, 8650, 7422
GO_POSITIVE_REGULATION_OF_LYMPHOCYTE_MEDIATED_IMMUNITY	0.573384	1	0.295505	0.960819	57338	40	2208, 116449, 59067, 3594, 54537, 8772, 23705, 114836, 3135, 567, 3606, 51571, 3553, 909
GO_RESPONSE_TO_TRANSFORMING_GROWTH_FACTOR_BETA	0.901511	1	0.235427	0.8446	90151	126	677, 9480, 7044, 7042, 1524, 2662, 4221, 23370, 406890, 4838, 1149, 406991, 7471, 65997, 7043, 25878, 58495, 3175, 2660, 94, 8200, 6662, 8516
GO_TRANSCRIPTION_ELONGATION_FROM_RNA_POLYMERASE_II_PROMOTER	0.99699	1	0.161498	0.525103	99699	40	23476, 80349, 2146, 3192, 5430, 1025, 79577, 123169, 5434, 6923, 5432, 5431, 6829, 4686, 6921, 2962, 9646, 5436, 22916, 9150, 5433, 23168, 2963, 5437, 5439, 5441, 10771, 6917, 5438, 5435, 902, 25920, 2965, 51497, 29072, 8178, 2068, 23160, 7936
GO_OXIDATIVE_PHOSPHORYLATION	0.99999	1	0.136515	0.479326	99999	92	84300, 4694, 10975, 29103, 4708, 6391, 4712, 54949, 514, 29796, 126328, 1350, 4710, 4696, 4707, 4713, 9167, 215, 1351, 5232, 1347, 2395, 4700, 521, 4705, 79736, 6834, 4711, 9551, 1345, 84277, 5230, 7386, 4714, 4715, 7381, 4718, 27089
GO_CELLULAR_AMIDE_METABOLIC_PROCESS	1	1	0.134664	0.511001	100000	449	677, 25974, 220064, 8665, 84300, 64979, 165, 6234, 343472, 64410, 9553, 6296, 55239, 131405, 348158, 10056, 407047, 6159, 27303, 11224, 51714, 406991, 78988, 55711, 6999, 1369, 56848, 4855, 127933, 91012, 116285, 51752, 27293, 54952, 56853, 25902, 2915, 4285, 3735, 6193, 3479, 23025, 5611, 60481, 406891, 26046, 54995, 57110, 55157, 137964, 10667, 201562, 92935, 64215, 66037, 26589, 10166, 6447, 9…
GO_REGULATION_OF_DNA_BINDING	0.99904	1	0.160549	0.547026	99904	64	3651, 23063, 4760, 9355, 4487, 3479, 4318, 171392, 5081, 3400, 51176, 2068, 6717, 7291, 4488, 55355, 8721, 6608, 3280, 8658, 3673, 22933, 5458, 65057, 28996, 3148, 5925, 23493, 8864, 5599, 1649, 4792, 6497, 1869
GO_IMMUNOGLOBULIN_PRODUCTION	0.380686	1	0.329563	1.05548	38068	35	5452, 3596, 959, 6929, 9245, 4437, 54537, 2213, 6810, 933, 10673
GO_TISSUE_MIGRATION	0.918761	1	0.232815	0.84299	91876	147	27286, 7042, 25960, 10371, 54345, 1839, 406991, 2255, 634, 10563, 285, 8823, 9353, 2246, 6862, 186, 2252, 2249, 94, 6662, 6863, 147372, 9839, 4318, 3815, 2253, 23616, 5176, 1942, 5797, 7474, 54566, 5467, 2876, 5646, 7101, 652, 10000, 6091, 575, 51157, 57111, 183, 27302, 23328, 57381, 284361, 7041, 1803, 2185, 3675, 7476
GO_ENSHEATHMENT_OF_NEURONS	0.96991	1	0.20866	0.709961	96991	63	4359, 10215, 6900, 5454, 4664, 6334, 5915, 3766, 5803, 8455, 23114, 3400, 4915, 5467, 3687, 2068, 11202, 50846, 3084, 215, 5916, 118738, 7851, 8882, 7368, 22933, 20, 8506, 4665, 208, 4644, 4763, 5354, 51090, 7133, 7572, 6497, 57463, 9444, 23136, 4916, 9451
GO_DENDRITE_MORPHOGENESIS	0.666543	1	0.269077	0.937156	66654	83	25791, 3706, 115703, 10371, 2047, 1136, 22871, 11141, 26050, 2049, 3196, 50944, 85442, 5063, 1139, 7224, 8997, 7436, 1952, 1942, 7101, 55619, 23011, 3059, 2902, 2048, 23072, 50488, 84079, 7476, 51473, 4038, 8976, 11178, 1742, 28988, 57498, 9201, 5048, 5911, 26052, 4133, 9693, 8851
GO_RESPONSE_TO_AMPHETAMINE	0.355966	1	0.348685	1.07589	35596	26	5999, 1816, 2903, 41, 1814, 1787, 5020, 4929, 1621, 1269, 2902, 8787
GO_RESPONSE_TO_CAMP	0.841472	1	0.248084	0.831908	84147	54	677, 610, 2889, 7299, 7490, 1036, 6546, 1609, 10411, 1393, 15, 1261, 3784, 5020, 51763, 218, 133522, 2185, 189, 8061, 196
GO_MYOBLAST_DIFFERENTIATION	0.0761992	0.744639	0.389273	1.26919	7619	41	677, 9573, 6469, 6665, 28514, 3479, 6862, 2660, 6355, 6662, 3475, 30812, 3627, 5467, 3606, 23236, 652, 182, 150572
GO_REGULATION_OF_MEGAKARYOCYTE_DIFFERENTIATION	0.98474	1	0.183808	0.577705	98474	30	7564, 7066, 338382, 5196, 3674, 8013, 9757, 5588, 9070, 26013, 192669, 8850, 3148, 64783, 2551, 3020, 2623, 26523
GO_NEGATIVE_REGULATION_OF_HEMOPOIESIS	0.397506	1	0.303785	1.03795	39750	66	677, 3204, 6469, 406991, 9290, 634, 28514, 10272, 5196, 1840, 2213, 171392, 3135, 3624, 3142, 3205, 3202, 652, 4092, 4057, 10221, 2737
GO_REGULATION_OF_MUSCLE_CELL_DIFFERENTIATION	0.819922	1	0.250074	0.863101	81992	74	493829, 2254, 6469, 55544, 6929, 5999, 406991, 650, 4487, 28514, 3479, 6355, 1482, 6474, 56603, 3815, 3627, 55553, 6935, 652, 575, 150572, 79365, 27302, 1760, 3084, 1491, 5600, 4323, 8536, 10818, 596, 11214, 27250, 4904, 23411, 963, 1000
GO_RIBOSOMAL_SMALL_SUBUNIT_BIOGENESIS	0.95775	1	0.211435	0.687471	95775	40	85395, 6234, 6193, 9790, 27042, 84946, 8780, 65095, 25983, 2068, 64963, 57647, 57050, 6229, 11056, 55226, 25926, 25879, 64434, 55720, 9277, 6202, 10607, 79954
GO_REGULATION_OF_METAL_ION_TRANSPORT	0.99615	1	0.202289	0.745431	99615	206	6330, 117, 3755, 28954, 81832, 3596, 8832, 3736, 3746, 3781, 161253, 930, 5999, 3788, 406991, 782, 487, 56848, 785, 4923, 2056, 6546, 4987, 1814, 774, 6236, 1392, 1482, 134, 7432, 255738, 6262, 30819, 150, 1394, 4638, 3784, 3356, 3627, 4842, 846, 4985, 51763, 567, 57158, 10768, 6717, 5318, 56704, 2257, 100507537, 2902, 57190, 183, 1760, 6387, 23072, 6331, 8787, 2185, 64805, 6327, 10345, 783, 7220…
GO_MODIFICATION_BY_SYMBIONT_OF_HOST_MORPHOLOGY_OR_PHYSIOLOGY	0.9734	1	0.194886	0.604237	97340	27	3839, 10332, 440275, 30835, 572, 23513, 7298, 23633, 8408, 8106, 28996, 10533, 9474, 6256, 598, 10898, 3643, 841, 4916, 3836
GO_SISTER_CHROMATID_SEGREGATION	0.896131	1	0.235822	0.816458	89613	77	23063, 64105, 1060, 10783, 3619, 23047, 10464, 81930, 10664, 9918, 90417, 51510, 23310, 6795, 25978, 8697, 151648, 7272, 79643, 996, 23636, 27243, 7290, 27183, 9525, 8313, 54617, 91782
GO_MONOSACCHARIDE_BIOSYNTHETIC_PROCESS	0.99407	1	0.174001	0.571633	99407	44	1609, 2538, 3952, 2820, 10993, 2542, 10327, 229, 10891, 2806, 9572, 5232, 27232, 2645, 5236, 5105, 23411, 5230, 8850, 5465, 5106, 8864
GO_ORGANELLE_MEMBRANE_FUSION	0.578094	1	0.288265	0.963152	57809	52	55647, 2901, 51479, 338382, 10451, 201475, 64601, 6860, 6810, 10228, 83871, 9527, 25978, 6616, 8675, 9066, 51762, 10815, 80208, 51652, 8877, 84079, 7405, 27183, 6843, 8677
GO_CARBOHYDRATE_DERIVATIVE_BIOSYNTHETIC_PROCESS	0.99742	1	0.197891	0.726801	99742	192	111, 53354, 4247, 2977, 113, 1236, 3000, 196883, 1839, 10201, 107, 57452, 64711, 56052, 22845, 56848, 9245, 7423, 145173, 6517, 6480, 9060, 63827, 3479, 347734, 60481, 2984, 201562, 4881, 84750, 4351, 7923, 27087, 9519, 4122, 4882, 4879, 60490, 514, 79053, 197322, 6363, 54704, 25874, 4880, 54872, 23236, 3553, 2650, 4245, 10327, 143888, 3073, 353, 200185, 10891, 22856, 5471, 63917, 2589, 7372, 299…
GO_HEART_MORPHOGENESIS	0.105019	0.877015	0.322233	1.15434	10501	123	1301, 4889, 8321, 7042, 64321, 6910, 54345, 6469, 4838, 140628, 406991, 10660, 9172, 58495, 650, 653, 145873, 4487, 28514, 9353, 5915, 6862, 6495, 8320, 94, 6662, 6654, 6092, 1482, 2627, 2535, 6474, 6262, 9095, 8642, 6261, 1289, 2253, 4607, 1942, 10716, 7474, 27031, 652, 4092, 4887, 6091, 182, 5318, 27302, 5292, 7291, 3084, 4488, 54806, 8313, 8854, 7049, 2548, 3357
GO_RAS_PROTEIN_SIGNAL_TRANSDUCTION	0.0665993	0.691686	0.303099	1.13265	6659	284	25791, 4983, 9423, 55647, 84084, 23550, 89846, 2889, 7042, 395, 22808, 171177, 84249, 9162, 5874, 11158, 142684, 51715, 23370, 5922, 64284, 5662, 4168, 9609, 3266, 23433, 390, 9290, 2841, 2255, 115727, 398, 23362, 23263, 8153, 27289, 53916, 2056, 115827, 51209, 64792, 282808, 26269, 5924, 57826, 57480, 6014, 26230, 55103, 25780, 3479, 11159, 57403, 27352, 394, 10411, 2057, 9545, 338382, 9363, 545…
GO_REGULATION_OF_HORMONE_SECRETION	0.307997	1	0.293751	1.0579	30799	134	8723, 111, 84300, 6865, 9024, 654, 2693, 1588, 3651, 5028, 2266, 3745, 51714, 130399, 3350, 4760, 3767, 2695, 3382, 2044, 1268, 2865, 186, 114897, 10411, 1393, 9501, 1392, 6863, 6447, 3952, 134, 8862, 3624, 11069, 9727, 8997, 150, 1394, 152, 6810, 5208, 25874, 846, 7110, 5467, 18, 94121, 3790, 3553, 6717, 6616, 183, 9066, 80223, 668, 51762, 3170, 1803, 2661, 4824, 9572, 572, 8431, 23409, 3708, 46…
GO_REGULATION_OF_CALCIUM_ION_TRANSPORT	0.99699	1	0.19129	0.689522	99699	136	117, 28954, 3596, 8832, 161253, 930, 5999, 406991, 782, 487, 56848, 785, 4923, 2056, 6546, 4987, 1814, 774, 6236, 1392, 6262, 150, 1394, 4638, 3627, 4842, 846, 4985, 51763, 57158, 6717, 56704, 100507537, 2902, 57190, 183, 6387, 8787, 2185, 64805, 10345, 783, 7220, 5743, 945, 5144, 784, 596, 90070, 84876, 781, 3306, 2259, 135, 2147, 581, 623, 9446, 9722, 7070, 6351, 4878, 5294, 6347, 9456, 4846, 7…
GO_SENSORY_PERCEPTION_OF_LIGHT_STIMULUS	0.00103999	0.096719	0.424595	1.46849	103	76	128338, 1301, 54714, 7399, 131890, 5956, 6496, 5459, 84189, 7299, 5148, 314, 3000, 5132, 10002, 4935, 2918, 2780, 5959, 6010, 7546, 10083, 79738, 2779, 94233, 30813, 60506, 131544, 2743, 1261, 3766, 407, 26504, 22999, 5149, 51475, 92840, 1412, 7101, 10265, 6096, 23746, 368, 25806, 5076
GO_REGULATION_OF_LIPID_KINASE_ACTIVITY	0.555844	1	0.299768	0.969261	55584	38	116986, 1236, 113791, 930, 84174, 2321, 29982, 10451, 23533, 3815, 6363, 8525, 887, 2185, 64805
GO_LYSOSOME_LOCALIZATION	0.363816	1	0.338152	1.06719	36381	31	26276, 8723, 3596, 8832, 56848, 11314, 65082, 3815, 5880, 2242, 83871, 94121
GO_EMBRYONIC_PATTERN_SPECIFICATION	0.000879991	0.0947612	0.524253	1.65451	87	31	3975, 9573, 10371, 7490, 6469, 3234, 4838, 7471, 2255, 6493, 28514, 6862
GO_MULTIVESICULAR_BODY_ORGANIZATION	0.312277	1	0.35522	1.10135	31227	27	51510, 84313, 25978, 137492, 9798, 79720, 51028, 79643, 51652, 27243, 27183, 9525, 5873, 11267, 91782, 93343
GO_RESPONSE_TO_FIBROBLAST_GROWTH_FACTOR	0.669103	1	0.268792	0.936164	66910	83	677, 8822, 2254, 3975, 3746, 131405, 2248, 3371, 2255, 10563, 8823, 2246, 26291, 80004, 2252, 9702, 25778, 1490, 2249, 8862, 2253, 56975, 846, 7474, 5015, 200734, 2257, 54361, 7072, 9158, 27020, 3576, 10818, 2264, 5435
GO_LEARNING	0.0362596	0.469539	0.362611	1.26177	3625	82	6865, 81832, 4761, 9162, 6900, 84446, 6543, 4923, 1816, 2915, 57468, 2903, 4987, 41, 50944, 1814, 1392, 23208, 6863, 6529, 10522, 8997, 3815, 8867, 440275, 10716, 4915, 9378, 4900, 6616, 1621, 8831, 2902, 183, 26047, 2048, 60626, 109, 8061, 5743, 9369, 27020
GO_CILIUM_ORGANIZATION	0.99101	1	0.202552	0.728756	99101	132	9480, 160762, 8852, 11158, 55582, 115704, 51715, 64284, 9793, 8814, 64792, 3175, 64422, 54839, 79969, 146057, 9702, 79738, 27285, 92104, 11020, 9148, 161582, 8558, 10464, 9814, 8636, 1952, 6738, 27031, 50807, 261734, 25937, 10640, 140735, 3911, 63917, 1951, 10806, 5116, 54919, 57787, 54806, 51473, 84131, 51382, 55559, 4867, 585, 5048, 7320, 115948, 84314
GO_REGULATION_OF_PHOSPHOLIPASE_ACTIVITY	0.199218	1	0.341198	1.14214	19921	53	117, 8698, 395, 9170, 553, 728, 9290, 115727, 5330, 3702, 2321, 7294, 3815, 3356, 4915, 552, 56923, 1909, 344, 9373
GO_CHONDROCYTE_DIFFERENTIATION	0.0453995	0.548684	0.372871	1.27045	4539	64	1301, 2254, 392255, 1303, 1293, 7483, 654, 579, 340706, 3207, 5744, 650, 116039, 4094, 5915, 1490, 94, 8200, 6662, 6474, 1294, 2736, 4880, 4148, 55553, 11173, 652, 1292, 2737, 22856, 4488, 7476, 5916, 8313
GO_REGULATION_OF_CELLULAR_LOCALIZATION	1	1	0.146851	0.555431	100000	402	677, 6721, 8723, 111, 117, 4983, 8326, 3596, 8832, 9024, 2693, 3651, 60561, 6469, 84446, 1128, 930, 3745, 51715, 4935, 10434, 23433, 23063, 487, 56848, 2619, 127933, 4923, 2056, 3767, 6517, 22871, 6546, 2044, 11314, 56246, 11052, 186, 146057, 10411, 84552, 5569, 1814, 1392, 7029, 23208, 3952, 1263, 3936, 255738, 6262, 55288, 57707, 26272, 4947, 150, 6810, 4607, 5880, 2242, 3627, 25874, 4842, 5505…
GO_SUBSTANTIA_NIGRA_DEVELOPMENT	0.99914	1	0.130062	0.401315	99914	26	2254, 57447, 9143, 4129, 1267, 22933, 1340, 9118, 5354, 522, 10409, 805
GO_PRODUCTION_OF_MOLECULAR_MEDIATOR_INVOLVED_IN_INFLAMMATORY_RESPONSE	0.450155	1	0.326539	1.02191	45015	29	8723, 113, 406991, 3735, 10225, 3952, 6542, 148022, 79004, 3605, 215, 695, 240, 23633, 63940, 11221, 2147, 27250
GO_JNK_CASCADE	0.96814	1	0.21637	0.771714	96814	115	10045, 2889, 5871, 10371, 959, 4296, 1236, 4221, 27177, 4293, 2898, 2047, 1490, 79594, 2213, 9839, 171392, 9479, 9064, 6363, 846, 11184, 7474, 8737, 23236, 64170, 84451, 3553, 10221, 5602, 4294, 4216, 23328, 50488, 2185, 26191, 10114, 7476, 5734, 6416, 6788, 28988, 6423, 5048, 5911, 23118, 2873, 4217, 9459, 10771, 11221, 3654, 27250, 9344, 4878, 28996, 8324, 57630, 653361, 8312, 10392, 1845, 2717…
GO_PROTEIN_KINASE_B_SIGNALING	0.195978	1	0.304757	1.09944	19597	138	677, 8822, 2254, 2889, 1524, 7066, 1236, 1839, 930, 2248, 406991, 50852, 2255, 407041, 5291, 8823, 2246, 3479, 2660, 2252, 114897, 1814, 2249, 79594, 6662, 3952, 1263, 942, 59338, 23533, 3135, 3815, 2253, 6363, 5880, 23551, 4915, 1646, 391, 2876, 558, 51763, 3606
GO_SOMITOGENESIS	0.305507	1	0.340791	1.09489	30550	36	3975, 9573, 9096, 5100, 145873, 28514, 6862, 9839, 9095, 1044, 7474, 51176
GO_REGULATION_OF_DENDRITIC_SPINE_DEVELOPMENT	0.97656	1	0.200089	0.663342	97656	48	25791, 23105, 3706, 115703, 22871, 50944, 5063, 9148, 8997, 1942, 50807, 3059, 8536, 28988, 5048, 26052, 8851, 23316, 10769, 7074, 7804, 2043, 1020, 5649, 26037, 10611
GO_NEGATIVE_REGULATION_OF_ESTABLISHMENT_OF_PROTEIN_LOCALIZATION	0.877661	1	0.239754	0.824608	87766	71	2693, 3745, 51715, 1149, 10434, 130399, 3767, 5569, 1814, 23208, 2213, 284297, 9727, 6860, 150, 51763, 933, 94121, 3553, 336, 79651, 80223, 3586, 26191, 10062
GO_RENAL_TUBULE_DEVELOPMENT	0.00198998	0.122174	0.447791	1.50159	198	54	5455, 5228, 79192, 64412, 3975, 793, 7490, 6469, 7471, 3207, 650, 28514, 2246, 186, 6495, 6662, 9788, 3217, 30812, 8642, 2253, 6299, 652, 182, 5087, 5076, 2737, 54361, 183, 25937, 6943, 3911, 5310, 54806, 1282
GO_CARDIAC_VENTRICLE_MORPHOGENESIS	0.625774	1	0.293716	0.930665	62577	32	1301, 4889, 7042, 6910, 1482, 6262, 4607, 4092, 4887, 182, 5318, 27302, 3084
GO_ANTIGEN_PROCESSING_AND_PRESENTATION_OF_PEPTIDE_ANTIGEN_VIA_MHC_CLASS_I	0.99999	1	0.0921997	0.305663	99999	48	821, 5708, 10213, 811, 5705, 5682, 8517, 9554, 5689, 10134, 5702, 22872, 5707, 5700, 10484, 5701, 5718, 3416, 10427, 9861, 5704, 563, 5688, 6396, 3685, 10802, 5717, 5709, 3693, 5690, 653361, 5720, 3551, 9491, 1147, 100507436, 9632, 5711, 5719, 5714, 5716, 5721, 9871, 4012, 567
GO_PROTEIN_STABILIZATION	1	1	0.0868972	0.305606	100000	94	64321, 8863, 11040, 4487, 3479, 79594, 29974, 1942, 4092, 22848, 336, 5292, 10891, 9026, 8774, 902, 6788, 6608, 7320, 5217, 9894, 338328, 1828, 3920
GO_REGULATION_OF_CELLULAR_KETONE_METABOLIC_PROCESS	0.840542	1	0.245742	0.862167	84054	91	654, 2693, 5694, 406991, 51582, 634, 650, 653, 51805, 219743, 23038, 2695, 1609, 60481, 1268, 33, 4953, 10464, 4947, 54704, 552, 344, 3553, 54361, 5721, 10891, 7291, 8644, 4946, 215, 10062, 9572, 5743, 5716, 551, 2264, 8013, 23409, 5714, 2171, 80025, 133, 5719, 23411, 27122, 5711, 208, 9491, 5465, 57761, 5720
GO_MUSCLE_ADAPTATION	0.99871	1	0.160822	0.542186	99871	57	406996, 5999, 140628, 406991, 407041, 3479, 2660, 2627, 114907, 3553, 57190, 183, 27302, 10891, 6093, 6331, 7402, 8013, 6198, 4878, 5152, 5465, 4846, 5530, 23493, 8557, 3600, 9475, 7133, 2308, 9150, 5058, 54206, 818, 816, 9314, 89, 7132, 859
GO_INTERFERON_GAMMA_PRODUCTION	0.0102399	0.238078	0.445719	1.44923	1023	40	1236, 914, 6693, 3702, 80381, 59067, 916, 64343, 10225, 8320, 3594, 8772, 7294, 114836, 3624, 7474, 558, 3606, 554, 51571, 3553
GO_PHOSPHOLIPASE_C_ACTIVATING_G_PROTEIN_COUPLED_RECEPTOR_SIGNALING_PATHWAY	0.0744293	0.735663	0.359209	1.22732	7442	66	2357, 1524, 5028, 1128, 728, 3973, 9290, 2841, 1241, 1816, 2915, 4987, 1814, 51196, 9630, 7201, 7432, 4986, 4883, 5029, 150, 3356, 846, 56923, 4985, 147, 286530, 1129
GO_MIDBRAIN_DEVELOPMENT	0.811282	1	0.253469	0.853029	81128	56	2254, 8321, 56751, 2020, 4009, 6469, 7976, 7471, 4487, 401, 6654, 57447, 8323, 7474, 5015, 4929, 9143
GO_ORGANIC_ACID_CATABOLIC_PROCESS	0.440646	1	0.284666	1.01695	44064	118	6898, 55268, 84129, 1036, 51380, 3991, 406991, 1592, 6999, 219743, 27034, 35, 10478, 1962, 1381, 11001, 1268, 64577, 26275, 1384, 4329, 1376, 33, 3952, 160428, 56603, 10993, 36, 27165, 10295, 6718, 10157, 8942, 197322, 1757, 4842, 5467, 2744, 18, 4594, 2571, 883, 2110, 7915, 2572, 10327, 23564, 3073, 594, 5009, 7291, 5471, 215, 51449, 189, 1491, 2806, 55347
GO_AMIDE_BIOSYNTHETIC_PROCESS	1	1	0.126667	0.477649	100000	366	677, 220064, 8665, 84300, 64979, 6234, 343472, 64410, 9553, 55239, 131405, 10056, 407047, 6159, 27303, 11224, 51714, 406991, 78988, 56848, 4855, 127933, 91012, 54952, 56853, 25902, 2915, 3735, 6193, 5611, 60481, 406891, 26046, 55157, 10667, 201562, 92935, 64215, 66037, 26589, 10166, 9148, 7923, 15, 9147, 94103, 80222, 123263, 124454, 54460, 57038, 55168, 440275, 197322, 51649, 54704, 5018, 25983,…
GO_POSITIVE_REGULATION_OF_EXOCYTOSIS	0.821322	1	0.251826	0.845966	82132	55	8723, 3596, 5874, 2266, 3745, 56848, 22871, 1268, 9545, 93664, 376267, 10497, 6860, 6810, 94121, 9066, 27243, 27183, 9525, 8618, 783, 5873, 11267, 8911
GO_MORPHOGENESIS_OF_AN_EPITHELIAL_SHEET	0.173098	1	0.379983	1.19428	17309	30	146206, 1839, 634, 653, 3212, 94, 6654, 1289, 7474, 182, 389, 3214, 4488, 55327, 7476
GO_GLUCOSE_IMPORT	0.814902	1	0.260763	0.804599	81490	26	23433, 53916, 6517, 3479, 26291, 3952, 8682, 6927, 6198, 9847, 5458, 7015, 208, 3099, 3643, 5906
GO_CELLULAR_RESPONSE_TO_CAMP	0.240688	1	0.365917	1.14515	24068	29	677, 610, 2889, 7490, 6546, 10411, 1393, 15, 3784, 51763
GO_PROTEIN_LOCALIZATION_TO_CHROMOSOME	1	1	0.0599193	0.195846	100000	42	2099, 2146, 55011, 10576, 10574, 7013, 9212, 908, 7203, 6117, 6950, 472, 22948, 5347, 7014, 10694, 10575, 1736, 10856, 54908, 25913, 983, 26277, 221496, 91272, 83903, 10498, 9555, 51112, 5925, 65057, 7015, 1058, 8658, 80351, 55506, 91782, 7272, 29072, 23272, 10664
GO_CARDIAC_MUSCLE_CELL_DIFFERENTIATION	0.965	1	0.211045	0.714903	96500	60	6910, 7490, 5999, 9172, 650, 6546, 28514, 3479, 5915, 186, 1482, 2627, 55553, 652, 183, 27302, 3084, 1525, 4629, 6416, 10818, 11214, 8289, 10529, 4878, 5465, 8324, 90410, 23493, 9474, 7422, 6256, 5159, 8557, 10611
GO_NUCLEOSIDE_TRIPHOSPHATE_METABOLIC_PROCESS	0.99875	1	0.151225	0.496807	99875	44	10201, 51715, 23433, 56848, 9519, 514, 10891, 79077, 7298, 203, 521, 51727, 9551, 84277
GO_REGULATION_OF_RESPONSE_TO_WOUNDING	0.97225	1	0.210152	0.728308	97225	78	2266, 1839, 6665, 5328, 406991, 634, 5341, 89790, 114897, 150, 4638, 710, 56963, 7006, 5467, 18, 94121, 5592, 1364, 8578, 11202, 54361, 3586, 3170, 6915, 5340, 6431, 10565, 2243, 8428, 11221, 5588, 2147
GO_REGULATION_OF_HEART_RATE	0.810502	1	0.253337	0.855486	81050	58	6330, 6870, 10371, 5999, 6546, 186, 1824, 6863, 6262, 3784, 5020, 153, 552, 10265, 3762, 6717, 5318, 183, 6331, 2643, 6327, 783, 5144, 781, 3757, 3741, 133, 23630, 3759, 9722, 4878
GO_REGULATION_OF_EXTRINSIC_APOPTOTIC_SIGNALING_PATHWAY	0.99771	1	0.177374	0.618337	99771	84	2266, 2255, 653, 3479, 186, 8772, 5196, 55023, 3624, 10116, 6810, 8682, 2876, 8737, 652, 3553, 1621, 1437, 183, 51530, 1613, 596, 6788, 6423, 2243, 6198, 10771, 2140, 7015, 5788, 1280, 4846, 3148, 3655, 57630, 6498, 8795, 6376, 355, 4763, 658, 598, 356, 841, 2623, 7128, 6478, 5598, 5519, 9181
GO_INTRASPECIES_INTERACTION_BETWEEN_ORGANISMS	0.0840392	0.774523	0.407644	1.2865	8403	31	1524, 2894, 50944, 1814, 8997, 1620, 5020, 9378, 6532, 552, 7101, 2571, 5413, 2902, 26047, 9369, 551, 2925, 1742, 585
GO_REGULATION_OF_EXTRINSIC_APOPTOTIC_SIGNALING_PATHWAY_IN_ABSENCE_OF_LIGAND	0.97941	1	0.189319	0.592479	97941	29	2255, 5196, 3624, 8737, 3553, 1437, 51530, 1613, 596, 2140, 7015, 1280, 6376, 4763, 598, 2623, 5598, 5519, 2139, 5979
GO_MRNA_3_END_PROCESSING	0.99984	1	0.141589	0.483076	99984	65	677, 29101, 134353, 64852, 11052, 80336, 55149, 22828, 7936, 1479, 64282, 64506, 10768, 80145, 6431, 79869, 23144, 6429, 8683, 23283, 8563, 7307, 8106, 9810, 22794, 51692, 79882, 9295, 3297, 5433, 10898, 26097, 170506, 55110, 4116, 81608, 84324, 6430, 22916, 9939, 6427, 9646, 84271, 8189, 4686, 1478, 11051, 6426, 55339, 6432, 6829, 6428, 6626, 580, 10921
GO_REGULATION_OF_LIPASE_ACTIVITY	0.381156	1	0.307747	1.04556	38115	62	117, 8698, 395, 9170, 553, 728, 9290, 115727, 5330, 3702, 2321, 7294, 3815, 3356, 4915, 552, 56923, 1909, 344, 9373, 336, 389, 183, 51099, 64805, 10062, 3357, 27
GO_INNATE_IMMUNE_RESPONSE	1	1	0.146887	0.554037	100000	369	55703, 55647, 4063, 8832, 5871, 1524, 55914, 965, 2266, 5694, 3004, 27177, 406991, 282617, 634, 23643, 89790, 51752, 27293, 10332, 116449, 59067, 146722, 51191, 6041, 10346, 11314, 10225, 6355, 2672, 3594, 338382, 79594, 10417, 8772, 339122, 163702, 5063, 51728, 6362, 7294, 60489, 23705, 2213, 3952, 26007, 114836, 58509, 284297, 414062, 6349, 54726, 201475, 3135, 148022, 171389, 54210, 8780, 8942…
GO_G_PROTEIN_COUPLED_RECEPTOR_SIGNALING_PATHWAY	9.9999e-06	0.00681993	0.387562	1.4714	0	456	57191, 128674, 25791, 2914, 2835, 111, 4889, 403244, 117, 139760, 26696, 8698, 131890, 8321, 8001, 59340, 8326, 89846, 6754, 6870, 6865, 2829, 5956, 3361, 25960, 9170, 2357, 1524, 2693, 9162, 2555, 170589, 113, 259249, 10203, 1236, 5148, 5028, 6751, 6900, 3000, 196883, 7976, 5132, 1128, 553, 3354, 23370, 2913, 107, 4168, 4935, 5999, 2791, 728, 3973, 2918, 1903, 9290, 2798, 2841, 2917, 115727, 256…
GO_DIGESTIVE_TRACT_MORPHOGENESIS	0.161178	1	0.376636	1.19775	16117	33	64321, 159296, 6469, 4838, 2255, 58495, 2049, 6474, 2736, 3142, 7474, 652, 2737, 6943, 54806, 3239, 596, 6423
GO_REGULATION_OF_CELL_ADHESION_MEDIATED_BY_INTEGRIN	0.920891	1	0.226767	0.699702	92089	26	7042, 5328, 10563, 916, 1942, 9780, 83706, 1803, 64805, 5881, 6423, 8631, 5140, 5294, 65125, 1399, 6850
GO_NUCLEOSIDE_TRIPHOSPHATE_BIOSYNTHETIC_PROCESS	0.99877	1	0.144543	0.462925	99877	35	10201, 56848, 9519, 514, 10891, 7298, 203, 521, 51727, 9551, 84277, 513, 8802, 1329, 1537, 4832, 522, 10476, 4830, 790, 8604
GO_REGULATION_OF_PROTEIN_MODIFICATION_BY_SMALL_PROTEIN_CONJUGATION_OR_REMOVAL	1	1	0.0399776	0.142895	100000	119	120892, 3309, 8452, 330, 3326, 3320, 7415, 7314, 857, 65018, 3303, 1499, 4869, 2801, 29979, 2534, 6188, 672, 7329, 154, 9532, 6187, 7466, 23028, 5728, 5071, 10273, 10075, 8878, 409, 1025, 55611, 11338, 11315, 2475, 10016, 8473, 207, 5970, 648, 26232, 408, 9759, 7337, 5347, 23077, 29997, 6125, 25, 55294, 23376, 7189, 1407, 51366, 5663, 51343, 3301, 150684, 7334, 3304, 23560, 5861, 83737, 10363, 10…
GO_COVALENT_CHROMATIN_MODIFICATION	1	1	0.133611	0.491523	100000	199	8932, 1105, 56341, 4674, 4221, 151050, 63925, 56848, 140690, 56655, 8464, 79831, 147746, 2672, 54107, 195814, 11108, 54556, 11177, 5081, 10664, 6883, 4842, 93624, 7936, 51176, 23272, 85509, 54496, 11105, 5926, 51412, 4591, 6795, 3553, 150572, 8648, 221037, 29072, 10891, 10629, 57634, 7291, 6304, 1788, 84656, 55870, 83933, 1643, 5079, 10902, 80335, 4602, 10467, 9757, 7320, 51147, 9252, 23170, 8202…
GO_PURINE_CONTAINING_COMPOUND_BIOSYNTHETIC_PROCESS	0.294867	1	0.30735	1.07457	29486	87	111, 53354, 2977, 113, 3000, 196883, 10201, 107, 56848, 25902, 9060, 347734, 60481, 2984, 201562, 4881, 7923, 4882, 4879, 60490, 514, 197322, 54704, 25874, 4880, 4842
GO_SKELETAL_MUSCLE_ORGAN_DEVELOPMENT	0.551514	1	0.283664	0.97798	55151	73	84300, 92737, 7490, 6469, 9172, 3236, 2047, 11023, 607, 3235, 28514, 2660, 6495, 8320, 9148, 6474, 30812, 56603, 5081, 3142, 6261, 2876, 150572, 1144, 57190, 668, 6943, 7291
GO_FC_RECEPTOR_SIGNALING_PATHWAY	1	1	0.0895473	0.318242	100000	109	3326, 3320, 3725, 5708, 2885, 8454, 6714, 2534, 60, 801, 10213, 8945, 6500, 4067, 5295, 5705, 5682, 8517, 23291, 4790, 998, 5689, 5879, 5970, 5594, 1398, 5595, 25, 7189, 3055, 7525, 5702, 5707, 5700, 10458, 919, 6464, 5701, 5747, 5718, 2353, 4690, 5335, 55845, 5580, 9861, 5704, 5290, 5688, 5581, 10787, 5170, 6885, 1793, 5062, 10454, 5058, 10006, 5717, 7409, 5709, 2268, 5601, 5609, 6850, 26999, 23…
GO_APPENDAGE_DEVELOPMENT	0.0407196	0.508002	0.351925	1.23876	4071	95	1750, 2254, 140467, 7042, 1749, 5396, 7483, 6910, 6469, 3207, 2255, 344191, 3236, 3238, 57167, 116039, 4487, 3235, 5915, 2249, 257, 8200, 6662, 6474, 56603, 2736, 29985, 60529, 2253, 3206, 8323, 3229, 3226, 3205, 6299, 7474, 51176, 652, 6468, 5087, 2737, 2201, 80144, 7291, 8092, 4488, 7476, 5916, 3239, 8854
GO_PROTEIN_AUTOUBIQUITINATION	0.98618	1	0.1849	0.594041	98618	36	131405, 26046, 79845, 51127, 4591, 23328, 11342, 79596, 1643, 55128, 7320, 1161
GO_NEGATIVE_REGULATION_OF_PHOSPHORUS_METABOLIC_PROCESS	1	1	0.144385	0.53733	100000	257	2889, 7042, 113791, 4221, 29103, 5999, 406890, 406991, 63977, 634, 5341, 5514, 79888, 23076, 9353, 1609, 5611, 11314, 2660, 5569, 58509, 10464, 171392, 3624, 399, 171389, 9814, 28951, 9479, 57447, 91663, 55861, 1942, 27330, 104, 51763, 652, 4092, 84313, 3553, 10221, 50855, 5504, 54431, 8178, 200734, 25937, 55584, 10891, 2048, 7291, 868, 6093, 1740, 79643, 23636, 57662, 3170, 259282, 26191, 140775…
GO_REGULATION_OF_CELL_CYCLE_G1_S_PHASE_TRANSITION	0.99439	1	0.184603	0.636451	99439	73	406996, 4221, 134353, 406991, 2255, 7029, 8558, 1263, 23026, 835, 8737, 23236, 898, 5721, 79733, 5310, 54617, 896, 596, 10106, 1543, 3741, 581, 7015, 6347, 2273, 894, 5720, 10769, 7027, 5925
GO_LIPOPROTEIN_BIOSYNTHETIC_PROCESS	0.892701	1	0.237768	0.72971	89270	25	55146, 55062, 51304, 57467, 56270, 54872, 254359, 131540, 11152, 338, 51104, 5277, 83734, 94005, 10533, 9474, 22930, 51227, 51604, 5495, 242
GO_HORMONE_BIOSYNTHETIC_PROCESS	0.0601794	0.658433	0.402862	1.3026	6017	38	1584, 654, 1588, 60482, 650, 653, 3290, 55809, 1609, 2865, 2672, 3293, 1392, 51478, 7923, 15
GO_ELECTRON_TRANSPORT_CHAIN	0.99998	1	0.145332	0.513821	99998	101	4694, 10975, 1588, 314, 29103, 4708, 6391, 4712, 22977, 2820, 54949, 29796, 126328, 4835, 1350, 2110, 7915, 4710, 4696, 4707, 83442, 10327, 4713, 10891, 10587, 9167, 4129, 112812, 8574, 57019, 1351
GO_NEGATIVE_REGULATION_OF_CELL_MORPHOGENESIS_INVOLVED_IN_DIFFERENTIATION	0.804482	1	0.25575	0.851396	80448	50	25791, 23105, 9423, 10371, 4168, 22871, 9353, 3196, 84894, 7224, 3475, 393, 1942, 7474, 1630, 8831, 2048, 55558, 1949, 4038, 6049, 2045, 26052, 4133, 9693, 8851, 7070, 4070, 2664, 5530, 1946, 1020, 396, 1600, 7143
GO_MITOTIC_NUCLEAR_DIVISION	0.9901	1	0.200721	0.715499	99010	114	10201, 64105, 3479, 1814, 1060, 10783, 55023, 3619, 23047, 10464, 81930, 2253, 9918, 4605, 90417, 51510, 23310, 652, 6795, 25978, 3553, 8697, 9585, 151648, 7272, 9735, 1613, 79643, 996, 23636, 9587, 27243, 7290, 27183, 9525, 54617, 9088, 11065, 91782
GO_ACTOMYOSIN_STRUCTURE_ORGANIZATION	0.99966	1	0.158135	0.551831	99966	85	25802, 395, 406991, 9172, 7043, 10411, 1490, 1482, 6863, 1266, 55160, 54566, 51763, 389, 54361, 27302, 29767, 6093, 2185, 27183, 84033, 4629, 7454, 5734, 122786, 585, 7126, 5217, 11214, 29109, 9578, 10529, 4070, 253980, 29127, 23671, 2041, 3925, 9948, 5159, 8557, 1073
GO_POSITIVE_REGULATION_OF_CELL_CYCLE_PROCESS	0.9813	1	0.209437	0.749005	98130	120	5956, 7564, 8444, 406996, 6665, 134353, 2255, 51289, 4487, 3479, 1814, 1490, 643, 7029, 55023, 2627, 8558, 1263, 2253, 835, 7474, 23236, 11105, 5087, 6795, 3553, 898, 9585, 54361, 1618, 79733, 23636, 4488, 9525, 54617, 11065, 896, 3306, 7320, 1543, 3741, 581, 8851, 22933, 25886, 7039, 7015, 894, 29127, 10769, 7027, 4041, 5925, 55835, 7161, 5159, 3643, 10733, 2735, 9475, 79541, 10869, 55968, 23378…
GO_REGULATION_OF_CHONDROCYTE_DIFFERENTIATION	0.0105399	0.242299	0.471111	1.4868	1053	31	392255, 7483, 654, 579, 3207, 5744, 4094, 5915, 1490, 94, 8200, 6662, 6474, 2736, 55553, 11173, 652, 2737
GO_PALLIUM_DEVELOPMENT	0.839612	1	0.245562	0.874816	83961	113	5455, 429, 3361, 4009, 140679, 3736, 10371, 5454, 2018, 4760, 9355, 9353, 63827, 2044, 79969, 1746, 8320, 4852, 84750, 9839, 9289, 2253, 64211, 200933, 10716, 3400, 4915, 26468, 51176, 7101, 23236, 167153, 83696, 6091, 2737, 2902, 8648, 26047, 1281
GO_GLOMERULUS_DEVELOPMENT	0.270187	1	0.361693	1.12679	27018	28	3975, 7490, 3570, 285, 1286, 186, 51196, 9788, 4811, 652, 182, 5076, 25937, 6943
GO_POSITIVE_REGULATION_OF_NF_KAPPAB_TRANSCRIPTION_FACTOR_ACTIVITY	0.98267	1	0.200428	0.68935	98267	71	1524, 959, 10346, 121268, 338382, 148022, 7474, 8737, 3606, 83696, 4057, 4591, 1896, 3553, 183, 8877, 695, 11035, 1491, 8995, 23118, 9252, 3654, 5588, 9575
GO_CELLULAR_LIPID_CATABOLIC_PROCESS	0.649004	1	0.271335	0.943222	64900	81	11057, 55268, 84129, 3991, 1592, 57016, 219743, 27293, 35, 10478, 1962, 1381, 26291, 11001, 1268, 1384, 1376, 33, 3952, 123745, 8228, 56603, 79153, 427, 5467, 4759, 4594, 2110, 344, 336, 3949, 7291, 8644, 51099, 338, 215, 8877, 8879, 10908, 26090, 390916, 2639, 23042, 2171, 51390, 5105, 1056, 22933, 549, 27349, 34, 5294, 208, 5465
GO_REGULATION_OF_ALPHA_BETA_T_CELL_DIFFERENTIATION	0.724873	1	0.276951	0.874038	72487	31	6469, 64332, 406991, 3594, 942, 3142, 6363, 3606, 4092, 9308, 2737
GO_MULTICELLULAR_ORGANISM_GROWTH	0.0550994	0.630616	0.361334	1.24434	5509	72	677, 2693, 84189, 5454, 320, 5617, 55777, 23038, 57468, 3479, 5915, 1814, 2690, 8200, 2538, 137964, 6654, 59338, 2820, 22809, 8455, 114789, 4880, 104, 153, 3202, 2068, 321, 25937, 5449, 5916, 6712, 8879, 2688, 5144, 2395, 596, 6608, 585
GO_GRANULOCYTE_MIGRATION	0.268637	1	0.314217	1.08896	26863	78	683, 7042, 1236, 1441, 3672, 728, 27177, 10563, 3735, 9353, 11314, 2660, 6355, 2921, 5196, 6362, 414062, 6349, 158747, 10451, 57580, 6356, 6363, 5880, 3627, 3577, 391, 5197, 6369, 3605, 3553, 6374, 2920
GO_NCRNA_METABOLIC_PROCESS	0.99706	1	0.199969	0.735829	99706	200	113179, 85395, 6234, 56165, 203522, 131405, 54802, 317781, 10056, 11224, 27043, 23076, 3735, 64852, 91801, 64216, 55157, 10667, 9790, 51728, 92935, 1787, 27042, 11102, 10556, 80222, 10885, 51018, 152992, 23318, 123263, 124454, 57038, 8780, 65095, 25983, 10799, 7737, 55798, 55661, 9271, 23160, 57117, 167153, 10412, 64282, 25821, 54881, 10813, 2068, 8568, 64963, 84135, 1662, 10179, 84128, 51504, 84…
GO_POSITIVE_REGULATION_OF_NEURAL_PRECURSOR_CELL_PROLIFERATION	0.0789792	0.750287	0.399914	1.28079	7897	35	8326, 429, 3975, 1524, 6469, 7976, 63925, 9355, 23440, 9289, 2736, 64211, 57650, 7101
GO_CARDIAC_MUSCLE_TISSUE_MORPHOGENESIS	0.643194	1	0.29351	0.918549	64319	29	1301, 7042, 9172, 650, 1482, 6262, 4607, 7474, 4092, 5318, 27302, 3084, 7049
GO_POSITIVE_REGULATION_OF_CELL_ACTIVATION	0.640564	1	0.263779	0.958519	64056	157	8723, 683, 57829, 3596, 959, 1236, 6469, 64332, 914, 6665, 406991, 2255, 63925, 56848, 80381, 5341, 2056, 124912, 59067, 3735, 921, 916, 3479, 3594, 54537, 1490, 3485, 8772, 5063, 6863, 3952, 942, 10451, 3135, 2736, 148022, 399, 51293, 3142, 64926, 6810, 1880, 6363, 7474, 558, 3606, 10673, 51571, 3553, 9308, 30835, 2737, 4179
GO_CARBOHYDRATE_BIOSYNTHETIC_PROCESS	0.9635	1	0.215735	0.754939	96350	88	3906, 117, 4247, 5028, 3973, 2998, 5341, 4923, 1609, 3479, 2538, 3952, 2820, 89801, 10993, 8908, 51477, 2542, 51763, 5261, 2992, 10327, 229, 10891, 5449, 2185, 2806, 9572, 5232, 7360, 27232, 2645, 5236, 55276, 5105, 54187, 23411, 5230, 5724, 8850, 3613, 208, 5465, 4142, 178, 5745, 5106, 8864
GO_REGULATION_OF_CYTOKINESIS	0.734253	1	0.268175	0.887062	73425	47	5956, 51289, 1814, 643, 3619, 1263, 9727, 6795, 9585, 29072, 79733, 23636, 7405, 25909, 27183
GO_MUSCLE_ORGAN_MORPHOGENESIS	0.106019	0.878369	0.383538	1.24012	10601	38	1301, 8321, 7042, 145258, 9172, 650, 1482, 2535, 6474, 6262, 5081, 4638, 4607, 104, 7474, 4092, 5318, 27302, 1281, 3084
GO_AMINO_ACID_TRANSPORT	0.0098499	0.236001	0.399451	1.37028	984	69	4889, 11136, 140679, 6539, 246213, 5999, 6540, 6512, 320, 2917, 11255, 4923, 94097, 10166, 8497, 6529, 8499, 3952, 134, 6542, 6536, 7223, 27165, 10497, 3766, 9900, 6860, 22999, 9057, 4915, 552, 2744, 18, 124935, 2912, 6616, 8541
GO_EXOCRINE_SYSTEM_DEVELOPMENT	0.0326697	0.438956	0.456295	1.40792	3266	26	29842, 7042, 10371, 3651, 6469, 2255, 7043, 80004, 2252, 6662, 3321, 2253, 25837, 1896, 3911, 4824, 5361
GO_AMINOGLYCAN_METABOLIC_PROCESS	0.920411	1	0.227326	0.717427	92041	31	80760, 3697, 64711, 63827, 27087, 2720, 3553, 254773, 3073, 5292, 22856, 3339, 10675, 5549, 64131, 1462, 6382, 64132, 10090, 5159, 3600, 6385, 11041, 10678, 9956
GO_MACROPHAGE_ACTIVATION	0.286677	1	0.333677	1.09876	28667	45	3596, 728, 566, 124912, 3735, 221395, 23208, 2213, 6542, 148022, 7474, 133396, 22918, 3949, 1437, 3586, 8877, 10062, 6095, 3459, 9572
GO_CELL_CYCLE_G1_S_PHASE_TRANSITION	0.9967	1	0.189636	0.677829	99670	119	131405, 406996, 4221, 134353, 406991, 2255, 11040, 56655, 2672, 54107, 7029, 8558, 1263, 3624, 23026, 835, 3400, 5001, 8737, 1719, 23236, 5932, 898, 5721, 79733, 5471, 4678, 5310, 5426, 5427, 54617, 7298, 896, 902, 596, 10106, 8882, 1543, 6198, 3741, 581, 9113, 7015, 5422, 6347, 2273, 894, 5720, 5530, 10769, 7027, 58480
GO_RNA_SPLICING_VIA_TRANSESTERIFICATION_REACTIONS	1	1	0.102137	0.376727	100000	210	11189, 4858, 79833, 6607, 6606, 56853, 10659, 55280, 80004, 378951, 25766, 58517, 58509, 146713, 58155, 96764, 159163, 55599, 4857, 6433, 85437, 7737, 1479, 54496, 29890, 8233, 10929, 84811, 5940, 135295, 7072, 55696, 10179, 60680, 22826, 8487, 55596, 51634, 11066, 8161, 6431, 79171, 9879, 10181, 5435, 79869, 10523, 5438, 6429, 51593, 8683, 9904, 6629, 10081, 84991, 10772, 23283, 4904, 54715, 101…
GO_BLOOD_VESSEL_MORPHOGENESIS	0.595594	1	0.261572	0.977937	59559	288	677, 5228, 2254, 27286, 1306, 7042, 25960, 3213, 3204, 23166, 5396, 4897, 1944, 1524, 2693, 64321, 6910, 54345, 10203, 7490, 6469, 406996, 406890, 728, 4838, 3200, 406991, 5617, 2255, 634, 10563, 4855, 58495, 2321, 7423, 407041, 2047, 51752, 285, 5291, 1870, 83478, 221395, 28514, 9353, 2246, 2049, 10481, 406884, 6862, 10411, 6495, 1490, 94, 5196, 6654, 4881, 1482, 3952, 1139, 2627, 147372, 3696, …
GO_CENTRAL_NERVOUS_SYSTEM_NEURON_DIFFERENTIATION	0.000419996	0.0628408	0.411818	1.45796	41	103	4983, 8321, 10215, 3110, 6656, 429, 3975, 1749, 4009, 10371, 64919, 6469, 6900, 7471, 10660, 3236, 63925, 2047, 9353, 2049, 4821, 23440, 1746, 8320, 4852, 401, 85442, 6092, 3952, 9839, 2736, 3624, 5081, 22809, 2253, 64211, 200933, 10716, 3400, 104, 3226, 4915, 26468, 6299, 7474, 567, 7101, 23287, 64843, 431707, 6091, 1436, 1630, 4929, 2737
GO_ENDOTHELIUM_DEVELOPMENT	0.479955	1	0.294485	1.00473	47995	65	2889, 654, 64321, 54345, 1903, 406991, 634, 4855, 28514, 57826, 2246, 4301, 10411, 94, 91663, 9294, 3627, 2876, 6935, 652, 3687, 182, 3553, 6093, 3084, 3911, 7476, 8721, 659, 5144
GO_DOUBLE_STRAND_BREAK_REPAIR	0.99599	1	0.177557	0.605795	99599	65	79991, 1791, 353497, 3364, 54537, 8914, 9907, 5932, 29072, 51750, 7291, 91419, 7336, 7405, 54617, 7454, 93973, 1161, 29086, 1111, 2140, 5422
GO_NUCLEOBASE_CONTAINING_COMPOUND_TRANSPORT	1	1	0.116638	0.416681	100000	118	677, 10559, 9793, 51808, 10478, 347734, 11052, 134, 84946, 2030, 114789, 348995, 55051, 55706, 8737, 23381, 57097, 29890, 10237, 29072, 23636, 215, 25909, 51213, 4927, 80145, 6431, 23144, 6429, 8683, 3267, 8658, 23511, 57122, 54715, 8563, 7307, 8106, 144983, 10762, 22794, 51692, 9295, 291, 55746, 3297, 5433, 10898, 53371, 26097, 9883, 10644, 55110, 4116, 11269, 9444, 81608, 84324, 284427, 6430, 2…
GO_MESONEPHRIC_TUBULE_MORPHOGENESIS	0.00853991	0.217985	0.449827	1.46259	853	40	5228, 64412, 3975, 7490, 6469, 7471, 3207, 650, 2246, 186, 6495, 6662, 3217, 30812, 8642, 2253, 6299, 652, 5087, 5076, 2737, 54361, 183, 6943, 3911
GO_RESPONSE_TO_INTERLEUKIN_1	0.99998	1	0.145158	0.515229	99998	107	2266, 5694, 2056, 6355, 6662, 6362, 58509, 414062, 6349, 54726, 171392, 6356, 6363, 64848, 11173, 23236, 6369, 3605, 3553, 5721, 4824, 6095, 9572, 5716, 5600, 3576, 5714, 4215, 23118, 9252, 9590, 3654, 5105, 5719, 5711, 6351, 1147, 6347, 9491, 3934, 3551, 5720, 6367, 10392, 6376, 6346, 5690, 6348, 6358, 4792, 140885, 6359
GO_SIGNAL_TRANSDUCTION_IN_ABSENCE_OF_LIGAND	0.99019	1	0.181586	0.595012	99019	43	2255, 8772, 5196, 3624, 835, 8737, 3553, 1630, 1437, 51530, 1613, 572, 2872, 596, 581, 2140, 7015, 1280, 3934, 6376, 4763, 598, 599
GO_REGULATION_OF_REACTIVE_OXYGEN_SPECIES_METABOLIC_PROCESS	0.99994	1	0.150686	0.531622	99994	98	683, 1524, 406991, 56848, 186, 7755, 3952, 148022, 5880, 8737, 1719, 4835, 10516, 3553, 575, 5076, 2902, 23564, 183, 3586, 8644, 215, 2185, 2643, 11035, 5873, 5743, 596, 2147, 22933, 9722, 10811, 3240, 3684, 706, 2358, 655, 613, 3099, 445, 9474, 5159, 3643, 9475, 55486, 6850, 140885, 26574, 2308
GO_NEGATIVE_REGULATION_OF_DEFENSE_RESPONSE	0.98275	1	0.2065	0.732002	98275	105	4889, 2693, 113, 10203, 1588, 406890, 406991, 634, 89790, 27293, 3479, 10225, 79594, 23208, 2213, 26007, 134, 58509, 29, 3135, 171389, 79004, 8780, 710, 5176, 5467, 2876, 4598, 3949, 1269, 3586, 90268, 215, 6397, 10062, 6095, 9572, 55870, 23513, 5734, 55666, 135, 23170, 11221, 2147, 387837, 27250, 116, 22933, 4192, 284340, 5788, 100507436, 1991, 5465, 7301, 50943, 2358, 613, 5925, 6376
GO_POSITIVE_REGULATION_OF_DENDRITE_DEVELOPMENT	0.98036	1	0.195357	0.640137	98036	43	3706, 653, 22871, 11141, 50944, 5063, 9148, 8997, 7436, 23011, 3059, 84079, 8536, 28988, 5048, 23316, 655, 7074, 7804, 2043, 5649, 23191, 5789, 170506
GO_REGULATION_OF_CAMP_MEDIATED_SIGNALING	0.234608	1	0.372048	1.15352	23460	27	117, 6754, 5141, 2695, 4987, 56246, 1392, 5139, 23551, 4842, 4887, 81285
GO_ASTROCYTE_DIFFERENTIATION	0.716003	1	0.271131	0.896839	71600	47	6469, 6900, 5454, 728, 650, 8521, 28514, 4821, 6662, 30812, 3400, 55553, 7101, 3553, 3949
GO_PROTEIN_MONOUBIQUITINATION	1	1	0.0361386	0.11574	100000	35	7706, 8452, 7314, 8454, 8450, 6045, 4734, 5071, 10075, 23327, 6500, 1642, 79577, 10016, 648, 9978, 56852, 123169, 7251, 90850, 63893, 867, 59349, 6737, 84861, 9646, 553115, 10277, 9810, 7320, 1643, 79596, 4591, 9148, 55658
GO_FACE_DEVELOPMENT	0.619924	1	0.2999	0.929832	61992	27	3213, 1749, 7043, 4487, 220, 59338, 7474, 51176, 5083, 5916, 8879, 8854
GO_RESPONSE_TO_ESTROGEN	0.309937	1	0.349455	1.09833	30993	30	7043, 27043, 2056, 2660, 1393, 3485, 1392, 2627, 336, 2737, 50846, 7476, 4323
GO_DETOXIFICATION	0.266227	1	0.34148	1.11336	26622	41	26034, 127, 51714, 406991, 57016, 3047, 22977, 64359, 4353, 9973, 2876, 1719, 10516, 140809, 10327, 2882, 5292, 10587, 145226, 2643, 2098, 5743, 3050, 84293
GO_CILIUM_OR_FLAGELLUM_DEPENDENT_CELL_MOTILITY	0.275457	1	0.358621	1.12231	27545	29	6870, 6865, 8852, 11189, 25911, 84074, 27285, 9148, 7110, 117155, 261734, 338, 6869, 55870, 109, 5232, 8911, 585, 7320
GO_ESTABLISHMENT_OF_PROTEIN_LOCALIZATION_TO_MEMBRANE	1	1	0.152574	0.55622	100000	166	6234, 6746, 6159, 3745, 11224, 10434, 55146, 10139, 64422, 6193, 51304, 4301, 57554, 7029, 80852, 134, 8292, 161176, 5018, 51608, 344892, 6222, 254359, 6207, 51763, 131540, 10369, 83871, 25837, 6128, 137492, 11031, 6616, 5602, 6157, 55670, 79720, 51762, 10815, 23471, 23463, 572, 23513, 6170, 285966, 784, 596, 9409, 6229, 90580, 9847, 581, 8851, 9344, 288, 6727, 1121, 2664, 3684, 22883, 55750, 208…
GO_SMALL_GTPASE_MEDIATED_SIGNAL_TRANSDUCTION	0.0482295	0.577062	0.302254	1.13689	4822	340	23179, 25791, 57139, 117, 4983, 9423, 10045, 55647, 84253, 84084, 23550, 89846, 2889, 10633, 7042, 115703, 395, 22808, 171177, 84249, 9162, 5874, 11158, 266747, 142684, 51715, 23370, 5922, 64284, 5662, 4168, 9609, 3266, 23433, 390, 9290, 2841, 2255, 115727, 398, 23362, 23263, 8153, 27289, 53916, 2056, 115827, 51209, 83478, 64792, 282808, 26269, 5924, 57826, 9353, 57480, 6014, 26230, 55103, 25780,…
GO_REGULATION_OF_PEPTIDASE_ACTIVITY	1	1	0.157762	0.576919	100000	176	1293, 1944, 7483, 140870, 7980, 80760, 3697, 51156, 1471, 4838, 406991, 130399, 83874, 5918, 9812, 3735, 2903, 406884, 1490, 79594, 8772, 4318, 1294, 1447, 25816, 710, 5176, 1942, 2904, 51176, 2876, 8737, 64170, 4057, 1364, 6091, 5076, 2902, 183, 5721, 668
GO_POSITIVE_REGULATION_OF_PROTEIN_SERINE_THREONINE_KINASE_ACTIVITY	0.879801	1	0.239671	0.876961	87980	178	2914, 92335, 2889, 5871, 2357, 959, 4296, 5148, 3672, 728, 2255, 7043, 4293, 650, 2321, 5291, 3735, 2246, 3479, 151, 2785, 79594, 2690, 51196, 5063, 1139, 9839, 134, 23533, 3815, 150, 9294, 9064, 6363, 8682, 3356, 11184, 5149, 7474, 28956, 8737, 652, 5899, 4057, 84451, 6091, 1436, 3553, 84231, 5602, 4294, 4216, 23328, 9623, 7867, 3084, 57679, 9261, 5310, 2185, 9020, 2688, 3357, 5716, 5600, 8536, …
GO_REGULATION_OF_CENTROSOME_CYCLE	0.645444	1	0.291309	0.919352	64544	31	84084, 22809, 51510, 4591, 25978, 23636, 51652, 27243, 57787, 9525, 26973, 1111, 8850, 25886, 5119, 79648, 10769, 55835, 22994, 10733, 9475, 55968
GO_POSITIVE_REGULATION_OF_TRANSFERASE_ACTIVITY	0.99989	1	0.189763	0.713551	99989	337	2914, 111, 92335, 2889, 7564, 7042, 5871, 116986, 2357, 959, 113, 4296, 1236, 5148, 196883, 3570, 3672, 930, 140609, 107, 728, 406991, 2255, 7043, 4293, 650, 2321, 6793, 5291, 2056, 566, 2915, 1136, 3735, 1609, 2246, 84632, 3479, 11314, 151, 2785, 25778, 79594, 2690, 51196, 5063, 10494, 63922, 9148, 3952, 1139, 9839, 134, 10464, 10451, 23533, 3815, 150, 7436, 152, 9294, 9064, 6363, 8682, 5618, 52…
GO_PROTEIN_SUMOYLATION	0.99914	1	0.141842	0.455705	99914	36	10155, 1499, 7329, 6613, 4193, 11315, 5970, 9759, 6804, 5903, 8535, 10363, 10401, 9063, 9688, 405, 7341, 4928, 8554, 10054, 9883, 53371, 10055, 55746, 10762, 10362, 57122, 23511, 57178, 4927, 23636, 55706, 348995, 23551, 205564
GO_NEGATIVE_REGULATION_OF_MITOTIC_CELL_CYCLE	0.99988	1	0.161126	0.577205	99988	123	677, 7483, 60561, 7976, 84446, 5694, 10201, 406991, 2619, 5514, 3364, 7029, 1263, 1620, 23026, 835, 64848, 8737, 652, 5721, 7272, 90806, 3586, 9735, 79733, 9587, 27183, 4824, 5716, 23513, 5714, 596, 10106, 54475, 8658, 581, 5719, 1111, 5711, 9344, 6347, 79648, 11130, 9491, 2273, 5720, 655, 54998, 5774, 10769, 7027, 6152, 5925, 598, 5690, 989, 7153
GO_NEGATIVE_REGULATION_OF_MOLECULAR_FUNCTION	1	1	0.169488	0.644455	100000	479	131, 80119, 28954, 3596, 115950, 7042, 1293, 7483, 9162, 55914, 113791, 140870, 5148, 161253, 7980, 5028, 80760, 3697, 5132, 51156, 4221, 1471, 2913, 5999, 2644, 406991, 634, 23063, 56848, 54899, 5514, 2056, 11040, 23076, 5918, 23038, 1816, 9355, 4487, 140, 9353, 4987, 27121, 5611, 11314, 406884, 1268, 6862, 2660, 186, 146057, 2672, 8320, 5569, 1814, 1393, 2779, 8553, 6236, 6447, 58509, 4318, 255…
GO_POSITIVE_REGULATION_OF_AXON_EXTENSION	0.948881	1	0.212662	0.656179	94888	26	9423, 1002, 7224, 57611, 3059, 6387, 659, 28988, 5048, 57698, 3897, 5458, 2664, 2803, 7422, 23191, 4916, 5058, 4035
GO_ORGAN_GROWTH	0.805532	1	0.250807	0.884204	80553	97	2254, 1303, 7042, 1293, 6910, 1588, 7490, 340706, 6469, 5999, 2255, 9350, 28514, 3479, 5915, 186, 2252, 6662, 1482, 3952, 2627, 1294, 3142, 2253, 4880, 6532, 4148, 8737, 1292, 183, 27302, 5292, 4488, 5916, 7049, 5600, 4211, 6416, 2395, 596, 6788
GO_REGULATION_OF_LYMPHOCYTE_DIFFERENTIATION	0.857221	1	0.243749	0.839408	85722	72	677, 6469, 64332, 914, 406991, 3594, 814, 6654, 1840, 942, 56603, 3135, 2736, 3624, 399, 3142, 6363, 558, 6935, 3606, 652, 4092, 9308, 2737, 4179, 8744
GO_NERVE_DEVELOPMENT	0.00526995	0.173908	0.455358	1.48834	526	42	3213, 10371, 5459, 84189, 3232, 3200, 2562, 3737, 2047, 3212, 2561, 23025, 4821, 6495, 401, 10497, 84233, 200933, 104, 6299
GO_REGULATION_OF_CELL_SIZE	0.99732	1	0.181094	0.636403	99732	93	23105, 9423, 343472, 1002, 4897, 10371, 389541, 1185, 5341, 8153, 23038, 57468, 7224, 3475, 10451, 393, 6558, 57611, 7474, 3778, 23011, 3059, 1630, 9798, 6387, 5916, 134430, 55558, 659, 6049, 2045, 28988, 5048, 57698, 3897, 4133, 8851, 3783, 7410, 5458
GO_NEGATIVE_REGULATION_OF_TRANSFERASE_ACTIVITY	1	1	0.130863	0.471906	100000	137	80119, 113791, 4221, 5999, 634, 5611, 11314, 2660, 5569, 171392, 399, 28951, 9479, 55861, 104, 51763, 652, 4092, 84313, 3553, 10221, 200734, 25937, 2048, 868, 79643, 23636, 3170, 26191, 140775, 10114, 26973, 6423, 1844, 2873, 135, 11221, 10636, 5753, 27250, 7249, 23411, 8850, 9113, 7453, 7070, 5788, 4878, 25998, 5998, 4040, 57761, 1974, 11329, 655, 2041, 4041, 1845, 5925, 4763, 65125
GO_POSITIVE_REGULATION_OF_CARDIAC_MUSCLE_TISSUE_DEVELOPMENT	0.831632	1	0.256503	0.791455	83163	26	2254, 6910, 3479, 2627, 652, 27302, 5292, 3084, 7049
GO_RIBONUCLEOPROTEIN_COMPLEX_SUBUNIT_ORGANIZATION	1	1	0.11621	0.413262	100000	110	8665, 6234, 11189, 8444, 79833, 6607, 6606, 56853, 10659, 6193, 11052, 58155, 96764, 6433, 54496, 8233, 6128, 64963, 135295, 60680, 8487, 84154, 8161, 23246, 6431, 10181, 79869, 51386, 54475, 8683, 51187, 8562, 10772, 8662, 192669, 51747, 10713, 6152, 3646, 55794, 5433, 4809, 8175, 8666, 9733, 103, 11171, 23064, 6632, 6895, 9129, 9092, 11218, 26523, 27339, 6147, 6430, 7375, 6223, 6633
GO_REGULATION_OF_CALCIUM_ION_TRANSPORT_INTO_CYTOSOL	0.97809	1	0.200475	0.673461	97809	55	117, 3596, 930, 4923, 2056, 6546, 6262, 3627, 4842, 57158, 6717, 56704, 2902, 57190, 2185, 10345, 7220, 5144, 596, 90070, 2147, 581, 623, 9446, 7070
GO_BLASTOCYST_DEVELOPMENT	0.878691	1	0.240948	0.776641	87869	37	64321, 4838, 9837, 64711, 398, 57167, 3479, 8320
GO_REGULATION_OF_GRANULOCYTE_CHEMOTAXIS	0.466365	1	0.326796	1.01322	46636	27	683, 1236, 728, 3735, 9353, 2660, 158747, 6363, 5880
GO_CHROMATIN_ORGANIZATION	1	1	0.161321	0.605704	100000	323	8932, 1105, 6656, 56341, 4674, 4221, 146059, 151050, 6665, 63925, 56848, 140690, 128312, 55766, 56655, 8464, 4675, 79831, 64105, 147746, 80336, 2672, 54107, 195814, 11108, 1060, 6662, 79019, 8369, 54556, 11177, 5081, 23270, 221613, 10664, 54108, 283899, 6883, 4842, 93624, 55051, 7936, 51176, 23272, 9271, 85235, 92815, 6878, 85509, 54496, 11105, 5926, 8348, 51412, 4591, 6795, 3553, 8337, 150572, 8…
GO_EPHRIN_RECEPTOR_SIGNALING_PATHWAY	0.99532	1	0.176636	0.596475	99532	58	25791, 1944, 2047, 2049, 2044, 5063, 4318, 10451, 8997, 8874, 1942, 2904, 2902, 2048, 6093, 1949, 2045, 8976, 1759, 8851, 7410, 5664, 2041, 7074, 1123, 2043, 1946, 26037, 9475, 5921, 51107, 4916, 28964, 5058, 1948, 1945, 6453
GO_ORGANIC_ANION_TRANSPORT	0.0219798	0.340687	0.341588	1.23535	2197	144	55113, 10559, 4889, 116085, 11136, 6754, 140679, 26279, 6539, 83546, 246213, 5999, 6540, 6512, 320, 6508, 2917, 11255, 634, 4923, 94097, 10478, 57198, 347734, 11001, 186, 1814, 1376, 2538, 10166, 8497, 6529, 8499, 3952, 134, 6542, 6536, 7223, 27165, 10497, 2542, 3766, 9900, 6860, 114789, 25874, 5020, 22999, 846, 9057, 4915, 552, 56923, 5467, 2744, 18, 9498, 124935, 344, 5320, 3553, 10237, 336, 39…
GO_SEGMENTATION	0.096599	0.848247	0.373677	1.23331	9659	46	79192, 3975, 9573, 9096, 10371, 7490, 5100, 3234, 3199, 145873, 28514, 6862, 9839, 9095, 1044, 7474, 51176, 652
GO_POSITIVE_REGULATION_OF_PEPTIDASE_ACTIVITY	0.99999	1	0.136486	0.47964	99999	93	1944, 4838, 406991, 130399, 83874, 3735, 2903, 1490, 79594, 8772, 1942, 2904, 8737, 64170, 1364, 6091, 2902, 5721, 668, 9026, 4824, 572, 6423, 1512, 4217, 581, 23411, 5720, 10392, 8795, 355, 3297, 2043, 10541, 26999, 356, 9475, 841, 6850
GO_INTERACTION_WITH_HOST	1	1	0.131528	0.467737	100000	110	7706, 7852, 1956, 10155, 2885, 857, 3303, 1499, 6714, 975, 11060, 999, 92421, 4734, 5034, 3965, 2597, 3916, 7037, 4864, 1642, 9218, 2934, 4088, 23265, 6950, 6317, 5371, 3956, 7879, 7251, 9217, 5478, 7040, 3304, 972, 55770, 1508, 10189, 3383, 983, 3688, 50848, 83737, 3416, 1969, 867, 920, 6737, 3840, 11059, 3685, 156, 1948, 3836, 4233, 4916, 3678, 7113, 1500, 3693, 6504, 841, 3643, 10898, 2060, 59…
GO_GASTRULATION	0.543505	1	0.276901	0.984078	54350	109	1301, 1303, 3975, 9573, 1290, 64321, 4838, 145258, 3207, 10139, 9350, 145873, 60436, 3196, 6862, 8320, 3679, 8516, 2627, 3909, 4318, 92, 9095, 1294, 8862, 3624, 1289, 91663, 2253, 1295, 7474, 51176, 27031, 652, 5015, 2114, 5076, 29072, 3586, 3170, 3675, 7290, 60626, 4323, 10818, 659, 8013
GO_RESPONSE_TO_UV	0.99999	1	0.117995	0.404235	99999	68	7299, 84446, 4221, 3364, 440275, 6738, 2876, 92815, 2068, 4216, 54617, 5743, 1643, 596, 83932, 7320, 1161, 581, 23411, 1111, 1991, 26155, 5599, 10277, 5275, 51150, 170506, 5609, 6872, 54929, 55031, 1153, 836, 7508
GO_REGULATION_OF_NEUROTRANSMITTER_TRANSPORT	0.0222198	0.341817	0.36574	1.28213	2221	90	8723, 6865, 9162, 5028, 1138, 107, 5999, 320, 1142, 11255, 1143, 4923, 3350, 1136, 22871, 2901, 23025, 1268, 41, 1137, 1814, 1392, 23208, 6529, 8499, 8862, 55288, 10497, 3351, 9900, 6860, 3356, 4842, 22999, 6532, 3749, 18, 6623, 1129
GO_NEGATIVE_REGULATION_OF_VASCULATURE_DEVELOPMENT	0.465175	1	0.298858	1.01081	46517	59	2254, 7042, 23166, 1944, 1524, 7490, 406996, 406991, 5617, 407041, 285, 1870, 5196, 4881, 3135, 4879, 5176, 3627, 5797, 3202, 652, 575, 54361, 183, 6093, 354
GO_VIRAL_GENOME_REPLICATION	0.96883	1	0.20752	0.697128	96883	55	63901, 282617, 10332, 6041, 6355, 60489, 440275, 104, 64848, 51763, 23272, 4057, 30835, 2494
GO_NUCLEOTIDE_EXCISION_REPAIR	0.99795	1	0.159827	0.528672	99795	47	6233, 10987, 7314, 7157, 5111, 8450, 2033, 5430, 1642, 7311, 8451, 7874, 6117, 9978, 5434, 5432, 9318, 5431, 10450, 8533, 7508, 51138, 5436, 27343, 27339, 5887, 50813, 5433, 5437, 5439, 5441, 23411, 5982, 2873, 1161, 6917, 5983, 5438, 5435, 902, 1643, 2965, 5426
GO_POSITIVE_REGULATION_OF_REACTIVE_OXYGEN_SPECIES_METABOLIC_PROCESS	0.99643	1	0.171938	0.577598	99643	55	186, 7755, 3952, 148022, 8737, 4835, 3553, 575, 2902, 23564, 183, 8644, 2185, 11035, 5873, 5743
GO_REGULATION_OF_MUSCLE_HYPERTROPHY	0.586884	1	0.2966	0.952908	58688	36	406996, 5999, 140628, 406991, 407041, 3479, 2660
GO_CARBOHYDRATE_TRANSMEMBRANE_TRANSPORT	0.879801	1	0.240217	0.783203	87980	41	6515, 23433, 53916, 2695, 6517, 3479, 26291, 3952, 8682, 5467, 51763, 1909, 3553, 6927, 2688, 8013, 2171, 6198, 9847, 5458, 7015, 208, 57761, 718, 3099, 3643, 5906
GO_FATTY_ACID_BIOSYNTHETIC_PROCESS	0.790032	1	0.257596	0.863804	79003	54	11019, 6296, 348158, 401494, 634, 116285, 23038, 2695, 60481, 54995, 33, 201562, 7923, 10464, 197322, 552, 344, 3992, 3553, 8644, 215, 10062, 6785, 240, 5743, 551, 5730, 1543, 2171
GO_RECEPTOR_INTERNALIZATION	0.96973	1	0.209485	0.715755	96973	66	10368, 4983, 10203, 6900, 634, 1814, 255738, 8862, 3351, 407, 3577, 10369, 11031, 6616, 2890, 4043, 54806, 157, 3357, 23513, 3576, 1742, 338692, 26052, 1759, 133, 4289, 54550, 3690, 57007, 3579, 8650, 7422, 2060
GO_HOMEOSTASIS_OF_NUMBER_OF_CELLS	0.99274	1	0.195642	0.693103	99274	104	677, 7564, 1236, 159296, 8444, 5291, 2056, 221395, 27240, 8772, 6662, 6654, 92, 3624, 3815, 29985, 1880, 317719, 3216, 10661, 558, 55553, 3202, 10673, 652, 55619, 5926, 2068
GO_REGULATION_OF_LIPID_TRANSPORT	0.758022	1	0.262943	0.880188	75802	53	6721, 6754, 654, 1588, 6469, 4923, 186, 114897, 1392, 6863, 3952, 255738, 1394, 5020, 7110, 344, 3553, 336, 183, 10062, 2661, 4824
GO_REGULATION_OF_REPRODUCTIVE_PROCESS	0.0144999	0.269697	0.385425	1.33169	1449	75	57829, 6870, 6865, 10371, 6736, 5028, 7490, 6469, 4838, 130399, 4487, 8521, 2827, 431705, 3479, 1268, 6662, 5139, 7432, 3624, 4882, 5176, 4880, 5020, 7474, 64848, 23236, 652, 11105, 54361, 1910, 7272, 1618, 4488, 6869, 2661, 3239, 51507, 4824
GO_POSITIVE_REGULATION_OF_HORMONE_SECRETION	0.196988	1	0.336335	1.13756	19698	59	8723, 654, 1588, 3651, 5028, 2266, 51714, 2695, 114897, 9501, 1392, 6863, 3952, 8862, 3624, 6810, 5208, 25874, 846, 7110, 5467, 18, 6717, 668, 51762, 4824, 572, 8431, 4602, 91608, 2243, 65220, 2645
GO_REGULATION_OF_CELL_DIVISION	0.521265	1	0.283229	0.990237	52126	87	5228, 2254, 5956, 7564, 7042, 64321, 6469, 4674, 2248, 63977, 7043, 51289, 7423, 28514, 2246, 2252, 1814, 2249, 643, 3619, 1263
GO_REGULATION_OF_LYMPHOCYTE_MEDIATED_IMMUNITY	0.859091	1	0.244073	0.828023	85909	61	2208, 634, 116449, 59067, 10225, 3594, 54537, 8772, 23705, 2213, 3952, 114836, 3135, 567, 3606, 4092, 51571, 3553, 909
GO_NOTCH_SIGNALING_PATHWAY	0.443196	1	0.28968	1.01711	44319	92	221336, 23220, 429, 7042, 92737, 3232, 58158, 140628, 1903, 7471, 2255, 2208, 4855, 650, 145873, 3175, 28514, 1746, 6662, 6092, 80852, 1840, 9148
GO_RESPONSE_TO_RADIATION	0.99541	1	0.202701	0.745077	99541	195	131890, 81832, 5956, 3746, 7299, 5148, 3000, 84446, 5132, 4221, 10002, 8863, 285, 2780, 3364, 6010, 3735, 2903, 40, 54107, 1814, 2779, 8553, 94233, 1263, 15, 10522, 5475, 26272, 3815, 26224, 6356, 440275, 3627, 2792, 6738, 92840, 2876, 167153, 92815, 23746, 2068, 261734, 2342, 5602, 1621, 4216, 8831, 2902, 1281, 1040, 6387, 1788, 5995, 60626, 2235, 6785, 54617, 5743, 1233, 1643, 27020, 10988, 596…
GO_HEART_DEVELOPMENT	0.867691	1	0.241546	0.901077	86769	272	677, 8932, 1301, 4889, 2254, 8321, 429, 7042, 5463, 64321, 6910, 54345, 10203, 7490, 6469, 2248, 5999, 4838, 140628, 406991, 10660, 9172, 8814, 58495, 650, 653, 7423, 9350, 57167, 145873, 4487, 6546, 28514, 9353, 3479, 5915, 6862, 186, 6495, 8320, 2057, 94, 51196, 6662, 6654, 6092, 7029, 1482, 161582, 2627, 2535, 6474, 6262, 9095, 8862, 2736, 8642, 6261, 1289, 2253, 4607, 1942, 23054, 10716, 5020…
GO_TISSUE_REGENERATION	0.486585	1	0.315153	1.00223	48658	33	8326, 6665, 2255, 607, 3479, 2660, 3475, 5081, 7006, 5467, 2876, 57190, 7476, 5340, 688, 2596, 11221, 4192, 8324, 4815, 5530
GO_MESODERM_MORPHOGENESIS	0.723853	1	0.272497	0.886009	72385	40	4838, 3207, 145873, 3196, 6862, 8320, 8516, 9095, 3624, 7474, 51176, 652, 5076, 29072, 3675, 659, 8013, 6423
GO_RECEPTOR_METABOLIC_PROCESS	0.99929	1	0.171475	0.609794	99929	110	10368, 4983, 10203, 6900, 50852, 634, 26291, 1814, 255738, 8862, 3351, 7436, 407, 3577, 81573, 3202, 10369, 51510, 11031, 6616, 2890, 3586, 3084, 57679, 4043, 10062, 7405, 54806, 157, 9572, 3357, 23513, 93343, 3576, 1742, 338692, 26052, 1759, 133, 4289, 20, 54550, 3690, 5465, 10564, 57007, 8934, 3579, 8650, 7422, 2060, 819, 1020
GO_INFLAMMATORY_RESPONSE	0.95865	1	0.22854	0.857524	95865	317	8723, 683, 4889, 59340, 11019, 3596, 2829, 23166, 2357, 654, 2693, 959, 26279, 113, 259249, 10203, 1588, 1236, 3570, 3694, 1036, 6614, 64332, 107, 406890, 728, 27177, 1903, 406991, 10563, 23643, 650, 54899, 1241, 89790, 27293, 2056, 566, 59067, 3735, 3683, 140, 2157, 84632, 3479, 1268, 2865, 10225, 186, 6355, 3487, 1393, 2921, 814, 5196, 1392, 6362, 23208, 6863, 2213, 3952, 143, 134, 29760, 4318,…
GO_REGULATION_OF_NIK_NF_KAPPAB_SIGNALING	0.99786	1	0.160604	0.53007	99786	46	114900, 406991, 4306, 6363, 56672, 3606, 1896, 3553, 23328, 8877, 26191, 51561, 3654, 27250, 192669, 4142, 655, 10392, 8795
GO_REGULATION_OF_TRANSCRIPTION_FROM_RNA_POLYMERASE_II_PROMOTER_IN_RESPONSE_TO_HYPOXIA	1	1	0.0556225	0.182733	100000	44	6233, 112399, 7314, 5708, 7157, 7428, 2033, 10213, 8453, 3091, 7311, 5705, 5682, 5689, 9978, 1387, 4851, 5702, 5707, 5700, 6923, 5701, 5718, 768, 405, 9861, 5704, 5688, 6921, 2034, 5717, 5709, 5690, 7422, 5720, 9491, 5711, 22933, 5719, 5714, 5716
GO_REGULATION_OF_INTRACELLULAR_PROTEIN_TRANSPORT	0.99988	1	0.160903	0.576405	99988	123	6721, 9024, 6469, 1128, 3745, 51715, 127933, 186, 10411, 5569, 3952, 1263, 3936, 4947, 5880, 9777, 51763, 652, 3553, 3059, 2737, 9585, 55696, 29072, 23636, 4946, 5116, 5743, 8536, 285966, 784, 23409, 6608, 8882, 51684, 665, 9847, 8851, 288, 9648, 2664, 3684, 208, 5296, 8934, 58480, 7327, 4763, 10055, 10541, 1020, 22994, 53371, 55929, 3998, 55486, 56850, 55754
GO_RESPONSE_TO_EXTRACELLULAR_STIMULUS	0.96314	1	0.225609	0.838807	96314	251	6721, 8932, 23274, 429, 9573, 92196, 2693, 6581, 7299, 3651, 5028, 6751, 1791, 352954, 3745, 29103, 643246, 130399, 3371, 1592, 5617, 6402, 115727, 2056, 3767, 2695, 6546, 55062, 5723, 1609, 916, 26291, 1268, 4852, 3485, 2538, 1824, 2520, 93664, 56270, 3952, 3360, 26, 84918, 255738, 56603, 57707, 5029, 8942, 440275, 2242, 3627, 4353, 114789, 5020, 6753, 846, 153, 6532, 552, 56923, 5467, 558, 2937…
GO_REGULATION_OF_PROTEIN_CONTAINING_COMPLEX_ASSEMBLY	1	1	0.155333	0.569313	100000	184	25802, 90952, 1236, 406996, 146206, 29103, 89848, 10563, 5341, 9353, 79969, 406891, 79738, 5063, 3936, 148022, 64601, 10497, 57580, 8780, 91663, 64857, 6356, 23406, 2242, 822, 4985, 6369, 119, 9780, 5899, 11076, 50807, 2068, 5195, 3059, 389, 1437, 29767, 57662, 2185, 84079, 64805, 9026, 2965, 6712, 55355, 1643, 7454, 8775, 5734, 8976, 10565, 28988, 64223, 96459, 585, 57600, 5217, 120, 4133, 8408,…
GO_REGULATION_OF_REGULATED_SECRETORY_PATHWAY	0.104659	0.877015	0.332468	1.17027	10465	95	8723, 3596, 8448, 8832, 9162, 5028, 3745, 1138, 57586, 107, 320, 1142, 634, 56848, 22871, 6861, 2901, 11314, 1268, 1137, 9545, 9501, 23208, 8499, 2213, 29, 376267, 10497, 3351, 6860, 150, 6810, 5880, 2242, 3356, 22999
GO_CARDIAC_MUSCLE_CELL_CONTRACTION	0.719843	1	0.271862	0.890825	71984	43	6330, 3781, 487, 3764, 1824, 134, 6262, 3784, 3762, 6717, 5318, 2257, 6331, 6327, 783, 5144, 781, 3757, 3741, 23630, 3759, 9722
GO_MITOCHONDRIAL_RNA_METABOLIC_PROCESS	0.929831	1	0.223093	0.695011	92983	28	54802, 64216, 55157, 80222, 124454, 25821, 79675, 133522, 54938, 79736, 9692, 6832, 5442, 51250, 55006
GO_MODULATION_OF_EXCITATORY_POSTSYNAPTIC_POTENTIAL	0.0827992	0.773008	0.422661	1.30415	8279	26	81832, 5999, 56853, 22871, 50944, 1139, 9294, 22999, 9378, 4887, 2902, 1760, 2185, 7476, 784, 1742
GO_ORGANELLE_ASSEMBLY	1	1	0.162071	0.610366	100000	353	25802, 9480, 55647, 6234, 160762, 8852, 55239, 11158, 55582, 51411, 115704, 140609, 51715, 64284, 643246, 9172, 9793, 8814, 64792, 23241, 3175, 22871, 64422, 54839, 55062, 6193, 64105, 79969, 146057, 9702, 50944, 79738, 338382, 27285, 27229, 1060, 10783, 11020, 56270, 1482, 9148, 161582, 8558, 23682, 3936, 10464, 83452, 9519, 9814, 8636, 1952, 4605, 9378, 6738, 7110, 51510, 27031, 83871, 5899, 84…
GO_MITOTIC_DNA_INTEGRITY_CHECKPOINT	0.497865	1	0.314304	0.995899	49786	32	60561, 84446, 406991, 5514, 3364, 7029, 1263, 835
GO_CARDIAC_VENTRICLE_DEVELOPMENT	0.521355	1	0.293687	0.988379	52135	56	1301, 4889, 8321, 7042, 6910, 57167, 9353, 6092, 1482, 2535, 6262, 4607, 6299, 7474, 652, 4092, 4887, 6091, 182, 5318, 27302, 3084, 6331, 7049, 10818, 659, 6423, 7849, 51684, 3280
GO_GLYCEROLIPID_BIOSYNTHETIC_PROCESS	0.894241	1	0.236128	0.826301	89424	88	54675, 116986, 26279, 26751, 5291, 79888, 9362, 1609, 54947, 8871, 114971, 5298, 51196, 137964, 23682, 59338, 23533, 8867, 8694, 3356, 54872, 51763, 248, 51205, 56910, 5320, 1606, 336, 3949, 54545, 8525, 1040, 56895, 51099, 10062, 55300, 3357, 5337, 5277, 5305, 6305, 2171, 5338, 3636, 5105, 5867, 56994, 5294, 55750, 377, 660, 2358, 5296, 3635, 94005, 718, 5106, 8396, 283, 64419, 7376, 51227, 9791…
GO_REGULATION_OF_GLUCOSE_METABOLIC_PROCESS	0.905731	1	0.232838	0.773545	90573	49	7033, 1609, 3479, 114897, 3487, 3952, 89801, 5208, 51763, 5261, 10891, 3170, 6097, 6095, 9572, 572, 5443, 27232, 2645, 23411, 8850, 208, 5465
GO_EXTRINSIC_APOPTOTIC_SIGNALING_PATHWAY_VIA_DEATH_DOMAIN_RECEPTORS	0.98426	1	0.190686	0.62483	98426	43	2266, 653, 9812, 8772, 10116, 6810, 8682, 2876, 8737, 572, 596, 6788, 6423, 2243, 581, 4846, 3148, 6498, 8795, 355, 4763, 658, 598, 356, 841, 7128, 9181, 1612
GO_FEMALE_SEX_DIFFERENTIATION	0.770492	1	0.259006	0.881262	77049	63	117, 3975, 1588, 7490, 9210, 2255, 9353, 6092, 3952, 59338, 3624, 10468, 3815, 835, 7474, 2492, 558, 431707, 54361, 668, 132625, 2175, 2661, 8879, 4323, 596, 6874, 9757, 8204, 581, 57122, 116, 23411
GO_POSITIVE_REGULATION_OF_PHAGOCYTOSIS	0.897551	1	0.235753	0.740968	89755	30	2889, 566, 124912, 146722, 2213, 29, 3553, 336, 11031, 5873, 1794, 3673, 5788, 6347, 2358, 718, 613, 5906, 3600, 196527, 140885, 57118, 4153, 4035
GO_POSITIVE_REGULATION_OF_DNA_REPAIR	0.926601	1	0.224039	0.691285	92660	26	2255, 54537, 8914, 7336, 83933, 7454, 1161, 29086, 23411, 2140
GO_NIK_NF_KAPPAB_SIGNALING	1	1	0.121556	0.422976	100000	82	5694, 114900, 406991, 4306, 6363, 56672, 3606, 1896, 3553, 5721, 23328, 8877, 26191, 9020, 11035, 5716, 5971, 5714, 51561, 3654, 27250, 5719, 192669, 5711, 1147, 9491, 4142, 5720, 655, 10392, 8795
GO_MAMMARY_GLAND_DEVELOPMENT	0.551614	1	0.280211	0.979685	55161	87	9423, 1588, 1036, 5617, 2255, 7043, 4855, 4487, 3235, 394, 137964, 6662, 9148, 10522, 8862, 2736, 1447, 8997, 2030, 6356, 5618, 3205, 7474, 51176, 2876, 3202, 652, 6091, 1436, 2737, 54361, 8648, 353, 3084, 5471, 4488, 7166, 7372, 2806, 23513
GO_NEGATIVE_REGULATION_OF_SECRETION	0.0112599	0.246171	0.368297	1.30477	1125	104	4889, 6865, 8832, 2693, 5028, 7032, 3745, 1149, 130399, 2917, 11255, 634, 3767, 11141, 11314, 1268, 151, 41, 186, 1814, 1393, 1392, 23208, 2213, 3952, 134, 284297, 29, 1447, 3624, 83452, 9727, 8997, 3351, 6860, 150, 152, 5020, 18, 933, 554, 94121, 4887, 3553, 336, 79651, 80223, 3586, 3084, 4129, 64805, 26191, 10062, 9525
GO_MITOTIC_SPINDLE_ORGANIZATION	0.99969	1	0.139021	0.461861	99969	49	7415, 9055, 3303, 2801, 9493, 92421, 3192, 2316, 9212, 2770, 1213, 8243, 6790, 5901, 1639, 387, 5347, 8766, 1778, 7283, 3304, 25777, 126353, 4926, 332, 11200, 991, 4134, 10540, 10460, 3925, 49856, 10769, 29127, 5119, 25886, 8658, 9525, 5116, 27243, 5310, 10579, 23636, 7272, 25978, 6795, 51510, 4605, 10464
GO_REGULATION_OF_PROTEIN_CATABOLIC_PROCESS	1	1	0.139096	0.513047	100000	210	23274, 84300, 4983, 116986, 9024, 64321, 6469, 1471, 113451, 7471, 51582, 79888, 84074, 2903, 25820, 27352, 6662, 161582, 4953, 1263, 7432, 255738, 28951, 4947, 150, 9604, 1942, 7110, 7474, 2876, 25837, 23192, 4092, 3553, 10221, 3949, 575, 5721, 3586, 23072, 6093, 3084, 79643, 4946, 5310, 2185, 7336
GO_REGULATION_OF_CD4_POSITIVE_ALPHA_BETA_T_CELL_ACTIVATION	0.782212	1	0.26775	0.83015	78221	27	64332, 406991, 3594, 942, 3142, 6363, 3606, 4092, 9308
GO_ENDODERM_DEVELOPMENT	0.0451595	0.548684	0.384746	1.29018	4515	54	677, 1301, 1303, 3975, 9573, 1290, 64321, 4838, 3175, 8320, 3679, 2627, 3909, 4318, 1294, 3624, 1289, 2253, 1295
GO_PYRIMIDINE_CONTAINING_COMPOUND_METABOLIC_PROCESS	0.889711	1	0.238699	0.740078	88971	27	10201, 4329, 137964, 60489, 9519, 1040, 56895, 79077, 7372, 978, 7298, 51251, 51727, 6470
GO_OXIDATION_REDUCTION_PROCESS	0.97257	1	0.226706	0.857327	97257	400	25974, 1584, 222, 131, 124, 4016, 4694, 10975, 55268, 126, 23166, 55239, 127, 130, 84129, 1588, 7299, 1555, 314, 1036, 29103, 51714, 51294, 55711, 10170, 1592, 6999, 2998, 57016, 650, 116285, 55586, 55316, 219743, 83475, 7306, 5959, 25902, 155, 4708, 6391, 3290, 27034, 221395, 35, 2157, 79831, 10478, 1962, 3479, 11001, 1268, 91801, 4712, 8513, 64577, 1384, 3293, 4329, 195814, 1376, 2538, 33, 5147…
GO_WATER_HOMEOSTASIS	0.852121	1	0.248794	0.788324	85212	32	111, 113, 196883, 107, 56603, 51763, 554, 1364, 22841, 109, 551, 359, 5568
GO_VIRAL_LIFE_CYCLE	1	1	0.153707	0.55993	100000	164	63901, 3839, 3694, 282617, 3695, 10332, 6041, 6355, 339122, 60489, 942, 440275, 3356, 5818, 348995, 104, 64848, 558, 55706, 51763, 23272, 51510, 4057, 25978, 3949, 137492, 30835, 4179, 9798, 79720, 2494, 79643, 23636, 51652, 1803, 27243, 7405, 1234, 27183, 9525, 4927, 4684, 1525, 1949, 11267, 91782, 93343, 3576, 596, 81876, 23633, 23511, 57122, 3673, 23367, 51534, 5119, 3690, 6347, 10762, 7301, 8…
GO_REGULATION_OF_ESTABLISHMENT_OF_PROTEIN_LOCALIZATION_TO_MITOCHONDRION	0.99997	1	0.106557	0.348281	99997	42	120892, 65018, 7157, 10971, 7534, 9531, 7532, 10456, 7533, 7531, 5071, 10075, 4137, 7529, 55072, 51100, 55294, 5562, 1459, 3301, 3305, 27429, 6720, 2931, 8626, 23368, 1869, 55486, 841, 3998, 5599, 10055, 7161, 58480, 7027, 665, 596, 23409, 572
GO_MAINTENANCE_OF_CELL_NUMBER	0.9982	1	0.177405	0.624951	99820	96	140467, 5396, 4838, 2255, 57167, 607, 28514, 3479, 8320, 2249, 6662, 84750, 3815, 23318, 6299, 7101, 23160, 182, 5087, 5076, 6944, 57190, 10629, 7476, 79727, 22882, 5435, 5438, 6608, 51593, 7849, 259266, 3280, 8202, 8289, 1000, 23091, 5441, 5439, 9442, 79648, 8324, 63976, 655, 5437, 2041, 23168, 84246, 5433
GO_CELL_MORPHOGENESIS_INVOLVED_IN_DIFFERENTIATION	0.98928	1	0.21928	0.828955	98928	396	25791, 23105, 4983, 9423, 1303, 4917, 3706, 343472, 3975, 1002, 115703, 1293, 1749, 4009, 4897, 9024, 128434, 1944, 10371, 64919, 5459, 64321, 84189, 340706, 6469, 6900, 22798, 7976, 84446, 5454, 2266, 107, 4168, 139065, 4838, 8633, 152330, 22854, 4855, 3695, 3199, 8153, 2047, 5291, 11023, 1136, 9355, 22871, 9353, 11141, 26050, 2049, 2044, 3196, 50944, 64221, 84894, 6654, 85442, 8516, 6092, 5063,…
GO_NEGATIVE_REGULATION_OF_CHROMOSOME_ORGANIZATION	0.99948	1	0.152268	0.515006	99948	59	79991, 80119, 23063, 56848, 195814, 64282, 51750, 7272, 7291, 54464, 25842, 5079, 7320, 80351, 8658, 55226, 4302, 23411, 65057, 50943, 3007, 26155, 9474, 7153, 701, 6497, 3020, 9555
GO_COENZYME_BIOSYNTHETIC_PROCESS	0.603994	1	0.285712	0.951139	60399	50	53354, 23590, 11019, 57107, 51805, 25902, 60481, 201562, 7923, 8942, 60490, 197322, 54704, 25874, 1719, 128240, 10327, 84274, 79934, 2643, 51004, 6785, 5743
GO_NEGATIVE_REGULATION_OF_INFLAMMATORY_RESPONSE	0.95575	1	0.217671	0.749604	95575	72	4889, 2693, 113, 10203, 1588, 406890, 89790, 27293, 3479, 23208, 2213, 134, 29, 171389, 79004, 5176, 5467, 2876, 4598, 3949, 1269, 3586, 90268, 215, 10062, 6095, 9572, 55870, 5734, 135, 11221, 2147, 27250, 116, 4192, 284340, 5788, 1991, 5465, 7301, 50943, 2358, 613, 5925, 6376
GO_ORGANOPHOSPHATE_CATABOLIC_PROCESS	0.237168	1	0.357044	1.13949	23716	34	5141, 4923, 27293, 8871, 123745, 8867, 53343, 79873, 79153, 2876, 51763, 344, 336, 3949, 25961, 215, 79077, 1267, 10908, 26090, 5144
GO_CRANIAL_SKELETAL_SYSTEM_DEVELOPMENT	0.0455895	0.548684	0.413624	1.33322	4558	37	3975, 7042, 5396, 51715, 4838, 7043, 3199, 25902, 6495, 1746, 2249, 257, 29985, 10265, 10584, 652, 2737, 29072, 7291, 4488, 5079, 4323
GO_DNA_TEMPLATED_TRANSCRIPTION_INITIATION	0.99992	1	0.167361	0.607358	99992	153	2649, 6910, 7181, 10002, 79101, 4855, 1870, 29982, 3174, 5915, 406891, 64216, 1490, 6662, 1482, 4306, 9519, 23054, 6883, 7025, 5467, 9970, 10302, 7101, 6878, 6096, 2068, 6882, 4929, 2975, 2960, 25937, 10891, 10629, 2494, 7291, 6927, 7004, 10062, 2965, 5916, 6097, 6095, 9572, 8061, 8431, 902, 5435, 8013, 2101, 5438, 6874, 7068, 10001, 9013, 581, 25885, 6873, 6257, 8850, 9969, 5441, 1810, 4878, 543…
GO_CELLULAR_PROCESS_INVOLVED_IN_REPRODUCTION_IN_MULTICELLULAR_ORGANISM	0.367736	1	0.291772	1.04124	36773	116	56163, 11057, 160762, 56165, 164091, 7490, 373863, 140690, 285, 56853, 124912, 9353, 3479, 80336, 9702, 6654, 6092, 9148, 5139, 10522, 56603, 3624, 9519, 81930, 4882, 3815, 23318, 4880, 317719, 7110, 64848, 2492, 9271, 652, 54496, 117155, 6795, 50846, 54361, 668, 7272, 1618, 2185, 1788, 2175, 2661, 79727, 8061, 1525, 596, 4867, 585, 5048, 57178, 3267, 9757, 259266, 3306, 7320, 6198, 80025, 581, 5…
GO_POSITIVE_REGULATION_OF_CELL_DEATH	1	1	0.173613	0.653787	100000	352	25791, 8326, 89846, 429, 7042, 959, 4296, 3651, 3672, 23370, 4168, 4838, 8633, 406991, 130399, 7043, 4293, 23263, 56848, 650, 2898, 4923, 5291, 4760, 23076, 56981, 4487, 2903, 5924, 9353, 26230, 2901, 5915, 1268, 186, 1490, 79594, 8772, 7755, 6654, 1392, 5063, 7029, 79845, 23229, 220, 9148, 2213, 3952, 134, 4318, 255738, 10451, 29, 3135, 3624, 54556, 8997, 10497, 57580, 2245, 64857, 8874, 25816, …
GO_TUMOR_NECROSIS_FACTOR_MEDIATED_SIGNALING_PATHWAY	0.99999	1	0.104112	0.355724	99999	66	330, 5708, 3303, 1540, 7186, 10213, 5071, 5705, 5682, 8517, 10399, 2150, 5689, 55072, 5970, 7185, 5702, 6772, 5707, 5700, 3304, 5701, 5718, 8740, 3611, 10401, 81, 9861, 5704, 5688, 7132, 9971, 3717, 5717, 5709, 7128, 4792, 6850, 7133, 841, 5690, 56928, 5720, 3551, 9491, 1147, 5711, 5719, 8995, 5714, 8970, 5716, 9020, 2185, 8877, 149951, 90268, 8744, 5721, 1896, 10673, 8737
GO_DEFENSE_RESPONSE_TO_GRAM_NEGATIVE_BACTERIUM	0.575434	1	0.309238	0.954171	57543	26	3906, 3570, 566, 124912, 284297, 84659, 4057, 575, 84569, 85236, 119180, 8970, 1511, 51561, 2147, 1671, 1755, 1991, 3148
GO_SIGNAL_RELEASE	0.0714493	0.720124	0.305231	1.13536	7144	254	8723, 2914, 111, 84300, 139760, 440279, 6865, 8448, 140679, 9024, 654, 2693, 9162, 1588, 3651, 5028, 84446, 2266, 3745, 1138, 107, 51714, 320, 130399, 1142, 22895, 11255, 60482, 1143, 3350, 8224, 4760, 3767, 2695, 3382, 1136, 22871, 64130, 6861, 2901, 23025, 2044, 1268, 2865, 41, 186, 114897, 10411, 1137, 1393, 774, 9501, 1392, 93664, 23208, 6863, 6447, 8497, 8499, 3952, 134, 7432, 6536, 8862, 36…
GO_REGULATION_OF_T_CELL_DIFFERENTIATION	0.777422	1	0.258306	0.877583	77742	62	6469, 64332, 914, 406991, 3594, 814, 6654, 1840, 942, 56603, 3135, 2736, 399, 3142, 6363, 6935, 3606, 652, 4092, 9308, 2737, 4179, 8744
GO_ADAPTIVE_IMMUNE_RESPONSE	0.505215	1	0.275592	0.99706	50521	145	4063, 962, 5452, 8832, 926, 959, 113, 925, 930, 64332, 3004, 6693, 406991, 50852, 2208, 634, 10563, 9245, 3702, 84174, 89790, 51752, 10332, 916, 8320, 3594, 54537, 27240, 8772, 814, 7294, 2213, 114836, 942, 3135, 3142, 440275, 1880, 6363, 710, 3123, 7006, 51176, 567, 3606, 10673, 133396, 4092, 182, 51571, 3553, 909, 30835, 4179, 3586, 3451, 3122, 2185, 695, 11035, 6097, 6095, 5873, 7454, 3444, 59…
GO_DICARBOXYLIC_ACID_TRANSPORT	0.303967	1	0.327793	1.08671	30396	48	4889, 246213, 6512, 320, 2917, 11255, 4923, 8497, 8499, 134, 27165, 10497, 3766, 6860, 22999, 4915, 552, 2744, 18, 2912, 6616, 8541
GO_DNA_RECOMBINATION	0.98773	1	0.197459	0.687094	98773	82	79991, 80119, 64919, 959, 54891, 6929, 353497, 3364, 4437, 54537, 283899, 51176, 8914, 9907, 5932, 11105, 2068, 29072, 51750, 2021, 3586, 54617, 83933, 7454, 93973
GO_POST_TRANSLATIONAL_PROTEIN_MODIFICATION	0.99916	1	0.183028	0.663486	99916	150	89890, 201456, 64410, 51246, 2266, 5694, 51156, 4221, 1471, 9210, 3371, 54876, 23038, 5611, 10272, 3487, 123228, 23682, 255738, 10116, 26272, 79269, 26224, 142685, 54587, 56975, 813, 84727, 4148, 114907, 23287, 652, 53339, 6468, 336, 9039, 200845, 5721, 8816, 338, 23463, 5716, 154881, 1643, 3915, 5714, 81876, 55175, 2243, 1161, 2873, 64326, 54620, 5719, 1000, 5711, 20, 25879, 1462, 1121, 9491, 58…
GO_PROTEIN_FOLDING	1	1	0.0845338	0.299868	100000	106	3310, 81572, 79139, 2780, 5611, 9403, 346562, 2779, 84750, 64215, 4879, 4880, 54431, 27000, 134492, 8787, 8877, 30001, 26973, 51726, 10471, 3306, 125972, 1047, 4878, 6902, 8468, 54331, 2580, 9360, 6767, 5203, 22926, 23184, 23640, 10961, 3998, 5887
GO_NEURON_MIGRATION	0.730073	1	0.260615	0.915854	73007	93	9856, 9423, 6656, 56751, 343472, 429, 3975, 4897, 92737, 10371, 6900, 7976, 58158, 11023, 161582, 9289, 1952, 4139, 200933, 4915, 26468, 558, 5592, 9373, 347733, 1630, 4929, 9585, 29967, 1281, 6387, 7291, 3084, 1951, 10806, 3675, 51473, 1233, 9201, 55140, 585, 5048, 259266, 57698, 4147, 9693, 581, 8851
GO_REGULATION_OF_ACTION_POTENTIAL	0.755942	1	0.270956	0.855118	75594	31	3745, 4923, 1268, 1824, 6863, 6262, 5318, 2257, 1269, 6331, 1525, 784, 781, 3759, 9722, 288
GO_REGULATION_OF_PROTEASOMAL_PROTEIN_CATABOLIC_PROCESS	1	1	0.101185	0.355853	100000	94	23274, 4983, 9024, 6469, 25820, 161582, 1263, 28951, 9604, 7110, 2876, 4092, 10221, 5721, 5310, 7336, 55070, 5716, 255488, 64326, 22933, 6341, 9810, 9491, 57761, 5720, 10769, 79016, 7327, 3093, 819, 23640, 10869, 5887, 5601, 10755, 6872, 5582, 2768, 8554, 51377
GO_POSITIVE_REGULATION_OF_MYELOID_CELL_DIFFERENTIATION	0.348357	1	0.320501	1.06479	34835	49	677, 7564, 7066, 338382, 8772, 5196, 92, 3624, 50604, 2242, 51176, 8737, 3202, 3605, 182, 10221, 3059
GO_CALCIUM_ION_REGULATED_EXOCYTOSIS	0.294267	1	0.342876	1.10158	29426	36	57829, 440279, 8448, 3745, 57586, 6861, 23025, 9501, 93664, 23208, 11069, 10497, 6860, 150, 22999, 84258, 9066, 8618, 6854, 8911, 148281
GO_CELLULAR_RESPONSE_TO_NITROGEN_COMPOUND	0.99989	1	0.192274	0.726861	99989	396	677, 1584, 111, 493829, 610, 59340, 2889, 1307, 3361, 2693, 285242, 1290, 534, 113, 5028, 7490, 340706, 196883, 352954, 1128, 3354, 4221, 107, 5999, 3973, 7471, 389541, 23433, 2798, 5617, 2562, 11255, 782, 634, 3645, 55777, 3350, 2888, 23038, 1816, 2915, 6517, 1136, 1395, 6546, 9353, 2561, 3479, 26291, 2865, 2660, 186, 10411, 1137, 6495, 1814, 1393, 79594, 2690, 9630, 6662, 6654, 1392, 2554, 5502…
GO_MOLTING_CYCLE	0.386496	1	0.31666	1.04744	38649	47	11166, 7042, 54345, 6469, 7976, 2255, 9355, 27121, 2252, 6662, 6654, 3624, 10468, 60529, 8323, 3229, 7474, 1896, 2068
GO_DNA_BIOSYNTHETIC_PROCESS	0.748213	1	0.258554	0.907116	74821	91	79991, 80119, 1791, 4221, 140609, 353497, 56655, 54107, 1490, 94, 5063, 63922, 143, 26272, 54108, 4880, 23381, 64282, 27000, 4216, 54464, 2185, 5426, 5427, 7298, 659, 2264, 55666, 83932, 5983, 80351, 9894, 5982, 5588, 8658, 55226, 55505, 23411, 7015, 5422
GO_SUBSTRATE_ADHESION_DEPENDENT_CELL_SPREADING	0.905161	1	0.23298	0.775594	90516	50	22798, 2266, 3695, 2049, 8516, 57580, 91663, 8874, 1942, 56672, 558, 83706, 3911, 7041, 5881, 55698, 3915, 10675, 2243, 4192, 4070, 3690, 4739, 7301, 8324, 3912, 2041
GO_MULTI_ORGANISM_LOCALIZATION	0.98224	1	0.189373	0.604373	98224	34	3839, 10332, 348995, 55706, 137492, 30835, 79720, 23636, 4927, 93343, 23633, 23511, 57122, 10762, 51160, 55746, 2060, 53371, 9883, 55048, 3836
GO_NEGATIVE_REGULATION_OF_CELL_DEATH	1	1	0.170593	0.648612	100000	478	5455, 4889, 117, 8321, 8326, 3596, 56751, 429, 2020, 7564, 116986, 128434, 7483, 64919, 1524, 2693, 579, 959, 1236, 3651, 7490, 6469, 8444, 406996, 7976, 2266, 728, 1149, 347902, 406991, 7471, 2255, 2562, 7043, 56848, 653, 2898, 4923, 5514, 2056, 11040, 4760, 566, 4487, 28514, 40, 2561, 2907, 3479, 26291, 5611, 5915, 406884, 6495, 1814, 25778, 1490, 2249, 8200, 8772, 5196, 6662, 1392, 55023, 1482…
GO_TRANSCRIPTION_INITIATION_FROM_RNA_POLYMERASE_II_PROMOTER	0.99996	1	0.159605	0.573955	99996	131	2649, 6910, 7181, 10002, 4855, 1870, 29982, 3174, 5915, 406891, 1490, 6662, 1482, 4306, 6883, 7025, 5467, 9970, 7101, 6878, 6096, 2068, 6882, 4929, 2960, 25937, 10891, 10629, 2494, 6927, 7004, 10062, 2965, 5916, 6097, 6095, 9572, 8431, 902, 5435, 8013, 2101, 5438, 6874, 7068, 10001, 581, 6873, 6257, 8850, 9969, 5441, 1810, 4878, 5439, 7067, 9442, 5465, 5437, 2963, 84246, 23493, 5433, 6256, 9441, …
GO_POSITIVE_REGULATION_OF_DEVELOPMENTAL_GROWTH	0.897501	1	0.235534	0.830361	89750	97	2254, 9423, 1002, 2693, 6910, 7490, 5454, 6665, 8153, 28514, 9362, 3479, 23025, 79594, 2690, 57699, 3952, 2627, 7224, 3142, 6860, 2253, 22999, 57611, 5467, 23236, 9373, 84258, 3059, 9798, 27302, 5292, 6387, 5449, 2688, 7049, 659, 596, 28988, 6608, 585, 5048, 6198, 57698, 3897, 127833, 5458, 2664, 6857, 6531, 2803, 2263, 3297, 23493, 7422, 1946, 3643, 627, 1385, 23191, 6777, 2735
GO_POSITIVE_REGULATION_OF_NERVOUS_SYSTEM_PROCESS	0.573384	1	0.297852	0.960056	57338	37	81832, 5999, 1143, 4923, 22871, 4987, 50944, 1139, 10497, 22999, 9378, 18, 3687, 2902, 2185, 7476, 118738, 784, 1742
GO_POSITIVE_REGULATION_OF_AMINE_TRANSPORT	0.351806	1	0.351768	1.07958	35180	25	6865, 3745, 4923, 6529, 7432, 6860, 5020, 552, 18, 4887, 183, 6387
GO_ENDOMEMBRANE_SYSTEM_ORGANIZATION	0.99955	1	0.182915	0.671444	99955	190	55113, 26276, 493829, 7042, 51411, 25956, 57198, 57403, 10783, 9788, 339122, 10494, 23208, 1263, 23682, 27314, 83452, 9519, 8867, 1289, 6860, 8874, 51608, 10228, 7110, 26092, 51510, 57097, 94121, 84313, 50807, 25978, 137492, 9382, 9798, 8675, 9066, 93643, 79720, 1760, 51028, 57679, 64145, 79643, 57662, 51652, 215, 27243, 55300, 27183, 9525, 10345, 5873, 11267, 91782, 57048, 93343, 257364, 54808, …
GO_GLYCEROPHOSPHOLIPID_METABOLIC_PROCESS	0.670183	1	0.265579	0.940869	67018	104	54675, 116986, 9651, 26279, 26751, 84174, 5341, 5291, 79888, 9362, 1609, 54947, 8871, 114971, 57110, 5298, 137964, 123745, 23682, 59338, 23533, 8867, 79153, 3356, 54872, 160851, 51763, 248, 23236, 57515, 51205, 56910, 10162, 5320, 1606, 7915, 1436, 336, 3949, 54545, 1133, 8525, 1040, 56895, 51099, 55300, 10955, 3357, 5337, 10908, 26090, 5277, 5305, 6305, 5048, 2171, 5338, 3636, 5867, 56994, 3613,…
GO_REGULATION_OF_PROTEIN_ACETYLATION	0.9671	1	0.205409	0.667876	96710	40	4674, 56848, 10411, 195814, 10664, 4842, 93624, 3553, 10891, 7291, 84656, 8536, 9252, 23411, 1111, 50943, 26155, 9474, 406
GO_REGULATION_OF_NERVOUS_SYSTEM_PROCESS	0.343937	1	0.306134	1.05773	34393	75	81832, 2693, 5999, 1143, 4923, 56853, 22871, 85446, 4987, 50944, 1139, 134, 7432, 10497, 152, 2906, 9294, 5020, 22999, 9378, 552, 56923, 4985, 18, 3687, 4887, 11202, 2257, 2902, 183, 1910, 1760, 3586, 2185, 7476, 118738, 551, 784, 1742
GO_INTRINSIC_APOPTOTIC_SIGNALING_PATHWAY	1	1	0.0788029	0.28522	100000	146	9024, 3651, 51246, 406991, 487, 2056, 1870, 4487, 2907, 114971, 10494, 4318, 9479, 835, 2876, 54431, 6387, 81537, 30001, 11035, 10955, 4824, 5743, 572, 596, 3708, 6423, 624, 57600, 8428, 4217, 581, 23411, 5458, 28996, 57761, 57007, 3094, 6498, 8795, 26155, 3093, 7161, 598, 599, 10961, 6201, 7133, 1649, 23378, 1869, 5598, 9181, 9451, 54929, 51079, 55031, 664, 1051, 836, 3717
GO_SODIUM_ION_HOMEOSTASIS	0.0396696	0.502781	0.445981	1.38275	3966	27	27131, 6546, 186, 1814, 4881, 6863, 134, 4879, 6558, 5020, 552, 554, 183, 1910
GO_CELLULAR_RESPONSE_TO_HEAT	1	1	0.0818766	0.281224	100000	70	3309, 3312, 3326, 3320, 7415, 7157, 3303, 9531, 9532, 7531, 2033, 5566, 10273, 2932, 4137, 4067, 2475, 10016, 3313, 6117, 5594, 472, 5595, 815, 81570, 1387, 488, 3304, 3305, 27429, 5903, 817, 1965, 9688, 7341, 5931, 6396, 10728, 7266, 4928, 816, 573, 818, 170506, 9883, 53371, 5433, 4763, 3297, 55746, 10762, 23411, 57122, 23511, 3654, 3306, 64223, 86614, 5743, 26973, 4927, 286133, 23636, 9261, 270…
GO_T_CELL_RECEPTOR_SIGNALING_PATHWAY	0.99996	1	0.150611	0.535599	99996	110	1236, 5694, 2533, 153579, 64332, 50852, 634, 3702, 696, 80381, 5291, 916, 11314, 5063, 7294, 3123, 7006, 5721, 3937, 3122, 26191, 5716, 7454, 5144, 784, 9402, 5714, 56244, 23118, 5588, 3783, 5719, 5711, 7070, 8631, 5788, 5074, 1147, 9491, 3117, 3551, 50943, 5720, 5296, 8934, 3635, 5819, 1845, 65125, 7535, 5690
GO_REGULATION_OF_PROTEIN_STABILITY	1	1	0.0955698	0.346445	100000	150	64321, 8863, 79139, 650, 11040, 4487, 79831, 3479, 79594, 27042, 26272, 26224, 29974, 1942, 51608, 4047, 4092, 22848, 336, 5292, 10891, 414301, 9026, 8774, 9572, 902, 596, 6788, 1512, 6608, 7320, 5217, 9894, 6048, 23411, 338328, 1828, 7015, 3920, 55278, 9101, 2043, 284996, 433, 6812, 819, 1385, 6201, 10869, 5828, 56926, 1500, 8841, 10755, 6872, 7375, 55737
GO_REGULATION_OF_DNA_METABOLIC_PROCESS	0.99955	1	0.17745	0.642775	99955	148	8932, 79991, 80119, 7490, 4221, 140609, 1149, 2255, 5514, 4437, 54537, 94, 5063, 63922, 143, 54726, 26272, 4880, 8914, 23381, 64282, 11105, 2068, 27000, 4216, 29072, 51750, 10891, 2021, 3586, 7291, 54464, 2185, 7336, 8313, 83933, 7454, 659, 2264, 5983, 7320, 80351, 1161, 29086, 5982, 5588, 8658, 55226, 581, 23411, 1111, 2140
GO_POSITIVE_REGULATION_OF_NUCLEOCYTOPLASMIC_TRANSPORT	0.96963	1	0.20545	0.681115	96963	48	6469, 11052, 10411, 3952, 55051, 3553, 3059, 2737, 55696, 5743, 8536, 6608, 8882
GO_GROWTH	0.97163	1	0.22803	0.866424	97163	468	677, 29842, 2254, 23105, 147040, 127343, 81621, 9423, 1303, 8326, 343472, 3975, 7042, 1002, 1293, 4009, 4897, 10371, 2693, 5459, 64321, 6910, 84189, 1588, 7490, 340706, 6469, 5454, 1839, 10201, 5999, 6665, 9837, 320, 3371, 5617, 3207, 2255, 634, 56848, 2619, 8153, 55777, 9350, 57167, 23038, 57468, 9355, 56981, 4487, 607, 28514, 9362, 9353, 2246, 3479, 23025, 10481, 5915, 2660, 186, 2252, 50944, 6…
GO_EMBRYONIC_MORPHOGENESIS	0.00114999	0.0980365	0.334365	1.25567	114	325	677, 79192, 1750, 1301, 2254, 9423, 8321, 1303, 11019, 140467, 3975, 7042, 9573, 3213, 9096, 1749, 3204, 5396, 7483, 579, 131405, 6496, 5459, 1290, 64321, 6910, 54345, 84189, 3651, 6469, 7976, 3232, 5100, 51168, 4838, 3200, 7471, 145258, 10660, 3207, 2255, 3236, 10139, 7043, 3238, 3199, 58495, 653, 2321, 9350, 8820, 57167, 4760, 145873, 25902, 116039, 9355, 4487, 8521, 10804, 3212, 3235, 60436, 2…
GO_POSITIVE_REGULATION_OF_TELOMERE_MAINTENANCE_VIA_TELOMERE_LENGTHENING	0.99904	1	0.133737	0.416635	99904	28	140609, 26272, 4216, 51750, 80351, 5588, 8658, 65057, 170506, 5609, 79618
GO_REGULATION_OF_CELLULAR_RESPONSE_TO_TRANSFORMING_GROWTH_FACTOR_BETA_STIMULUS	0.859471	1	0.244024	0.824036	85947	58	9480, 4221, 406890, 1149, 7471, 65997, 7043, 3175
GO_DIGESTIVE_SYSTEM_PROCESS	0.0098299	0.236001	0.437503	1.4373	982	44	362, 2693, 7033, 1128, 7032, 2255, 9245, 4760, 4987, 6584, 1814, 6662, 1392, 6863, 3952, 4986, 4883, 150, 3784, 5020, 6779, 48, 336, 3949, 1133, 887
GO_ANTIGEN_PROCESSING_AND_PRESENTATION_OF_EXOGENOUS_PEPTIDE_ANTIGEN_VIA_MHC_CLASS_I	0.99993	1	0.103565	0.331684	99993	35	5708, 10213, 811, 5705, 5682, 8517, 9554, 5689, 5702, 5707, 5700, 5701, 5718, 9861, 5704, 5688, 3685, 5717, 5709, 3693, 5690, 653361, 5720, 3551, 9491, 1147, 5711, 5719, 5714, 5716, 5721, 4012, 567
GO_NEGATIVE_REGULATION_OF_CATALYTIC_ACTIVITY	1	1	0.171218	0.642284	100000	315	80119, 3596, 7042, 1293, 7483, 9162, 113791, 140870, 5148, 7980, 80760, 3697, 5132, 51156, 4221, 1471, 2913, 5999, 2644, 406991, 634, 56848, 54899, 5514, 23076, 5918, 23038, 1816, 9353, 5611, 11314, 406884, 1268, 2660, 2672, 5569, 1814, 2779, 6447, 4318, 171392, 1294, 1447, 399, 4883, 9814, 28951, 4947, 9479, 1266, 25816, 5018, 710, 5176, 55861, 4842, 104, 5149, 51176, 2876, 51763, 652, 4092, 405…
GO_CARDIAC_MUSCLE_TISSUE_DEVELOPMENT	0.927731	1	0.229146	0.812854	92773	106	1301, 2254, 7042, 6910, 7490, 2248, 5999, 140628, 9172, 650, 653, 6546, 28514, 3479, 5915, 186, 1482, 2627, 6262, 2253, 4607, 7474, 55553, 8737, 652, 57158, 4092, 5318, 6445, 183, 27302, 5292, 3084, 8854, 7049, 1525, 4629, 5600, 4211, 6416, 10818
GO_LEUKOCYTE_APOPTOTIC_PROCESS	0.861831	1	0.244183	0.811235	86183	49	2693, 1236, 5291, 8772, 6363, 1942, 7474, 558, 8737, 652, 3059, 2737, 6387, 3586, 1234, 695, 11035, 8013, 56891, 96459, 3665, 5588, 9693, 581, 23411
GO_REGULATION_OF_NOTCH_SIGNALING_PATHWAY	0.589074	1	0.287387	0.958374	58907	51	221336, 429, 7042, 140628, 7471, 2255, 4855, 28514, 1746, 6092, 1840, 9148, 3815, 3714, 6091, 182, 22848, 4179
GO_INTERFERON_GAMMA_MEDIATED_SIGNALING_PATHWAY	0.99996	1	0.111386	0.363162	99996	41	7706, 3326, 7157, 11140, 7412, 5371, 815, 960, 3716, 3055, 5468, 6772, 3383, 817, 6737, 5580, 7341, 383, 5469, 816, 818, 3717, 8554, 9021, 8651, 7376, 4281, 3117, 5724, 3665, 55128, 4684, 3459, 10062, 3122, 3460, 567, 3123, 3135, 7294, 10346
GO_POSITIVE_REGULATION_OF_CYTOKINE_SECRETION	0.810862	1	0.255301	0.842614	81086	46	965, 114900, 914, 3735, 186, 23705, 6363, 7474, 3605, 1436, 3553, 3586, 7291, 26191, 3459, 3357, 5600, 5734
GO_NEGATIVE_REGULATION_OF_CYSTEINE_TYPE_ENDOPEPTIDASE_ACTIVITY	0.99966	1	0.13885	0.46032	99966	48	7483, 406884, 4318, 1447, 25816, 51176, 2876, 4057, 5076, 5743, 551, 6423, 96459, 54475, 135
GO_RESPONSE_TO_CARBOHYDRATE	0.391466	1	0.289343	1.03312	39146	117	677, 111, 9024, 10203, 3651, 3745, 4221, 51714, 406890, 130399, 2998, 125111, 285, 4760, 3767, 2695, 10804, 6546, 26291, 2901, 4821, 2044, 1490, 1392, 6529, 3952, 10497, 150, 2030, 6810, 5208, 5176, 25874, 5020, 846, 5467, 3553, 1292, 336, 6717, 5076, 10891, 2021, 22841, 3170, 338, 2185, 79727, 9572, 5743, 572, 8431, 6416
GO_ORGANIC_ACID_TRANSMEMBRANE_TRANSPORT	0.462885	1	0.311575	1.01307	46288	40	11136, 140679, 6539, 246213, 5999, 6512, 4923, 1376, 10166, 6542, 6536, 3766, 25874, 9057, 124935
GO_MONOCARBOXYLIC_ACID_BIOSYNTHETIC_PROCESS	0.454895	1	0.292963	1.01429	45489	77	11019, 6296, 348158, 401494, 10170, 634, 116285, 23038, 2695, 63827, 11001, 60481, 63826, 26031, 64577, 54995, 33, 201562, 220, 7923, 10464, 10993, 6718, 197322, 552, 18, 2571, 344, 3992, 3553, 8644, 215, 10062, 189, 8854, 6785, 9572, 240, 5743, 551, 2264, 5730, 10675
GO_COLUMNAR_CUBOIDAL_EPITHELIAL_CELL_DEVELOPMENT	0.397426	1	0.329401	1.04754	39742	33	654, 579, 84189, 653, 28514, 4821, 5915, 137964, 7474, 3202, 652, 5916, 572, 23513, 7298, 688, 6608, 5048
GO_EAR_MORPHOGENESIS	0.000429996	0.0628408	0.451868	1.53747	42	63	1750, 1301, 2254, 9423, 1749, 5396, 579, 5459, 84189, 7976, 51168, 7471, 145258, 2255, 3199, 8820, 116039, 4487, 10804, 9132, 10083, 6495, 6662, 8516, 220, 2535, 29, 2736, 2253, 8323, 6299, 7474, 6935, 5076, 3249, 55584, 2048, 7291
GO_SYNAPTIC_SIGNALING	1.99998e-05	0.00818392	0.347518	1.31569	1	415	4359, 2914, 4889, 3780, 4983, 2897, 2900, 8001, 59340, 440279, 6865, 81832, 3777, 8448, 3706, 3361, 4761, 793, 140679, 794, 3736, 1524, 2693, 9162, 285242, 2555, 5028, 246213, 6900, 84446, 1006, 5100, 1128, 3745, 3354, 2913, 1138, 107, 5999, 2918, 320, 1142, 22895, 2917, 2562, 6530, 11255, 89848, 782, 152330, 22854, 6543, 60482, 2894, 1143, 785, 2898, 54899, 2559, 4923, 2047, 55879, 3350, 8224, 5…
GO_MITOTIC_CELL_CYCLE_CHECKPOINT	0.99661	1	0.171558	0.577362	99661	56	7483, 60561, 84446, 406991, 5514, 3364, 7029, 1263, 835, 7272, 9735, 79733, 9587, 27183
GO_RESPONSE_TO_LIPID	0.99096	1	0.220277	0.838471	99096	496	677, 6721, 8932, 111, 117, 11057, 11019, 6754, 6870, 3596, 4016, 54675, 6898, 2649, 429, 7042, 3361, 7483, 654, 1524, 2693, 55914, 164091, 7299, 1236, 3651, 6751, 7181, 158800, 1036, 10002, 107, 728, 4838, 27177, 406991, 3371, 1592, 2255, 1369, 7043, 10563, 56848, 3199, 23643, 4923, 2056, 3587, 3767, 2695, 10804, 3174, 9353, 5723, 4987, 4821, 10481, 5915, 1268, 2865, 10225, 6862, 2660, 186, 63826…
GO_RESPONSE_TO_NICOTINE	0.0327997	0.438956	0.436123	1.38189	3279	32	3596, 3651, 3775, 1138, 1142, 1143, 3767, 1136, 4487, 1268, 1137, 346562, 1139, 18, 567, 1146, 1144
GO_FATTY_ACID_METABOLIC_PROCESS	0.878001	1	0.239705	0.865111	87800	139	131, 11019, 55268, 6296, 127, 2693, 84129, 348158, 1555, 401494, 3991, 10434, 634, 116285, 219743, 7306, 23038, 2695, 35, 10478, 1962, 11001, 60481, 1268, 1384, 54995, 1376, 137964, 33, 201562, 3952, 7923, 10464, 36, 197322, 54704, 1646, 552, 5467, 2876, 4594, 2110, 344, 3992, 7915, 3553, 9373
GO_ACTIVATION_OF_IMMUNE_RESPONSE	1	1	0.148286	0.554545	100000	290	2889, 2357, 55914, 1236, 2266, 5694, 2533, 153579, 930, 64332, 728, 50852, 1369, 634, 3702, 23643, 696, 80381, 84174, 5291, 27293, 146722, 931, 916, 11314, 2672, 338382, 8772, 5063, 7294, 2213, 26007, 58509, 59338, 10451, 54726, 148022, 171389, 8780, 710, 9844, 3123, 7006, 8737, 933, 3384, 10584, 2212, 64170, 4057, 3553, 30835, 4179, 5721, 22841, 7867, 90268, 3937, 81494, 9261, 3122, 338, 26191, …
GO_CELL_CYCLE_G2_M_PHASE_TRANSITION	1	1	0.134785	0.484488	100000	130	9024, 60561, 27133, 8444, 84446, 5694, 406991, 9793, 3364, 79831, 9702, 10083, 5569, 1263, 9814, 22809, 26224, 8636, 23236, 5087, 4660, 5721, 10806, 5116, 27183, 9525, 84131, 9088, 5716, 55559, 902, 5714, 5048, 10763, 3306, 29086, 5719, 6873, 1111, 5711, 9113, 9344, 55722
GO_NEGATIVE_REGULATION_OF_BINDING	0.99563	1	0.182098	0.630454	99563	77	5028, 23063, 11040, 9355, 4487, 146057, 255738, 171392, 3400, 51176, 567, 9044, 5899, 5195, 6717, 3586, 6093, 81494, 4488, 4043, 4824, 8536, 6608, 10763, 4133, 8658, 581
GO_POSITIVE_REGULATION_OF_CALCIUM_ION_TRANSPORT_INTO_CYTOSOL	0.948201	1	0.214545	0.682282	94820	33	117, 3596, 930, 4923, 3627, 57158, 6717, 2902, 10345, 7220, 90070, 2147, 581, 623, 9446, 7070
GO_REGULATION_OF_SMOOTHENED_SIGNALING_PATHWAY	0.456455	1	0.31872	1.01718	45645	34	2254, 5396, 7483, 6469, 80178, 2255, 2619, 916, 6474, 25989, 83871, 5015, 2737, 200845, 22856, 6095, 51473
GO_EPIDERMIS_DEVELOPMENT	0.97585	1	0.21736	0.794097	97585	173	677, 11166, 7399, 7042, 9573, 3204, 64919, 5459, 54345, 84189, 6469, 7976, 5454, 4664, 2255, 337979, 5744, 58495, 9355, 28514, 27121, 337978, 10481, 2252, 10083, 1490, 5650, 6662, 6654, 1824, 3909, 56603, 1294, 3624, 10468, 387267, 60529, 50604, 27032, 3714, 57830, 8323, 3229, 427, 3918, 440050, 7474, 5467, 337969, 1823, 652, 1896, 182, 2068, 8687, 5318, 353332, 6093, 337973, 3911, 6304, 81537, 8…
GO_CELLULAR_RESPONSE_TO_IONIZING_RADIATION	0.97484	1	0.195331	0.613923	97484	30	3364, 54107, 26272, 54617, 6423, 9575, 23411, 388, 25896, 3297, 598
GO_ACTIN_MEDIATED_CELL_CONTRACTION	0.904751	1	0.233473	0.788407	90475	58	6330, 3781, 487, 3764, 1824, 134, 6262, 3784, 4607, 3762, 4604, 6717, 5318, 2257, 6093, 6331, 6327, 783, 5144, 122786, 781, 3757, 4620, 57698, 3741, 23630, 3759, 9722
GO_POSITIVE_REGULATION_OF_NEUROTRANSMITTER_TRANSPORT	0.349007	1	0.350131	1.08035	34900	26	8723, 6865, 4923, 22871, 23025, 1268, 6529, 8862, 10497, 6532
GO_CELLULAR_RESPONSE_TO_NUTRIENT	0.863311	1	0.245856	0.781853	86331	33	5028, 352954, 3371, 3952, 5029, 2242, 846, 8648, 5292, 3170, 64805, 1591, 5743
GO_RESPONSE_TO_AMINO_ACID	0.699893	1	0.26779	0.917415	69989	68	8001, 1307, 54675, 1290, 3651, 352954, 1036, 389541, 2695, 26291, 6495, 1490, 9148, 2743, 57707, 4915, 28956, 6935, 2742, 2937, 64506, 2902, 1281, 10891
GO_POSITIVE_REGULATION_OF_LYMPHOCYTE_DIFFERENTIATION	0.889321	1	0.23786	0.783241	88932	45	6469, 64332, 406991, 3594, 942, 3135, 2736, 399, 3142, 6363, 558, 3606, 9308, 2737, 4179, 8744, 695, 572, 4323, 4602, 57178, 51561, 11221, 4192, 5788, 50943, 8943, 3635, 7535, 3600, 6777, 6850, 9092, 8651, 84807
GO_VENTRICULAR_SEPTUM_DEVELOPMENT	0.508995	1	0.31058	0.9912	50899	34	8321, 7042, 6910, 57167, 9353, 6092, 1482, 2535, 6299, 7474, 652, 4092, 6091, 7049, 10818, 659, 7849, 51684, 3280
GO_INSULIN_RECEPTOR_SIGNALING_PATHWAY	0.99995	1	0.137541	0.475694	99995	76	493829, 534, 340706, 23433, 3645, 2888, 2865, 2660, 6654, 55023, 3952
GO_VIRION_ASSEMBLY	0.748113	1	0.273142	0.858483	74811	30	339122, 51510, 25978, 137492, 79720, 79643, 51652, 27243, 27183, 9525, 11267, 91782, 93343, 81876, 51534, 5119, 51160, 90678
GO_REGULATION_OF_PROTEIN_LOCALIZATION	1	1	0.152614	0.580048	100000	472	6721, 111, 84300, 4983, 8326, 3596, 7042, 9024, 654, 2693, 959, 1236, 3651, 965, 6469, 2266, 1128, 114900, 3745, 51715, 914, 1149, 10434, 130399, 23433, 23063, 398, 7043, 127933, 4760, 3767, 2695, 3382, 3735, 22871, 10346, 3479, 2044, 56246, 1268, 186, 146057, 4301, 10411, 6495, 5569, 1814, 9501, 1392, 7029, 64215, 23208, 23705, 2213, 3952, 51127, 1263, 284297, 7432, 3936, 11069, 9727, 57707, 262…
GO_SIGNAL_TRANSDUCTION_BY_P53_CLASS_MEDIATOR	0.99967	1	0.165181	0.587413	99967	110	51246, 8444, 406991, 1870, 3364, 4487, 147746, 7029, 1263, 9891, 6883, 27330, 835, 5932, 6878, 6882, 200734, 7291, 84154, 79733, 23246, 5716, 5600, 596, 1107, 624, 6874, 5983, 51147, 5982, 581, 8851, 23411, 26013, 6873, 1111, 5458, 55003, 112858, 28996, 3094, 84126, 10769, 7027, 26155, 7161
GO_GLIAL_CELL_MIGRATION	0.740103	1	0.27153	0.872364	74010	36	7042, 1524, 5028, 566, 9289, 1880, 7101, 2737, 64805, 23513, 4323, 5048, 4147, 8851, 6347, 23353, 2290, 706, 3912, 6376, 7074, 2043, 729230, 1020, 5649, 6348, 1600, 1399
GO_POSITIVE_REGULATION_OF_RESPONSE_TO_WOUNDING	0.718983	1	0.281251	0.872009	71898	27	1839, 6665, 406991, 5341, 150, 4638, 5467, 1364, 8578, 6915, 5340, 10565, 2147, 4192
GO_STEROID_METABOLIC_PROCESS	0.0226298	0.345526	0.349809	1.25102	2262	120	29842, 6721, 1584, 654, 1588, 1555, 6469, 3991, 10170, 1592, 650, 653, 5959, 3290, 55809, 1609, 2246, 11001, 26031, 2672, 3293, 2538, 1392, 33, 51478, 3952, 59338, 7923, 255738, 56603, 6718, 3815, 7436, 5618, 6818, 427, 51170, 1646, 5467, 4047, 4598, 25830, 5087, 8578, 3553, 336, 3949, 50846, 54361, 183, 10891, 2494, 6817, 8644, 338, 1591, 112812, 8879, 6097, 6095, 9572, 9256, 4801, 8431
GO_DIVALENT_INORGANIC_CATION_HOMEOSTASIS	0.559964	1	0.26422	0.985662	55996	272	2835, 1043, 111, 117, 8698, 59340, 8326, 3777, 3596, 2829, 793, 9651, 794, 9170, 2357, 3736, 1524, 1236, 5028, 553, 930, 51714, 728, 1903, 9290, 2841, 6543, 5330, 487, 10563, 51554, 2898, 4923, 5291, 2056, 2780, 1816, 2915, 6546, 2903, 931, 4987, 2907, 1268, 6355, 114897, 2785, 1814, 643, 51196, 79054, 1237, 94107, 6863, 1139, 7224, 134, 6262, 7223, 5737, 9034, 3351, 1232, 9900, 6261, 26504, 2906…
GO_DETECTION_OF_LIGHT_STIMULUS	0.00779992	0.213873	0.498294	1.53751	779	26	131890, 5956, 5148, 3000, 5132, 10002, 2780, 6010, 40, 2779, 94233, 5475, 2792, 92840, 23746, 2342, 1040, 5995, 6785, 10988
GO_REGULATION_OF_PROTEIN_IMPORT	0.929821	1	0.224501	0.731961	92982	41	6469, 51715, 186, 5569, 3952, 652, 3059, 2737, 55696, 23636, 5743, 6608, 8882, 51684
GO_NEGATIVE_REGULATION_OF_RESPONSE_TO_CYTOKINE_STIMULUS	0.758102	1	0.273233	0.847152	75810	27	406991, 406885, 9353, 79594, 58509, 54726, 171392, 7737, 6091, 10062, 23513, 8970
GO_NEGATIVE_REGULATION_OF_DEPHOSPHORYLATION	0.709953	1	0.279752	0.882879	70995	31	7042, 5514, 23076, 9814, 51763, 5504, 8178, 6093, 1740, 57662, 259282, 9088, 261726, 4642
GO_DRUG_METABOLIC_PROCESS	0.816032	1	0.246763	0.9148	81603	235	25974, 1584, 222, 131, 124, 6870, 6898, 7042, 126, 127, 130, 1524, 1555, 2644, 406991, 10170, 171425, 57016, 1369, 60482, 56848, 650, 3047, 653, 116285, 3350, 7306, 25902, 6480, 2903, 1609, 54947, 63827, 3479, 60481, 186, 63826, 58478, 64577, 1814, 7755, 4881, 6542, 160428, 15, 148022, 10993, 51293, 10157, 8292, 8942, 514, 5880, 4353, 4842, 6818, 55256, 23382, 1646, 2876, 18, 5646, 4594, 1719, 88…
GO_FAT_CELL_DIFFERENTIATION	0.917551	1	0.231498	0.817915	91755	100	677, 392255, 9573, 2662, 406991, 7471, 2255, 650, 51752, 6517, 221395, 10124, 79969, 4329, 3952, 30812, 22809, 28951, 3356, 3400, 153, 7204, 7474, 5467, 2876, 23236, 64641, 83862, 64318, 182, 4929, 25937, 10891, 7041, 4488, 7166, 30001, 6097, 6095, 9572, 84498, 5743, 688, 8013, 6788, 6423
GO_CELLULAR_RESPONSE_TO_INORGANIC_SUBSTANCE	0.632914	1	0.269576	0.953087	63291	101	1584, 3777, 4761, 3736, 654, 113, 6469, 57586, 107, 22871, 9362, 6861, 10272, 1393, 57699, 23208, 4318, 26, 3756, 6261, 6860, 5176, 7474, 567, 8914, 2742, 84258, 144402, 9066, 10891, 414301, 2021, 1740, 8644, 6331, 51507, 5743, 572
GO_RESPONSE_TO_PROGESTERONE	0.731793	1	0.277155	0.867365	73179	29	11057, 7042, 7043, 4821, 5020, 117155, 1364, 8648, 10062, 8061, 572, 7298
GO_LEUKOCYTE_ADHESION_TO_VASCULAR_ENDOTHELIAL_CELL	0.271787	1	0.361371	1.12579	27178	28	1524, 406890, 6693, 406991, 6402, 3695, 58494, 3952, 50512, 119, 2650, 6387, 6093
GO_INTERLEUKIN_1_MEDIATED_SIGNALING_PATHWAY	1	1	0.0863757	0.290165	100000	55	6233, 79155, 7314, 5708, 8454, 10213, 8878, 8945, 6500, 7311, 5705, 5682, 8517, 23291, 4790, 5689, 5970, 9978, 5595, 7189, 5702, 5707, 5700, 7334, 7335, 5701, 5718, 9861, 5704, 5688, 6885, 10454, 5717, 5709, 4792, 5690, 10392, 5720, 3551, 9491, 1147, 5711, 5719, 3654, 9252, 23118, 4215, 5714, 5716, 5721, 3553, 23236, 171392, 54726
GO_RESPONSE_TO_FATTY_ACID	0.917861	1	0.229145	0.759668	91786	48	1236, 3651, 3371, 2865, 1490, 15, 5737, 6363, 5020, 1646, 81285, 3949, 10891, 8644, 338, 7049, 5743, 572, 5734
GO_EPITHELIAL_CELL_APOPTOTIC_PROCESS	0.9526	1	0.216979	0.733873	95260	59	677, 3596, 6496, 959, 3651, 2266, 1870, 4760, 26291, 6262, 3135, 3714, 7072, 10891, 3586, 10640, 8644, 1788, 572, 6431, 659, 6788, 10298, 2243, 4217, 3791, 27250, 4192, 7015, 5294, 6347
GO_COLUMNAR_CUBOIDAL_EPITHELIAL_CELL_DIFFERENTIATION	0.129529	0.953294	0.343371	1.17482	12952	67	3596, 429, 654, 579, 5459, 84189, 3651, 4221, 4838, 140628, 650, 653, 4760, 28514, 4821, 5915, 10083, 4852, 137964, 2627, 2253, 3714, 56975, 7474, 51176, 3202, 652, 133396, 182
GO_TRANSFORMING_GROWTH_FACTOR_BETA_RECEPTOR_SIGNALING_PATHWAY	0.642324	1	0.269115	0.949444	64232	98	9480, 7044, 7042, 2662, 4221, 23370, 406890, 4838, 1149, 406991, 7471, 65997, 7043, 3175, 2660, 94, 8200, 8516
GO_DRUG_TRANSPORT	0.0127899	0.252993	0.378732	1.32163	1278	85	6865, 26034, 362, 140679, 2693, 6581, 83546, 246213, 57586, 5999, 6512, 6530, 3047, 3737, 4923, 1136, 6861, 10478, 6584, 1268, 1137, 1814, 1392, 23208, 10166, 6542, 6536, 3624, 51293, 3351, 3766, 6860, 3356, 114789, 6582, 18, 6623, 4887, 84258, 1133, 183, 9066, 6387
GO_POSITIVE_REGULATION_OF_GROWTH	0.96239	1	0.220626	0.795599	96239	137	29842, 2254, 9423, 7042, 1002, 2693, 6910, 7490, 5454, 1839, 6665, 8153, 28514, 9362, 3479, 23025, 79594, 2690, 57699, 3952, 2627, 7224, 3142, 6860, 2253, 22999, 57611, 552, 51176, 5467, 23236, 9373, 84258, 3059, 9798, 3249, 27302, 5292, 6387, 5449, 8877, 2185, 2688, 7049, 54617, 5716, 4323, 551, 659, 2395, 596, 28988, 6423, 6608, 585, 54512, 8882, 5048, 6198, 57698, 440093, 3897, 2147, 127833, 6…
GO_NEGATIVE_REGULATION_OF_CELL_PROJECTION_ORGANIZATION	0.9567	1	0.219069	0.768587	95670	91	25791, 9856, 23105, 9423, 10371, 406996, 115704, 4168, 22871, 9353, 6014, 3196, 2672, 84894, 7224, 8558, 3475, 393, 1942, 7025, 56963, 2904, 7474, 50807, 11202, 1630, 8831, 2048, 3675, 5909, 55558, 1949, 4038, 6049, 2045, 5048, 5217, 26052, 4133, 9693, 8851, 7070, 4070, 2664, 5530, 8934, 10769, 2580, 2043, 23557, 1020, 396, 11075, 1600, 7143
GO_TISSUE_REMODELING	0.892011	1	0.236681	0.823574	89201	82	406996, 1471, 3200, 9290, 2255, 634, 7043, 407041, 59067, 186, 9545, 94, 8200, 3952, 29, 171392, 3351, 2253, 5880, 558, 3606, 182, 1436, 1621, 183, 9066, 6093, 133522, 7166, 2185
GO_T_CELL_MIGRATION	0.97525	1	0.197973	0.638119	97525	37	6693, 10563, 3695, 3683, 8772, 1880, 6558, 3627, 7474
GO_OSSIFICATION	0.435326	1	0.276866	1.0155	43532	187	1301, 2254, 81621, 8321, 8326, 7042, 1749, 654, 1290, 651, 6469, 3570, 2662, 407047, 4221, 4664, 406991, 54857, 3371, 656, 7043, 5744, 3199, 650, 653, 9350, 116039, 6546, 3479, 10272, 1490, 8200, 6662, 6863, 3952, 92, 117581, 6474, 30812, 2736, 4882, 7123, 8642, 6261, 56975, 4880, 5020, 3400, 846, 7474, 51176, 6779, 652, 4057, 6096, 182, 2068, 5087, 2737, 2201, 50846, 54361, 25937, 7291, 22856, 1…
GO_MULTI_MULTICELLULAR_ORGANISM_PROCESS	0.127779	0.953294	0.319853	1.14205	12777	117	29842, 5228, 1307, 2693, 113, 6159, 4221, 4838, 406991, 130399, 5617, 7043, 5744, 56848, 285, 2056, 116449, 2695, 1268, 10225, 151, 6862, 2057, 1393, 3485, 5069, 1392, 6863, 3952, 4318, 92, 3135, 5737, 8997, 1394, 152, 5618, 5020, 6532, 5672, 10661, 552, 5467
GO_REGULATION_OF_ENDOCYTOSIS	0.95674	1	0.220436	0.781957	95674	106	4983, 55647, 53916, 5291, 6517, 22871, 28514, 6014, 1609, 11314, 51479, 1814, 23208, 255738, 8862, 9479, 6860, 9892, 6363, 7474, 558, 567, 933, 344, 22848, 23011, 11031, 9066, 6093, 8877, 9026, 4043, 10062, 54806, 1012, 23513, 27, 257364, 8976, 1742, 11037, 338692, 1759, 3673, 7249, 5867, 4289, 20, 5869, 54550, 3690, 55333, 51160, 5530, 718, 10188, 8650, 90678, 7422
GO_REGULATION_OF_EPIDERMAL_CELL_DIFFERENTIATION	0.97881	1	0.192525	0.612252	97881	33	677, 9573, 3204, 58495, 28514, 50604, 652, 6093, 81537, 4488, 6431, 55506, 3280, 1594, 8202, 8689, 54845, 23493, 9475, 5275, 9555, 474, 54206, 23764, 1515, 8626, 5469, 7538
[truncated: 999 more rows]

## Sheet: GOMF
Extended Data Table S8: PPI GSEA results: GOMF.
Category	p.value	BH_adjusted_p	ES	NES	nMoreExtreme	size	leadingEdge
GO_PROTEIN_SERINE_THREONINE_TYROSINE_KINASE_ACTIVITY	0.813712	1	0.258234	0.814871	81371	31	8444, 4293, 25778, 5063, 10420, 6795, 5602, 9149, 7272, 7867
[truncated: 302 more rows]

## Sheet: canonical
Extended Data Table S8: PPI GSEA results: Canonical pathways collection.
[truncated: 680 more rows]
